# Supplementary material for: Full-length transcriptome revealed the accumulation of polyunsaturated fatty acids in developing seeds of Plukenetia volubilis
Source: PeerJ. 2022 Sep 20;10:e13998. doi: 10.7717/peerj.13998 (PMC9504451; doi:10.7717/peerj.13998)
Supplement: Supplemental Information 1 [file peerj-10-13998-s001.xlsx]

## Sheet: Figure 1 original data
Changes in size of the developing PVS.
Sample	Seed length（mm）			Average (mm)	STD	Seed width（mm）			Average (mm)	STD
SPT-seeds-1	7.75	7.86	6.78	7.46333	0.485272	7.02	6.89	7.14	7.01667	0.102089
SPT-seeds-2	18.76	17.53	18.24	18.1767	0.504138	15.32	14.56	14.01	14.63	0.537091
SPT-seeds-3	16.65	15.49	16.74	16.2933	0.569229	14.79	13.65	14.41	14.2833	0.473943
IPT-seeds-1	9.01	8.76	8.04	8.60333	0.411204	7.32	7.24	7.04	7.2	0.117757
IPT-seeds-2	20.23	19.32	21.65	20.4	0.958784	16.43	15.87	16.38	16.2267	0.253026
IPT-seeds-3	19.03	18.76	19.56	19.1167	0.332298	18.43	16.65	17.87	17.65	0.743146
Changes in dry weight of the developing PVS.
Sample	Weight（g）			Average (g)	STD
SPT-seeds-1	0.014112	0.01242	0.012492	0.013008	0.000781199
SPT-seeds-2	0.64365	0.65265	0.6738	0.6567	0.0126374
SPT-seeds-3	0.93888	1.03008	1.04448	1.00448	0.0467572
IPT-seeds-1	0.01224	0.014772	0.018048	0.01502	0.00237758
IPT-seeds-2	0.7139	0.71635	0.65255	0.694267	0.0295151
IPT-seeds-3	1.09008	1.08656	1.0692	1.08195	0.00912709
Comparative analysis of oil content between SPT and IPT seeds.
Sample	DAP	Oil content of dry weight (%)			AV	STD
SPT-seeds-1	30	2.7	2.65	2.72	2.69	0.0294392
SPT-seeds-2	70	16.5	15.4	15.78	15.8933	0.456168
SPT-seeds-3	110	54.5	52.7	50.6	52.6	1.59374
IPT-seeds-1	30	2.53	2.41	2.32	2.42	0.0860233
IPT-seeds-2	70	11.2	10.4	11.7	11.1	0.535413
IPT-seeds-3	110	39.5	40.6	37.3	39.1333	1.37194
Original data of RT-qPCR
	UBC	WIR1	LEC1	FAD3	PDCT	DGAT2		UBC	FAD2
IPT-seeds-1.1	17.35	26.31	31.7	28.14	26.91	29.57		18.62	23.93
IPT-seeds-1.2	17.76	26.23	31.17	28.42	26.97	29.09		18.93	24.34
IPT-seeds-1.3	17.25	26.19	31.14	28.07	26.61	29.14		19.99	24.33
IPT-seeds-2.1	20.5	26.58	30.73	28.95	29.38	30.54		19.87	24.56
IPT-seeds-2.2	19.73	26.79	30.37	28.75	29.01	30.4		19.74	23.98
IPT-seeds-2.3	19.73	27.09	30.46	28.38	28.95	30.1		19.43	23.36
IPT-seeds-3.1	20.01	19.55	23.93	19.78	22.45	26.5		21.48	17.88
IPT-seeds-3.2	19.79	19.45	23.03	19.53	22.19	26.23		21.87	17.5
IPT-seeds-3.3	19.89	19.68	23.46	19.48	24.07	25.32		21.59	20.37
SPT-seeds-1.1	19.92	27.51	32.08	29.5	27.43	30.19		19.92	24.58
SPT-seeds-1.2	20.5	27.79	32.84	29.74	27.02	30.09		20.5	24.68
SPT-seeds-1.3	19.79	27.56	32.65	29.21	27.12	29.98		20.15	24.53
SPT-seeds-2.1	22.84	25.16	28.42	30.6	29.2	30.47		22.84	24.92
SPT-seeds-2.2	23.84	25.16	28.77	30.72	29.04	30.63		23.84	25.24
SPT-seeds-2.3	23.41	25.16	28.25	30.7	29.1	30.73		23.79	25.38
SPT-seeds-3.1	23.95	23.13	27.41	22.92	25.79	29.35		23.95	20.02
SPT-seeds-3.2	25.41	23	27.38	22.72	25.47	29.02		24.19	19.91
SPT-seeds-3.3	24.19	20.86	27.13	22.67	25.52	29.23		25.41	19.43
	The first experiment							The second experiment

## Sheet: Table 1 original data
Original data of FA compositions in developing PVS.
			Fatty acid composition (mg/g)			Average (mg/g)	STD
Palmitic acid (C16:0)	SPT	10 DAG	10.331	10.15	10.221	10.234	0.0911976
		70 DAG	12.688	12.138	11.525	12.117	0.581784
		110 DAG	24.561	28.365	26.74	26.5553	1.90871
	IPT	10 DAG	10.578	9.795	9.29	9.88767	0.648981
		70 DAG	13.121	10.49	10.012	11.2077	1.67414
		110 DAG	28.189	25.518	25.901	26.536	1.44429
Palmitoleic acid (C16:1)	SPT	10 DAG	0	0	0	0	0
		70 DAG	0	0	0	0	0
		110 DAG	1.267	1.56	1.089	1.30533	0.237828
	IPT	10 DAG	0	0	0	0	0
		70 DAG	0	0	0	0	0
		110 DAG	1.369	1.226	1.053	1.216	0.158237
Stearic acid (C18:0)	SPT	10 DAG	7.251	6.359	5.305	6.305	0.974123
		70 DAG	10.685	8.682	8.984	9.45033	1.07986
		110 DAG	20.562	18.652	17.342	18.852	1.61929
	IPT	10 DAG	4.695	5.95	6.691	5.77867	1.00897
		70 DAG	6.462	8.286	9.442	8.06333	1.50243
		110 DAG	16.065	17.234	15.0513	16.1168	1.09227
Oleic acid (C18:1)	SPT	10 DAG	1.524	1.265	1.265	1.35133	0.149534
		70 DAG	11.235	10.862	9.256	10.451	1.05157
		110 DAG	50.651	51.261	55.251	52.3877	2.49841
	IPT	10 DAG	1.622	1.024	1.125	1.257	0.320108
		70 DAG	10.324	8.921	10.212	9.819	0.779704
		110 DAG	60.951	52.985	53.595	55.8437	4.43358
Linoleic acid (C18:2)	SPT	10 DAG	3.632	4.656	4.051	4.113	0.514808
		70 DAG	36.842	35.276	32.551	34.8897	2.17143
		110 DAG	170.789	179.88	178.953	176.541	5.00261
	IPT	10 DAG	4.628	3.654	3.352	3.878	0.66684
		70 DAG	29.651	33.326	33.052	32.0097	2.04725
		110 DAG	161.565	169.556	169.94	167.02	4.72836
Linolenic acid (C18:3)	SPT	10 DAG	4.265	3.191	4.559	4.005	0.720108
		70 DAG	71.613	66.843	68.569	69.0083	2.41516
		110 DAG	216.438	229.561	224.351	223.45	6.60773
	IPT	10 DAG	3.166	3.723	4.339	3.74267	0.586747
		70 DAG	30.641	35.662	34.589	33.6307	2.64413
		110 DAG	101.785	106.375	109.113	105.758	3.7028
Eicosanoic acid (C20:0)	SPT	10 DAG	0	0	0	0	0
		70 DAG	0	0	0	0	0
		110 DAG	1.654	1.445	1.608	1.569	0.109823
	IPT	10 DAG	0	0	0	0	0
		70 DAG	0	0	0	0	0
		110 DAG	0.875	0.769	0.821	0.821667	0.0530031
