# Supplementary material for: Full-length transcriptome revealed the accumulation of polyunsaturated fatty acids in developing seeds of Plukenetia volubilis
Source: PeerJ. 2022 Sep 20;10:e13998. doi: 10.7717/peerj.13998 (PMC9504451; doi:10.7717/peerj.13998)
Supplement: Table S1 [file peerj-10-13998-s007.xlsx]

## Sheet: Sheet1
Supplementary Table S1. The primers for RT-qPCR analysis.
Names	Forward primer	Reverse primer
UCE	TGGAATGGATGACGGAGACGACAT	AACACTTGGTGGCTTCTCTGGATAATC
FAD2	CCGTCCCATCTCATTGCTTTA	GTAGTTGGCAGCGATGTAGTAG
FAD3	TCGTGATGTGGCTGGATATG	GTAAGTCCTCCTCGCAGATAAC
PDCT	CAGGTCAAGGGCTACAATCTC	CAAATCCCTGAGGTAGTGGAAG
DGAT2	AGTAGTGGCGTTGTCGTTATG	CAACGAGGAGGAACTTGGAAA
WRI1-like1	AGCCATAGAGTATCGAGGAGTAA	GTCTGGGAGTATGTGGTCTAAAG
LEC1-like1	GCGAACAGCGAAGCATTTAC	ACCTACTCCCTCTATTCACTACC
