# Supplementary material for: Full-length transcriptome revealed the accumulation of polyunsaturated fatty acids in developing seeds of Plukenetia volubilis
Source: PeerJ. 2022 Sep 20;10:e13998. doi: 10.7717/peerj.13998 (PMC9504451; doi:10.7717/peerj.13998)
Supplement: Table S2 [file peerj-10-13998-s008.xlsx]

## Sheet: Table S1
Table S1 The statistics of sequencing data from Illumina
Samples	Read Number	Base Number	GC Content	%≥Q30
IPT-30DAP-1	28305876	8411510150	42.78	96.17
IPT-30DAP-2	28240225	8416194502	42.87	96.27
IPT-30DAP-3	27762855	8285830682	42.85	96.1
IPT-70DAP-1	21317772	6365596552	43.14	96.42
IPT-70DAP-2	23490231	7023801846	43.15	96.41
IPT-70DAP-3	20702532	6191733924	42.73	96.12
IPT-110DAP-1	20217074	6047434944	44.8	96.2
IPT-110DAP-2	22122247	6611681834	44.69	95.71
IPT-110DAP-3	23980468	7172431354	44.89	96.21
SPT-30DAP-1	19568245	5832327420	42.23	96.42
SPT-30DAP-2	24152310	7219865608	42.43	96.26
SPT-30DAP-3	26426532	7889966202	42.42	96.33
SPT-70DAP-1	20558569	6147822036	42.61	96.3
SPT-70DAP-2	27039598	8071526956	42.91	96.38
SPT-70DAP-3	29100813	8666220242	42.95	96.55
SPT-110DAP-1	25536341	7613497264	44.78	96.39
SPT-110DAP-2	23280105	6948424746	44.56	96.09
SPT-110DAP-3	24739794	7383216776	44.58	96.58
Note: superior plant-type (SPT); inferior plant-type (IPT); days after pollination (DAP)
