# Supplementary material for: Full-length transcriptome revealed the accumulation of polyunsaturated fatty acids in developing seeds of Plukenetia volubilis
Source: PeerJ. 2022 Sep 20;10:e13998. doi: 10.7717/peerj.13998 (PMC9504451; doi:10.7717/peerj.13998)
Supplement: Table S3 [file peerj-10-13998-s009.xlsx]

## Sheet: Table S2
Table S2 A statistical table of annotated transcripts
#GeneID	COG_class	COG_class_annotation	GO_annotation	KEGG_annotation	KEGG_pathway_annotation	KOG_class	KOG_class_annotation	Pfam_annotation	Swissprot_annotation	eggNOG_class	eggNOG_class_annotation	NR_annotation
GD_transcript_121841	[R]	General function prediction only	Molecular Function: oxidoreductase activity (GO:0016491);; Biological Process: oxidation-reduction process (GO:0055114);;	--	--	[C]	Energy production and conversion	Aldo/keto reductase family;; Aldo/keto reductase family;; Aldo/keto reductase family	Probable voltage-gated potassium channel subunit beta OS=Oryza sativa subsp. japonica (Rice) PE=1 SV=2	C	Energy production and conversion	uncharacterized protein LOC110821221 isoform X2 [Carica papaya]
GD_transcript_94679	--	--	--	--	--	--	--	--	--	S	Function unknown	PREDICTED: uncharacterized protein LOC8279585 isoform X1 [Ricinus communis]
GD_transcript_92786	[G]	Carbohydrate transport and metabolism	Molecular Function: inorganic phosphate transmembrane transporter activity (GO:0005315);; Cellular Component: plastid (GO:0009536);; Cellular Component: integral component of membrane (GO:0016021);; Biological Process: transmembrane transport (GO:0055085);;	K08193|1.58049e-133|atr:18437830|K08193 MFS transporter, ACS family, solute carrier family 17 (sodium-dependent inorganic phosphate cotransporter), other | (RefSeq) probable anion transporter 3, chloroplastic	--	[G]	Carbohydrate transport and metabolism	Major Facilitator Superfamily;; Major Facilitator Superfamily;; Sugar (and other) transporter	Probable anion transporter 3, chloroplastic (Precursor) GN=T8P21.3 OS=Arabidopsis thaliana (Mouse-ear cress) PE=2 SV=2	G	Carbohydrate transport and metabolism	unnamed protein product, partial [Vitis vinifera]
GD_transcript_130527	--	--	Cellular Component: nucleus (GO:0005634);; Cellular Component: cytoplasm (GO:0005737);; Molecular Function: ligase activity (GO:0016874);;	--	--	[S]	Function unknown	Armadillo/beta-catenin-like repeat;; HEAT repeats	U-box domain-containing protein 4 GN=PUB4 OS=Arabidopsis thaliana (Mouse-ear cress) PE=1 SV=3	S	Function unknown	PREDICTED: U-box domain-containing protein 4 [Ricinus communis]
GD_transcript_84783	--	--	Molecular Function: binding (GO:0005488);; Biological Process: biological regulation (GO:0065007);;	--	--	--	--	Ricin-type beta-trefoil lectin domain	Agglutinin B chain (Precursor) OS=Ricinus communis (Castor bean) PE=1 SV=1	S	Function unknown	PREDICTED: ricin-like [Ricinus communis]
GD_transcript_132302	[L]	Replication, recombination and repair	Molecular Function: nucleotide binding (GO:0000166);; Molecular Function: DNA binding (GO:0003677);; Molecular Function: DNA-directed DNA polymerase activity (GO:0003887);; Cellular Component: nucleus (GO:0005634);; Biological Process: DNA replication (GO:0006260);; Molecular Function: zinc ion binding (GO:0008270);; Molecular Function: 3'-5' exonuclease activity (GO:0008408);; Cellular Component…	K02350|0|rcu:8285571|K02350 DNA polymerase zeta [EC:2.7.7.7] | (RefSeq) DNA polymerase zeta catalytic subunit	--	[L]	Replication, recombination and repair	DNA polymerase family B, exonuclease domain;; DNA polymerase family B;; C4-type zinc-finger of DNA polymerase delta	DNA polymerase zeta catalytic subunit GN=REV3 OS=Arabidopsis thaliana (Mouse-ear cress) PE=2 SV=1	L	Replication, recombination and repair	DNA polymerase zeta catalytic subunit-like [Hevea brasiliensis]
GD_transcript_133518	--	--	Cellular Component: plastoglobule (GO:0010287);; Cellular Component: integral component of membrane (GO:0016021);;	--	--	--	--	--	Probable plastid-lipid-associated protein 10, chloroplastic (Precursor) GN=F14M4.26 OS=Arabidopsis thaliana (Mouse-ear cress) PE=2 SV=1	S	Function unknown	PREDICTED: probable plastid-lipid-associated protein 10, chloroplastic isoform X2 [Gossypium arboreum]
GD_transcript_122409	--	--	--	K19027|4.94599e-171|mdm:103400229|K19027 zinc finger FYVE domain-containing protein 26 | (RefSeq) protein DDB_G0276689-like	--	[R]	General function prediction only	--	--	S	Function unknown	PREDICTED: uncharacterized protein LOC104216049 [Nicotiana sylvestris]
GD_transcript_10015	[QV]	Secondary metabolites biosynthesis, transport and catabolism;; Defense mechanisms	Molecular Function: iron ion binding (GO:0005506);; Biological Process: skotomorphogenesis (GO:0009647);; Biological Process: brassinosteroid homeostasis (GO:0010268);; Cellular Component: integral component of membrane (GO:0016021);; Biological Process: sterol metabolic process (GO:0016125);; Biological Process: brassinosteroid biosynthetic process (GO:0016132);; Molecular Function: heme binding…	K12639|0|rcu:8288322|K12639 cytochrome P450 family 724 subfamily B polypeptide 1 [EC:1.14.13.-] | (RefSeq) cytochrome P450 724B1	Brassinosteroid biosynthesis (ko00905)	[QI]	--	Cytochrome P450	Cytochrome P450 724B1 GN=OSJNBa0016O02.25 OS=Oryza sativa subsp. japonica (Rice) PE=1 SV=1	Q	Secondary metabolites biosynthesis, transport and catabolism	PREDICTED: cytochrome P450 724B1 [Ricinus communis]
GD_transcript_69765	--	--	--	--	--	--	--	--	Protein TIME FOR COFFEE GN=TIC OS=Arabidopsis thaliana (Mouse-ear cress) PE=1 SV=2	S	Function unknown	PREDICTED: protein TIME FOR COFFEE [Ricinus communis]
GD_transcript_57021	--	--	Molecular Function: beta-galactosidase activity (GO:0004565);; Biological Process: carbohydrate metabolic process (GO:0005975);; Molecular Function: carbohydrate binding (GO:0030246);;	--	--	[G]	Carbohydrate transport and metabolism	--	Beta-galactosidase 9 (Precursor) GN=BGAL9 OS=Arabidopsis thaliana (Mouse-ear cress) PE=2 SV=1	G	Carbohydrate transport and metabolism	PREDICTED: beta-galactosidase 9 isoform X2 [Ricinus communis]
GD_transcript_45341	[T]	Signal transduction mechanisms	Molecular Function: protein kinase activity (GO:0004672);; Molecular Function: ATP binding (GO:0005524);; Biological Process: protein phosphorylation (GO:0006468);;	--	--	[R]	General function prediction only	Protein kinase domain;; Protein tyrosine kinase	Serine/threonine-protein kinase AFC2 GN=AFC2 OS=Arabidopsis thaliana (Mouse-ear cress) PE=1 SV=1	T	Signal transduction mechanisms	PREDICTED: probable serine/threonine-protein kinase dyrk1 [Ricinus communis]
GD_transcript_81486	--	--	Biological Process: transcription-dependent tethering of RNA polymerase II gene DNA at nuclear periphery (GO:0000972);; Molecular Function: RNA binding (GO:0003723);; Cellular Component: nuclear pore (GO:0005643);; Biological Process: RNA export from nucleus (GO:0006405);; Biological Process: protein import into nucleus (GO:0006606);; Molecular Function: ubiquitin binding (GO:0043130);;	K14298|1.16789e-84|rcu:8280303|K14298 mRNA export factor | (RefSeq) protein RAE1	RNA transport (ko03013)	[A]	RNA processing and modification	WD domain, G-beta repeat	Protein RAE1 {ECO:0000303|PubMed:21189294} OS=Arabidopsis thaliana (Mouse-ear cress) PE=1 SV=2	S	Function unknown	PREDICTED: protein RAE1 [Ricinus communis]
GD_transcript_67099	--	--	Molecular Function: peptide-methionine (R)-S-oxide reductase activity (GO:0033743);; Biological Process: oxidation-reduction process (GO:0055114);;	--	--	--	--	--	Uncharacterized protein At4g08330, chloroplastic (Precursor) GN=At4g08330 OS=Arabidopsis thaliana (Mouse-ear cress) PE=1 SV=1	S	Function unknown	uncharacterized protein At4g08330, chloroplastic-like [Hevea brasiliensis]
GD_transcript_117280	--	--	Cellular Component: nucleus (GO:0005634);; Cellular Component: integral component of membrane (GO:0016021);;	K18810|0|jcu:105630682|K18810 cyclin D1/2/4, plant | (RefSeq) cyclin-D3-1-like	--	[D]	Cell cycle control, cell division, chromosome partitioning	Cyclin, N-terminal domain;; Cyclin, C-terminal domain	Cyclin-D4-1 OS=Oryza sativa subsp. japonica (Rice) PE=2 SV=2	D	Cell cycle control, cell division, chromosome partitioning	cyclin-D3-1 [Jatropha curcas]
GD_transcript_98487	--	--	Cellular Component: nucleus (GO:0005634);; Biological Process: response to abscisic acid (GO:0009737);; Biological Process: positive regulation of seed germination (GO:0010030);; Cellular Component: integral component of membrane (GO:0016021);;	--	--	[R]	General function prediction only	Phosphatidylethanolamine-binding protein	Protein MOTHER of FT and TF 1 OS=Arabidopsis thaliana (Mouse-ear cress) PE=1 SV=1	S	Function unknown	protein MOTHER of FT and TFL1 [Hevea brasiliensis]
GD_transcript_83283	--	--	Molecular Function: nucleotide binding (GO:0000166);; Molecular Function: RNA binding (GO:0003723);; Cellular Component: nucleus (GO:0005634);; Biological Process: RNA processing (GO:0006396);; Cellular Component: viral nucleocapsid (GO:0019013);; Cellular Component: intracellular ribonucleoprotein complex (GO:0030529);;	K15191|3.4332e-112|rcu:8269679|K15191 La-related protein 7 | (RefSeq) la-related protein 6B	--	[R]	General function prediction only	RNA recognition motif. (a.k.a. RRM, RBD, or RNP domain)	La-related protein 6B GN=F6E13.10 OS=Arabidopsis thaliana (Mouse-ear cress) PE=2 SV=2	S	Function unknown	hypothetical protein POPTR_0007s00450g [Populus trichocarpa]
GD_transcript_123632	[E]	Amino acid transport and metabolism	Molecular Function: 5-methyltetrahydropteroyltriglutamate-homocysteine S-methyltransferase activity (GO:0003871);; Molecular Function: zinc ion binding (GO:0008270);; Biological Process: methionine biosynthetic process (GO:0009086);; Biological Process: methylation (GO:0032259);;	K00549|0|rcu:8282375|K00549 5-methyltetrahydropteroyltriglutamate--homocysteine methyltransferase [EC:2.1.1.14] | (RefSeq) 5-methyltetrahydropteroyltriglutamate--homocysteine methyltransferase	Cysteine and methionine metabolism (ko00270);Selenocompound metabolism (ko00450);Biosynthesis of amino acids (ko01230)	[E]	Amino acid transport and metabolism	Cobalamin-independent synthase, N-terminal domain;; Cobalamin-independent synthase, Catalytic domain;; Cobalamin-independent synthase, Catalytic domain;; Cobalamin-independent synthase, Catalytic domain;; Cobalamin-independent synthase, N-terminal domain	5-methyltetrahydropteroyltriglutamate--homocysteine methyltransferase GN=METE OS=Catharanthus roseus (Madagascar periwinkle) PE=2 SV=1	E	Amino acid transport and metabolism	5-methyltetrahydropteroyltriglutamate--homocysteine methyltransferase [Hevea brasiliensis]
GD_transcript_119155	--	--	--	--	--	--	--	RWP-RK domain;; PB1 domain	Protein NLP7 GN=NLP7 OS=Arabidopsis thaliana (Mouse-ear cress) PE=1 SV=2	S	Function unknown	PREDICTED: protein NLP7 [Ricinus communis]
GD_transcript_130829	[J]	Translation, ribosomal structure and biogenesis	Molecular Function: nucleotide binding (GO:0000166);; Molecular Function: nucleic acid binding (GO:0003676);;	--	--	[R]	General function prediction only	RNA recognition motif. (a.k.a. RRM, RBD, or RNP domain)	UBP1-associated proteins 1A GN=UBA1A OS=Arabidopsis thaliana (Mouse-ear cress) PE=1 SV=2	S	Function unknown	Splicing factor-like protein [Parasponia andersonii]
GD_transcript_6919	--	--	Molecular Function: DNA binding (GO:0003677);; Molecular Function: transcription factor activity, sequence-specific DNA binding (GO:0003700);; Cellular Component: nucleus (GO:0005634);; Cellular Component: transcription factor complex (GO:0005667);; Biological Process: regulation of transcription, DNA-templated (GO:0006355);;	K06620|0|rcu:8271106|K06620 transcription factor E2F3 | (RefSeq) transcription factor E2FA	--	[K]	Transcription	E2F transcription factor CC-MB domain;; E2F/DP family winged-helix DNA-binding domain	Transcription factor E2FA GN=F11F19.8 OS=Arabidopsis thaliana (Mouse-ear cress) PE=1 SV=1	K	Transcription	PREDICTED: transcription factor E2FA [Ricinus communis]
GD_transcript_132526	[H]	Coenzyme transport and metabolism	Molecular Function: porphobilinogen synthase activity (GO:0004655);; Biological Process: porphyrin-containing compound biosynthetic process (GO:0006779);; Molecular Function: metal ion binding (GO:0046872);;	K01698|0|rcu:8281067|K01698 porphobilinogen synthase [EC:4.2.1.24] | (RefSeq) delta-aminolevulinic acid dehydratase 1, chloroplastic	Porphyrin and chlorophyll metabolism (ko00860)	[H]	Coenzyme transport and metabolism	Delta-aminolevulinic acid dehydratase	Delta-aminolevulinic acid dehydratase 1, chloroplastic (Precursor) GN=HEMB1 OS=Arabidopsis thaliana (Mouse-ear cress) PE=2 SV=1	H	Coenzyme transport and metabolism	PREDICTED: delta-aminolevulinic acid dehydratase 1, chloroplastic [Ricinus communis]
GD_transcript_129119	--	--	Molecular Function: zinc ion binding (GO:0008270);; Cellular Component: integral component of membrane (GO:0016021);;	--	--	[O]	Posttranslational modification, protein turnover, chaperones	Ring finger domain;; RING-like zinc finger;; Zinc finger, C3HC4 type (RING finger);; Zinc finger, C3HC4 type (RING finger)	E3 ubiquitin-protein ligase At4g11680 GN=At4g11680 OS=Arabidopsis thaliana (Mouse-ear cress) PE=2 SV=1	O	Posttranslational modification, protein turnover, chaperones	E3 ubiquitin-protein ligase At4g11680-like isoform X5 [Durio zibethinus]
GD_transcript_152591	--	--	Molecular Function: ATP binding (GO:0005524);;	K10779|0|rcu:8258649|K10779 transcriptional regulator ATRX [EC:3.6.4.12] | (RefSeq) protein CHROMATIN REMODELING 20	--	[K]	Transcription	--	Protein CHROMATIN REMODELING 20 {ECO:0000303|PubMed:16547115} OS=Arabidopsis thaliana (Mouse-ear cress) PE=2 SV=2	L	Replication, recombination and repair	PREDICTED: protein CHROMATIN REMODELING 20 [Ricinus communis]
GD_transcript_105961	--	--	Biological Process: regulation of transcription, DNA-templated (GO:0006355);; Molecular Function: zinc ion binding (GO:0008270);;	--	--	--	--	--	Protein FAR1-RELATED SEQUENCE 3 GN=FRS3 OS=Arabidopsis thaliana (Mouse-ear cress) PE=2 SV=2	S	Function unknown	hypothetical protein RCOM_1110800 [Ricinus communis]
GD_transcript_61520	--	--	Molecular Function: ATP binding (GO:0005524);;	--	--	--	--	--	--	S	Function unknown	PREDICTED: uncharacterized protein LOC8259054 isoform X2 [Ricinus communis]
GD_transcript_98039	--	--	Molecular Function: protein kinase activity (GO:0004672);; Molecular Function: ATP binding (GO:0005524);; Biological Process: protein phosphorylation (GO:0006468);;	K14500|2.16259e-106|rcu:8282416|K14500 BR-signaling kinase [EC:2.7.11.1] | (RefSeq) probable serine/threonine-protein kinase At4g35230	Plant hormone signal transduction (ko04075)	--	--	Protein tyrosine kinase;; Protein kinase domain;; Protein tyrosine kinase	Probable serine/threonine-protein kinase At4g35230 GN=At4g35230 OS=Arabidopsis thaliana (Mouse-ear cress) PE=1 SV=1	T	Signal transduction mechanisms	PREDICTED: probable serine/threonine-protein kinase At4g35230 [Ricinus communis]
GD_transcript_4547	--	--	Molecular Function: serine-type carboxypeptidase activity (GO:0004185);; Biological Process: proteolysis (GO:0006508);; Molecular Function: dipeptidyl-peptidase activity (GO:0008239);;	--	--	[OR]	--	Serine carboxypeptidase S28;; Serine carboxypeptidase S28	Probable serine protease EDA2 (Precursor) GN=EDA2 OS=Arabidopsis thaliana (Mouse-ear cress) PE=2 SV=2	O	Posttranslational modification, protein turnover, chaperones	PREDICTED: probable serine protease EDA2 isoform X2 [Ricinus communis]
GD_transcript_110161	--	--	Molecular Function: nucleotide binding (GO:0000166);; Molecular Function: nucleic acid binding (GO:0003676);; Molecular Function: zinc ion binding (GO:0008270);;	K13094|9.6376e-158|rcu:8276581|K13094 RNA-binding protein 5/10 | (RefSeq) RNA-binding protein 5-B	--	[R]	General function prediction only	G-patch domain	--	S	Function unknown	RNA-binding protein, putative [Ricinus communis]
GD_transcript_70514	--	--	Cellular Component: integral component of membrane (GO:0016021);;	--	--	--	--	--	2S seed storage protein 5 large subunit (Precursor) GN=SESA5 OS=Arabidopsis thaliana (Mouse-ear cress) PE=1 SV=1	--	--	PREDICTED: 2S albumin-like [Ricinus communis]
GD_transcript_48376	[U]	Intracellular trafficking, secretion, and vesicular transport	Molecular Function: serine-type endopeptidase activity (GO:0004252);; Biological Process: signal peptide processing (GO:0006465);; Biological Process: protein processing involved in protein targeting to mitochondrion (GO:0006627);; Cellular Component: chloroplast thylakoid membrane (GO:0009535);; Biological Process: thylakoid membrane organization (GO:0010027);; Cellular Component: integral compo…	K03100|7.06839e-126|rcu:8260884|K03100 signal peptidase I [EC:3.4.21.89] | (RefSeq) probable thylakoidal processing peptidase 2, chloroplastic	Protein export (ko03060)	[O]	Posttranslational modification, protein turnover, chaperones	Peptidase S24-like;; Signal peptidase, peptidase S26	Probable thylakoidal processing peptidase 2, chloroplastic (Precursor) GN=TPP2 OS=Arabidopsis thaliana (Mouse-ear cress) PE=2 SV=1	U	Intracellular trafficking, secretion, and vesicular transport	thylakoidal processing peptidase 1, chloroplastic-like [Hevea brasiliensis]
GD_transcript_98594	[H]	Coenzyme transport and metabolism	Cellular Component: cytosol (GO:0005829);; Biological Process: response to stress (GO:0006950);; Biological Process: thiamine biosynthetic process (GO:0009228);; Cellular Component: chloroplast stroma (GO:0009570);; Molecular Function: oxidoreductase activity (GO:0016491);; Molecular Function: metal ion binding (GO:0046872);; Biological Process: thiazole biosynthetic process (GO:0052837);; Biolog…	K03146|3.38318e-173|rcu:8280736|K03146 thiamine thiazole synthase | (RefSeq) thiamine thiazole synthase, chloroplastic	Thiamine metabolism (ko00730)	[R]	General function prediction only	Thi4 family;; Thi4 family;; FAD dependent oxidoreductase;; NAD(P)-binding Rossmann-like domain;; FAD binding domain;; Pyridine nucleotide-disulphide oxidoreductase;; FAD-NAD(P)-binding	Thiamine thiazole synthase 1, chloroplastic {ECO:0000255|HAMAP-Rule:MF_03158} (Precursor) GN=VIT_19s0177g00140 OS=Vitis vinifera (Grape) PE=3 SV=1	H	Coenzyme transport and metabolism	PREDICTED: thiamine thiazole synthase, chloroplastic [Ricinus communis]
GD_transcript_50835	--	--	Molecular Function: protein dimerization activity (GO:0046983);;	K12126|0|rcu:8274969|K12126 phytochrome-interacting factor 3 | (RefSeq) transcription factor PIF3	Plant hormone signal transduction (ko04075);Circadian rhythm - plant (ko04712)	--	--	Helix-loop-helix DNA-binding domain	Transcription factor PIF3 GN=F14J9.19 OS=Arabidopsis thaliana (Mouse-ear cress) PE=1 SV=1	K	Transcription	PREDICTED: transcription factor PIF3 isoform X2 [Ricinus communis]
GD_transcript_146827	--	--	Biological Process: protein targeting to Golgi (GO:0000042);; Cellular Component: synaptonemal complex (GO:0000795);; Cellular Component: trans-Golgi network (GO:0005802);; Biological Process: reciprocal meiotic recombination (GO:0007131);;	--	--	--	--	GRIP domain	Protein GRIP GN=GRIP OS=Arabidopsis thaliana (Mouse-ear cress) PE=1 SV=2	S	Function unknown	hypothetical protein MANES_02G112700 [Manihot esculenta]
GD_transcript_26660	--	--	--	--	--	--	--	--	--	S	Function unknown	hypothetical protein POPTR_0016s12630g [Populus trichocarpa]
GD_transcript_98464	--		Molecular Function: protein serine/threonine kinase activity (GO:0004674);; Molecular Function: ATP binding (GO:0005524);; Cellular Component: plasma membrane (GO:0005886);; Biological Process: protein phosphorylation (GO:0006468);; Biological Process: defense response (GO:0006952);; Cellular Component: plasmodesma (GO:0009506);; Cellular Component: integral component of membrane (GO:0016021);; M…	--	--	--	--	S-locus glycoprotein domain;; D-mannose binding lectin;; PAN-like domain;; Domain of unknown function (DUF3403);; Protein tyrosine kinase;; Protein kinase domain;; Protein tyrosine kinase	Receptor-like serine/threonine-protein kinase SD1-8 (Precursor) GN=T6K22.110 OS=Arabidopsis thaliana (Mouse-ear cress) PE=1 SV=1	--	--	PREDICTED: receptor-like serine/threonine-protein kinase SD1-8 [Ricinus communis]
GD_transcript_96189	--	--	--	--	--	--	--	--	--	S	Function unknown	PREDICTED: uncharacterized protein LOC103338189 [Prunus mume]
GD_transcript_75177	--	--	Molecular Function: L-serine transmembrane transporter activity (GO:0015194);; Biological Process: L-serine transport (GO:0015825);; Cellular Component: integral component of membrane (GO:0016021);;	--	--	[S]	Function unknown	Serine incorporator (Serinc)	--	S	Function unknown	PREDICTED: probable serine incorporator [Ricinus communis]
GD_transcript_107411	[E]	Amino acid transport and metabolism	Cellular Component: mitochondrion (GO:0005739);; Molecular Function: alanine-glyoxylate transaminase activity (GO:0008453);; Molecular Function: pyridoxal phosphate binding (GO:0030170);; Molecular Function: identical protein binding (GO:0042802);;	K00827|1.40837e-166|pop:POPTR_0016s13970g|K00827 alanine-glyoxylate transaminase / (R)-3-amino-2-methylpropionate-pyruvate transaminase [EC:2.6.1.44 2.6.1.40] | (RefSeq) POPTRDRAFT_835604; alanine:glyoxylate aminotransferase 3 family protein	Alanine, aspartate and glutamate metabolism (ko00250);Glycine, serine and threonine metabolism (ko00260);Cysteine and methionine metabolism (ko00270);Valine, leucine and isoleucine degradation (ko00280)	[E]	Amino acid transport and metabolism	Aminotransferase class-III;; Aminotransferase class-III	Alanine--glyoxylate aminotransferase 2 homolog 3, mitochondrial (Precursor) GN=At3g08860 OS=Arabidopsis thaliana (Mouse-ear cress) PE=2 SV=1	E	Amino acid transport and metabolism	PREDICTED: alanine--glyoxylate aminotransferase 2 homolog 2, mitochondrial-like [Populus euphratica]
GD_transcript_65807	--	--	Cellular Component: protein storage vacuole (GO:0000326);; Biological Process: seed development (GO:0048316);;	--	--	--	--	BURP domain	BURP domain-containing protein 3 (Precursor) OS=Oryza sativa subsp. japonica (Rice) PE=2 SV=1	S	Function unknown	PREDICTED: BURP domain-containing protein 3-like [Nicotiana sylvestris]
GD_transcript_127148	--	--	Molecular Function: DNA binding (GO:0003677);; Cellular Component: nucleus (GO:0005634);; Biological Process: regulation of transcription, DNA-templated (GO:0006355);;	--	--	--	--	MYB-CC type transfactor, LHEQLE motif	Myb family transcription factor APL GN=APL OS=Arabidopsis thaliana (Mouse-ear cress) PE=2 SV=2	K	Transcription	protein PHR1-LIKE 2 isoform X2 [Jatropha curcas]
GD_transcript_57909	[G]	Carbohydrate transport and metabolism	Cellular Component: cytosol (GO:0005829);; Biological Process: dephosphorylation (GO:0016311);; Molecular Function: phosphatase activity (GO:0016791);;	--	--	[G]	Carbohydrate transport and metabolism	Histidine phosphatase superfamily (branch 1);; Histidine phosphatase superfamily (branch 1)	--	G	Carbohydrate transport and metabolism	PREDICTED: uncharacterized protein LOC8273121 [Ricinus communis]
GD_transcript_15981	[E]	Amino acid transport and metabolism	Molecular Function: homoserine kinase activity (GO:0004413);; Molecular Function: ATP binding (GO:0005524);; Biological Process: threonine metabolic process (GO:0006566);; Biological Process: phosphorylation (GO:0016310);;	K00872|0|rcu:8282718|K00872 homoserine kinase [EC:2.7.1.39] | (RefSeq) homoserine kinase	Glycine, serine and threonine metabolism (ko00260);Biosynthesis of amino acids (ko01230)	[E]	Amino acid transport and metabolism	GHMP kinases C terminal;; GHMP kinases N terminal domain	Homoserine kinase (Precursor) GN=F5J6.24 OS=Arabidopsis thaliana (Mouse-ear cress) PE=1 SV=1	E	Amino acid transport and metabolism	PREDICTED: homoserine kinase [Ricinus communis]
GD_transcript_45586	[L]	Replication, recombination and repair	Molecular Function: RNA binding (GO:0003723);; Molecular Function: ATP-dependent RNA helicase activity (GO:0004004);; Molecular Function: ATP binding (GO:0005524);; Cellular Component: nucleus (GO:0005634);; Biological Process: RNA secondary structure unwinding (GO:0010501);;	K16911|6.42143e-150|pop:POPTR_0012s14190g|K16911 ATP-dependent RNA helicase DDX21 [EC:3.6.4.13] | (RefSeq) POPTRDRAFT_806661; DEAD box RNA helicase family protein	--	[A]	RNA processing and modification	Helicase conserved C-terminal domain;; GUCT (NUC152) domain	DEAD-box ATP-dependent RNA helicase 7 GN=RH7 OS=Spinacia oleracea (Spinach) PE=2 SV=1	L	Replication, recombination and repair	DEAD-box ATP-dependent RNA helicase 7 [Carica papaya]
GD_transcript_17960	--	--	Cellular Component: ubiquitin ligase complex (GO:0000151);; Molecular Function: ubiquitin conjugating enzyme binding (GO:0031624);; Molecular Function: ubiquitin-like protein binding (GO:0032182);; Biological Process: protein neddylation (GO:0045116);; Biological Process: positive regulation of ubiquitin-protein transferase activity (GO:0051443);; Molecular Function: cullin family protein binding…	K17822|0|rcu:8286230|K17822 DCN1-like protein 1/2 | (RefSeq) DCN1-like protein 2	--	[S]	Function unknown	Cullin binding;; UBA-like domain	--	S	Function unknown	PREDICTED: DCN1-like protein 2 [Ricinus communis]
GD_transcript_95877	--	--	--	K13130|0|rcu:8269748|K13130 gem associated protein 2 | (RefSeq) uncharacterized LOC8269748	RNA transport (ko03013)	--	--	Survival motor neuron (SMN) interacting protein 1 (SIP1)	--	S	Function unknown	PREDICTED: uncharacterized protein LOC8269748 [Ricinus communis]
GD_transcript_75130	--	--	--	--	--	--	--	--	--	--	--	uncharacterized protein LOC110663531 [Hevea brasiliensis]
GD_transcript_45717	--	--	--	--	--	--	--	--	--	S	Function unknown	PREDICTED: uncharacterized protein LOC8258265 isoform X2 [Ricinus communis]
GD_transcript_26231	--	--	Cellular Component: cytochrome b6f complex (GO:0009512);; Cellular Component: integral component of membrane (GO:0016021);;	--	--	--	--	PetM family of cytochrome b6f complex subunit 7	--	S	Function unknown	uncharacterized protein LOC110614863 [Manihot esculenta]
GD_transcript_16295	[T]	Signal transduction mechanisms	Molecular Function: protein serine/threonine kinase activity (GO:0004674);; Molecular Function: ATP binding (GO:0005524);; Biological Process: protein phosphorylation (GO:0006468);;	K03097|1.78646e-138|pop:POPTR_0007s10100g|K03097 casein kinase II subunit alpha [EC:2.7.11.1] | (RefSeq) hypothetical protein	Ribosome biogenesis in eukaryotes (ko03008);Circadian rhythm - plant (ko04712)	[TDK]	--	Protein kinase domain;; Protein tyrosine kinase;; Phosphotransferase enzyme family	Casein kinase II subunit alpha GN=ACK2 OS=Zea mays (Maize) PE=1 SV=1	T	Signal transduction mechanisms	hypothetical protein GOBAR_DD22518 [Gossypium barbadense]
GD_transcript_83072	--	--	Biological Process: cellular process (GO:0009987);;	K12129|0|rcu:8271709|K12129 pseudo-response regulator 7 | (RefSeq) two-component response regulator-like PRR37	Circadian rhythm - plant (ko04712)	[K]	Transcription	CCT motif	Two-component response regulator-like PRR37 GN=PRR37 OS=Oryza sativa subsp. indica (Rice) PE=2 SV=2	K	Transcription	PREDICTED: two-component response regulator-like PRR37 [Ricinus communis]
GD_transcript_104203	--	--	--	--	--	--	--	Dof domain, zinc finger	Dof zinc finger protein DOF5.1 GN=DOF5.1 OS=Arabidopsis thaliana (Mouse-ear cress) PE=2 SV=1	S	Function unknown	hypothetical protein VITISV_020749 [Vitis vinifera]
GD_transcript_139605	--	--	Cellular Component: integral component of membrane (GO:0016021);; Molecular Function: transferase activity (GO:0016740);;	--	--	[R]	General function prediction only	10 TM Acyl Transferase domain found in Cas1p;; 10 TM Acyl Transferase domain found in Cas1p	--	S	Function unknown	PREDICTED: protein REDUCED WALL ACETYLATION 3 [Ricinus communis]
GD_transcript_121913	[P]	Inorganic ion transport and metabolism	Cellular Component: integral component of membrane (GO:0016021);; Biological Process: transmembrane transport (GO:0055085);;	K03452|0|rcu:8259876|K03452 magnesium/proton exchanger | (RefSeq) magnesium/proton exchanger	--	[PT]	--	--	Magnesium/proton exchanger GN=T30B22.10 OS=Arabidopsis thaliana (Mouse-ear cress) PE=2 SV=3	P	Inorganic ion transport and metabolism	magnesium/proton exchanger, putative [Ricinus communis]
GD_transcript_46543	[T]	Signal transduction mechanisms	Molecular Function: zinc ion binding (GO:0008270);;	--	--	[TZ]	--	Protein DA1;; Protein DA1	Protein DA1-related 2 GN=DAR2 OS=Arabidopsis thaliana (Mouse-ear cress) PE=2 SV=1	S	Function unknown	protein DA1-related 2-like isoform X2 [Hevea brasiliensis]
GD_transcript_85519	[M]	Cell wall/membrane/envelope biogenesis	Cellular Component: Golgi membrane (GO:0000139);; Biological Process: plant-type secondary cell wall biogenesis (GO:0009834);; Biological Process: glucuronoxylan biosynthetic process (GO:0010417);; Cellular Component: integral component of membrane (GO:0016021);; Molecular Function: xylosyltransferase activity (GO:0042285);; Biological Process: cell wall organization (GO:0071555);; Molecular Func…	K20870|0|aly:ARALYDRAFT_472948|K20870 putative beta-1,4-xylosyltransferase IRX10 [EC:2.4.2.-] | (RefSeq) hypothetical protein	--	[GMW]	--	Exostosin family;; Exostosin family	Probable beta-1,4-xylosyltransferase IRX10 GN=F17L21.23 OS=Arabidopsis thaliana (Mouse-ear cress) PE=2 SV=1	S	Function unknown	PREDICTED: probable beta-1,4-xylosyltransferase IRX10 [Brassica oleracea var. oleracea]
GD_transcript_56367	[L]	Replication, recombination and repair	Molecular Function: nucleotide binding (GO:0000166);; Molecular Function: DNA binding (GO:0003677);; Molecular Function: DNA-directed DNA polymerase activity (GO:0003887);; Cellular Component: nucleus (GO:0005634);; Biological Process: DNA replication (GO:0006260);; Molecular Function: 3'-5' exonuclease activity (GO:0008408);; Cellular Component: zeta DNA polymerase complex (GO:0016035);; Biologi…	K02350|0|pop:POPTR_0013s02320g|K02350 DNA polymerase zeta [EC:2.7.7.7] | (RefSeq) POPTRDRAFT_240745, POPTRDRAFT_729606; hypothetical protein	--	[L]	Replication, recombination and repair	DNA polymerase family B;; DNA polymerase family B;; DNA polymerase family B, exonuclease domain;; DNA polymerase family B;; C4-type zinc-finger of DNA polymerase delta	DNA polymerase zeta catalytic subunit GN=REV3 OS=Arabidopsis thaliana (Mouse-ear cress) PE=2 SV=1	L	Replication, recombination and repair	hypothetical protein POPTR_013G022200v3 [Populus trichocarpa]
GD_transcript_91604	[P]	Inorganic ion transport and metabolism	Molecular Function: calcium:proton antiporter activity (GO:0015369);; Cellular Component: integral component of membrane (GO:0016021);; Biological Process: calcium ion transmembrane transport (GO:0070588);;	K07300|0|rcu:8287861|K07300 Ca2+:H+ antiporter | (RefSeq) vacuolar cation/proton exchanger 5	--	[P]	Inorganic ion transport and metabolism	Sodium/calcium exchanger protein;; Sodium/calcium exchanger protein	Vacuolar cation/proton exchanger 5 OS=Arabidopsis thaliana (Mouse-ear cress) PE=2 SV=1	P	Inorganic ion transport and metabolism	PREDICTED: vacuolar cation/proton exchanger 5 isoform X1 [Ricinus communis]
GD_transcript_142293	--	--	Molecular Function: zinc ion binding (GO:0008270);; Molecular Function: ligase activity (GO:0016874);;	--	--	[R]	General function prediction only	--	--	S	Function unknown	PREDICTED: uncharacterized protein LOC8268052 [Ricinus communis]
GD_transcript_47944	--	--	Molecular Function: ubiquitin-protein transferase activity (GO:0004842);; Cellular Component: cytoplasm (GO:0005737);; Molecular Function: zinc ion binding (GO:0008270);; Biological Process: regulation of signal transduction (GO:0009966);; Biological Process: protein ubiquitination (GO:0016567);;	--	--	--	--	--	MND1-interacting protein 1 GN=MIP1 OS=Arabidopsis thaliana (Mouse-ear cress) PE=1 SV=1	--	--	synaptonemal complex protein, putative [Ricinus communis]
GD_transcript_134049	[O]	Posttranslational modification, protein turnover, chaperones	Molecular Function: ATP binding (GO:0005524);; Cellular Component: cytoplasm (GO:0005737);; Biological Process: protein refolding (GO:0042026);;	K04077|0|rcu:8266958|K04077 chaperonin GroEL | (RefSeq) chaperonin CPN60-like 2, mitochondrial	RNA degradation (ko03018)	[O]	Posttranslational modification, protein turnover, chaperones	TCP-1/cpn60 chaperonin family;; TCP-1/cpn60 chaperonin family	Chaperonin CPN60-like 2, mitochondrial (Precursor) GN=At3g13860 OS=Arabidopsis thaliana (Mouse-ear cress) PE=2 SV=2	O	Posttranslational modification, protein turnover, chaperones	PREDICTED: chaperonin CPN60-like 2, mitochondrial [Ricinus communis]
GD_transcript_56266	[O]	Posttranslational modification, protein turnover, chaperones	--	--	--	[O]	Posttranslational modification, protein turnover, chaperones	DnaJ domain	DnaJ protein ERDJ3A (Precursor) GN=T16O11.7 OS=Arabidopsis thaliana (Mouse-ear cress) PE=1 SV=1	O	Posttranslational modification, protein turnover, chaperones	dnaJ homolog subfamily B member 8-like isoform X2 [Hevea brasiliensis]
GD_transcript_90168	--	--	Molecular Function: hydrolase activity (GO:0016787);;	--	--	[R]	General function prediction only	Haloacid dehalogenase-like hydrolase;; HAD-hyrolase-like	--	G	Carbohydrate transport and metabolism	PREDICTED: uncharacterized protein YKR070W [Ricinus communis]
GD_transcript_63128	[M]	Cell wall/membrane/envelope biogenesis	--	K08678|2.29149e-118|vvi:100249678|K08678 UDP-glucuronate decarboxylase [EC:4.1.1.35] | (RefSeq) UDP-glucuronic acid decarboxylase 5	Starch and sucrose metabolism (ko00500);Amino sugar and nucleotide sugar metabolism (ko00520)	[GM]	--	NAD dependent epimerase/dehydratase family;; GDP-mannose 4,6 dehydratase;; 3-beta hydroxysteroid dehydrogenase/isomerase family	UDP-glucuronic acid decarboxylase 5 GN=UXS5 OS=Arabidopsis thaliana (Mouse-ear cress) PE=2 SV=1	M	Cell wall/membrane/envelope biogenesis	UDP-glucuronic acid decarboxylase 5 [Helianthus annuus]
GD_transcript_56504	--	--	Molecular Function: protein kinase activity (GO:0004672);; Molecular Function: ATP binding (GO:0005524);; Biological Process: protein phosphorylation (GO:0006468);; Cellular Component: integral component of membrane (GO:0016021);;	--	--	[T]	Signal transduction mechanisms	Protein tyrosine kinase;; Protein kinase domain	Probable LRR receptor-like serine/threonine-protein kinase At5g45840 (Precursor) GN=At5g45840 OS=Arabidopsis thaliana (Mouse-ear cress) PE=2 SV=1	T	Signal transduction mechanisms	hypothetical protein CRG98_028317 [Punica granatum]
GD_transcript_83434	--	--	Molecular Function: motor activity (GO:0003774);; Molecular Function: actin binding (GO:0003779);; Molecular Function: ATP binding (GO:0005524);; Cellular Component: myosin complex (GO:0016459);;	K10357|0|rcu:8258593|K10357 myosin V | (RefSeq) myosin-15	--	[Z]	Cytoskeleton	Myosin head (motor domain);; Myosin head (motor domain);; IQ calmodulin-binding motif;; Myosin head (motor domain);; Myosin head (motor domain);; DIL domain;; IQ calmodulin-binding motif;; Myosin N-terminal SH3-like domain	Myosin-15 GN=XI-I OS=Arabidopsis thaliana (Mouse-ear cress) PE=2 SV=1	Z	Cytoskeleton	myosin-15-like isoform X2 [Hevea brasiliensis]
GD_transcript_64346	--	--	Molecular Function: DNA binding (GO:0003677);; Cellular Component: nucleus (GO:0005634);; Biological Process: gametophyte development (GO:0048229);; Biological Process: plant-type sporogenesis (GO:0048236);;	--	--	--	--	SBP domain	Squamosa promoter-binding-like protein 8 GN=SPL8 OS=Arabidopsis thaliana (Mouse-ear cress) PE=1 SV=2	S	Function unknown	PREDICTED: squamosa promoter-binding-like protein 8 [Ricinus communis]
GD_transcript_46559	--	--	--	K12619|0|rcu:8283050|K12619 5'-3' exoribonuclease 2 [EC:3.1.13.-] | (RefSeq) 5'-3' exoribonuclease 3	Ribosome biogenesis in eukaryotes (ko03008);RNA degradation (ko03018)	[LA]	--	XRN 5'-3' exonuclease N-terminus	5&apos;-3&apos; exoribonuclease 4 GN=F20D21.30 OS=Arabidopsis thaliana (Mouse-ear cress) PE=2 SV=1	ADL	RNA processing and modification;; Cell cycle control, cell division, chromosome partitioning;; Replication, recombination and repair	PREDICTED: 5&apos;-3&apos; exoribonuclease 3 [Ricinus communis]
GD_transcript_138940	--	--	Cellular Component: spliceosomal complex (GO:0005681);;	K12829|1.00142e-142|rcu:8278554|K12829 splicing factor 3B subunit 2 | (RefSeq) splicing factor 3B subunit 2	Spliceosome (ko03040)	[A]	RNA processing and modification	Domain of unknown function (DUF382)	--	A	RNA processing and modification	PREDICTED: splicing factor 3B subunit 2 [Ricinus communis]
GD_transcript_59201	--	--	Molecular Function: mannosyltransferase activity (GO:0000030);; Cellular Component: endoplasmic reticulum membrane (GO:0005789);; Biological Process: GPI anchor biosynthetic process (GO:0006506);; Cellular Component: integral component of membrane (GO:0016021);; Biological Process: mannosylation (GO:0097502);;	K05286|5.35757e-136|rcu:8287576|K05286 phosphatidylinositol glycan, class B [EC:2.4.1.-] | (RefSeq) GPI mannosyltransferase 3	Glycosylphosphatidylinositol(GPI)-anchor biosynthesis (ko00563)	[MO]	--	Alg9-like mannosyltransferase family	Dol-P-Man:Man(7)GlcNAc(2)-PP-Dol alpha-1,6-mannosyltransferase GN=ALG12 OS=Arabidopsis thaliana (Mouse-ear cress) PE=1 SV=1	S	Function unknown	GPI mannosyltransferase 3-like isoform X3 [Hevea brasiliensis]
GD_transcript_60593	--	--	Biological Process: negative regulation of transcription from RNA polymerase II promoter (GO:0000122);; Molecular Function: core promoter sequence-specific DNA binding (GO:0001046);; Molecular Function: transcription factor activity, sequence-specific DNA binding (GO:0003700);; Cellular Component: nucleus (GO:0005634);; Biological Process: atrichoblast differentiation (GO:0010055);; Biological Pr…	--	--	--	--	WRKY DNA -binding domain	Probable WRKY transcription factor 75 GN=WRKY75 OS=Arabidopsis thaliana (Mouse-ear cress) PE=2 SV=1	K	Transcription	PREDICTED: probable WRKY transcription factor 75 [Ricinus communis]
GD_transcript_155288	[F]	Nucleotide transport and metabolism	Molecular Function: dihydroorotate dehydrogenase activity (GO:0004152);; Biological Process: 'de novo' pyrimidine nucleobase biosynthetic process (GO:0006207);; Biological Process: uracil catabolic process (GO:0006212);; Cellular Component: chloroplast stroma (GO:0009570);; Molecular Function: dihydropyrimidine dehydrogenase (NADP+) activity (GO:0017113);; Biological Process: oxidation-reduction …	K00207|0|rcu:8284766|K00207 dihydropyrimidine dehydrogenase (NADP+) [EC:1.3.1.2] | (RefSeq) dihydropyrimidine dehydrogenase (NADP(+)), chloroplastic	Pyrimidine metabolism (ko00240);beta-Alanine metabolism (ko00410);Pantothenate and CoA biosynthesis (ko00770)	[F]	Nucleotide transport and metabolism	Dihydroorotate dehydrogenase	--	F	Nucleotide transport and metabolism	PREDICTED: dihydropyrimidine dehydrogenase (NADP(+)), chloroplastic [Ricinus communis]
GD_transcript_48278	--	--	--	--	--	[R]	General function prediction only	--	--	L	Replication, recombination and repair	uncharacterized protein LOC110654108 [Hevea brasiliensis]
GD_transcript_146229	--	--	Biological Process: autophagy (GO:0006914);;	K08341|1.48413e-59|rcu:8276721|K08341 GABA(A) receptor-associated protein | (RefSeq) autophagy-related protein 8C	Regulation of autophagy (ko04140)	[Z]	Cytoskeleton	--	Autophagy-related protein 8C (Precursor) GN=OSJNBa0056O06.5 OS=Oryza sativa subsp. japonica (Rice) PE=2 SV=1	U	Intracellular trafficking, secretion, and vesicular transport	PREDICTED: autophagy-related protein 8C [Ricinus communis]
GD_transcript_155530	--	--	--	K11799|4.10097e-84|fve:101290845|K11799 WD repeat-containing protein 21A | (RefSeq) DDB1- and CUL4-associated factor 4	--	[R]	General function prediction only	WD domain, G-beta repeat	Katanin p80 WD40 repeat-containing subunit B1 homolog {ECO:0000255|HAMAP-Rule:MF_03022} GN=At5g23430 OS=Arabidopsis thaliana (Mouse-ear cress) PE=2 SV=3	S	Function unknown	PREDICTED: DDB1- and CUL4-associated factor 4 [Fragaria vesca subsp. vesca]
GD_transcript_46777	--	--	Molecular Function: protein serine/threonine phosphatase activity (GO:0004722);; Biological Process: protein dephosphorylation (GO:0006470);;	K14497|2.6465e-08|pop:POPTR_0012s14100g|K14497 protein phosphatase 2C [EC:3.1.3.16] | (RefSeq) hypothetical protein	Plant hormone signal transduction (ko04075)	--	--	--	--	T	Signal transduction mechanisms	probable protein phosphatase 2C 75 isoform X1 [Manihot esculenta]
GD_transcript_86486	--	--	Biological Process: carbohydrate metabolic process (GO:0005975);; Molecular Function: polysaccharide binding (GO:0030247);; Molecular Function: glucan endo-1,3-beta-D-glucosidase activity (GO:0042973);; Cellular Component: anchored component of plasma membrane (GO:0046658);;	--	--	--	--	Glycosyl hydrolases family 17	Glucan endo-1,3-beta-glucosidase 12 (Precursor) GN=At4g29360 OS=Arabidopsis thaliana (Mouse-ear cress) PE=1 SV=1	G	Carbohydrate transport and metabolism	PREDICTED: glucan endo-1,3-beta-glucosidase 2 [Ricinus communis]
GD_transcript_14552	--	--	Biological Process: lipid metabolic process (GO:0006629);; Molecular Function: phosphoric diester hydrolase activity (GO:0008081);; Cellular Component: membrane (GO:0016020);;	--	--	--	--	--	PI-PLC X domain-containing protein At5g67130 (Precursor) GN=At5g67130 OS=Arabidopsis thaliana (Mouse-ear cress) PE=1 SV=1	S	Function unknown	hypothetical protein CUMW_160440 [Citrus unshiu]
GD_transcript_7024	--	--	Molecular Function: protein serine/threonine phosphatase activity (GO:0004722);; Biological Process: protein dephosphorylation (GO:0006470);;	--	--	[T]	Signal transduction mechanisms	Protein phosphatase 2C	Probable protein phosphatase 2C 52 GN=At4g03415 OS=Arabidopsis thaliana (Mouse-ear cress) PE=2 SV=1	T	Signal transduction mechanisms	PREDICTED: probable protein phosphatase 2C 52 isoform X2 [Ricinus communis]
GD_transcript_125850	[G]	Carbohydrate transport and metabolism	Biological Process: glycogen metabolic process (GO:0005977);; Molecular Function: isoamylase activity (GO:0019156);;	K01214|0|jcu:105630655|K01214 isoamylase [EC:3.2.1.68] | (RefSeq) isoamylase 3, chloroplastic	--	[G]	Carbohydrate transport and metabolism	Carbohydrate-binding module 48 (Isoamylase N-terminal domain);; Alpha amylase, catalytic domain	Isoamylase 3, chloroplastic (Precursor) GN=ISA3 OS=Arabidopsis thaliana (Mouse-ear cress) PE=2 SV=2	G	Carbohydrate transport and metabolism	isoamylase 3, chloroplastic isoform X2 [Jatropha curcas]
GD_transcript_115834	[M]	Cell wall/membrane/envelope biogenesis	Biological Process: MAPK cascade (GO:0000165);; Molecular Function: MAP kinase activity (GO:0004707);; Molecular Function: ATP binding (GO:0005524);; Cellular Component: intracellular (GO:0005622);;	K20535|5.12008e-137|rcu:8275771|K20535 mitogen-activated protein kinase 1/2 [EC:2.7.11.24] | (RefSeq) mitogen-activated protein kinase homolog NTF3	--	[T]	Signal transduction mechanisms	Protein kinase domain;; Protein kinase domain;; Protein tyrosine kinase	Mitogen-activated protein kinase homolog 1 GN=MPK1 OS=Petunia hybrida (Petunia) PE=2 SV=1	T	Signal transduction mechanisms	PREDICTED: mitogen-activated protein kinase homolog NTF3 [Ricinus communis]
GD_transcript_12991	--	--	Molecular Function: core promoter sequence-specific DNA binding (GO:0001046);; Molecular Function: transcriptional activator activity, RNA polymerase II transcription regulatory region sequence-specific binding (GO:0001228);; Cellular Component: nucleus (GO:0005634);; Biological Process: transcription from RNA polymerase II promoter (GO:0006366);; Molecular Function: protein dimerization activity…	--	--	--	--	--	Transcription factor bHLH68 GN=F19B15.130 OS=Arabidopsis thaliana (Mouse-ear cress) PE=2 SV=2	K	Transcription	PREDICTED: transcription factor bHLH68 [Ricinus communis]
GD_transcript_124590	--	--	Molecular Function: microtubule motor activity (GO:0003777);; Molecular Function: ATP binding (GO:0005524);; Biological Process: microtubule-based movement (GO:0007018);; Molecular Function: microtubule binding (GO:0008017);;	K10398|0|gra:105767837|K10398 kinesin family member 11 | (RefSeq) 125 kDa kinesin-related protein-like	--	[Z]	Cytoskeleton	Kinesin motor domain;; Microtubule binding;; Kinesin motor domain;; Kinesin motor domain	Probable 125 kDa kinesin-related protein GN=At2g36200 OS=Arabidopsis thaliana (Mouse-ear cress) PE=2 SV=2	Z	Cytoskeleton	Kinesin domain-containing protein [Cephalotus follicularis]
GD_transcript_49802	--	--	Molecular Function: translation initiation factor activity (GO:0003743);; Biological Process: translational initiation (GO:0006413);;	K11593|2.08594e-163|rcu:8280367|K11593 eukaryotic translation initiation factor 2C | (RefSeq) protein argonaute 4B	--	[J]	Translation, ribosomal structure and biogenesis	Piwi domain;; Piwi domain	Protein argonaute 4A GN=P0038F12.13 OS=Oryza sativa subsp. japonica (Rice) PE=2 SV=1	J	Translation, ribosomal structure and biogenesis	PREDICTED: protein argonaute 4B [Ricinus communis]
GD_transcript_102736	--	--	Biological Process: ubiquitin-dependent protein catabolic process (GO:0006511);; Molecular Function: ubiquitin protein ligase binding (GO:0031625);;	K03347|9.893e-82|jcu:105647527|K03347 cullin 1 | (RefSeq) cullin-1-like	Ubiquitin mediated proteolysis (ko04120);Protein processing in endoplasmic reticulum (ko04141)	[D]	Cell cycle control, cell division, chromosome partitioning	Cullin family	Cullin-like protein 3 GN=At1g59800 OS=Arabidopsis thaliana (Mouse-ear cress) PE=3 SV=2	O	Posttranslational modification, protein turnover, chaperones	cullin-1-like [Hevea brasiliensis]
GD_transcript_2131	--	--	Molecular Function: GTPase activator activity (GO:0005096);; Biological Process: positive regulation of GTPase activity (GO:0043547);;	--	--	[T]	Signal transduction mechanisms	Putative GTPase activating protein for Arf	Probable ADP-ribosylation factor GTPase-activating protein AGD14 GN=At1g08680/At1g08690 OS=Arabidopsis thaliana (Mouse-ear cress) PE=1 SV=2	U	Intracellular trafficking, secretion, and vesicular transport	PREDICTED: probable ADP-ribosylation factor GTPase-activating protein AGD14 [Ricinus communis]
GD_transcript_110817	[M]	Cell wall/membrane/envelope biogenesis	Cellular Component: nucleus (GO:0005634);; Cellular Component: cytosol (GO:0005829);; Biological Process: single fertilization (GO:0007338);; Biological Process: pollen germination (GO:0009846);; Biological Process: pollen tube growth (GO:0009860);; Molecular Function: transferase activity (GO:0016740);;	--	--	--	--	--	--	S	Function unknown	protein CDI [Jatropha curcas]
GD_transcript_135905	--	--	--	--	--	--	--	--	Putative E3 ubiquitin-protein ligase LIN-2 {ECO:0000303|PubMed:19776163} OS=Lotus japonicus (Lotus corniculatus var. japonicus) PE=1 SV=1	S	Function unknown	putative E3 ubiquitin-protein ligase LIN-2 [Jatropha curcas]
GD_transcript_79146	--	--	Biological Process: DNA metabolic process (GO:0006259);; Biological Process: cellular response to DNA damage stimulus (GO:0006974);;	--	--	--	--	--	--	L	Replication, recombination and repair	conserved hypothetical protein [Ricinus communis]
GD_transcript_81689	--	--	--	--	--	[DR]	--	MATH domain	Ubiquitin carboxyl-terminal hydrolase 12 GN=UBP12 OS=Arabidopsis thaliana (Mouse-ear cress) PE=1 SV=2	S	Function unknown	uncharacterized protein LOC105631610 isoform X1 [Jatropha curcas]
GD_transcript_121174	--	--	--	K19882|1.3973e-10|rcu:8268286|K19882 O-palmitoleoyl-L-serine hydrolase [EC:3.1.1.98] | (RefSeq) pectin acetylesterase 5	--	[M]	Cell wall/membrane/envelope biogenesis	--	--	S	Function unknown	PREDICTED: pectin acetylesterase 5 [Ricinus communis]
GD_transcript_9770	--	--	Molecular Function: adenosylmethionine decarboxylase activity (GO:0004014);; Cellular Component: cytosol (GO:0005829);; Biological Process: S-adenosylmethioninamine biosynthetic process (GO:0006557);; Biological Process: spermine biosynthetic process (GO:0006597);; Biological Process: spermidine biosynthetic process (GO:0008295);;	K01611|0|rcu:8264530|K01611 S-adenosylmethionine decarboxylase [EC:4.1.1.50] | (RefSeq) S-adenosylmethionine decarboxylase proenzyme	Cysteine and methionine metabolism (ko00270);Arginine and proline metabolism (ko00330)	[T]	Signal transduction mechanisms	Adenosylmethionine decarboxylase	S-adenosylmethionine decarboxylase beta chain (Precursor) GN=SAMDC OS=Vicia faba (Broad bean) PE=2 SV=1	E	Amino acid transport and metabolism	s-adenosylmethionine decarboxylase, putative [Ricinus communis]
GD_transcript_46677	--	--	Cellular Component: mitochondrial respiratory chain complex III (GO:0005750);; Biological Process: mitochondrial electron transport, ubiquinol to cytochrome c (GO:0006122);; Molecular Function: ubiquinol-cytochrome-c reductase activity (GO:0008121);; Biological Process: aerobic respiration (GO:0009060);; Biological Process: mitochondrial respiratory chain complex III assembly (GO:0034551);; Biolo…	K00417|5.96594e-62|rcu:8278574|K00417 ubiquinol-cytochrome c reductase subunit 7 | (RefSeq) cytochrome b-c1 complex subunit 7-2	Oxidative phosphorylation (ko00190)	[C]	Energy production and conversion	Ubiquinol-cytochrome C reductase complex 14kD subunit	Cytochrome b-c1 complex subunit 7-2 OS=Arabidopsis thaliana (Mouse-ear cress) PE=1 SV=1	C	Energy production and conversion	cytochrome b-c1 complex subunit 7-2 [Hevea brasiliensis]
GD_transcript_56996	[J]	Translation, ribosomal structure and biogenesis	Molecular Function: nucleotide binding (GO:0000166);; Molecular Function: nucleic acid binding (GO:0003676);;	K11294|4.84492e-41|rcu:8281437|K11294 nucleolin | (RefSeq) nucleolin 2	--	[K]	Transcription	RNA recognition motif. (a.k.a. RRM, RBD, or RNP domain)	Nucleolin 2 GN=K24M9.11 OS=Arabidopsis thaliana (Mouse-ear cress) PE=2 SV=1	S	Function unknown	nucleolin 2-like [Manihot esculenta]
GD_transcript_138908	[H]	Coenzyme transport and metabolism	Biological Process: cellular amino acid catabolic process (GO:0009063);; Biological Process: menaquinone biosynthetic process (GO:0009234);; Molecular Function: thiamine pyrophosphate binding (GO:0030976);; Biological Process: phylloquinone biosynthetic process (GO:0042372);; Biological Process: photosystem I stabilization (GO:0042550);; Molecular Function: carboxylic ester hydrolase activity (GO…	K14759|0|rcu:8264631|K14759 isochorismate synthase / 2-succinyl-5-enolpyruvyl-6-hydroxy-3-cyclohexene-1-carboxylate synthase / 2-succinyl-6-hydroxy-2,4-cyclohexadiene-1-carboxylate synthase / O-succinylbenzoate synthase [EC:5.4.4.2 2.2.1.9 4.2.99.20 4.2.1.113] | (RefSeq) protein PHYLLO, chloroplastic	Ubiquinone and other terpenoid-quinone biosynthesis (ko00130)	[R]	General function prediction only	Enolase C-terminal domain-like;; alpha/beta hydrolase fold;; Alpha/beta hydrolase family;; Serine aminopeptidase, S33;; Ndr family;; Phospholipase/Carboxylesterase;; Dienelactone hydrolase family;; Putative serine esterase (DUF676);; Middle domain of thiamine pyrophosphate	2-succinyl-6-hydroxy-2,4-cyclohexadiene-1-carboxylate synthase (Precursor) GN=T6L1.7/T6L1.8 OS=Arabidopsis thaliana (Mouse-ear cress) PE=2 SV=2	H	Coenzyme transport and metabolism	menaquinone biosynthesis protein, putative [Ricinus communis]
GD_transcript_99672	--	--	Molecular Function: RNA binding (GO:0003723);; Cellular Component: nucleus (GO:0005634);;	--	--	[A]	RNA processing and modification	--	Protein RIK GN=RIK OS=Arabidopsis thaliana (Mouse-ear cress) PE=1 SV=2	S	Function unknown	protein RIK isoform X1 [Hevea brasiliensis]
GD_transcript_142368	--	--	--	K13099|7.64151e-83|jcu:105639385|K13099 CD2 antigen cytoplasmic tail-binding protein 2 | (RefSeq) CD2 antigen cytoplasmic tail-binding protein 2	--	[R]	General function prediction only	--	--	S	Function unknown	CD2 antigen cytoplasmic tail-binding protein 2-like isoform X1 [Hevea brasiliensis]
GD_transcript_143653	--	--	--	--	--	--	--	--	--	S	Function unknown	PREDICTED: uncharacterized protein LOC8258204 [Ricinus communis]
GD_transcript_25231	--	--	Cellular Component: nucleosome (GO:0000786);; Molecular Function: DNA binding (GO:0003677);; Cellular Component: nucleus (GO:0005634);; Molecular Function: protein heterodimerization activity (GO:0046982);;	K11251|2.65171e-56|gra:105790769|K11251 histone H2A | (RefSeq) histone H2AX-like	--	[B]	Chromatin structure and dynamics	C-terminus of histone H2A;; Core histone H2A/H2B/H3/H4	Histone H2AX GN=HIS2A OS=Cicer arietinum (Chickpea) PE=2 SV=1	B	Chromatin structure and dynamics	PREDICTED: histone H2AX-like [Gossypium raimondii]
GD_transcript_64823	[E]	Amino acid transport and metabolism	Molecular Function: asparaginase activity (GO:0004067);;	K13051|1.04422e-109|rcu:8288555|K13051 beta-aspartyl-peptidase (threonine type) [EC:3.4.19.5] | (RefSeq) probable isoaspartyl peptidase/L-asparaginase 2	--	[E]	Amino acid transport and metabolism	Asparaginase	Isoaspartyl peptidase/L-asparaginase 2 subunit beta (Precursor) GN=At3g16150 OS=Arabidopsis thaliana (Mouse-ear cress) PE=2 SV=2	E	Amino acid transport and metabolism	PREDICTED: probable isoaspartyl peptidase/L-asparaginase 2 [Ricinus communis]
GD_transcript_63418	--	--	Biological Process: activation of MAPKK activity (GO:0000186);; Molecular Function: MAP kinase kinase kinase activity (GO:0004709);; Molecular Function: ATP binding (GO:0005524);; Cellular Component: intracellular (GO:0005622);; Cellular Component: integral component of membrane (GO:0016021);;	--	--	[T]	Signal transduction mechanisms	--	Receptor-like protein kinase ANXUR1 (Precursor) GN=ANX1 OS=Arabidopsis thaliana (Mouse-ear cress) PE=2 SV=1	T	Signal transduction mechanisms	PREDICTED: receptor-like protein kinase ANXUR1 [Ricinus communis]
GD_transcript_103975	--	--	Cellular Component: integral component of membrane (GO:0016021);;	--	--	--	--	--	--	S	Function unknown	PREDICTED: MATH and LRR domain-containing protein PFE0570w [Ricinus communis]
GD_transcript_62316	--	--	--	K03434|9.97378e-107|rcu:8266989|K03434 N-acetylglucosaminylphosphatidylinositol deacetylase [EC:3.5.1.89] | (RefSeq) N-acetylglucosaminyl-phosphatidylinositol de-N-acetylase	Glycosylphosphatidylinositol(GPI)-anchor biosynthesis (ko00563)	[M]	Cell wall/membrane/envelope biogenesis	GlcNAc-PI de-N-acetylase	--	S	Function unknown	PREDICTED: N-acetylglucosaminyl-phosphatidylinositol de-N-acetylase [Ricinus communis]
GD_transcript_107034	[C]	Energy production and conversion	--	--	--	--	--	Tetratricopeptide repeat;; Tetratricopeptide repeat	--	S	Function unknown	PREDICTED: uncharacterized protein LOC8289783 isoform X3 [Ricinus communis]
GD_transcript_133275	--	--	--	--	--	--	--	--	Protein IQ-DOMAIN 1 GN=IQD1 OS=Arabidopsis thaliana (Mouse-ear cress) PE=1 SV=1	S	Function unknown	protein IQ-DOMAIN 1 isoform X1 [Jatropha curcas]
GD_transcript_9125	--	--	Molecular Function: protein dimerization activity (GO:0046983);;	--	--	--	--	Helix-loop-helix DNA-binding domain	Transcription factor ICE1 OS=Arabidopsis thaliana (Mouse-ear cress) PE=1 SV=1	K	Transcription	PREDICTED: transcription factor ICE1 [Ricinus communis]
GD_transcript_69092	[J]	Translation, ribosomal structure and biogenesis	Biological Process: tRNA wobble position uridine thiolation (GO:0002143);; Molecular Function: tRNA (5-methylaminomethyl-2-thiouridylate)-methyltransferase activity (GO:0004808);; Molecular Function: sulfurtransferase activity (GO:0016783);; Biological Process: tRNA methylation (GO:0030488);;	K21027|0|rcu:8274461|K21027 tRNA-5-taurinomethyluridine 2-sulfurtransferase [EC:2.8.1.14] | (RefSeq) tRNA-specific 2-thiouridylase MnmA	Sulfur relay system (ko04122)	[J]	Translation, ribosomal structure and biogenesis	tRNA methyl transferase;; tRNA methyl transferase;; Asparagine synthase	--	J	Translation, ribosomal structure and biogenesis	PREDICTED: tRNA-specific 2-thiouridylase MnmA [Ricinus communis]
GD_transcript_17733	[C]	Energy production and conversion	Cellular Component: mitochondrial proton-transporting ATP synthase complex (GO:0005753);; Cellular Component: plasma membrane (GO:0005886);; Molecular Function: zinc ion binding (GO:0008270);; Cellular Component: chloroplast (GO:0009507);; Biological Process: ATP synthesis coupled proton transport (GO:0015986);; Molecular Function: proton-transporting ATP synthase activity, rotational mechanism (…	K02137|1.00701e-116|tcc:TCM_005886|K02137 F-type H+-transporting ATPase subunit O | (RefSeq) ATP synthase subunit O, mitochondrial	Oxidative phosphorylation (ko00190)	[C]	Energy production and conversion	ATP synthase delta (OSCP) subunit	ATP synthase subunit O, mitochondrial (Precursor) OS=Ipomoea batatas (Sweet potato) PE=1 SV=1	C	Energy production and conversion	ATP synthase subunit O, mitochondrial [Hevea brasiliensis]
GD_transcript_149616	--	--	Molecular Function: calmodulin binding (GO:0005516);; Biological Process: response to stress (GO:0006950);;	--	--	--	--	Calmodulin binding protein-like;; Calmodulin binding protein-like	--	S	Function unknown	PREDICTED: calmodulin-binding protein 60 D [Ricinus communis]
GD_transcript_83959	--	--	Cellular Component: membrane (GO:0016020);; Molecular Function: hydrolase activity (GO:0016787);;	--	--	[M]	Cell wall/membrane/envelope biogenesis	Pectinacetylesterase;; Pectinacetylesterase	--	S	Function unknown	PREDICTED: pectin acetylesterase 6 isoform X1 [Ricinus communis]
GD_transcript_2489	--	--	--	--	--	--	--	--	--	S	Function unknown	PREDICTED: uncharacterized protein LOC8262233 isoform X1 [Ricinus communis]
GD_transcript_116098	[J]	Translation, ribosomal structure and biogenesis	Molecular Function: nucleotide binding (GO:0000166);; Molecular Function: RNA binding (GO:0003723);; Biological Process: response to cytokinin (GO:0009735);;	--	--	[R]	General function prediction only	RNA recognition motif. (a.k.a. RRM, RBD, or RNP domain);; RNA recognition motif. (a.k.a. RRM, RBD, or RNP domain);; RNA recognition motif	Polyadenylate-binding protein RBP45B GN=RBP45B OS=Arabidopsis thaliana (Mouse-ear cress) PE=1 SV=1	S	Function unknown	PREDICTED: polyadenylate-binding protein RBP45B [Ricinus communis]
GD_transcript_65417	[R]	General function prediction only	Molecular Function: GTP binding (GO:0005525);; Cellular Component: intracellular (GO:0005622);; Biological Process: small GTPase mediated signal transduction (GO:0007264);;	K07937|7.22543e-71|pda:103722662|K07937 ADP-ribosylation factor 1 | (RefSeq) ADP-ribosylation factor 1-like	Endocytosis (ko04144)	[U]	Intracellular trafficking, secretion, and vesicular transport	ADP-ribosylation factor family;; Ras of Complex, Roc, domain of DAPkinase;; Signal recognition particle receptor beta subunit;; Gtr1/RagA G protein conserved region;; Ras family;; 50S ribosome-binding GTPase;; ADP-ribosylation factor family	ADP-ribosylation factor GN=ARF OS=Vigna unguiculata (Cowpea) PE=2 SV=3	S	Function unknown	hypothetical protein B456_002G185200 [Gossypium raimondii]
GD_transcript_71252	[O]	Posttranslational modification, protein turnover, chaperones	Molecular Function: DNA binding (GO:0003677);; Cellular Component: nucleus (GO:0005634);;	K09522|0|rcu:8263708|K09522 DnaJ homolog subfamily C member 2 | (RefSeq) dnaJ homolog subfamily C member 2	--	[O]	Posttranslational modification, protein turnover, chaperones	Myb-like DNA-binding domain;; Myb-like DNA-binding domain;; DnaJ domain	Chaperone protein dnaJ 6 GN=MOJ9.8 OS=Arabidopsis thaliana (Mouse-ear cress) PE=2 SV=1	K	Transcription	Zuotin, putative [Ricinus communis]
GD_transcript_156411	--	--	--	--	--	--	--	--	--	S	Function unknown	PREDICTED: uncharacterized protein LOC8264305 isoform X1 [Ricinus communis]
GD_transcript_109513	--	--	Molecular Function: RNA binding (GO:0003723);;	K20102|1.54904e-34|rcu:8285992|K20102 YTH domain-containing family protein | (RefSeq) uncharacterized LOC8285992	--	[R]	General function prediction only	--	--	S	Function unknown	yth domain-containing protein, putative [Ricinus communis]
GD_transcript_61871	--	--	--	--	--	--	--	G-patch domain	--	S	Function unknown	PREDICTED: uncharacterized protein LOC8278316 isoform X1 [Ricinus communis]
GD_transcript_136040	--	--	--	--	--	[R]	General function prediction only	PPR repeat family;; PPR repeat;; PPR repeat;; Pentatricopeptide repeat domain;; Pentacotripeptide-repeat region of PRORP	Pentatricopeptide repeat-containing protein At2g17140 GN=At2g17140 OS=Arabidopsis thaliana (Mouse-ear cress) PE=2 SV=1	S	Function unknown	PREDICTED: pentatricopeptide repeat-containing protein At2g17140 [Ricinus communis]
GD_transcript_127722	--	--	Molecular Function: damaged DNA binding (GO:0003684);; Cellular Component: nucleus (GO:0005634);; Cellular Component: cytoplasm (GO:0005737);; Biological Process: nucleotide-excision repair (GO:0006289);; Molecular Function: polyubiquitin modification-dependent protein binding (GO:0031593);; Biological Process: proteasome-mediated ubiquitin-dependent protein catabolic process (GO:0043161);; Molec…	K10839|9.94467e-105|rcu:8260406|K10839 UV excision repair protein RAD23 | (RefSeq) ubiquitin receptor RAD23d	Nucleotide excision repair (ko03420);Protein processing in endoplasmic reticulum (ko04141)	[L]	Replication, recombination and repair	Ubiquitin family;; UBA/TS-N domain;; Ubiquitin-2 like Rad60 SUMO-like;; XPC-binding domain;; UBA/TS-N domain	Ubiquitin receptor RAD23d GN=MXI10.20 OS=Arabidopsis thaliana (Mouse-ear cress) PE=1 SV=2	O	Posttranslational modification, protein turnover, chaperones	PREDICTED: ubiquitin receptor RAD23d [Ricinus communis]
GD_transcript_157120	--	--	Molecular Function: DNA binding (GO:0003677);;	--	--	[K]	Transcription	--	Transcription factor MYB12 GN=T30B22.24 OS=Arabidopsis thaliana (Mouse-ear cress) PE=2 SV=1	K	Transcription	PREDICTED: pentatricopeptide repeat-containing protein At2g20710, mitochondrial-like [Prunus mume]
GD_transcript_67514	--	--	Cellular Component: integral component of membrane (GO:0016021);; Molecular Function: phosphatidylinositol binding (GO:0035091);;	K17925|0|rcu:8274501|K17925 sorting nexin-13 | (RefSeq) uncharacterized LOC8274501	--	[ZUD]	--	PXA domain;; Sorting nexin C terminal;; PX domain	--	S	Function unknown	PREDICTED: uncharacterized protein LOC8274501 isoform X1 [Ricinus communis]
GD_transcript_125020	--	--	Cellular Component: integral component of membrane (GO:0016021);;	--	--	[R]	General function prediction only	Calcium-dependent channel, 7TM region, putative phosphate;; Late exocytosis, associated with Golgi transport;; Cytosolic domain of 10TM putative phosphate transporter	CSC1-like protein At1g69450 GN=At1g69450 OS=Arabidopsis thaliana (Mouse-ear cress) PE=2 SV=1	S	Function unknown	PREDICTED: CSC1-like protein At1g69450 [Ricinus communis]
GD_transcript_83852	[I]	Lipid transport and metabolism	Biological Process: lipid metabolic process (GO:0006629);; Cellular Component: integral component of membrane (GO:0016021);; Molecular Function: oxidoreductase activity (GO:0016491);; Biological Process: oxidation-reduction process (GO:0055114);;	K13076|0|rcu:8286702|K13076 Delta8-fatty-acid desaturase [EC:1.14.19.4] | (RefSeq) delta(8)-fatty-acid desaturase 2	--	[I]	Lipid transport and metabolism	Fatty acid desaturase;; Cytochrome b5-like Heme/Steroid binding domain	Delta(8)-fatty-acid desaturase 2 GN=SLD2 OS=Arabidopsis thaliana (Mouse-ear cress) PE=1 SV=1	I	Lipid transport and metabolism	delta(8)-fatty-acid desaturase 2 [Hevea brasiliensis]
GD_transcript_14648	[O]	Posttranslational modification, protein turnover, chaperones	Molecular Function: protein serine/threonine kinase activity (GO:0004674);; Molecular Function: ATP binding (GO:0005524);; Cellular Component: nucleus (GO:0005634);; Cellular Component: plasma membrane (GO:0005886);; Biological Process: protein phosphorylation (GO:0006468);; Cellular Component: chloroplast (GO:0009507);; Biological Process: intracellular signal transduction (GO:0035556);;	--	--	[R]	General function prediction only	Protein kinase domain;; Protein tyrosine kinase	Serine/threonine-protein kinase D6PKL2 GN=MCA23.7 OS=Arabidopsis thaliana (Mouse-ear cress) PE=1 SV=1	T	Signal transduction mechanisms	PREDICTED: serine/threonine-protein kinase AGC1-5 [Ricinus communis]
GD_transcript_9439	[L]	Replication, recombination and repair	Molecular Function: nucleic acid binding (GO:0003676);; Molecular Function: ATP-dependent RNA helicase activity (GO:0004004);; Molecular Function: ATP binding (GO:0005524);; Biological Process: translational initiation (GO:0006413);; Biological Process: regulation of gene expression (GO:0010468);; Biological Process: RNA secondary structure unwinding (GO:0010501);;	K18655|0|rcu:8283953|K18655 ATP-dependent RNA helicase DDX19/DBP5 [EC:3.6.4.13] | (RefSeq) LOS4; DEAD-box ATP-dependent RNA helicase 38	--	[A]	RNA processing and modification	DEAD/DEAH box helicase;; Helicase conserved C-terminal domain	DEAD-box ATP-dependent RNA helicase 38 GN=T4D2.40 OS=Arabidopsis thaliana (Mouse-ear cress) PE=1 SV=2	L	Replication, recombination and repair	PREDICTED: DEAD-box ATP-dependent RNA helicase 38 [Ricinus communis]
GD_transcript_98321	[T]	Signal transduction mechanisms	Biological Process: proteolysis (GO:0006508);; Molecular Function: serine-type peptidase activity (GO:0008236);; Cellular Component: integral component of membrane (GO:0016021);;	K06889|8.48211e-121|jcu:105637931|K06889 uncharacterized protein | (RefSeq) protein bem46	--	[R]	General function prediction only	Serine aminopeptidase, S33;; alpha/beta hydrolase fold;; Prolyl oligopeptidase family	--	S	Function unknown	protein bem46 isoform X2 [Jatropha curcas]
GD_transcript_114357	[L]	Replication, recombination and repair	Molecular Function: nucleic acid binding (GO:0003676);; Molecular Function: helicase activity (GO:0004386);; Molecular Function: ATP binding (GO:0005524);; Cellular Component: viral nucleocapsid (GO:0019013);; Cellular Component: intracellular ribonucleoprotein complex (GO:0030529);;	K18663|0|rcu:8284439|K18663 activating signal cointegrator complex subunit 3 [EC:3.6.4.12] | (RefSeq) DExH-box ATP-dependent RNA helicase DExH14	--	[A]	RNA processing and modification	DEAD/DEAH box helicase;; Helicase conserved C-terminal domain;; Type III restriction enzyme, res subunit;; Sec63 Brl domain	Helicase and polymerase-containing protein TEBICHI GN=TEB OS=Arabidopsis thaliana (Mouse-ear cress) PE=2 SV=1	L	Replication, recombination and repair	PREDICTED: DExH-box ATP-dependent RNA helicase DExH14 [Ricinus communis]
GD_transcript_22645	[J]	Translation, ribosomal structure and biogenesis	Molecular Function: structural constituent of ribosome (GO:0003735);; Cellular Component: ribosome (GO:0005840);; Biological Process: translation (GO:0006412);;	K02935|1.59632e-62|rcu:107261442|K02935 large subunit ribosomal protein L7/L12 | (RefSeq) 50S ribosomal protein L12, chloroplastic-like	Ribosome (ko03010)	[J]	Translation, ribosomal structure and biogenesis	Ribosomal protein L7/L12 C-terminal domain;; Ribosomal protein L7/L12 dimerisation domain	50S ribosomal protein L12-1, chloroplastic (Precursor) GN=RPL12A OS=Arabidopsis thaliana (Mouse-ear cress) PE=2 SV=1	J	Translation, ribosomal structure and biogenesis	PREDICTED: 50S ribosomal protein L12, chloroplastic-like [Ricinus communis]
GD_transcript_53589	--	--	Molecular Function: cyclic-nucleotide phosphodiesterase activity (GO:0004112);; Cellular Component: integral component of membrane (GO:0016021);;	--	--	--	--	Cyclic phosphodiesterase-like protein	Cyclic phosphodiesterase GN=At4g18930 OS=Arabidopsis thaliana (Mouse-ear cress) PE=1 SV=1	S	Function unknown	PREDICTED: cyclic phosphodiesterase [Ricinus communis]
GD_transcript_47216	[L]	Replication, recombination and repair	Molecular Function: translation initiation factor activity (GO:0003743);; Molecular Function: helicase activity (GO:0004386);; Molecular Function: ATP binding (GO:0005524);; Biological Process: translational initiation (GO:0006413);;	K03257|0|rcu:8284700|K03257 translation initiation factor 4A | (RefSeq) eukaryotic initiation factor 4A-14	RNA transport (ko03013)	[J]	Translation, ribosomal structure and biogenesis	DEAD/DEAH box helicase;; Helicase conserved C-terminal domain;; Type III restriction enzyme, res subunit	Eukaryotic initiation factor 4A-11 OS=Nicotiana tabacum (Common tobacco) PE=1 SV=1	L	Replication, recombination and repair	eukaryotic initiation factor 4A-14 [Manihot esculenta]
GD_transcript_2714	--	--	Molecular Function: kinase activity (GO:0016301);; Biological Process: phosphorylation (GO:0016310);;	--	--	[ODR]	--	PB1 domain	Serine/threonine-protein phosphatase 5 GN=PP5 OS=Solanum lycopersicum (Tomato) PE=1 SV=1	S	Function unknown	protein CLMP1-like [Hevea brasiliensis]
GD_transcript_52695	--	--	Molecular Function: calcium-dependent phospholipid binding (GO:0005544);; Biological Process: negative regulation of cell death (GO:0060548);;	--	--	[T]	Signal transduction mechanisms	Copine;; C2 domain	Protein BONZAI 1 GN=K22G18.2 OS=Arabidopsis thaliana (Mouse-ear cress) PE=1 SV=2	S	Function unknown	PREDICTED: protein BONZAI 1 [Ricinus communis]
GD_transcript_149647	[G]	Carbohydrate transport and metabolism	Biological Process: carbohydrate metabolic process (GO:0005975);; Molecular Function: isomerase activity (GO:0016853);; Molecular Function: carbohydrate binding (GO:0030246);;	K01792|0|rcu:8280295|K01792 glucose-6-phosphate 1-epimerase [EC:5.1.3.15] | (RefSeq) putative glucose-6-phosphate 1-epimerase	Glycolysis / Gluconeogenesis (ko00010)	[G]	Carbohydrate transport and metabolism	Aldose 1-epimerase	Putative glucose-6-phosphate 1-epimerase OS=Cenchrus ciliaris (Buffelgrass) PE=2 SV=1	G	Carbohydrate transport and metabolism	PREDICTED: putative glucose-6-phosphate 1-epimerase [Ricinus communis]
GD_transcript_123568	--	--	--	--	--	[S]	Function unknown	Vitamin B6 photo-protection and homoeostasis;; Vitamin B6 photo-protection and homoeostasis	Protein root UVB sensitive 5 {ECO:0000303|PubMed:19515790} OS=Arabidopsis thaliana (Mouse-ear cress) PE=2 SV=1	S	Function unknown	PREDICTED: protein root UVB sensitive 5 isoform X2 [Ricinus communis]
GD_transcript_122886	--	--	Cellular Component: integral component of membrane (GO:0016021);; Molecular Function: nucleotidyltransferase activity (GO:0016779);;	--	--	[GE]	--	Triose-phosphate Transporter family	Probable sugar phosphate/phosphate translocator At3g17430 GN=At3g17430 OS=Arabidopsis thaliana (Mouse-ear cress) PE=1 SV=1	S	Function unknown	PREDICTED: probable sugar phosphate/phosphate translocator At3g17430 [Ricinus communis]
GD_transcript_74306	--	--	Molecular Function: [ribulose-bisphosphate carboxylase]-lysine N-methyltransferase activity (GO:0030785);; Biological Process: methylation (GO:0032259);;	K19199|7.59131e-103|jcu:105635060|K19199 histone-lysine N-methyltransferase SETD3 [EC:2.1.1.43] | (RefSeq) ribosomal lysine N-methyltransferase 4	--	[S]	Function unknown	Rubisco LSMT substrate-binding	--	S	Function unknown	N-lysine methyltransferase setd6-like isoform X2 [Hevea brasiliensis]
GD_transcript_110255	--	--	--	K09422|1.49038e-120|rcu:8270418|K09422 myb proto-oncogene protein, plant | (RefSeq) transcription factor MYB44	--	[K]	Transcription	Myb-like DNA-binding domain;; Myb-like DNA-binding domain	Transcription factor MYB44 GN=K8K14.2 OS=Arabidopsis thaliana (Mouse-ear cress) PE=2 SV=1	K	Transcription	PREDICTED: transcription factor MYB44 [Ricinus communis]
GD_transcript_67023	--	--	--	--	--	--	--	--	--	S	Function unknown	PREDICTED: uncharacterized protein LOC8287018 isoform X1 [Ricinus communis]
GD_transcript_29153	[J]	Translation, ribosomal structure and biogenesis	Molecular Function: structural constituent of ribosome (GO:0003735);; Cellular Component: ribosome (GO:0005840);; Biological Process: translation (GO:0006412);;	K02979|5.54212e-29|pper:PRUPE_ppa013411mg|K02979 small subunit ribosomal protein S28e | (RefSeq) hypothetical protein	Ribosome (ko03010)	[J]	Translation, ribosomal structure and biogenesis	Ribosomal protein S28e	40S ribosomal protein S28 GN=RPS28 OS=Zea mays (Maize) PE=3 SV=1	J	Translation, ribosomal structure and biogenesis	hypothetical protein PRUPE_7G087500, partial [Prunus persica]
GD_transcript_45307	--	--	--	--	--	--	--	Protein of unknown function (DUF3741);; Domain of unknown function (DUF4378)	--	S	Function unknown	uncharacterized protein LOC105636246 isoform X2 [Jatropha curcas]
GD_transcript_116116	--	--	Molecular Function: ubiquitin-protein transferase activity (GO:0004842);; Molecular Function: zinc ion binding (GO:0008270);; Biological Process: protein ubiquitination (GO:0016567);;	K11968|0|rcu:8260926|K11968 ariadne-1 [EC:2.3.2.27] | (RefSeq) probable E3 ubiquitin-protein ligase ARI2	--	[O]	Posttranslational modification, protein turnover, chaperones	IBR domain, a half RING-finger domain	Probable E3 ubiquitin-protein ligase ARI2 GN=ARI2 OS=Arabidopsis thaliana (Mouse-ear cress) PE=2 SV=1	O	Posttranslational modification, protein turnover, chaperones	PREDICTED: probable E3 ubiquitin-protein ligase ARI2 isoform X1 [Ricinus communis]
GD_transcript_135682	--	--	Molecular Function: transcription cofactor activity (GO:0003712);; Molecular Function: histone acetyltransferase activity (GO:0004402);; Molecular Function: calmodulin binding (GO:0005516);; Cellular Component: nucleus (GO:0005634);; Biological Process: regulation of transcription, DNA-templated (GO:0006355);; Molecular Function: zinc ion binding (GO:0008270);; Biological Process: embryo sac deve…	--	--	[K]	Transcription	TAZ zinc finger	BTB/POZ and TAZ domain-containing protein 3 GN=BT3 OS=Arabidopsis thaliana (Mouse-ear cress) PE=1 SV=2	S	Function unknown	BTB/POZ and TAZ domain-containing protein 3 isoform X2 [Hevea brasiliensis]
GD_transcript_124044	--	--	Biological Process: regulation of transcription, DNA-templated (GO:0006355);; Molecular Function: zinc ion binding (GO:0008270);;	--	--	--	--	COMM domain;; SWIM zinc finger;; MULE transposase domain;; FAR1 DNA-binding domain	Protein FAR1-RELATED SEQUENCE 3 GN=FRS3 OS=Arabidopsis thaliana (Mouse-ear cress) PE=2 SV=2	S	Function unknown	PREDICTED: protein FAR1-RELATED SEQUENCE 3 isoform X2 [Ricinus communis]
GD_transcript_105754	--	--	--	--	--	--	--	--	--	S	Function unknown	PREDICTED: protein Hook homolog 3 isoform X2 [Ricinus communis]
GD_transcript_11627	--	--	Molecular Function: DNA binding (GO:0003677);; Cellular Component: nucleus (GO:0005634);; Biological Process: regulation of transcription, DNA-templated (GO:0006355);;	--	--	--	--	No apical meristem (NAM) protein	NAC transcription factor NAM-2 GN=NAM-2 OS=Hordeum vulgare var. distichum (Domesticated barley) PE=3 SV=1	K	Transcription	NAC transcription factor 56 [Manihot esculenta]
GD_transcript_90833	[T]	Signal transduction mechanisms	Molecular Function: protein kinase activity (GO:0004672);; Molecular Function: ATP binding (GO:0005524);; Biological Process: protein phosphorylation (GO:0006468);; Cellular Component: integral component of membrane (GO:0016021);;	--	--	[T]	Signal transduction mechanisms	Leucine rich repeat;; Leucine Rich repeats (2 copies);; Leucine Rich repeat;; Leucine Rich Repeat;; Protein kinase domain;; Protein tyrosine kinase;; Protein tyrosine kinase	Protein STRUBBELIG-RECEPTOR FAMILY 8 (Precursor) GN=SRF8 OS=Arabidopsis thaliana (Mouse-ear cress) PE=2 SV=1	T	Signal transduction mechanisms	protein STRUBBELIG-RECEPTOR FAMILY 8 isoform X1 [Jatropha curcas]
GD_transcript_83836	--	--	Cellular Component: endoplasmic reticulum (GO:0005783);; Cellular Component: integral component of membrane (GO:0016021);;	--	--	[S]	Function unknown	--	--	S	Function unknown	PREDICTED: ER membrane protein complex subunit 4 [Ricinus communis]
GD_transcript_94016	--	--	Cellular Component: intracellular (GO:0005622);; Biological Process: intracellular protein transport (GO:0006886);; Cellular Component: integral component of membrane (GO:0016021);;	--	--	[U]	Intracellular trafficking, secretion, and vesicular transport	VHS domain;; ENTH domain	--	S	Function unknown	PREDICTED: vacuolar protein sorting-associated protein 27 [Ricinus communis]
GD_transcript_20809	--	--	Cellular Component: chloroplast (GO:0009507);;	--	--	--	--	--	Probable plastid-lipid-associated protein 8, chloroplastic (Precursor) GN=F28I16_90 OS=Arabidopsis thaliana (Mouse-ear cress) PE=2 SV=1	S	Function unknown	probable plastid-lipid-associated protein 8, chloroplastic [Hevea brasiliensis]
GD_transcript_104198	--	--	--	K12879|0|rcu:8272297|K12879 THO complex subunit 2 | (RefSeq) THO complex subunit 2	RNA transport (ko03013);Spliceosome (ko03040)	[K]	Transcription	Transcription factor/nuclear export subunit protein 2;; Transcription- and export-related complex subunit;; THO complex subunit 2 N-terminus	THO complex subunit 2 GN=F5A9.21/F5A9.22 OS=Arabidopsis thaliana (Mouse-ear cress) PE=1 SV=1	S	Function unknown	PREDICTED: THO complex subunit 2 [Ricinus communis]
GD_transcript_45926	[F]	Nucleotide transport and metabolism	Molecular Function: GDP-D-glucose phosphorylase activity (GO:0080048);;	K14190|0|rcu:8263219|K14190 GDP-L-galactose phosphorylase [EC:2.7.7.69] | (RefSeq) GDP-L-galactose phosphorylase 2	Ascorbate and aldarate metabolism (ko00053)	[R]	General function prediction only	--	GDP-L-galactose phosphorylase 1 GN=VTC2 OS=Arabidopsis thaliana (Mouse-ear cress) PE=1 SV=1	S	Function unknown	PREDICTED: GDP-L-galactose phosphorylase 2 [Ricinus communis]
GD_transcript_102987	--	--	Cellular Component: nucleus (GO:0005634);; Biological Process: regulation of transcription, DNA-templated (GO:0006355);; Cellular Component: integral component of membrane (GO:0016021);;	K15077|1.50903e-37|jcu:105632429|K15077 elongin-A | (RefSeq) elongin-A	--	--	--	--	--	K	Transcription	elongin-A isoform X2 [Jatropha curcas]
GD_transcript_119090	--	--	Molecular Function: actin filament binding (GO:0051015);; Biological Process: actin filament bundle assembly (GO:0051017);;	K05761|2.50575e-30|cic:CICLE_v10006928mg|K05761 villin 1 | (RefSeq) hypothetical protein	--	[Z]	Cytoskeleton	--	Villin-3 {ECO:0000303|PubMed:10631247} OS=Arabidopsis thaliana (Mouse-ear cress) PE=1 SV=2	S	Function unknown	villin 1-4, putative [Ricinus communis]
GD_transcript_136267	[O]	Posttranslational modification, protein turnover, chaperones	Molecular Function: structural molecule activity (GO:0005198);; Cellular Component: mitochondrial matrix (GO:0005759);; Molecular Function: ferrous iron binding (GO:0008198);; Biological Process: iron-sulfur cluster assembly (GO:0016226);; Molecular Function: 2 iron, 2 sulfur cluster binding (GO:0051537);; Molecular Function: 4 iron, 4 sulfur cluster binding (GO:0051539);; Biological Process: pro…	--	--	[CU]	--	Iron-sulphur cluster biosynthesis	Iron-sulfur assembly protein IscA-like 2, mitochondrial (Precursor) GN=At5g03905 OS=Arabidopsis thaliana (Mouse-ear cress) PE=2 SV=2	S	Function unknown	iron-sulfur assembly protein IscA-like 2, mitochondrial [Jatropha curcas]
GD_transcript_150949	--	--	Molecular Function: ARF guanyl-nucleotide exchange factor activity (GO:0005086);; Biological Process: regulation of ARF protein signal transduction (GO:0032012);; Biological Process: positive regulation of GTPase activity (GO:0043547);;	K18442|1.0946e-31|rcu:8285369|K18442 brefeldin A-inhibited guanine nucleotide-exchange protein | (RefSeq) brefeldin A-inhibited guanine nucleotide-exchange protein 1	Endocytosis (ko04144)	[U]	Intracellular trafficking, secretion, and vesicular transport	--	Brefeldin A-inhibited guanine nucleotide-exchange protein 1 GN=BIG1 OS=Arabidopsis thaliana (Mouse-ear cress) PE=2 SV=1	S	Function unknown	cytohesin 1, 2, 3, putative [Ricinus communis]
GD_transcript_103705	--	--	--	--	--	[R]	General function prediction only	PPR repeat family;; PPR repeat;; PPR repeat;; Pentatricopeptide repeat domain;; Pentacotripeptide-repeat region of PRORP	Pentatricopeptide repeat-containing protein At2g32630 GN=At2g32630 OS=Arabidopsis thaliana (Mouse-ear cress) PE=3 SV=1	S	Function unknown	PREDICTED: pentatricopeptide repeat-containing protein At2g32630 [Ricinus communis]
GD_transcript_140762	[FGR]	Nucleotide transport and metabolism;; Carbohydrate transport and metabolism;; General function prediction only	Cellular Component: integral component of membrane (GO:0016021);; Molecular Function: bis(5'-adenosyl)-triphosphatase activity (GO:0047710);;	K01522|2.47823e-33|rcu:8286045|K01522 bis(5'-adenosyl)-triphosphatase [EC:3.6.1.29] | (RefSeq) bis(5'-adenosyl)-triphosphatase	Purine metabolism (ko00230)	[FR]	--	--	--	FG	Nucleotide transport and metabolism;; Carbohydrate transport and metabolism	PREDICTED: bis(5&apos;-adenosyl)-triphosphatase [Ricinus communis]
GD_transcript_46844	--	--	--	--	--	--	--	Plant protein 1589 of unknown function (A_thal_3526)	--	S	Function unknown	PREDICTED: uncharacterized protein LOC8281386 isoform X1 [Ricinus communis]
GD_transcript_93415	--	--	Cellular Component: ubiquitin ligase complex (GO:0000151);; Biological Process: protein polyubiquitination (GO:0000209);; Molecular Function: nucleic acid binding (GO:0003676);; Cellular Component: cytoplasm (GO:0005737);; Molecular Function: zinc ion binding (GO:0008270);; Molecular Function: ubiquitin conjugating enzyme binding (GO:0031624);; Biological Process: positive regulation of proteasom…	--	--	[O]	Posttranslational modification, protein turnover, chaperones	IBR domain, a half RING-finger domain;; Reverse transcriptase-like;; Zinc finger, C3HC4 type (RING finger)	Probable E3 ubiquitin-protein ligase ARI10 GN=ARI10 OS=Arabidopsis thaliana (Mouse-ear cress) PE=2 SV=1	S	Function unknown	PREDICTED: E3 ubiquitin-protein ligase dbl4 [Ricinus communis]
GD_transcript_135668	[J]	Translation, ribosomal structure and biogenesis	Molecular Function: structural constituent of ribosome (GO:0003735);; Biological Process: translation (GO:0006412);; Cellular Component: cytosolic small ribosomal subunit (GO:0022627);;	K02951|2.63513e-52|jcu:105634247|K02951 small subunit ribosomal protein S12e | (RefSeq) 40S ribosomal protein S12-like	Ribosome (ko03010)	[J]	Translation, ribosomal structure and biogenesis	Ribosomal protein L7Ae/L30e/S12e/Gadd45 family	40S ribosomal protein S12 GN=RPS12 OS=Hordeum vulgare (Barley) PE=2 SV=1	J	Translation, ribosomal structure and biogenesis	hypothetical protein POPTR_005G206300v3 [Populus trichocarpa]
GD_transcript_141596	[U]	Intracellular trafficking, secretion, and vesicular transport	Molecular Function: serine-type endopeptidase activity (GO:0004252);; Biological Process: signal peptide processing (GO:0006465);; Biological Process: protein processing involved in protein targeting to mitochondrion (GO:0006627);; Cellular Component: chloroplast thylakoid membrane (GO:0009535);; Biological Process: thylakoid membrane organization (GO:0010027);; Cellular Component: integral compo…	K03100|6.4049e-64|rcu:8270995|K03100 signal peptidase I [EC:3.4.21.89] | (RefSeq) chloroplast processing peptidase	Protein export (ko03060)	[O]	Posttranslational modification, protein turnover, chaperones	Peptidase S24-like	Chloroplast processing peptidase (Precursor) GN=PLSP1 OS=Arabidopsis thaliana (Mouse-ear cress) PE=2 SV=2	U	Intracellular trafficking, secretion, and vesicular transport	PREDICTED: chloroplast processing peptidase [Ricinus communis]
GD_transcript_59832	[I]	Lipid transport and metabolism	Molecular Function: hydrolase activity (GO:0016787);;	--	--	--	--	Peptidase family M49;; NUDIX domain	Nudix hydrolase 3 GN=F20B17.11 OS=Arabidopsis thaliana (Mouse-ear cress) PE=1 SV=1	L	Replication, recombination and repair	nudix hydrolase 3-like [Hevea brasiliensis]
GD_transcript_142172	--	--	Cellular Component: chloroplast thylakoid membrane (GO:0009535);; Biological Process: defense response to fungus, incompatible interaction (GO:0009817);; Cellular Component: chloroplast envelope (GO:0009941);; Biological Process: NADH dehydrogenase complex (plastoquinone) assembly (GO:0010258);; Molecular Function: oxidoreductase activity, acting on NAD(P)H, quinone or similar compound as accepto…	--	--	--	--	NADH-quinone oxidoreductase cyanobacterial subunit N	--	C	Energy production and conversion	PREDICTED: NAD(P)H-quinone oxidoreductase subunit N, chloroplastic [Ricinus communis]
GD_transcript_13934	--	--	Cellular Component: cytosol (GO:0005829);; Cellular Component: integral component of membrane (GO:0016021);; Molecular Function: hydroxypyruvate reductase activity (GO:0016618);; Molecular Function: glyoxylate reductase (NADP) activity (GO:0030267);;	--	--	--	--	--	Uncharacterized protein At1g01500 GN=At1g01500 OS=Arabidopsis thaliana (Mouse-ear cress) PE=2 SV=1	S	Function unknown	hypothetical protein JCGZ_04423 [Jatropha curcas]
GD_transcript_92099	[J]	Translation, ribosomal structure and biogenesis	Molecular Function: nucleotide binding (GO:0000166);; Cellular Component: nuclear exosome (RNase complex) (GO:0000176);; Molecular Function: nucleic acid binding (GO:0003676);; Biological Process: RNA processing (GO:0006396);; Molecular Function: 3'-5' exonuclease activity (GO:0008408);; Biological Process: nucleic acid phosphodiester bond hydrolysis (GO:0090305);;	K12591|0|rcu:8282368|K12591 exosome complex exonuclease RRP6 [EC:3.1.13.-] | (RefSeq) protein RRP6-like 2	RNA degradation (ko03018)	[J]	Translation, ribosomal structure and biogenesis	3'-5' exonuclease;; HRDC domain;; PMC2NT (NUC016) domain	--	J	Translation, ribosomal structure and biogenesis	PREDICTED: LOW QUALITY PROTEIN: protein RRP6-like 2 [Ricinus communis]
GD_transcript_43143	[R]	General function prediction only	Molecular Function: GTP binding (GO:0005525);; Molecular Function: ferrous iron transmembrane transporter activity (GO:0015093);; Cellular Component: integral component of membrane (GO:0016021);; Molecular Function: hydrolase activity (GO:0016787);; Biological Process: ferrous iron transmembrane transport (GO:1903874);;	K06943|1.41854e-173|tcc:TCM_011917|K06943 nucleolar GTP-binding protein | (RefSeq) P-loop containing nucleoside triphosphate hydrolases superfamily protein isoform 1	Ribosome biogenesis in eukaryotes (ko03008)	[R]	General function prediction only	Nucleolar GTP-binding protein 1 (NOG1);; 50S ribosome-binding GTPase;; Ferrous iron transport protein B	Nucleolar GTP-binding protein 1 GN=At1g50920 OS=Arabidopsis thaliana (Mouse-ear cress) PE=2 SV=1	S	Function unknown	nucleolar GTP-binding protein 1 isoform X3 [Hevea brasiliensis]
GD_transcript_121993	--	--	Molecular Function: DNA binding (GO:0003677);; Molecular Function: translation initiation factor activity (GO:0003743);; Molecular Function: catalytic activity (GO:0003824);; Cellular Component: nucleus (GO:0005634);; Biological Process: transcription initiation from RNA polymerase II promoter (GO:0006367);; Biological Process: translational initiation (GO:0006413);; Cellular Component: photosyst…	K03138|5.62971e-173|rcu:8262644|K03138 transcription initiation factor TFIIF subunit alpha | (RefSeq) transcription initiation factor IIF subunit alpha	Basal transcription factors (ko03022)	[K]	Transcription	Transcription initiation factor IIF, alpha subunit (TFIIF-alpha);; Transcription initiation factor IIF, alpha subunit (TFIIF-alpha)	Transcription initiation factor IIF subunit alpha GN=T1P17.200 OS=Arabidopsis thaliana (Mouse-ear cress) PE=1 SV=1	K	Transcription	PREDICTED: transcription initiation factor IIF subunit alpha [Ricinus communis]
GD_transcript_102372	--	--	Cellular Component: endoplasmic reticulum (GO:0005783);; Cellular Component: integral component of membrane (GO:0016021);;	--	--	[S]	Function unknown	Protein of unknown function (DUF1077)	--	S	Function unknown	PREDICTED: ER membrane protein complex subunit 4 [Ricinus communis]
GD_transcript_13859	--	--	Molecular Function: core promoter sequence-specific DNA binding (GO:0001046);; Molecular Function: transcriptional activator activity, RNA polymerase II transcription regulatory region sequence-specific binding (GO:0001228);; Cellular Component: nucleus (GO:0005634);; Biological Process: positive regulation of transcription from RNA polymerase II promoter (GO:0045944);;	K16302|4.52157e-144|rcu:8266776|K16302 metal transporter CNNM | (RefSeq) uncharacterized LOC8266776	--	--	--	--	--	S	Function unknown	conserved hypothetical protein [Ricinus communis]
GD_transcript_128437	[M]	Cell wall/membrane/envelope biogenesis	Molecular Function: kinase activity (GO:0016301);;	--	--	[T]	Signal transduction mechanisms	--	Receptor-like protein kinase FERONIA (Precursor) GN=F26O13.190 OS=Arabidopsis thaliana (Mouse-ear cress) PE=1 SV=1	T	Signal transduction mechanisms	receptor-like protein kinase FERONIA [Hevea brasiliensis]
GD_transcript_134744	--	--	Cellular Component: Golgi apparatus (GO:0005794);; Biological Process: plant-type secondary cell wall biogenesis (GO:0009834);; Biological Process: glucuronoxylan biosynthetic process (GO:0010417);; Cellular Component: membrane (GO:0016020);; Molecular Function: xylosyltransferase activity (GO:0042285);; Biological Process: system development (GO:0048731);;	K20871|0|jcu:105639759|K20871 putative beta-1,4-xylosyltransferase IRX14 [EC:2.4.2.-] | (RefSeq) probable beta-1,4-xylosyltransferase IRX14	--	[O]	Posttranslational modification, protein turnover, chaperones	Glycosyltransferase family 43	Probable beta-1,4-xylosyltransferase IRX14 GN=IRX14 OS=Arabidopsis thaliana (Mouse-ear cress) PE=2 SV=1	S	Function unknown	probable beta-1,4-xylosyltransferase IRX14 [Manihot esculenta]
GD_transcript_9387	--	--	--	--	--	--	--	Frigida-like protein	FRIGIDA-like protein 4a GN=FRL4A OS=Arabidopsis thaliana (Mouse-ear cress) PE=2 SV=1	S	Function unknown	PREDICTED: FRIGIDA-like protein 4a [Ricinus communis]
GD_transcript_58669	[T]	Signal transduction mechanisms	Biological Process: activation of MAPKK activity (GO:0000186);; Molecular Function: MAP kinase kinase kinase activity (GO:0004709);; Molecular Function: ATP binding (GO:0005524);; Cellular Component: intracellular (GO:0005622);; Cellular Component: integral component of membrane (GO:0016021);;	--	--	[T]	Signal transduction mechanisms	Protein kinase domain;; Protein tyrosine kinase	Probable receptor-like protein kinase At2g42960 GN=At2g42960 OS=Arabidopsis thaliana (Mouse-ear cress) PE=3 SV=1	T	Signal transduction mechanisms	PREDICTED: probable receptor-like protein kinase At2g42960 [Ricinus communis]
GD_transcript_92895	--	--	Molecular Function: exonuclease activity (GO:0004527);; Cellular Component: intracellular (GO:0005622);; Biological Process: nucleic acid metabolic process (GO:0090304);; Molecular Function: organic cyclic compound binding (GO:0097159);; Molecular Function: heterocyclic compound binding (GO:1901363);;	K12591|5.11736e-61|rcu:8282368|K12591 exosome complex exonuclease RRP6 [EC:3.1.13.-] | (RefSeq) protein RRP6-like 2	RNA degradation (ko03018)	[J]	Translation, ribosomal structure and biogenesis	--	--	J	Translation, ribosomal structure and biogenesis	3&apos;-5&apos; exonuclease, putative [Ricinus communis]
GD_transcript_55701	--	--	Molecular Function: SNARE binding (GO:0000149);; Molecular Function: SNAP receptor activity (GO:0005484);; Cellular Component: endoplasmic reticulum membrane (GO:0005789);; Cellular Component: Golgi apparatus (GO:0005794);; Cellular Component: cytosol (GO:0005829);; Biological Process: protein targeting to vacuole (GO:0006623);; Biological Process: ER to Golgi vesicle-mediated transport (GO:00068…	K08493|1.86619e-47|rcu:8283429|K08493 vesicle transport through interaction with t-SNAREs 1 | (RefSeq) vesicle transport v-SNARE 13	SNARE interactions in vesicular transport (ko04130)	[U]	Intracellular trafficking, secretion, and vesicular transport	Snare region anchored in the vesicle membrane C-terminus	Vesicle transport v-SNARE 11 GN=At5g39510 OS=Arabidopsis thaliana (Mouse-ear cress) PE=1 SV=2	U	Intracellular trafficking, secretion, and vesicular transport	vesicle transport v-SNARE 13-like isoform X2 [Hevea brasiliensis]
GD_transcript_98568	[G]	Carbohydrate transport and metabolism	Molecular Function: protein histidine kinase activity (GO:0004673);; Molecular Function: ATP binding (GO:0005524);; Biological Process: peptidyl-histidine phosphorylation (GO:0018106);; Cellular Component: chloroplast part (GO:0044434);;	K08244|0|rcu:8273480|K08244 alpha-glucan, water dikinase [EC:2.7.9.4] | (RefSeq) alpha-glucan water dikinase, chloroplastic	--	--	--	Pyruvate phosphate dikinase, PEP/pyruvate binding domain;; Pyruvate phosphate dikinase, PEP/pyruvate binding domain	Alpha-glucan water dikinase, chloroplastic (Precursor) GN=R1 OS=Citrus reticulata (Tangerine) PE=2 SV=1	S	Function unknown	PREDICTED: alpha-glucan water dikinase, chloroplastic [Ricinus communis]
GD_transcript_22721	--	--	Molecular Function: nucleotide binding (GO:0000166);; Molecular Function: nucleic acid binding (GO:0003676);;	--	--	--	--	RNA recognition motif. (a.k.a. RRM, RBD, or RNP domain)	--	S	Function unknown	PREDICTED: uncharacterized protein LOC8266419 [Ricinus communis]
GD_transcript_5624	--	--	Cellular Component: vacuolar membrane (GO:0005774);; Cellular Component: plasma membrane (GO:0005886);; Cellular Component: plasmodesma (GO:0009506);; Cellular Component: chloroplast envelope (GO:0009941);; Cellular Component: integral component of membrane (GO:0016021);;	--	--	[R]	General function prediction only	Calcium-dependent channel, 7TM region, putative phosphate;; Cytosolic domain of 10TM putative phosphate transporter;; Late exocytosis, associated with Golgi transport	CSC1-like protein ERD4 GN=ERD4 OS=Brassica juncea (Indian mustard) PE=3 SV=2	S	Function unknown	PREDICTED: LOW QUALITY PROTEIN: CSC1-like protein ERD4 [Ricinus communis]
GD_transcript_9446	[R]	General function prediction only	Cellular Component: integral component of membrane (GO:0016021);;	K06890|3.33393e-82|jcu:105631883|K06890 uncharacterized protein | (RefSeq) BI1-like protein	--	[T]	Signal transduction mechanisms	Inhibitor of apoptosis-promoting Bax1	BI1-like protein GN=At4g15470 OS=Arabidopsis thaliana (Mouse-ear cress) PE=2 SV=1	S	Function unknown	BI1-like protein [Hevea brasiliensis]
GD_transcript_46124	--		Biological Process: activation of MAPKK activity (GO:0000186);; Molecular Function: MAP kinase kinase kinase activity (GO:0004709);; Molecular Function: ATP binding (GO:0005524);; Cellular Component: intracellular (GO:0005622);; Cellular Component: integral component of membrane (GO:0016021);;	--	--	[T]	Signal transduction mechanisms	Protein tyrosine kinase;; Protein kinase domain	Proline-rich receptor-like protein kinase PERK8 GN=PERK8 OS=Arabidopsis thaliana (Mouse-ear cress) PE=1 SV=1	T	Signal transduction mechanisms	PREDICTED: proline-rich receptor-like protein kinase PERK8 isoform X2 [Ricinus communis]
GD_transcript_151228	[O]	Posttranslational modification, protein turnover, chaperones	Biological Process: sterol biosynthetic process (GO:0016126);; Cellular Component: integral component of endoplasmic reticulum membrane (GO:0030176);; Molecular Function: delta14-sterol reductase activity (GO:0050613);; Biological Process: oxidation-reduction process (GO:0055114);;	K00222|1.12653e-124|jcu:105636595|K00222 Delta14-sterol reductase [EC:1.3.1.70] | (RefSeq) delta(14)-sterol reductase	Steroid biosynthesis (ko00100)	[IT]	--	Ergosterol biosynthesis ERG4/ERG24 family;; Protein of unknown function (DUF1295);; Ergosterol biosynthesis ERG4/ERG24 family	Delta(14)-sterol reductase GN=FK OS=Arabidopsis thaliana (Mouse-ear cress) PE=1 SV=2	I	Lipid transport and metabolism	delta(14)-sterol reductase isoform X1 [Hevea brasiliensis]
GD_transcript_129334	--	--	--	--	--	--	--	BURP domain	BURP domain-containing protein 17 (Precursor) OS=Oryza sativa subsp. japonica (Rice) PE=2 SV=1	S	Function unknown	PREDICTED: BURP domain-containing protein BNM2A-like [Juglans regia]
GD_transcript_13837	--	--	Molecular Function: actin binding (GO:0003779);; Cellular Component: nucleus (GO:0005634);; Cellular Component: F-actin capping protein complex (GO:0008290);; Biological Process: barbed-end actin filament capping (GO:0051016);;	K10364|0|rcu:8287088|K10364 capping protein (actin filament) muscle Z-line, alpha | (RefSeq) F-actin-capping protein subunit alpha	Endocytosis (ko04144)	[Z]	Cytoskeleton	F-actin capping protein alpha subunit	F-actin-capping protein subunit alpha GN=At3g05520 OS=Arabidopsis thaliana (Mouse-ear cress) PE=2 SV=2	O	Posttranslational modification, protein turnover, chaperones	PREDICTED: F-actin-capping protein subunit alpha isoform X1 [Ricinus communis]
GD_transcript_75847	--	--	Cellular Component: mitochondrion (GO:0005739);;	--	--	[R]	General function prediction only	PPR repeat family;; Pentatricopeptide repeat domain;; PPR repeat;; PPR repeat;; Pentacotripeptide-repeat region of PRORP	Pentatricopeptide repeat-containing protein At4g35850, mitochondrial (Precursor) GN=At4g35850 OS=Arabidopsis thaliana (Mouse-ear cress) PE=2 SV=1	S	Function unknown	pentatricopeptide repeat-containing protein At4g35850, mitochondrial [Jatropha curcas]
GD_transcript_73289	--	--	Molecular Function: inositol hexakisphosphate binding (GO:0000822);; Biological Process: auxin-activated signaling pathway (GO:0009734);;	K14485|0|rcu:8275363|K14485 transport inhibitor response 1 | (RefSeq) protein TRANSPORT INHIBITOR RESPONSE 1	Plant hormone signal transduction (ko04075)	[R]	General function prediction only	Leucine Rich repeats (2 copies);; Leucine Rich repeat	Protein TRANSPORT INHIBITOR RESPONSE 1 GN=T20O10.80 OS=Arabidopsis thaliana (Mouse-ear cress) PE=1 SV=2	S	Function unknown	PREDICTED: protein TRANSPORT INHIBITOR RESPONSE 1 [Ricinus communis]
GD_transcript_145775	[L]	Replication, recombination and repair	Molecular Function: RNA binding (GO:0003723);; Molecular Function: RNA helicase activity (GO:0003724);; Molecular Function: ATP binding (GO:0005524);; Biological Process: RNA catabolic process (GO:0006401);;	K12599|0|rcu:8279779|K12599 antiviral helicase SKI2 [EC:3.6.4.-] | (RefSeq) DExH-box ATP-dependent RNA helicase DExH11	RNA degradation (ko03018)	[A]	RNA processing and modification	DSHCT (NUC185) domain;; rRNA-processing arch domain;; Helicase conserved C-terminal domain	DEAD-box ATP-dependent RNA helicase ISE2, chloroplastic (Precursor) GN=F20P5.20 OS=Arabidopsis thaliana (Mouse-ear cress) PE=1 SV=2	L	Replication, recombination and repair	PREDICTED: DExH-box ATP-dependent RNA helicase DExH11 [Ricinus communis]
GD_transcript_112913	--	--	Molecular Function: nucleic acid binding (GO:0003676);; Molecular Function: 3'-5' exonuclease activity (GO:0008408);; Biological Process: nucleic acid phosphodiester bond hydrolysis (GO:0090305);;	--	--	[L]	Replication, recombination and repair	3'-5' exonuclease	--	S	Function unknown	hypothetical protein F511_31849 [Dorcoceras hygrometricum]
GD_transcript_18538	[R]	General function prediction only	--	--	--	--	--	Tetratricopeptide repeat;; Tetratricopeptide repeat;; Tetratricopeptide repeat;; Tetratricopeptide repeat;; Tetratricopeptide repeat	Protein SULFUR DEFICIENCY-INDUCED 1 {ECO:0000303|PubMed:19154231} OS=Arabidopsis thaliana (Mouse-ear cress) PE=2 SV=1	S	Function unknown	conserved hypothetical protein [Ricinus communis]
GD_transcript_61476	[K]	Transcription	Cellular Component: integral component of membrane (GO:0016021);;	--	--	--	--	Protein CHAPERONE-LIKE PROTEIN OF POR1-like	--	S	Function unknown	PREDICTED: protein CHAPERONE-LIKE PROTEIN OF POR1, chloroplastic [Ricinus communis]
GD_transcript_43830	[C]	Energy production and conversion	Molecular Function: calmodulin binding (GO:0005516);; Cellular Component: vacuolar membrane (GO:0005774);; Cellular Component: plasma membrane (GO:0005886);; Biological Process: lignin metabolic process (GO:0009808);; Biological Process: unidimensional cell growth (GO:0009826);; Biological Process: plant-type secondary cell wall biogenesis (GO:0009834);; Cellular Component: integral component of …	K09828|6.9276e-94|rcu:8270547|K09828 Delta24-sterol reductase [EC:1.3.1.72 1.3.1.-] | (RefSeq) delta(24)-sterol reductase	Steroid biosynthesis (ko00100)	[R]	General function prediction only	--	Delta(24)-sterol reductase GN=DIM OS=Pisum sativum (Garden pea) PE=1 SV=1	C	Energy production and conversion	PREDICTED: delta(24)-sterol reductase isoform X2 [Ricinus communis]
GD_transcript_133777	--	--	--	--	--	--	--	MATH domain	MATH domain-containing protein At5g43560 GN=At5g43560 OS=Arabidopsis thaliana (Mouse-ear cress) PE=1 SV=1	S	Function unknown	hypothetical protein POPTR_010G075000v3 [Populus trichocarpa]
GD_transcript_153266	--	--	--	--	--	[R]	General function prediction only	PPR repeat family;; PPR repeat;; PPR repeat;; Pentatricopeptide repeat domain;; Pentacotripeptide-repeat region of PRORP;; Tetratricopeptide repeat;; Tetratricopeptide repeat	Pentatricopeptide repeat-containing protein At5g18475 GN=At5g18475 OS=Arabidopsis thaliana (Mouse-ear cress) PE=2 SV=1	S	Function unknown	pentatricopeptide repeat-containing protein At5g18475 [Hevea brasiliensis]
GD_transcript_119989	--	--	Molecular Function: structural constituent of ribosome (GO:0003735);; Cellular Component: vacuolar membrane (GO:0005774);; Cellular Component: peroxisome (GO:0005777);; Biological Process: translation (GO:0006412);; Cellular Component: integral component of membrane (GO:0016021);; Biological Process: NAD transport (GO:0043132);; Biological Process: regulation of peroxisome size (GO:0044375);;	K13354|1.15567e-144|rcu:8262751|K13354 solute carrier family 25 (peroxisomal adenine nucleotide transporter), member 17 | (RefSeq) peroxisomal nicotinamide adenine dinucleotide carrier	Peroxisome (ko04146)	[C]	Energy production and conversion	Mitochondrial carrier protein;; Mitochondrial carrier protein	Peroxisomal nicotinamide adenine dinucleotide carrier GN=T28M21.13 OS=Arabidopsis thaliana (Mouse-ear cress) PE=1 SV=1	S	Function unknown	peroxisomal nicotinamide adenine dinucleotide carrier-like [Hevea brasiliensis]
GD_transcript_114363	--	--	--	K14845|0|rcu:8261138|K14845 RAT1-interacting protein | (RefSeq) decapping nuclease DXO homolog, chloroplastic	--	[L]	Replication, recombination and repair	RAI1 like PD-(D/E)XK nuclease	Decapping nuclease DXO homolog, chloroplastic (Precursor) GN=At4g17620 OS=Arabidopsis thaliana (Mouse-ear cress) PE=1 SV=1	S	Function unknown	PREDICTED: decapping nuclease DXO homolog, chloroplastic [Ricinus communis]
GD_transcript_62696	--	--	--	--	--	[O]	Posttranslational modification, protein turnover, chaperones	Ubiquitin family;; Ubiquitin-2 like Rad60 SUMO-like;; Ubiquitin-like domain	Ubiquitin domain-containing protein DSK2a GN=DSK2A OS=Arabidopsis thaliana (Mouse-ear cress) PE=1 SV=2	O	Posttranslational modification, protein turnover, chaperones	PREDICTED: large proline-rich protein bag6 isoform X1 [Ricinus communis]
GD_transcript_132893	[L]	Replication, recombination and repair	Molecular Function: ubiquitin-protein transferase activity (GO:0004842);; Cellular Component: nucleus (GO:0005634);; Cellular Component: cytoplasm (GO:0005737);; Biological Process: protein ubiquitination (GO:0016567);;	--	--	[S]	Function unknown	U-box domain;; Armadillo/beta-catenin-like repeat	U-box domain-containing protein 19 GN=PUB19 OS=Arabidopsis thaliana (Mouse-ear cress) PE=2 SV=1	S	Function unknown	PREDICTED: U-box domain-containing protein 19 [Ricinus communis]
GD_transcript_13524	[P]	Inorganic ion transport and metabolism	--	--	--	[P]	Inorganic ion transport and metabolism	double strand RNA binding domain from DEAD END PROTEIN 1;; Double-stranded RNA binding motif	ATPase 1, plasma membrane-type GN=AHA1 OS=Arabidopsis thaliana (Mouse-ear cress) PE=1 SV=3	P	Inorganic ion transport and metabolism	PREDICTED: ribonuclease 3-like protein 1 [Ricinus communis]
GD_transcript_105183	--	--	--	K15223|3.67953e-08|rcu:8284157|K15223 upstream activation factor subunit UAF30 | (RefSeq) uncharacterized LOC8284157	--	--	--	--	--	B	Chromatin structure and dynamics	PREDICTED: uncharacterized protein LOC8284157 [Ricinus communis]
GD_transcript_143306	--	--	Molecular Function: protein serine/threonine kinase activity (GO:0004674);; Molecular Function: ATP binding (GO:0005524);; Biological Process: protein phosphorylation (GO:0006468);;	K04733|3.26334e-23|rcu:8288494|K04733 interleukin-1 receptor-associated kinase 4 [EC:2.7.11.1] | (RefSeq) receptor-like cytosolic serine/threonine-protein kinase RBK2	--	[T]	Signal transduction mechanisms	--	Receptor-like cytosolic serine/threonine-protein kinase RBK2 GN=RBK2 OS=Arabidopsis thaliana (Mouse-ear cress) PE=1 SV=1	T	Signal transduction mechanisms	Mitogen-activated protein kinase kinase kinase [Trema orientalis]
GD_transcript_99862	--	--	Molecular Function: transferase activity (GO:0016740);;	--	--	[T]	Signal transduction mechanisms	Protein kinase domain;; Protein tyrosine kinase	Receptor-like cytosolic serine/threonine-protein kinase RBK2 GN=RBK2 OS=Arabidopsis thaliana (Mouse-ear cress) PE=1 SV=1	T	Signal transduction mechanisms	receptor-like cytosolic serine/threonine-protein kinase RBK2 [Jatropha curcas]
GD_transcript_143323	--	--	--	--	--	--	--	--	--	--	--	uncharacterized protein LOC110632669 [Hevea brasiliensis]
GD_transcript_79784	--	--	--	--	--	--	--	--	--	--	--	disease resistance protein RPM1-like [Hevea brasiliensis]
GD_transcript_8917	[P]	Inorganic ion transport and metabolism	Molecular Function: catalase activity (GO:0004096);; Cellular Component: glyoxysome (GO:0009514);; Molecular Function: heme binding (GO:0020037);; Biological Process: response to hydrogen peroxide (GO:0042542);; Biological Process: hydrogen peroxide catabolic process (GO:0042744);; Molecular Function: metal ion binding (GO:0046872);; Biological Process: oxidation-reduction process (GO:0055114);; …	K03781|0|rcu:107261240|K03781 catalase [EC:1.11.1.6] | (RefSeq) cat2; catalase isozyme 2	Tryptophan metabolism (ko00380);Glyoxylate and dicarboxylate metabolism (ko00630);Carbon metabolism (ko01200);Peroxisome (ko04146)	[P]	Inorganic ion transport and metabolism	Catalase;; Catalase-related immune-responsive	Catalase isozyme 2 GN=CAT2 OS=Ricinus communis (Castor bean) PE=2 SV=1	P	Inorganic ion transport and metabolism	catalase isozyme 2 [Hevea brasiliensis]
GD_transcript_72848	[P]	Inorganic ion transport and metabolism	Cellular Component: vacuolar membrane (GO:0005774);; Biological Process: cell tip growth (GO:0009932);; Molecular Function: potassium ion transmembrane transporter activity (GO:0015079);; Cellular Component: integral component of membrane (GO:0016021);; Biological Process: potassium ion transmembrane transport (GO:0071805);;	K03549|0|rcu:8287540|K03549 KUP system potassium uptake protein | (RefSeq) potassium transporter 3	--	--	--	K+ potassium transporter	Potassium transporter 3 GN=F9D16.110 OS=Arabidopsis thaliana (Mouse-ear cress) PE=1 SV=1	P	Inorganic ion transport and metabolism	PREDICTED: potassium transporter 3 [Ricinus communis]
GD_transcript_138007	[T]	Signal transduction mechanisms	Molecular Function: protein kinase activity (GO:0004672);; Molecular Function: ATP binding (GO:0005524);; Biological Process: protein phosphorylation (GO:0006468);; Cellular Component: integral component of membrane (GO:0016021);;	--	--	--	--	Protein tyrosine kinase;; Protein kinase domain	Protein STRUBBELIG-RECEPTOR FAMILY 3 (Precursor) GN=SRF3 OS=Arabidopsis thaliana (Mouse-ear cress) PE=2 SV=1	T	Signal transduction mechanisms	PREDICTED: protein STRUBBELIG-RECEPTOR FAMILY 3 [Ricinus communis]
GD_transcript_56815	--	--	Molecular Function: nucleotide binding (GO:0000166);; Molecular Function: protein kinase activity (GO:0004672);; Cellular Component: membrane (GO:0016020);; Biological Process: phosphorylation (GO:0016310);;	--	--	[T]	Signal transduction mechanisms	Protein kinase domain;; Protein tyrosine kinase	Receptor-like serine/threonine-protein kinase At2g45590 GN=At2g45590 OS=Arabidopsis thaliana (Mouse-ear cress) PE=2 SV=1	T	Signal transduction mechanisms	ATP binding protein, putative [Ricinus communis]
GD_transcript_149862	--	--	--	--	--	[S]	Function unknown	--	--	DZ	Cell cycle control, cell division, chromosome partitioning;; Cytoskeleton	hypothetical protein VITISV_033889 [Vitis vinifera]
GD_transcript_133078	--	--	Molecular Function: aspartic-type endopeptidase activity (GO:0004190);; Biological Process: proteolysis (GO:0006508);; Cellular Component: integral component of membrane (GO:0016021);; Biological Process: protein catabolic process (GO:0030163);;	--	--	[O]	Posttranslational modification, protein turnover, chaperones	Xylanase inhibitor N-terminal;; Eukaryotic aspartyl protease;; Xylanase inhibitor C-terminal	Aspartic proteinase-like protein 2 (Precursor) GN=At1g65240 OS=Arabidopsis thaliana (Mouse-ear cress) PE=1 SV=2	O	Posttranslational modification, protein turnover, chaperones	PREDICTED: aspartic proteinase-like protein 2 isoform X2 [Ricinus communis]
GD_transcript_112543	--	--	Cellular Component: nucleolus (GO:0005730);; Cellular Component: cytosol (GO:0005829);; Biological Process: RNA splicing (GO:0008380);; Cellular Component: chloroplast (GO:0009507);; Biological Process: production of ta-siRNAs involved in RNA interference (GO:0010267);; Cellular Component: nuclear dicing body (GO:0010445);; Cellular Component: nuclear speck (GO:0016607);; Biological Process: prim…	--	--	[R]	General function prediction only	Arsenite-resistance protein 2;; Domain of unknown function (DUF3546)	Serrate RNA effector molecule GN=SE OS=Arabidopsis thaliana (Mouse-ear cress) PE=1 SV=2	K	Transcription	arsenite-resistance protein, putative [Ricinus communis]
GD_transcript_140339	[L]	Replication, recombination and repair	--	--	--	--	--	HhH-GPD superfamily base excision DNA repair protein;; RRM in Demeter;; Permuted single zf-CXXC unit	Protein ROS1 GN=F1O11.12 OS=Arabidopsis thaliana (Mouse-ear cress) PE=1 SV=2	L	Replication, recombination and repair	PREDICTED: protein ROS1 [Ricinus communis]
GD_transcript_12920	[T]	Signal transduction mechanisms	Molecular Function: phosphoprotein phosphatase activity (GO:0004721);; Biological Process: protein dephosphorylation (GO:0006470);; Molecular Function: metal ion binding (GO:0046872);;	K06269|0|rcu:8287443|K06269 serine/threonine-protein phosphatase PP1 catalytic subunit [EC:3.1.3.16] | (RefSeq) serine/threonine-protein phosphatase PP1	mRNA surveillance pathway (ko03015)	[TR]	--	Calcineurin-like phosphoesterase;; Serine-threonine protein phosphatase N-terminal domain	Serine/threonine-protein phosphatase PP1 GN=PP1 OS=Medicago sativa subsp. varia (Alfalfa) PE=2 SV=1	T	Signal transduction mechanisms	PREDICTED: serine/threonine-protein phosphatase PP1 [Ricinus communis]
GD_transcript_12751	[G]	Carbohydrate transport and metabolism	Biological Process: flavonoid biosynthetic process (GO:0009813);; Cellular Component: intracellular membrane-bounded organelle (GO:0043231);; Biological Process: flavonoid glucuronidation (GO:0052696);; Molecular Function: quercetin 3-O-glucosyltransferase activity (GO:0080043);; Molecular Function: quercetin 7-O-glucosyltransferase activity (GO:0080044);;	--	--	[GC]	--	UDP-glucoronosyl and UDP-glucosyl transferase	Scopoletin glucosyltransferase GN=TOGT1 OS=Nicotiana tabacum (Common tobacco) PE=1 SV=1	S	Function unknown	PREDICTED: scopoletin glucosyltransferase [Ricinus communis]
GD_transcript_142445	[K]	Transcription	Molecular Function: protein kinase activity (GO:0004672);; Molecular Function: ATP binding (GO:0005524);; Cellular Component: plasma membrane (GO:0005886);; Biological Process: protein phosphorylation (GO:0006468);; Cellular Component: integral component of membrane (GO:0016021);; Molecular Function: oxidoreductase activity (GO:0016491);; Biological Process: oxidation-reduction process (GO:005511…	--	--	--	--	Leucine rich repeat;; Leucine Rich repeats (2 copies);; Protein kinase domain;; Protein tyrosine kinase;; Leucine rich repeat N-terminal domain;; Leucine Rich Repeat;; Protein kinase domain;; Protein tyrosine kinase	Probable leucine-rich repeat receptor-like protein kinase At5g63930 (Precursor) GN=At5g63930 OS=Arabidopsis thaliana (Mouse-ear cress) PE=2 SV=1	S	Function unknown	PREDICTED: probable leucine-rich repeat receptor-like protein kinase At5g63930 [Ricinus communis]
GD_transcript_77404	--	--	Molecular Function: RNA binding (GO:0003723);;	--	--	[R]	General function prediction only	YT521-B-like domain;; YT521-B-like domain	--	S	Function unknown	uncharacterized protein LOC110657395 isoform X2 [Hevea brasiliensis]
GD_transcript_50473	--	--	Molecular Function: protein kinase activity (GO:0004672);; Biological Process: protein phosphorylation (GO:0006468);;	K04733|1.01775e-117|rcu:8281564|K04733 interleukin-1 receptor-associated kinase 4 [EC:2.7.11.1] | (RefSeq) probable receptor-like protein kinase At1g49730	--	[T]	Signal transduction mechanisms	Protein tyrosine kinase;; Protein kinase domain	Probable receptor-like protein kinase At1g49730 (Precursor) GN=At1g49730 OS=Arabidopsis thaliana (Mouse-ear cress) PE=2 SV=1	T	Signal transduction mechanisms	PREDICTED: probable receptor-like protein kinase At1g49730 [Ricinus communis]
GD_transcript_94117	--	--	--	--	--	--	--	No apical meristem (NAM) protein	NAC domain-containing protein 86 {ECO:0000312|EMBL:AED92405.1} OS=Arabidopsis thaliana (Mouse-ear cress) PE=2 SV=1	S	Function unknown	PREDICTED: NAC domain-containing protein 62 [Ricinus communis]
GD_transcript_140413	--	--	Molecular Function: NAD+ ADP-ribosyltransferase activity (GO:0003950);;	--	--	--	--	RCD1-SRO-TAF4 (RST) plant domain;; WWE domain	Inactive poly [ADP-ribose] polymerase RCD1 GN=F3C3.1 OS=Arabidopsis thaliana (Mouse-ear cress) PE=1 SV=1	S	Function unknown	PREDICTED: inactive poly [ADP-ribose] polymerase RCD1 [Ricinus communis]
GD_transcript_112468	--	--	--	--	--	--	--	--	Pentatricopeptide repeat-containing protein At2g30100, chloroplastic (Precursor) GN=At2g30100 OS=Arabidopsis thaliana (Mouse-ear cress) PE=2 SV=2	S	Function unknown	PREDICTED: pentatricopeptide repeat-containing protein At2g30100, chloroplastic [Ricinus communis]
GD_transcript_4135	[R]	General function prediction only	Cellular Component: integral component of membrane (GO:0016021);;	--	--	[S]	Function unknown	WD domain, G-beta repeat;; Anaphase-promoting complex subunit 4 WD40 domain	--	S	Function unknown	Protein Mut11 [Apostasia shenzhenica]
GD_transcript_37830	--	--	--	K02901|2.97398e-06|jcu:105646207|K02901 large subunit ribosomal protein L27e | (RefSeq) 60S ribosomal protein L27-like	Ribosome (ko03010)	[J]	Translation, ribosomal structure and biogenesis	--	60S ribosomal protein L27-1 GN=RPL27A OS=Arabidopsis thaliana (Mouse-ear cress) PE=2 SV=1	--	--	--
GD_transcript_138993	[J]	Translation, ribosomal structure and biogenesis	Molecular Function: structural constituent of ribosome (GO:0003735);; Cellular Component: ribosome (GO:0005840);; Biological Process: translation (GO:0006412);;	K02957|3.54646e-83|rcu:8265097|K02957 small subunit ribosomal protein S15Ae | (RefSeq) 40S ribosomal protein S15a-5	Ribosome (ko03010)	[J]	Translation, ribosomal structure and biogenesis	Ribosomal protein S8	40S ribosomal protein S15a-5 GN=RPS15AE OS=Arabidopsis thaliana (Mouse-ear cress) PE=2 SV=1	J	Translation, ribosomal structure and biogenesis	PREDICTED: 40S ribosomal protein S15a-5 [Ricinus communis]
GD_transcript_77334	[P]	Inorganic ion transport and metabolism	--	K10290|0|rcu:8287638|K10290 F-box protein 3 | (RefSeq) F-box protein SKIP16	--	[P]	Inorganic ion transport and metabolism	ApaG domain	F-box protein SKIP16 GN=SKIP16 OS=Arabidopsis thaliana (Mouse-ear cress) PE=1 SV=1	P	Inorganic ion transport and metabolism	PREDICTED: F-box protein SKIP16 [Ricinus communis]
GD_transcript_44433	--	--	Molecular Function: transcription factor activity, sequence-specific DNA binding (GO:0003700);; Biological Process: regulation of transcription, DNA-templated (GO:0006355);; Molecular Function: sequence-specific DNA binding (GO:0043565);;	K09060|2.30681e-100|rcu:8264191|K09060 plant G-box-binding factor | (RefSeq) G-box-binding factor 1	--	--	--	bZIP transcription factor;; Basic region leucine zipper	G-box-binding factor 1 GN=C7A10_630 OS=Arabidopsis thaliana (Mouse-ear cress) PE=2 SV=2	K	Transcription	PREDICTED: G-box-binding factor 1 [Ricinus communis]
GD_transcript_61921	--	--	Biological Process: negative regulation of transcription from RNA polymerase II promoter (GO:0000122);; Molecular Function: nucleotide binding (GO:0000166);; Molecular Function: RNA polymerase II regulatory region sequence-specific DNA binding (GO:0000977);; Molecular Function: transcriptional repressor activity, RNA polymerase II core promoter proximal region sequence-specific binding (GO:000107…	K12236|0|jcu:105646382|K12236 transcriptional repressor NF-X1 | (RefSeq) NF-X1-type zinc finger protein NFXL1	--	[K]	Transcription	NF-X1 type zinc finger	NF-X1-type zinc finger protein NFXL1 GN=NFXL1 OS=Arabidopsis thaliana (Mouse-ear cress) PE=2 SV=1	K	Transcription	NF-X1-type zinc finger protein NFXL1 [Jatropha curcas]
GD_transcript_23838	--	--	--	--	--	--	--	--	--	S	Function unknown	conserved hypothetical protein [Ricinus communis]
GD_transcript_21393	--	--	Molecular Function: actin binding (GO:0003779);; Cellular Component: cytoplasm (GO:0005737);; Cellular Component: cytoskeleton (GO:0005856);;	K05759|5.70567e-76|jcu:105637824|K05759 profilin | (RefSeq) profilin-1	--	[Z]	Cytoskeleton	Profilin	Profilin-1 GN=PRO1 OS=Ricinus communis (Castor bean) PE=2 SV=1	O	Posttranslational modification, protein turnover, chaperones	profilin-1 [Jatropha curcas]
GD_transcript_77995	--	--	Molecular Function: DNA binding (GO:0003677);; Cellular Component: nucleus (GO:0005634);; Biological Process: regulation of transcription, DNA-templated (GO:0006355);; Biological Process: shoot system development (GO:0048367);;	--	--	[K]	Transcription	Associated with HOX;; Homeobox KN domain;; Homeobox domain	BEL1-like homeodomain protein 8 GN=BLH8 OS=Arabidopsis thaliana (Mouse-ear cress) PE=1 SV=1	K	Transcription	PREDICTED: BEL1-like homeodomain protein 4 [Ricinus communis]
GD_transcript_90616	--	--	Molecular Function: RNA polymerase II transcription cofactor activity (GO:0001104);; Biological Process: regulation of transcription from RNA polymerase II promoter (GO:0006357);; Cellular Component: mediator complex (GO:0016592);;	--	--	[K]	Transcription	Transcription mediator complex subunit Med12	Mediator of RNA polymerase II transcription subunit 12 GN=F5I10.24 OS=Arabidopsis thaliana (Mouse-ear cress) PE=1 SV=1	K	Transcription	PREDICTED: mediator of RNA polymerase II transcription subunit 12 [Ricinus communis]
GD_transcript_69541	--	--	--	--	--	--	--	G-patch domain	--	S	Function unknown	PREDICTED: uncharacterized protein LOC8278316 isoform X1 [Ricinus communis]
GD_transcript_1513	--	--	--	--	--	--	--	N-terminal C2 in EEIG1 and EHBP1 proteins	--	S	Function unknown	PREDICTED: uncharacterized protein LOC8278411 [Ricinus communis]
GD_transcript_55440	[C]	Energy production and conversion	Molecular Function: aldehyde dehydrogenase (NAD) activity (GO:0004029);; Biological Process: oxidation-reduction process (GO:0055114);;	K00128|0|jcu:105644569|K00128 aldehyde dehydrogenase (NAD+) [EC:1.2.1.3] | (RefSeq) aldehyde dehydrogenase family 2 member B7, mitochondrial-like	Glycolysis / Gluconeogenesis (ko00010);Pentose and glucuronate interconversions (ko00040);Ascorbate and aldarate metabolism (ko00053);Fatty acid degradation (ko00071);Valine, leucine and isoleucine degradation (ko00280);Lysine degradation (ko00310);Arginine and proline metabolism (ko00330);Histidine metabolism (ko00340);Tryptophan metabolism (ko00380);beta-Alanine metabolism (ko00410);Glycerolipi…	[C]	Energy production and conversion	Aldehyde dehydrogenase family	Aldehyde dehydrogenase family 2 member B7, mitochondrial (Precursor) OS=Arabidopsis thaliana (Mouse-ear cress) PE=2 SV=2	C	Energy production and conversion	aldehyde dehydrogenase family 2 member B7, mitochondrial [Jatropha curcas]
GD_transcript_105559	--	--	Molecular Function: calcium ion binding (GO:0005509);; Cellular Component: integral component of membrane (GO:0016021);;	--	--	--	--	PA domain	Vacuolar-sorting receptor 1 (Precursor) GN=F8J2.20 OS=Arabidopsis thaliana (Mouse-ear cress) PE=1 SV=2	U	Intracellular trafficking, secretion, and vesicular transport	PREDICTED: vacuolar-sorting receptor 1 [Ricinus communis]
GD_transcript_19172	--	--	Cellular Component: vacuolar membrane (GO:0005774);; Cellular Component: Golgi apparatus (GO:0005794);; Cellular Component: plasma membrane (GO:0005886);; Biological Process: ATP hydrolysis coupled proton transport (GO:0015991);; Cellular Component: proton-transporting V-type ATPase, V1 domain (GO:0033180);; Molecular Function: proton-transporting ATPase activity, rotational mechanism (GO:0046961…	K02151|2.53921e-80|rcu:8268880|K02151 V-type H+-transporting ATPase subunit F | (RefSeq) V-type proton ATPase subunit F	Oxidative phosphorylation (ko00190);Phagosome (ko04145)	[C]	Energy production and conversion	ATP synthase (F/14-kDa) subunit	V-type proton ATPase subunit F GN=T10P11.25 OS=Arabidopsis thaliana (Mouse-ear cress) PE=1 SV=1	C	Energy production and conversion	PREDICTED: V-type proton ATPase subunit F [Ricinus communis]
GD_transcript_114138	[O]	Posttranslational modification, protein turnover, chaperones	Molecular Function: ATP binding (GO:0005524);; Cellular Component: endoplasmic reticulum (GO:0005783);; Cellular Component: integral component of membrane (GO:0016021);; Molecular Function: 2-alkenal reductase [NAD(P)] activity (GO:0032440);; Biological Process: oxidation-reduction process (GO:0055114);;	K09490|0|rcu:8286262|K09490 heat shock 70kDa protein 5 | (RefSeq) luminal-binding protein 5	Protein export (ko03060);Protein processing in endoplasmic reticulum (ko04141)	[O]	Posttranslational modification, protein turnover, chaperones	Hsp70 protein;; MreB/Mbl protein;; Hsp70 protein	Luminal-binding protein 5 (Precursor) GN=BIP5 OS=Nicotiana tabacum (Common tobacco) PE=2 SV=1	O	Posttranslational modification, protein turnover, chaperones	PREDICTED: luminal-binding protein 5 [Ricinus communis]
GD_transcript_1121	--	--	Molecular Function: inositol-1,4,5-trisphosphate 3-kinase activity (GO:0008440);; Biological Process: phosphorylation (GO:0016310);;	K00915|0|rcu:8275463|K00915 inositol-polyphosphate multikinase [EC:2.7.1.140 2.7.1.151] | (RefSeq) inositol polyphosphate multikinase alpha	Inositol phosphate metabolism (ko00562);Phosphatidylinositol signaling system (ko04070)	[KIT]	--	Inositol polyphosphate kinase	Inositol polyphosphate multikinase beta OS=Arabidopsis thaliana (Mouse-ear cress) PE=1 SV=1	T	Signal transduction mechanisms	PREDICTED: inositol polyphosphate multikinase alpha [Ricinus communis]
GD_transcript_123009	--	--	--	--	--	--	--	--	--	M	Cell wall/membrane/envelope biogenesis	UDP-glucuronic acid decarboxylase 6-like [Manihot esculenta]
GD_transcript_4026	--	--	Molecular Function: transcription factor activity, sequence-specific DNA binding (GO:0003700);; Cellular Component: nucleus (GO:0005634);; Biological Process: regulation of transcription, DNA-templated (GO:0006355);;	K14514|0|rcu:8271154|K14514 ethylene-insensitive protein 3 | (RefSeq) protein ETHYLENE INSENSITIVE 3	Plant hormone signal transduction (ko04075)	--	--	Ethylene insensitive 3	Protein ETHYLENE INSENSITIVE 3 GN=EIN3 OS=Arabidopsis thaliana (Mouse-ear cress) PE=1 SV=1	K	Transcription	PREDICTED: protein ETHYLENE INSENSITIVE 3 [Ricinus communis]
GD_transcript_92188	[O]	Posttranslational modification, protein turnover, chaperones	Biological Process: karyogamy (GO:0000741);; Molecular Function: ATP binding (GO:0005524);; Cellular Component: cytoplasm (GO:0005737);; Biological Process: protein folding (GO:0006457);; Biological Process: response to heat (GO:0009408);; Biological Process: megagametogenesis (GO:0009561);; Biological Process: cell differentiation (GO:0030154);; Molecular Function: heat shock protein binding (GO…	K03686|0|rcu:8261124|K03686 molecular chaperone DnaJ | (RefSeq) chaperone protein DnaJ	--	[O]	Posttranslational modification, protein turnover, chaperones	DnaJ C terminal domain;; DnaJ domain;; DnaJ central domain	Chaperone protein dnaJ 1, mitochondrial (Precursor) GN=ATJ1 OS=Arabidopsis thaliana (Mouse-ear cress) PE=2 SV=2	O	Posttranslational modification, protein turnover, chaperones	PREDICTED: chaperone protein DnaJ [Ricinus communis]
GD_transcript_74514	[LK]	Replication, recombination and repair;; Transcription	Molecular Function: nucleic acid binding (GO:0003676);; Molecular Function: helicase activity (GO:0004386);; Molecular Function: ATP binding (GO:0005524);; Biological Process: DNA repair (GO:0006281);;	--	--	[A]	RNA processing and modification	TRCF domain;; Helicase conserved C-terminal domain;; DEAD/DEAH box helicase;; Type III restriction enzyme, res subunit	--	L	Replication, recombination and repair	PREDICTED: ATP-dependent DNA helicase At3g02060, chloroplastic isoform X1 [Ricinus communis]
GD_transcript_45770	--	--	Molecular Function: sulfotransferase activity (GO:0008146);;	--	--	[R]	General function prediction only	Sulfotransferase domain;; Sulfotransferase domain	Cytosolic sulfotransferase 15 GN=MOJ9.18 OS=Arabidopsis thaliana (Mouse-ear cress) PE=1 SV=1	S	Function unknown	PREDICTED: cytosolic sulfotransferase 15 isoform X2 [Ricinus communis]
GD_transcript_120923	--	--	--	--	--	--	--	--	Uncharacterized protein At3g49055 GN=At3g49055 OS=Arabidopsis thaliana (Mouse-ear cress) PE=2 SV=1	S	Function unknown	PREDICTED: uncharacterized protein At3g49055 isoform X2 [Ricinus communis]
GD_transcript_151378	--	--	Cellular Component: intracellular membrane-bounded organelle (GO:0043231);;	--	--	[R]	General function prediction only	--	CDGSH iron-sulfur domain-containing protein NEET GN=NEET OS=Arabidopsis thaliana (Mouse-ear cress) PE=1 SV=1	S	Function unknown	PREDICTED: CDGSH iron-sulfur domain-containing protein NEET [Ricinus communis]
GD_transcript_16169	--	--	Molecular Function: endonuclease activity (GO:0004519);; Molecular Function: protein domain specific binding (GO:0019904);; Biological Process: nucleic acid phosphodiester bond hydrolysis (GO:0090305);;	K06630|4.55707e-178|jcu:105630641|K06630 14-3-3 protein epsilon | (RefSeq) 14-3-3-like protein	--	[O]	Posttranslational modification, protein turnover, chaperones	14-3-3 protein	14-3-3-like protein OS=Pisum sativum (Garden pea) PE=2 SV=1	T	Signal transduction mechanisms	14-3-3-like protein [Jatropha curcas]
GD_transcript_104107	[F]	Nucleotide transport and metabolism	Molecular Function: adenine phosphoribosyltransferase activity (GO:0003999);; Cellular Component: cytoplasm (GO:0005737);; Biological Process: adenine salvage (GO:0006168);; Biological Process: nucleoside metabolic process (GO:0009116);; Cellular Component: integral component of membrane (GO:0016021);;	K00759|1.2785e-121|rcu:8279639|K00759 adenine phosphoribosyltransferase [EC:2.4.2.7] | (RefSeq) adenine phosphoribosyltransferase 3	Purine metabolism (ko00230)	[F]	Nucleotide transport and metabolism	Phosphoribosyl transferase domain	Adenine phosphoribosyltransferase 3 GN=APT3 OS=Arabidopsis thaliana (Mouse-ear cress) PE=1 SV=1	F	Nucleotide transport and metabolism	PREDICTED: adenine phosphoribosyltransferase 3 [Ricinus communis]
GD_transcript_112452	--	--	--	--	--	--	--	Double-stranded RNA binding motif	Double-stranded RNA-binding protein 2 OS=Oryza sativa subsp. japonica (Rice) PE=2 SV=1	S	Function unknown	PREDICTED: double-stranded RNA-binding protein 2 [Ricinus communis]
GD_transcript_86825	[GI]	Carbohydrate transport and metabolism;; Lipid transport and metabolism	Molecular Function: enzyme inhibitor activity (GO:0004857);; Molecular Function: hydrolase activity, acting on ester bonds (GO:0016788);; Cellular Component: cell periphery (GO:0071944);;	K01051|6.14929e-130|rcu:8278764|K01051 pectinesterase [EC:3.1.1.11] | (RefSeq) putative pectinesterase/pectinesterase inhibitor 28	Pentose and glucuronate interconversions (ko00040);Starch and sucrose metabolism (ko00500)	--	--	--	Pectinesterase 28 GN=F14I23.30 OS=Arabidopsis thaliana (Mouse-ear cress) PE=2 SV=1	G	Carbohydrate transport and metabolism	PREDICTED: putative pectinesterase/pectinesterase inhibitor 28 [Ricinus communis]
GD_transcript_104472	--	--	--	K12471|0|rcu:8268668|K12471 epsin | (RefSeq) clathrin interactor EPSIN 3	Endocytosis (ko04144)	[F]	Nucleotide transport and metabolism	ENTH domain	Clathrin interactor EPSIN 2 OS=Arabidopsis thaliana (Mouse-ear cress) PE=1 SV=1	U	Intracellular trafficking, secretion, and vesicular transport	PREDICTED: clathrin interactor EPSIN 3 isoform X2 [Ricinus communis]
GD_transcript_100099	[U]	Intracellular trafficking, secretion, and vesicular transport	Biological Process: protein transport (GO:0015031);; Cellular Component: integral component of membrane (GO:0016021);;	K10956|0|rcu:8266555|K10956 protein transport protein SEC61 subunit alpha | (RefSeq) preprotein translocase subunit SCY1, chloroplastic	Protein export (ko03060);Protein processing in endoplasmic reticulum (ko04141);Phagosome (ko04145)	--	--	SecY translocase	Preprotein translocase subunit SCY1, chloroplastic (Precursor) GN=MSF3.9 OS=Arabidopsis thaliana (Mouse-ear cress) PE=1 SV=2	U	Intracellular trafficking, secretion, and vesicular transport	PREDICTED: preprotein translocase subunit SCY1, chloroplastic [Ricinus communis]
GD_transcript_10329	--	--	Molecular Function: DNA binding (GO:0003677);;	--	--	[K]	Transcription	ARID/BRIGHT DNA binding domain;; HMG (high mobility group) box;; HMG-box domain	High mobility group B protein 15 GN=F13M7.13 OS=Arabidopsis thaliana (Mouse-ear cress) PE=2 SV=1	S	Function unknown	PREDICTED: high mobility group B protein 15 [Ricinus communis]
GD_transcript_3470	--	--	Cellular Component: plasma membrane (GO:0005886);; Molecular Function: lipid binding (GO:0008289);;	--	--	--	--	Protein of unknown function (DUF1336);; START domain	Protein ENHANCED DISEASE RESISTANCE 2-like GN=EDR2L OS=Arabidopsis thaliana (Mouse-ear cress) PE=2 SV=1	S	Function unknown	PREDICTED: protein ENHANCED DISEASE RESISTANCE 2 isoform X1 [Elaeis guineensis]
GD_transcript_53423	--	--	Molecular Function: DNA binding (GO:0003677);;	K09422|6.1384e-54|pmum:103337250|K09422 myb proto-oncogene protein, plant | (RefSeq) protein ODORANT1	--	[K]	Transcription	Myb-like DNA-binding domain;; Myb-like DNA-binding domain	Protein ODORANT1 GN=ODO1 OS=Petunia hybrida (Petunia) PE=2 SV=1	K	Transcription	hypothetical protein CUMW_282980 [Citrus unshiu]
GD_transcript_46763	--	--	Molecular Function: GTPase activator activity (GO:0005096);; Cellular Component: intracellular (GO:0005622);; Biological Process: intracellular protein transport (GO:0006886);; Cellular Component: endomembrane system (GO:0012505);; Molecular Function: Rab GTPase binding (GO:0017137);; Biological Process: regulation of vesicle fusion (GO:0031338);; Biological Process: activation of GTPase activity…	K20360|0|rcu:8263160|K20360 TBC1 domain family member 2 | (RefSeq) TBC1 domain family member 22B	--	[U]	Intracellular trafficking, secretion, and vesicular transport	Rab-GTPase-TBC domain	--	S	Function unknown	PREDICTED: LOW QUALITY PROTEIN: TBC1 domain family member 22B [Ricinus communis]
GD_transcript_3221	--	--	Cellular Component: late endosome (GO:0005770);; Cellular Component: cytosol (GO:0005829);; Biological Process: intracellular protein transport (GO:0006886);; Molecular Function: protein transporter activity (GO:0008565);; Cellular Component: retromer complex (GO:0030904);; Biological Process: retrograde transport, endosome to Golgi (GO:0042147);;	K18468|0|rcu:8268085|K18468 vacuolar protein sorting-associated protein 35 | (RefSeq) vacuolar protein sorting-associated protein 35A	Endocytosis (ko04144)	[U]	Intracellular trafficking, secretion, and vesicular transport	Vacuolar protein sorting-associated protein 35	Vacuolar protein sorting-associated protein 35A GN=T17A5.7 OS=Arabidopsis thaliana (Mouse-ear cress) PE=1 SV=1	U	Intracellular trafficking, secretion, and vesicular transport	PREDICTED: vacuolar protein sorting-associated protein 35A [Ricinus communis]
GD_transcript_53964	--		Biological Process: activation of MAPKK activity (GO:0000186);; Molecular Function: MAP kinase kinase kinase activity (GO:0004709);; Molecular Function: ATP binding (GO:0005524);; Cellular Component: intracellular (GO:0005622);;	--	--	[T]	Signal transduction mechanisms	Ethylene-responsive protein kinase Le-CTR1;; Protein tyrosine kinase;; Protein kinase domain	Serine/threonine-protein kinase CTR1 GN=CTR1 OS=Arabidopsis thaliana (Mouse-ear cress) PE=1 SV=1	T	Signal transduction mechanisms	PREDICTED: serine/threonine-protein kinase CTR1 [Ricinus communis]
GD_transcript_66948	[M]	Cell wall/membrane/envelope biogenesis	Molecular Function: ATP binding (GO:0005524);; Biological Process: protein phosphorylation (GO:0006468);; Molecular Function: RNA polymerase II carboxy-terminal domain kinase activity (GO:0008353);;	K08819|0|rcu:8259292|K08819 cyclin-dependent kinase 12/13 [EC:2.7.11.22 2.7.11.23] | (RefSeq) cyclin-dependent kinase C-2	--	[D]	Cell cycle control, cell division, chromosome partitioning	Protein kinase domain;; Protein tyrosine kinase	Cyclin-dependent kinase C-2 GN=OJ1294_F06.25 OS=Oryza sativa subsp. japonica (Rice) PE=2 SV=1	T	Signal transduction mechanisms	PREDICTED: cyclin-dependent kinase C-2 [Ricinus communis]
GD_transcript_54911	[S]	Function unknown	Molecular Function: pyridoxamine-phosphate oxidase activity (GO:0004733);; Biological Process: pyridoxal 5'-phosphate salvage (GO:0009443);; Molecular Function: FMN binding (GO:0010181);; Cellular Component: membrane (GO:0016020);; Biological Process: oxidation-reduction process (GO:0055114);;	--	--	[S]	Function unknown	Pyridoxamine 5'-phosphate oxidase;; Pyridoxamine 5'-phosphate oxidase	Pyridoxine/pyridoxamine 5&apos;-phosphate oxidase 2 GN=PPOX2 OS=Arabidopsis thaliana (Mouse-ear cress) PE=1 SV=2	S	Function unknown	pyridoxine/pyridoxamine 5&apos;-phosphate oxidase 2 isoform X1 [Jatropha curcas]
GD_transcript_133990	[O]	Posttranslational modification, protein turnover, chaperones	Molecular Function: metalloendopeptidase activity (GO:0004222);; Molecular Function: zinc ion binding (GO:0008270);; Biological Process: protein processing (GO:0016485);;	K01411|2.37073e-173|jcu:105638720|K01411 nardilysin [EC:3.4.24.61] | (RefSeq) insulin-degrading enzyme	--	[O]	Posttranslational modification, protein turnover, chaperones	Middle or third domain of peptidase_M16;; Middle or third domain of peptidase_M16	--	O	Posttranslational modification, protein turnover, chaperones	nardilysin-like isoform X3 [Manihot esculenta]
GD_transcript_64535	[O]	Posttranslational modification, protein turnover, chaperones	Molecular Function: ATP binding (GO:0005524);; Cellular Component: nucleus (GO:0005634);; Biological Process: postreplication repair (GO:0006301);; Biological Process: ubiquitin-dependent protein catabolic process (GO:0006511);; Cellular Component: chloroplast (GO:0009507);; Biological Process: response to iron ion (GO:0010039);; Biological Process: root epidermal cell differentiation (GO:0010053…	K10580|3.32785e-107|vvi:100255523|K10580 ubiquitin-conjugating enzyme E2 N [EC:2.3.2.23] | (RefSeq) ubiquitin-conjugating enzyme E2 36	Ubiquitin mediated proteolysis (ko04120)	[O]	Posttranslational modification, protein turnover, chaperones	Ubiquitin-conjugating enzyme	Ubiquitin-conjugating enzyme E2 35 GN=F9K20.8 OS=Arabidopsis thaliana (Mouse-ear cress) PE=1 SV=1	O	Posttranslational modification, protein turnover, chaperones	ubiquitin-conjugating enzyme E2 35-like [Cucumis sativus]
GD_transcript_96575	--	--	Biological Process: lipid metabolic process (GO:0006629);; Molecular Function: O-acyltransferase activity (GO:0008374);; Cellular Component: integral component of membrane (GO:0016021);; Molecular Function: phospholipid:diacylglycerol acyltransferase activity (GO:0046027);;	K00679|1.87044e-65|nnu:104600613|K00679 phospholipid:diacylglycerol acyltransferase [EC:2.3.1.158] | (RefSeq) phospholipid:diacylglycerol acyltransferase 1-like	Glycerolipid metabolism (ko00561)	[I]	Lipid transport and metabolism	Lecithin:cholesterol acyltransferase	Phospholipid:diacylglycerol acyltransferase 1 OS=Arabidopsis thaliana (Mouse-ear cress) PE=2 SV=1	S	Function unknown	PREDICTED: phospholipid:diacylglycerol acyltransferase 1-like [Ziziphus jujuba]
GD_transcript_117514	[F]	Nucleotide transport and metabolism	Molecular Function: dihydrofolate reductase activity (GO:0004146);; Molecular Function: thymidylate synthase activity (GO:0004799);; Biological Process: dTMP biosynthetic process (GO:0006231);; Biological Process: glycine biosynthetic process (GO:0006545);; Biological Process: one-carbon metabolic process (GO:0006730);; Cellular Component: integral component of membrane (GO:0016021);; Biological …	K13998|0|rcu:8285348|K13998 dihydrofolate reductase / thymidylate synthase [EC:1.5.1.3 2.1.1.45] | (RefSeq) bifunctional dihydrofolate reductase-thymidylate synthase 1	Pyrimidine metabolism (ko00240);One carbon pool by folate (ko00670);Folate biosynthesis (ko00790)	[F]	Nucleotide transport and metabolism	Dihydrofolate reductase;; Thymidylate synthase;; Thymidylate synthase	Thymidylate synthase OS=Daucus carota (Wild carrot) PE=2 SV=1	H	Coenzyme transport and metabolism	bifunctional dihydrofolate reductase-thymidylate synthase 1-like [Hevea brasiliensis]
GD_transcript_66837	--	--	--	--	--	--	--	--	--	S	Function unknown	conserved hypothetical protein [Ricinus communis]
GD_transcript_150142	--	--	--	--	--	--	--	Peptidase inhibitor I9	Subtilisin-like protease SBT3.5 {ECO:0000303|PubMed:16193095} (Precursor) OS=Arabidopsis thaliana (Mouse-ear cress) PE=1 SV=1	S	Function unknown	subtilisin-like protease SBT3.11 [Hevea brasiliensis]
GD_transcript_135409	--	--	Molecular Function: nucleotide binding (GO:0000166);; Molecular Function: nucleic acid binding (GO:0003676);;	--	--	[R]	General function prediction only	--	Polyadenylate-binding protein-interacting protein 11 GN=CID11 OS=Arabidopsis thaliana (Mouse-ear cress) PE=2 SV=1	S	Function unknown	PREDICTED: polyadenylate-binding protein-interacting protein 12 [Ricinus communis]
GD_transcript_134868	--	--	Cellular Component: plasma membrane (GO:0005886);; Cellular Component: integral component of membrane (GO:0016021);;	--	--	--	--	--	CASP-like protein 5A2 GN=At2g28370 OS=Arabidopsis thaliana (Mouse-ear cress) PE=2 SV=1	S	Function unknown	CASP-like protein 5A2 [Manihot esculenta]
GD_transcript_7353	[O]	Posttranslational modification, protein turnover, chaperones	Molecular Function: copper ion binding (GO:0005507);; Molecular Function: ATP binding (GO:0005524);; Cellular Component: mitochondrial matrix (GO:0005759);; Cellular Component: vacuolar membrane (GO:0005774);; Cellular Component: cytosolic ribosome (GO:0022626);; Biological Process: protein refolding (GO:0042026);;	K04077|0|rcu:8265664|K04077 chaperonin GroEL | (RefSeq) chaperonin CPN60-2, mitochondrial	RNA degradation (ko03018)	[O]	Posttranslational modification, protein turnover, chaperones	TCP-1/cpn60 chaperonin family	Chaperonin CPN60-2, mitochondrial (Precursor) GN=CPN60-2 OS=Cucurbita maxima (Pumpkin) PE=1 SV=1	O	Posttranslational modification, protein turnover, chaperones	PREDICTED: chaperonin CPN60-2, mitochondrial [Ricinus communis]
GD_transcript_71886	--	--	Molecular Function: isomerase activity (GO:0016853);;	--	--	[S]	Function unknown	Histone deacetylation protein Rxt3	--	S	Function unknown	zinc finger CCCH domain-containing protein 13 isoform X2 [Jatropha curcas]
GD_transcript_82228	--	--	Cellular Component: endosome (GO:0005768);; Cellular Component: trans-Golgi network (GO:0005802);; Biological Process: plant-type secondary cell wall biogenesis (GO:0009834);; Biological Process: xylem and phloem pattern formation (GO:0010051);; Biological Process: fruit development (GO:0010154);; Biological Process: glucuronoxylan biosynthetic process (GO:0010417);; Molecular Function: galactosy…	K20871|0|jcu:105639759|K20871 putative beta-1,4-xylosyltransferase IRX14 [EC:2.4.2.-] | (RefSeq) probable beta-1,4-xylosyltransferase IRX14	--	[O]	Posttranslational modification, protein turnover, chaperones	Glycosyltransferase family 43	Probable beta-1,4-xylosyltransferase IRX14H GN=IRX14H OS=Arabidopsis thaliana (Mouse-ear cress) PE=2 SV=1	S	Function unknown	probable beta-1,4-xylosyltransferase IRX14 [Jatropha curcas]
GD_transcript_11754	--	--	Molecular Function: DNA binding (GO:0003677);; Biological Process: regulation of transcription, DNA-templated (GO:0006355);;	--	--	--	--	Dof domain, zinc finger	Dof zinc finger protein DOF4.6 GN=DOF4.6 OS=Arabidopsis thaliana (Mouse-ear cress) PE=2 SV=2	S	Function unknown	dof zinc finger protein DOF4.6-like isoform X1 [Manihot esculenta]
GD_transcript_84109	--	--	Molecular Function: zinc ion binding (GO:0008270);; Cellular Component: integral component of membrane (GO:0016021);;	--	--	[O]	Posttranslational modification, protein turnover, chaperones	Domain of unknown function (DUF4793);; Zinc finger, C3HC4 type (RING finger);; Domain of unknown function (DUF4792)	--	S	Function unknown	uncharacterized protein LOC110639983 isoform X1 [Hevea brasiliensis]
GD_transcript_78831	[R]	General function prediction only	Cellular Component: integral component of membrane (GO:0016021);;	K10532|0|rcu:8285730|K10532 heparan-alpha-glucosaminide N-acetyltransferase [EC:2.3.1.78] | (RefSeq) heparan-alpha-glucosaminide N-acetyltransferase	Glycosaminoglycan degradation (ko00531)	[S]	Function unknown	--	--	S	Function unknown	PREDICTED: heparan-alpha-glucosaminide N-acetyltransferase [Ricinus communis]
GD_transcript_9333	[S]	Function unknown	Molecular Function: galactose oxidase activity (GO:0045480);; Biological Process: oxidation-reduction process (GO:0055114);;	K20929|0|rcu:8275825|K20929 glyoxal/methylglyoxal oxidase [EC:1.2.3.15] | (RefSeq) WSC domain-containing protein ARB_07867	--	--	--	Glyoxal oxidase N-terminus;; Domain of unknown function (DUF1929)	--	S	Function unknown	PREDICTED: WSC domain-containing protein ARB_07867 [Ricinus communis]
GD_transcript_88401	--	--	Biological Process: protein transport (GO:0015031);;	K19476|0|rcu:8259381|K19476 vacuolar protein sorting-associated protein IST1 | (RefSeq) uncharacterized LOC8259381	Endocytosis (ko04144)	[Z]	Cytoskeleton	Regulator of Vps4 activity in the MVB pathway	--	S	Function unknown	PREDICTED: uncharacterized protein LOC8259381 [Ricinus communis]
GD_transcript_127061	--	--	--	--	--	--	--	Domain of unknown function (DUF4787)	--	S	Function unknown	PREDICTED: uncharacterized protein LOC107261640 [Ricinus communis]
GD_transcript_105450	--	--	Molecular Function: nucleoside transmembrane transporter activity (GO:0005337);; Cellular Component: vacuolar membrane (GO:0005774);; Cellular Component: integral component of membrane (GO:0016021);; Biological Process: nucleoside transmembrane transport (GO:1901642);;	K15014|3.17529e-106|rcu:8282572|K15014 solute carrier family 29 (equilibrative nucleoside transporter), member 1/2/3 | (RefSeq) equilibrative nucleotide transporter 1	--	[F]	Nucleotide transport and metabolism	Nucleoside transporter	Equilibrative nucleotide transporter 1 GN=ENT1 OS=Arabidopsis thaliana (Mouse-ear cress) PE=1 SV=1	S	Function unknown	equilibrative nucleotide transporter 1-like [Hevea brasiliensis]
GD_transcript_54264	[E]	Amino acid transport and metabolism	Cellular Component: membrane (GO:0016020);;	K13863|2.66236e-108|cam:101496400|K13863 solute carrier family 7 (cationic amino acid transporter), member 1 | (RefSeq) cationic amino acid transporter 4, vacuolar	--	[E]	Amino acid transport and metabolism	Amino acid permease;; Amino acid permease;; C-terminus of AA_permease	Cationic amino acid transporter 4, vacuolar GN=CAT4 OS=Arabidopsis thaliana (Mouse-ear cress) PE=2 SV=1	E	Amino acid transport and metabolism	PREDICTED: cationic amino acid transporter 4, vacuolar [Cicer arietinum]
GD_transcript_29685	--	--	--	--	--	--	--	--	Pentatricopeptide repeat-containing protein At2g17033 GN=At2g17033 OS=Arabidopsis thaliana (Mouse-ear cress) PE=2 SV=1	S	Function unknown	PREDICTED: pentatricopeptide repeat-containing protein At2g17033 [Ricinus communis]
GD_transcript_3242	--	--	Cellular Component: integral component of membrane (GO:0016021);; Molecular Function: transferase activity, transferring glycosyl groups (GO:0016757);;	--	--	--	--	GDP-fucose protein O-fucosyltransferase	Uncharacterized protein At1g04910 GN=At1g04910 OS=Arabidopsis thaliana (Mouse-ear cress) PE=2 SV=1	S	Function unknown	PREDICTED: uncharacterized protein At1g04910 [Ricinus communis]
GD_transcript_27510	--	--	Cellular Component: mitochondrial respiratory chain complex I (GO:0005747);;	--	--	--	--	--	--	S	Function unknown	PREDICTED: uncharacterized protein LOC107260925 [Ricinus communis]
GD_transcript_147450	--	--	Molecular Function: GTP binding (GO:0005525);; Cellular Component: plasma membrane (GO:0005886);; Biological Process: ER to Golgi vesicle-mediated transport (GO:0006888);; Biological Process: small GTPase mediated signal transduction (GO:0007264);; Molecular Function: hydrolase activity (GO:0016787);; Molecular Function: GTP-dependent protein binding (GO:0030742);; Cellular Component: trans-Golgi…	K07874|3.67869e-54|pop:POPTR_0004s23520g|K07874 Ras-related protein Rab-1A | (RefSeq) GTP-binding family protein	--	[TU]	--	Ras family;; Ras of Complex, Roc, domain of DAPkinase	Ras-related protein RABD1 GN=F26K24.2 OS=Arabidopsis thaliana (Mouse-ear cress) PE=1 SV=1	S	Function unknown	ras-related protein RABD1 isoform X2 [Manihot esculenta]
GD_transcript_59924	--	--	Biological Process: histidine biosynthetic process (GO:0000105);; Molecular Function: magnesium ion binding (GO:0000287);; Molecular Function: ATP phosphoribosyltransferase activity (GO:0003879);; Cellular Component: cytoplasm (GO:0005737);;	K00765|3.48378e-10|rcu:8270046|K00765 ATP phosphoribosyltransferase [EC:2.4.2.17] | (RefSeq) ATP phosphoribosyltransferase 2, chloroplastic	Histidine metabolism (ko00340);Biosynthesis of amino acids (ko01230)	[E]	Amino acid transport and metabolism	--	ATP phosphoribosyltransferase 2, chloroplastic (Precursor) GN=HISN1B OS=Arabidopsis thaliana (Mouse-ear cress) PE=1 SV=1	E	Amino acid transport and metabolism	unknown [Medicago truncatula]
GD_transcript_5089	[L]	Replication, recombination and repair	Cellular Component: euchromatin (GO:0000791);; Cellular Component: synaptonemal complex (GO:0000795);; Molecular Function: endonuclease activity (GO:0004519);; Biological Process: double-strand break repair (GO:0006302);; Molecular Function: 3'-5' exonuclease activity (GO:0008408);; Molecular Function: manganese ion binding (GO:0030145);; Cellular Component: Mre11 complex (GO:0030870);; Biologica…	K10865|0|rcu:8282426|K10865 double-strand break repair protein MRE11 | (RefSeq) double-strand break repair protein MRE11	Homologous recombination (ko03440);Non-homologous end-joining (ko03450)	[L]	Replication, recombination and repair	Mre11 DNA-binding presumed domain;; Calcineurin-like phosphoesterase;; Calcineurin-like phosphoesterase superfamily domain	Double-strand break repair protein MRE11 OS=Arabidopsis thaliana (Mouse-ear cress) PE=1 SV=1	L	Replication, recombination and repair	PREDICTED: double-strand break repair protein MRE11 isoform X1 [Ricinus communis]
GD_transcript_51049	--	--	Cellular Component: extracellular region (GO:0005576);; Cellular Component: cell wall (GO:0005618);; Biological Process: plant-type cell wall organization (GO:0009664);; Cellular Component: membrane (GO:0016020);;	--	--	--	--	Pollen allergen;; Lytic transglycolase	Expansin-A4 (Precursor) GN=F17A14.7 OS=Arabidopsis thaliana (Mouse-ear cress) PE=1 SV=1	G	Carbohydrate transport and metabolism	expansin-A4 [Hevea brasiliensis]
GD_transcript_118839	--	--	Molecular Function: DNA binding (GO:0003677);;	K11296|6.21449e-32|rcu:8273625|K11296 high mobility group protein B3 | (RefSeq) high mobility group B protein 3	--	[R]	General function prediction only	--	High mobility group B protein 3 GN=At1g20696 OS=Arabidopsis thaliana (Mouse-ear cress) PE=1 SV=1	B	Chromatin structure and dynamics	high mobility group B protein 2-like [Manihot esculenta]
GD_transcript_26864	--	--	--	--	--	--	--	--	--	--	--	PREDICTED: uncharacterized protein LOC8286774 [Ricinus communis]
GD_transcript_93565	--	--	--	--	--	--	--	--	--	--	--	conserved hypothetical protein [Ricinus communis]
GD_transcript_106712	--	--	--	--	--	[R]	General function prediction only	PPR repeat family;; PPR repeat;; PPR repeat;; Pentatricopeptide repeat domain;; Pentacotripeptide-repeat region of PRORP	Pentatricopeptide repeat-containing protein At5g66631 GN=At5g66631 OS=Arabidopsis thaliana (Mouse-ear cress) PE=2 SV=1	S	Function unknown	PREDICTED: pentatricopeptide repeat-containing protein At5g66631 [Ricinus communis]
GD_transcript_95829	[T]	Signal transduction mechanisms	Cellular Component: condensed nuclear chromosome, centromeric region (GO:0000780);; Molecular Function: ATP binding (GO:0005524);; Cellular Component: spindle microtubule (GO:0005876);; Biological Process: mitotic spindle organization (GO:0007052);; Biological Process: chromosome segregation (GO:0007059);; Cellular Component: spindle pole centrosome (GO:0031616);; Cellular Component: chromosome p…	K08850|1.68321e-174|jcu:105643097|K08850 aurora kinase, other [EC:2.7.11.1] | (RefSeq) serine/threonine-protein kinase Aurora-3	--	[D]	Cell cycle control, cell division, chromosome partitioning	Protein kinase domain;; Protein tyrosine kinase;; Kinase-like	Serine/threonine-protein kinase Aurora-3 GN=AUR3 OS=Arabidopsis thaliana (Mouse-ear cress) PE=2 SV=1	T	Signal transduction mechanisms	serine/threonine-protein kinase Aurora-3 [Jatropha curcas]
GD_transcript_126648	--	--	Cellular Component: integral component of membrane (GO:0016021);;	--	--	[GMW]	--	Exostosin family;; Exostosin family	Probable arabinosyltransferase ARAD1 GN=ARAD1 OS=Arabidopsis thaliana (Mouse-ear cress) PE=1 SV=1	S	Function unknown	PREDICTED: probable arabinosyltransferase ARAD1 [Ricinus communis]
GD_transcript_72420	--	--	Molecular Function: binding (GO:0005488);; Biological Process: transcription from RNA polymerase II promoter (GO:0006366);;	--	--	--	--	--	Transcription factor bHLH143 GN=T5E8.260 OS=Arabidopsis thaliana (Mouse-ear cress) PE=2 SV=1	K	Transcription	PREDICTED: transcription factor bHLH143 isoform X1 [Ricinus communis]
GD_transcript_144834	--	--	Molecular Function: DNA binding (GO:0003677);; Molecular Function: aspartic-type endopeptidase activity (GO:0004190);; Biological Process: proteolysis (GO:0006508);; Biological Process: protein catabolic process (GO:0030163);;	--	--	[O]	Posttranslational modification, protein turnover, chaperones	Xylanase inhibitor C-terminal	Protein ASPARTIC PROTEASE IN GUARD CELL 2 (Precursor) GN=ASPG2 OS=Arabidopsis thaliana (Mouse-ear cress) PE=2 SV=1	O	Posttranslational modification, protein turnover, chaperones	PREDICTED: protein ASPARTIC PROTEASE IN GUARD CELL 2, partial [Ricinus communis]
GD_transcript_5659	[K]	Transcription	Molecular Function: DNA ligase (ATP) activity (GO:0003910);; Cellular Component: cytoplasm (GO:0005737);; Biological Process: lagging strand elongation (GO:0006273);; Molecular Function: transferase activity, transferring glycosyl groups (GO:0016757);; Biological Process: DNA ligation involved in DNA repair (GO:0051103);;	K10798|0|pop:POPTR_0014s12290g|K10798 poly [ADP-ribose] polymerase [EC:2.4.2.30] | (RefSeq) Poly [ADP-ribose] polymerase family protein	Base excision repair (ko03410)	[KLO]	--	Poly(ADP-ribose) polymerase catalytic domain;; Poly(ADP-ribose) polymerase, regulatory domain;; WGR domain;; SAP domain	Poly [ADP-ribose] polymerase 2 GN=PARP2 OS=Zea mays (Maize) PE=2 SV=1	S	Function unknown	hypothetical protein POPTR_014G128200v3 [Populus trichocarpa]
GD_transcript_46322	--	--	Cellular Component: intracellular part (GO:0044424);;	--	--	--	--	--	--	S	Function unknown	PREDICTED: serine/threonine-protein kinase phg2 [Ricinus communis]
GD_transcript_79862	[S]	Function unknown	Molecular Function: ligase activity (GO:0016874);; Biological Process: L-arabinose metabolic process (GO:0046373);; Molecular Function: alpha-L-arabinofuranosidase activity (GO:0046556);;	K09955|0|rcu:8274414|K09955 uncharacterized protein | (RefSeq) uncharacterized LOC8274414	--	--	--	Beta-L-arabinofuranosidase, GH127;; Beta-L-arabinofuranosidase, GH127	--	S	Function unknown	PREDICTED: uncharacterized protein LOC8274414 [Ricinus communis]
GD_transcript_104515	--	--	--	--	--	[L]	Replication, recombination and repair	Domain of unknown function (DUF1771);; Smr domain	Polyadenylate-binding protein-interacting protein 7 GN=CID7 OS=Arabidopsis thaliana (Mouse-ear cress) PE=1 SV=1	S	Function unknown	PREDICTED: polyadenylate-binding protein-interacting protein 7 [Ricinus communis]
GD_transcript_94652	--	--	--	--	--	--	--	Protein of unknown function (DUF4005)	Protein IQ-DOMAIN 31 GN=IQD31 OS=Arabidopsis thaliana (Mouse-ear cress) PE=1 SV=1	S	Function unknown	PREDICTED: protein IQ-DOMAIN 31 [Ricinus communis]
GD_transcript_123912	--	--	Cellular Component: integral component of membrane (GO:0016021);;	--	--	[R]	General function prediction only	10 TM Acyl Transferase domain found in Cas1p	--	S	Function unknown	protein REDUCED WALL ACETYLATION 2 isoform X2 [Hevea brasiliensis]
GD_transcript_99418	--	--	Molecular Function: hydrolase activity, hydrolyzing O-glycosyl compounds (GO:0004553);; Biological Process: carbohydrate metabolic process (GO:0005975);; Molecular Function: polysaccharide binding (GO:0030247);; Cellular Component: anchored component of plasma membrane (GO:0046658);;	K19892|0|jcu:105630032|K19892 glucan endo-1,3-beta-glucosidase 4 [EC:3.2.1.39] | (RefSeq) glucan endo-1,3-beta-glucosidase 4	Starch and sucrose metabolism (ko00500)	--	--	Glycosyl hydrolases family 17;; X8 domain	Glucan endo-1,3-beta-glucosidase 4 (Precursor) GN=At3g13560 OS=Arabidopsis thaliana (Mouse-ear cress) PE=1 SV=1	G	Carbohydrate transport and metabolism	glucan endo-1,3-beta-glucosidase 4 [Jatropha curcas]
GD_transcript_50139	--	--	Molecular Function: nucleic acid binding (GO:0003676);;	--	--	[A]	RNA processing and modification	Zinc finger C-x8-C-x5-C-x3-H type (and similar);; RNA recognition motif. (a.k.a. RRM, RBD, or RNP domain);; Zinc finger C-x8-C-x5-C-x3-H type (and similar)	Zinc finger CCCH domain-containing protein 5 GN=At1g10320 OS=Arabidopsis thaliana (Mouse-ear cress) PE=2 SV=2	S	Function unknown	zinc finger CCCH domain-containing protein 5-like isoform X3 [Hevea brasiliensis]
GD_transcript_143851	--	--	Molecular Function: calcium ion binding (GO:0005509);; Cellular Component: integral component of membrane (GO:0016021);; Molecular Function: ribosome binding (GO:0043022);;	K17800|0|jcu:105636663|K17800 LETM1 and EF-hand domain-containing protein 1, mitochondrial | (RefSeq) LETM1 and EF-hand domain-containing protein 1, mitochondrial-like	--	[S]	Function unknown	LETM1-like protein	--	S	Function unknown	LETM1 and EF-hand domain-containing protein 1, mitochondrial [Jatropha curcas]
GD_transcript_146397	[M]	Cell wall/membrane/envelope biogenesis	Cellular Component: Golgi membrane (GO:0000139);; Biological Process: plant-type secondary cell wall biogenesis (GO:0009834);; Biological Process: glucuronoxylan biosynthetic process (GO:0010417);; Cellular Component: integral component of membrane (GO:0016021);; Molecular Function: xylosyltransferase activity (GO:0042285);; Biological Process: cell wall organization (GO:0071555);; Molecular Func…	K20870|0|rcu:8285700|K20870 putative beta-1,4-xylosyltransferase IRX10 [EC:2.4.2.-] | (RefSeq) probable beta-1,4-xylosyltransferase IRX10	--	[GMW]	--	Exostosin family	Probable beta-1,4-xylosyltransferase IRX10 GN=F17L21.23 OS=Arabidopsis thaliana (Mouse-ear cress) PE=2 SV=1	S	Function unknown	PREDICTED: LOW QUALITY PROTEIN: probable beta-1,4-xylosyltransferase IRX10 [Ricinus communis]
GD_transcript_21261	--	--	--	--	--	--	--	DNA repair REX1-B	--	S	Function unknown	PREDICTED: uncharacterized protein LOC8285981 [Ricinus communis]
GD_transcript_7418	--	--	Cellular Component: integral component of membrane (GO:0016021);;	K14617|0|rcu:8267504|K14617 LMBR1 domain-containing protein 1 | (RefSeq) LIMR family protein At5g01460	--	--	--	LMBR1-like membrane protein	LIMR family protein At5g01460 GN=At5g01460 OS=Arabidopsis thaliana (Mouse-ear cress) PE=2 SV=1	S	Function unknown	PREDICTED: LIMR family protein At5g01460 [Ricinus communis]
GD_transcript_8348	--	--	Cellular Component: integral component of membrane (GO:0016021);;	--	--	--	--	Protein of unknown function (DUF707);; Protein of unknown function (DUF707)	--	S	Function unknown	PREDICTED: uncharacterized protein LOC8275006 [Ricinus communis]
GD_transcript_73941	[K]	Transcription	Molecular Function: catalytic activity (GO:0003824);; Cellular Component: membrane (GO:0016020);;	--	--	[R]	General function prediction only	--	Phytosulfokine receptor 1 (Precursor) GN=F5O4.1 OS=Arabidopsis thaliana (Mouse-ear cress) PE=2 SV=4	S	Function unknown	receptor-like protein 12 [Quercus suber]
GD_transcript_138249	--	--	Molecular Function: transferase activity, transferring acyl groups other than amino-acyl groups (GO:0016747);;	--	--	--	--	Transferase family	Uncharacterized acetyltransferase At3g50280 GN=At3g50280 OS=Arabidopsis thaliana (Mouse-ear cress) PE=3 SV=1	S	Function unknown	PREDICTED: uncharacterized acetyltransferase At3g50280 [Ricinus communis]
GD_transcript_149261	--	--	--	--	--	[R]	General function prediction only	Kelch motif;; Galactose oxidase, central domain;; Kelch motif;; Kelch motif;; Galactose oxidase, central domain;; Kelch motif	Acyl-CoA-binding domain-containing protein 4 GN=ACBP4 OS=Arabidopsis thaliana (Mouse-ear cress) PE=1 SV=1	S	Function unknown	PREDICTED: acyl-CoA-binding domain-containing protein 5 [Ricinus communis]
GD_transcript_112450	[O]	Posttranslational modification, protein turnover, chaperones	Molecular Function: structural molecule activity (GO:0005198);; Cellular Component: mitochondrial matrix (GO:0005759);; Molecular Function: ferrous iron binding (GO:0008198);; Biological Process: iron-sulfur cluster assembly (GO:0016226);; Molecular Function: 2 iron, 2 sulfur cluster binding (GO:0051537);; Molecular Function: 4 iron, 4 sulfur cluster binding (GO:0051539);; Biological Process: pro…	--	--	[CU]	--	Iron-sulphur cluster biosynthesis	Iron-sulfur assembly protein IscA-like 2, mitochondrial (Precursor) GN=At5g03905 OS=Arabidopsis thaliana (Mouse-ear cress) PE=2 SV=2	S	Function unknown	PREDICTED: LOW QUALITY PROTEIN: iron-sulfur assembly protein IscA-like 2, mitochondrial [Ricinus communis]
GD_transcript_114417	[J]	Translation, ribosomal structure and biogenesis	Molecular Function: nucleotide binding (GO:0000166);; Biological Process: mRNA splicing, via spliceosome (GO:0000398);; Molecular Function: RNA binding (GO:0003723);; Cellular Component: U12-type spliceosomal complex (GO:0005689);; Molecular Function: zinc ion binding (GO:0008270);;	K13154|2.63237e-88|jcu:105641104|K13154 U11/U12 small nuclear ribonucleoprotein 31 kDa protein | (RefSeq) U11/U12 small nuclear ribonucleoprotein 31 kDa protein	--	[R]	General function prediction only	RNA recognition motif. (a.k.a. RRM, RBD, or RNP domain);; Zinc knuckle	U11/U12 small nuclear ribonucleoprotein 31 kDa protein GN=SNRNP31 OS=Arabidopsis thaliana (Mouse-ear cress) PE=2 SV=1	S	Function unknown	U11/U12 small nuclear ribonucleoprotein 31 kDa protein [Hevea brasiliensis]
GD_transcript_100344	[I]	Lipid transport and metabolism	Biological Process: pentacyclic triterpenoid biosynthetic process (GO:0019745);; Molecular Function: lupeol synthase activity (GO:0042299);; Biological Process: cuticle development (GO:0042335);;	K20659|1.55542e-118|rcu:8280320|K20659 lupeol synthase [EC:5.4.99.41] | (RefSeq) lupeol synthase	Sesquiterpenoid and triterpenoid biosynthesis (ko00909)	[I]	Lipid transport and metabolism	--	Lupeol synthase OS=Ricinus communis (Castor bean) PE=1 SV=1	I	Lipid transport and metabolism	lupeol synthase [Ricinus communis]
GD_transcript_154584	[L]	Replication, recombination and repair	Molecular Function: ATP binding (GO:0005524);; Biological Process: mismatch repair (GO:0006298);; Molecular Function: mismatched DNA binding (GO:0030983);;	K08736|0|rcu:8258259|K08736 DNA mismatch repair protein MSH3 | (RefSeq) DNA mismatch repair protein MSH3	Mismatch repair (ko03430)	[L]	Replication, recombination and repair	MutS domain III;; MutS domain II;; MutS domain V	DNA mismatch repair protein MSH3 GN=MSH3 OS=Arabidopsis thaliana (Mouse-ear cress) PE=1 SV=2	L	Replication, recombination and repair	PREDICTED: DNA mismatch repair protein MSH3 [Ricinus communis]
GD_transcript_114790	[R]	General function prediction only	Molecular Function: ATP binding (GO:0005524);; Molecular Function: ATPase-coupled organic phosphonate transmembrane transporter activity (GO:0015416);; Biological Process: organic phosphonate transport (GO:0015716);; Biological Process: organophosphate ester transport (GO:0015748);;	K06184|0|jcu:105650783|K06184 ATP-binding cassette, subfamily F, member 1 | (RefSeq) ABC transporter F family member 4	--	[J]	Translation, ribosomal structure and biogenesis	ABC transporter;; AAA domain, putative AbiEii toxin, Type IV TA system;; RecF/RecN/SMC N terminal domain;; RsgA GTPase;; P-loop containing region of AAA domain;; 50S ribosome-binding GTPase;; ATPase family associated with various cellular activities (AAA)	ABC transporter F family member 4 GN=T14E10.110 OS=Arabidopsis thaliana (Mouse-ear cress) PE=2 SV=1	S	Function unknown	ABC transporter F family member 4 [Jatropha curcas]
GD_transcript_87959	[K]	Transcription	--	--	--	[R]	General function prediction only	Leucine rich repeat;; Leucine Rich repeats (2 copies);; Leucine rich repeat N-terminal domain;; Leucine Rich Repeat	Receptor-like protein 12 (Precursor) GN=RLP12 OS=Arabidopsis thaliana (Mouse-ear cress) PE=2 SV=2	S	Function unknown	probable inactive leucine-rich repeat receptor kinase XIAO [Hevea brasiliensis]
GD_transcript_108272	--	--	--	--	--	--	--	LIM-domain binding protein;; LIM-domain binding protein	Transcriptional corepressor SEUSS GN=SEU OS=Arabidopsis thaliana (Mouse-ear cress) PE=1 SV=1	K	Transcription	PREDICTED: transcriptional corepressor SEUSS [Ricinus communis]
GD_transcript_100999	[J]	Translation, ribosomal structure and biogenesis	Molecular Function: structural constituent of ribosome (GO:0003735);; Biological Process: translation (GO:0006412);; Cellular Component: large ribosomal subunit (GO:0015934);;	K02879|1.47402e-87|gra:105786016|K02879 large subunit ribosomal protein L17 | (RefSeq) 50S ribosomal protein L17, chloroplastic-like	Ribosome (ko03010)	[J]	Translation, ribosomal structure and biogenesis	Ribosomal protein L17	50S ribosomal protein L17, chloroplastic (Precursor) GN=RPL17 OS=Nicotiana tabacum (Common tobacco) PE=2 SV=1	J	Translation, ribosomal structure and biogenesis	PREDICTED: 50S ribosomal protein L17, chloroplastic-like [Gossypium raimondii]
GD_transcript_137485	--	--	Cellular Component: plant-type vacuole membrane (GO:0009705);; Cellular Component: integral component of membrane (GO:0016021);; Biological Process: viral replication complex formation and maintenance (GO:0046786);;	--	--	--	--	Protein of unknown function (DUF1084);; Protein of unknown function (DUF1084)	Tobamovirus multiplication protein 1 GN=TOM1 OS=Nicotiana tabacum (Common tobacco) PE=1 SV=1	S	Function unknown	PREDICTED: tobamovirus multiplication protein 1 isoform X2 [Ricinus communis]
GD_transcript_75611	--	--	--	--	--	[K]	Transcription	Zinc knuckle	Uncharacterized zinc finger CCHC domain-containing protein At4g19190 GN=At4g19190 OS=Arabidopsis thaliana (Mouse-ear cress) PE=2 SV=1	S	Function unknown	PREDICTED: uncharacterized zinc finger CCHC domain-containing protein At4g19190 isoform X2 [Ricinus communis]
GD_transcript_77981	--	--	Molecular Function: transcription factor activity, sequence-specific DNA binding (GO:0003700);; Biological Process: regulation of transcription, DNA-templated (GO:0006355);; Biological Process: pollen development (GO:0009555);; Biological Process: longitudinal axis specification (GO:0009942);; Biological Process: establishment of cell polarity (GO:0030010);; Molecular Function: sequence-specific …	K18835|1.17075e-98|fve:101307611|K18835 WRKY transcription factor 2 | (RefSeq) probable WRKY transcription factor 2	Plant-pathogen interaction (ko04626)	--	--	WRKY DNA -binding domain	Probable WRKY transcription factor 2 GN=WRKY2 OS=Arabidopsis thaliana (Mouse-ear cress) PE=2 SV=1	K	Transcription	PREDICTED: probable WRKY transcription factor 2 isoform X1 [Fragaria vesca subsp. vesca]
GD_transcript_132791	[O]	Posttranslational modification, protein turnover, chaperones	Molecular Function: serine-type endopeptidase activity (GO:0004252);; Cellular Component: integral component of membrane (GO:0016021);; Biological Process: protein processing (GO:0016485);;	--	--	[T]	Signal transduction mechanisms	Rhomboid family	--	S	Function unknown	conserved hypothetical protein [Ricinus communis]
GD_transcript_130340	[GM]	Carbohydrate transport and metabolism;; Cell wall/membrane/envelope biogenesis	--	--	--	--	--	BNR repeat-like domain;; BNR repeat-like domain	--	G	Carbohydrate transport and metabolism	hypothetical protein JCGZ_07811 [Jatropha curcas]
GD_transcript_151321	--	--	--	--	--	--	--	--	--	S	Function unknown	PREDICTED: uncharacterized protein LOC8289063 [Ricinus communis]
GD_transcript_141613	--	--	Cellular Component: nucleus (GO:0005634);; Cellular Component: integral component of membrane (GO:0016021);;	K18810|1.80668e-173|rcu:8281928|K18810 cyclin D1/2/4, plant | (RefSeq) cyclin-D1-1	--	[D]	Cell cycle control, cell division, chromosome partitioning	Cyclin, N-terminal domain;; Cyclin, C-terminal domain	Cyclin-D1-1 GN=F20P5.7 OS=Arabidopsis thaliana (Mouse-ear cress) PE=1 SV=3	D	Cell cycle control, cell division, chromosome partitioning	PREDICTED: cyclin-D1-1 [Ricinus communis]
GD_transcript_60489	--	--	Molecular Function: cation transmembrane transporter activity (GO:0008324);; Cellular Component: integral component of membrane (GO:0016021);; Biological Process: cation transmembrane transport (GO:0098655);;	--	--	[P]	Inorganic ion transport and metabolism	--	Metal tolerance protein 3 OS=Oryza sativa subsp. japonica (Rice) PE=2 SV=1	P	Inorganic ion transport and metabolism	PREDICTED: metal tolerance protein 4 [Ricinus communis]
GD_transcript_50877	--	--	Molecular Function: zinc ion binding (GO:0008270);;	--	--	[R]	General function prediction only	PPR repeat family;; PPR repeat;; PPR repeat;; DYW family of nucleic acid deaminases;; PPR repeat family;; PPR repeat;; Pentatricopeptide repeat domain;; PPR repeat;; Splicing factor 3B subunit 10 (SF3b10)	Putative pentatricopeptide repeat-containing protein At3g23330 GN=PCMP-H32 OS=Arabidopsis thaliana (Mouse-ear cress) PE=3 SV=1	S	Function unknown	PREDICTED: putative pentatricopeptide repeat-containing protein At3g23330 [Ricinus communis]
GD_transcript_60630	--	--	Cellular Component: cilium (GO:0005929);; Molecular Function: phosphatidylinositol binding (GO:0035091);; Biological Process: protein localization to cilium (GO:0061512);;	--	--	[R]	General function prediction only	Tub family;; F-box domain	Tubby-like F-box protein 3 GN=TULP3 OS=Arabidopsis thaliana (Mouse-ear cress) PE=1 SV=1	S	Function unknown	PREDICTED: LOW QUALITY PROTEIN: tubby-like F-box protein 3 [Ricinus communis]
GD_transcript_3193	[G]	Carbohydrate transport and metabolism	Molecular Function: catalytic activity (GO:0003824);;	K06617|0|jcu:105645213|K06617 raffinose synthase [EC:2.4.1.82] | (RefSeq) JMS10C05.2; probable galactinol--sucrose galactosyltransferase 2	Galactose metabolism (ko00052)	--	--	Raffinose synthase or seed imbibition protein Sip1;; Raffinose synthase or seed imbibition protein Sip1	Probable galactinol--sucrose galactosyltransferase 2 GN=T8H10.120 OS=Arabidopsis thaliana (Mouse-ear cress) PE=2 SV=2	S	Function unknown	probable galactinol--sucrose galactosyltransferase 2 isoform X1 [Manihot esculenta]
GD_transcript_64636	--	--	Molecular Function: anthocyanin 5-aromatic acyltransferase activity (GO:0047183);;	--	--	--	--	Transferase family	Malonyl-CoA:anthocyanidin 5-O-glucoside-6&apos;&apos;-O-malonyltransferase GN=5MAT OS=Arabidopsis thaliana (Mouse-ear cress) PE=1 SV=1	S	Function unknown	PREDICTED: malonyl-CoA:anthocyanidin 5-O-glucoside-6&apos;&apos;-O-malonyltransferase [Ricinus communis]
GD_transcript_132588	[G]	Carbohydrate transport and metabolism	Molecular Function: beta-galactosidase activity (GO:0004565);; Cellular Component: cell wall (GO:0005618);; Cellular Component: vacuole (GO:0005773);; Biological Process: carbohydrate metabolic process (GO:0005975);; Molecular Function: carbohydrate binding (GO:0030246);;	--	--	[G]	Carbohydrate transport and metabolism	Galactose binding lectin domain;; Glycosyl hydrolases family 35;; Glycosyl hydrolases family 35;; Glycosyl hydrolases family 35;; Beta-galactosidase	Beta-galactosidase 5 (Precursor) OS=Oryza sativa subsp. japonica (Rice) PE=2 SV=1	G	Carbohydrate transport and metabolism	PREDICTED: beta-galactosidase 5 [Ricinus communis]
GD_transcript_24770	--	--	--	--	--	--	--	Glycine rich protein family	--	--	--	--
GD_transcript_9792	--	--	Molecular Function: zinc ion binding (GO:0008270);; Cellular Component: integral component of membrane (GO:0016021);; Molecular Function: oxidoreductase activity (GO:0016491);; Molecular Function: protein-cysteine S-palmitoyltransferase activity (GO:0019706);; Biological Process: oxidation-reduction process (GO:0055114);;	K20029|5.38178e-82|rcu:8258384|K20029 palmitoyltransferase ZDHHC3/7/25 [EC:2.3.1.225] | (RefSeq) probable protein S-acyltransferase 16	--	[R]	General function prediction only	DHHC palmitoyltransferase	Probable protein S-acyltransferase 16 GN=PAT16 OS=Arabidopsis thaliana (Mouse-ear cress) PE=2 SV=1	S	Function unknown	PREDICTED: probable protein S-acyltransferase 16 [Ricinus communis]
GD_transcript_87221	[G]	Carbohydrate transport and metabolism	Molecular Function: magnesium ion binding (GO:0000287);; Molecular Function: pyruvate kinase activity (GO:0004743);; Biological Process: glycolytic process (GO:0006096);; Molecular Function: kinase activity (GO:0016301);; Molecular Function: potassium ion binding (GO:0030955);;	K00873|0|rcu:8282154|K00873 pyruvate kinase [EC:2.7.1.40] | (RefSeq) pyruvate kinase, cytosolic isozyme	Glycolysis / Gluconeogenesis (ko00010);Purine metabolism (ko00230);Pyruvate metabolism (ko00620);Carbon metabolism (ko01200);Biosynthesis of amino acids (ko01230)	[G]	Carbohydrate transport and metabolism	Pyruvate kinase, barrel domain;; Pyruvate kinase, alpha/beta domain	Pyruvate kinase, cytosolic isozyme OS=Nicotiana tabacum (Common tobacco) PE=2 SV=1	G	Carbohydrate transport and metabolism	PREDICTED: pyruvate kinase, cytosolic isozyme [Ricinus communis]
GD_transcript_83307	[F]	Nucleotide transport and metabolism	Molecular Function: magnesium ion binding (GO:0000287);; Molecular Function: adenylosuccinate synthase activity (GO:0004019);; Molecular Function: GTP binding (GO:0005525);; Cellular Component: chloroplast (GO:0009507);; Biological Process: 'de novo' AMP biosynthetic process (GO:0044208);; Biological Process: IMP metabolic process (GO:0046040);;	K01939|0|rcu:8278953|K01939 adenylosuccinate synthase [EC:6.3.4.4] | (RefSeq) PURA2; adenylosuccinate synthetase 2, chloroplastic	Purine metabolism (ko00230);Alanine, aspartate and glutamate metabolism (ko00250)	[F]	Nucleotide transport and metabolism	Adenylosuccinate synthetase;; Adenylosuccinate synthetase	Adenylosuccinate synthetase 2, chloroplastic {ECO:0000255|HAMAP-Rule:MF_03125} (Precursor) OS=Ricinus communis (Castor bean) PE=3 SV=1	F	Nucleotide transport and metabolism	PREDICTED: adenylosuccinate synthetase 2, chloroplastic [Ricinus communis]
GD_transcript_94219	--	--	Molecular Function: ATP binding (GO:0005524);; Cellular Component: kinesin complex (GO:0005871);; Biological Process: microtubule-based movement (GO:0007018);; Molecular Function: microtubule binding (GO:0008017);; Molecular Function: ATP-dependent microtubule motor activity, plus-end-directed (GO:0008574);;	K10395|0|rcu:8288572|K10395 kinesin family member 4/21/27 | (RefSeq) kinesin-like protein FRA1	--	[Z]	Cytoskeleton	Kinesin motor domain;; Microtubule binding	Kinesin-like protein FLA10 GN=FLA10 OS=Chlamydomonas reinhardtii (Chlamydomonas smithii) PE=1 SV=1	Z	Cytoskeleton	PREDICTED: kinesin-like protein FRA1 isoform X2 [Ricinus communis]
GD_transcript_14565	[L]	Replication, recombination and repair	--	--	--	--	--	Exonuclease	Protein NEN3 {ECO:0000303|PubMed:25081480} OS=Arabidopsis thaliana (Mouse-ear cress) PE=2 SV=1	--	--	protein NEN1 isoform X1 [Citrus clementina]
GD_transcript_16557	--	--	Cellular Component: integral component of membrane (GO:0016021);;	K08497|2.77599e-104|rcu:8265712|K08497 protein transport protein SEC20 | (RefSeq) uncharacterized LOC8265712	SNARE interactions in vesicular transport (ko04130)	--	--	Sec20	--	U	Intracellular trafficking, secretion, and vesicular transport	PREDICTED: uncharacterized protein LOC8265712 isoform X2 [Ricinus communis]
GD_transcript_9816	--	--	Cellular Component: integral component of membrane (GO:0016021);;	--	--	--	--	Protein of unknown function (DUF1191)	--	S	Function unknown	PREDICTED: uncharacterized protein LOC8267975 [Ricinus communis]
GD_transcript_107345	[KL]	Transcription;; Replication, recombination and repair	Molecular Function: ATP binding (GO:0005524);; Cellular Component: mitochondrion (GO:0005739);; Molecular Function: transferase activity (GO:0016740);;	K14440|1.25553e-21|pop:POPTR_0010s00580g|K14440 SWI/SNF-related matrix-associated actin-dependent regulator of chromatin subfamily A-like protein 1 [EC:3.6.4.12] | (RefSeq) POPTRDRAFT_228966; hypothetical protein	--	[B]	Chromatin structure and dynamics	Helicase conserved C-terminal domain	DNA helicase INO80 GN=INO80 OS=Arabidopsis thaliana (Mouse-ear cress) PE=2 SV=2	L	Replication, recombination and repair	hypothetical protein POPTR_0010s00580g [Populus trichocarpa]
GD_transcript_128609	--	--	Molecular Function: protein serine/threonine phosphatase activity (GO:0004722);; Biological Process: protein dephosphorylation (GO:0006470);;	--	--	[T]	Signal transduction mechanisms	Protein phosphatase 2C;; Protein phosphatase 2C	Probable protein phosphatase 2C 6 GN=At1g16220 OS=Arabidopsis thaliana (Mouse-ear cress) PE=2 SV=1	T	Signal transduction mechanisms	Catalytic/ protein phosphatase type 2C [Zea mays]
GD_transcript_53091	--	--	--	--	--	[R]	General function prediction only	--	--	S	Function unknown	PREDICTED: uncharacterized protein LOC8265286 [Ricinus communis]
GD_transcript_144947	--	--	--	--	--	--	--	Plant mobile domain;; Plant mobile domain	Serine/threonine-protein phosphatase 7 long form homolog GN=At1g48120 OS=Arabidopsis thaliana (Mouse-ear cress) PE=2 SV=1	S	Function unknown	PREDICTED: uncharacterized protein LOC8277827 [Ricinus communis]
GD_transcript_23116	--	--	--	--	--	--	--	--	--	S	Function unknown	PREDICTED: uncharacterized protein LOC8276556 isoform X2 [Ricinus communis]
GD_transcript_76949	--	--	--	--	--	--	--	--	--	--	--	conserved hypothetical protein [Ricinus communis]
GD_transcript_123259	[O]	Posttranslational modification, protein turnover, chaperones	Biological Process: ubiquitin-dependent protein catabolic process (GO:0006511);; Molecular Function: zinc ion binding (GO:0008270);; Biological Process: protein deubiquitination (GO:0016579);; Molecular Function: thiol-dependent ubiquitinyl hydrolase activity (GO:0036459);;	K11844|0|rcu:8280654|K11844 ubiquitin carboxyl-terminal hydrolase 16/45 [EC:3.4.19.12] | (RefSeq) ubiquitin carboxyl-terminal hydrolase 2	--	[O]	Posttranslational modification, protein turnover, chaperones	Ubiquitin carboxyl-terminal hydrolase;; Zn-finger in ubiquitin-hydrolases and other protein;; Ubiquitin carboxyl-terminal hydrolase;; Ubiquitin carboxyl-terminal hydrolase;; Ubiquitin carboxyl-terminal hydrolase	Ubiquitin carboxyl-terminal hydrolase 2 GN=UBP2 OS=Arabidopsis thaliana (Mouse-ear cress) PE=1 SV=2	O	Posttranslational modification, protein turnover, chaperones	PREDICTED: ubiquitin carboxyl-terminal hydrolase 2 isoform X1 [Ricinus communis]
GD_transcript_105668	--	--	Molecular Function: transporter activity (GO:0005215);; Biological Process: transport (GO:0006810);; Cellular Component: integral component of membrane (GO:0016021);;	--	--	--	--	Purine nucleobase transmembrane transport;; Purine nucleobase transmembrane transport	Probable purine permease 11 GN=PUP11 OS=Arabidopsis thaliana (Mouse-ear cress) PE=1 SV=1	S	Function unknown	probable purine permease 11 isoform X1 [Herrania umbratica]
GD_transcript_135713	[K]	Transcription	Molecular Function: ligase activity (GO:0016874);;	K10268|0|rcu:8287120|K10268 F-box and leucine-rich repeat protein 2/20 | (RefSeq) F-box/LRR-repeat protein 3	--	[R]	General function prediction only	Leucine Rich repeat;; Leucine Rich repeat;; Leucine Rich repeats (2 copies)	F-box/LRR-repeat protein 3 GN=FBL3 OS=Arabidopsis thaliana (Mouse-ear cress) PE=2 SV=1	S	Function unknown	F-box/LRR-repeat protein 3-like [Hevea brasiliensis]
GD_transcript_20279	[J]	Translation, ribosomal structure and biogenesis	Molecular Function: structural constituent of ribosome (GO:0003735);; Biological Process: rRNA processing (GO:0006364);; Biological Process: translation (GO:0006412);; Cellular Component: cytosolic small ribosomal subunit (GO:0022627);; Biological Process: ribosomal small subunit biogenesis (GO:0042274);;	K02991|2.56511e-142|cmo:103488074|K02991 small subunit ribosomal protein S6e | (RefSeq) 40S ribosomal protein S6-like	Ribosome (ko03010)	[J]	Translation, ribosomal structure and biogenesis	Ribosomal protein S6e	40S ribosomal protein S6 GN=rps6 OS=Asparagus officinalis (Garden asparagus) PE=2 SV=1	J	Translation, ribosomal structure and biogenesis	40S ribosomal protein S6 [Cucurbita moschata]
GD_transcript_53175	[T]	Signal transduction mechanisms	Molecular Function: protein serine/threonine kinase activity (GO:0004674);; Molecular Function: ATP binding (GO:0005524);; Cellular Component: nucleus (GO:0005634);; Cellular Component: cytoplasm (GO:0005737);; Biological Process: endocytosis (GO:0006897);; Biological Process: regulation of cell shape (GO:0008360);; Biological Process: Wnt signaling pathway (GO:0016055);; Biological Process: pept…	--	--	[T]	Signal transduction mechanisms	Protein kinase domain;; Protein tyrosine kinase	Casein kinase I isoform delta-like GN=At4g26100 OS=Arabidopsis thaliana (Mouse-ear cress) PE=2 SV=2	T	Signal transduction mechanisms	casein kinase 1-like protein 3 [Hevea brasiliensis]
GD_transcript_55139	--	--	--	K20280|2.73746e-66|vvi:100253512|K20280 trafficking protein particle complex subunit 5 | (RefSeq) trafficking protein particle complex subunit 5	--	[U]	Intracellular trafficking, secretion, and vesicular transport	Transport protein particle (TRAPP) component	--	U	Intracellular trafficking, secretion, and vesicular transport	hypothetical protein VITISV_022017 [Vitis vinifera]
GD_transcript_103293	--	--	Biological Process: proteolysis (GO:0006508);; Molecular Function: peptidase activity (GO:0008233);; Cellular Component: integral component of membrane (GO:0016021);;	--	--	--	--	--	Uncharacterized membrane protein At1g16860 GN=At1g16860 OS=Arabidopsis thaliana (Mouse-ear cress) PE=1 SV=1	S	Function unknown	uncharacterized membrane protein At1g16860 [Jatropha curcas]
GD_transcript_115267	--	--	Molecular Function: endonuclease activity (GO:0004519);; Biological Process: nucleic acid phosphodiester bond hydrolysis (GO:0090305);;	--	--	--	--	HNH endonuclease;; HNH endonuclease	--	--	--	PREDICTED: uncharacterized protein LOC8276527 isoform X3 [Ricinus communis]
GD_transcript_72554	--	--	Molecular Function: calcium ion binding (GO:0005509);;	K06268|4.65463e-81|tcc:TCM_038419|K06268 serine/threonine-protein phosphatase 2B regulatory subunit | (RefSeq) Calcium-binding EF-hand family protein	--	[T]	Signal transduction mechanisms	EF hand;; EF-hand domain	Calcineurin B-like protein 8 GN=OJ1124_E11.15 OS=Oryza sativa subsp. japonica (Rice) PE=2 SV=1	DTZ	Cell cycle control, cell division, chromosome partitioning;; Signal transduction mechanisms;; Cytoskeleton	calcineurin subunit B-like [Hevea brasiliensis]
GD_transcript_62762	[K]	Transcription	Molecular Function: DNA binding (GO:0003677);; Molecular Function: DNA-directed 5'-3' RNA polymerase activity (GO:0003899);; Biological Process: transcription, DNA-templated (GO:0006351);; Cellular Component: chloroplast (GO:0009507);;	K03046|0|rcu:11542293|K03046 DNA-directed RNA polymerase subunit beta' [EC:2.7.7.6] | (RefSeq) rpoC2, RCOM_ORF00019; RNA polymerase beta subunit	Purine metabolism (ko00230);Pyrimidine metabolism (ko00240);RNA polymerase (ko03020)	--	--	RNA polymerase Rpb1, domain 5;; RNA polymerase Rpb1, domain 4;; RNA polymerase Rpb1, domain 3;; RNA polymerase Rpb1, domain 2;; RNA polymerase Rpb1, domain 3	DNA-directed RNA polymerase subunit beta&apos;&apos; {ECO:0000255|HAMAP-Rule:MF_01324} OS=Manihot esculenta (Cassava) PE=3 SV=1	K	Transcription	RNA polymerase beta subunit (plastid) [Plukenetia volubilis]
GD_transcript_122121	[E]	Amino acid transport and metabolism	Cellular Component: integral component of membrane (GO:0016021);; Molecular Function: oxidoreductase activity (GO:0016491);; Biological Process: oxidation-reduction process (GO:0055114);;	K17839|0|rcu:8277860|K17839 polyamine oxidase [EC:1.5.3.17 1.5.3.-] | (RefSeq) probable polyamine oxidase 4	Arginine and proline metabolism (ko00330);beta-Alanine metabolism (ko00410)	[Q]	Secondary metabolites biosynthesis, transport and catabolism	Flavin containing amine oxidoreductase;; Flavin containing amine oxidoreductase	Probable polyamine oxidase 2 GN=PAO2 OS=Arabidopsis thaliana (Mouse-ear cress) PE=2 SV=1	S	Function unknown	PREDICTED: probable polyamine oxidase 4 [Ricinus communis]
GD_transcript_135886	--	--	--	--	--	--	--	--	Protein TRM32 GN=TRM32 OS=Arabidopsis thaliana (Mouse-ear cress) PE=2 SV=1	S	Function unknown	conserved hypothetical protein [Ricinus communis]
GD_transcript_12794	--	--	--	--	--	--	--	Protein of unknown function (DUF1668)	--	--	--	conserved hypothetical protein [Ricinus communis]
GD_transcript_101719	[E]	Amino acid transport and metabolism	Molecular Function: transcription factor activity, RNA polymerase II core promoter sequence-specific binding involved in preinitiation complex assembly (GO:0001075);; Molecular Function: RNA polymerase II transcription factor activity, TBP-class protein binding, involved in preinitiation complex assembly (GO:0001129);; Molecular Function: chromatin binding (GO:0003682);; Cellular Component: trans…	K03128|0|rcu:107262570|K03128 transcription initiation factor TFIID subunit 2 | (RefSeq) transcription initiation factor TFIID subunit 2	Basal transcription factors (ko03022)	[K]	Transcription	Peptidase family M1 domain	Transcription initiation factor TFIID subunit 2 GN=TAF2 OS=Arabidopsis thaliana (Mouse-ear cress) PE=2 SV=1	K	Transcription	PREDICTED: transcription initiation factor TFIID subunit 2 isoform X1 [Ricinus communis]
GD_transcript_147445	--	--	Molecular Function: serine-type endopeptidase inhibitor activity (GO:0004867);; Biological Process: response to wounding (GO:0009611);; Biological Process: negative regulation of endopeptidase activity (GO:0010951);;	--	--	--	--	--	Inhibitor of trypsin and hageman factor OS=Cucurbita maxima (Pumpkin) PE=1 SV=1	S	Function unknown	hypothetical protein JCGZ_10336 [Jatropha curcas]
GD_transcript_88137	--	--	Cellular Component: cytosol (GO:0005829);; Biological Process: intracellular protein transport (GO:0006886);; Biological Process: vesicle-mediated transport (GO:0016192);; Cellular Component: clathrin adaptor complex (GO:0030131);;	K12402|0|rcu:8268405|K12402 AP-4 complex subunit mu-1 | (RefSeq) AP-4 complex subunit mu	--	[U]	Intracellular trafficking, secretion, and vesicular transport	Adaptor complexes medium subunit family;; Adaptor complexes medium subunit family	AP-4 complex subunit mu GN=F22K18.250 OS=Arabidopsis thaliana (Mouse-ear cress) PE=1 SV=1	U	Intracellular trafficking, secretion, and vesicular transport	PREDICTED: AP-4 complex subunit mu [Ricinus communis]
GD_transcript_50063	--	--	--	--	--	--	--	--	Gibberellin-regulated protein 6 (Precursor) GN=GASA6 OS=Arabidopsis thaliana (Mouse-ear cress) PE=3 SV=1	S	Function unknown	gibberellin-regulated protein 6 [Jatropha curcas]
GD_transcript_54719	[IR]	Lipid transport and metabolism;; General function prediction only	Molecular Function: hydrolase activity, acting on ester bonds (GO:0016788);;	--	--	--	--	--	GDSL esterase/lipase At4g26790 (Precursor) GN=At4g26790 OS=Arabidopsis thaliana (Mouse-ear cress) PE=2 SV=1	S	Function unknown	PREDICTED: GDSL esterase/lipase At4g26790 [Ricinus communis]
GD_transcript_78541	--	--	--	--	--	--	--	--	--	S	Function unknown	PREDICTED: uncharacterized protein LOC8276574 [Ricinus communis]
GD_transcript_99017	--	--	Molecular Function: DNA binding (GO:0003677);; Cellular Component: nucleus (GO:0005634);; Biological Process: regulation of transcription, DNA-templated (GO:0006355);; Cellular Component: integral component of membrane (GO:0016021);;	--	--	--	--	Myb-like DNA-binding domain;; MYB-CC type transfactor, LHEQLE motif	Protein PHR1-LIKE 1 GN=PHL1 OS=Arabidopsis thaliana (Mouse-ear cress) PE=1 SV=1	S	Function unknown	myb family transcription factor PHL7-like isoform X1 [Hevea brasiliensis]
GD_transcript_29092	--	--	Biological Process: mRNA splicing, via spliceosome (GO:0000398);; Cellular Component: U2 snRNP (GO:0005686);; Cellular Component: U12-type spliceosomal complex (GO:0005689);; Cellular Component: precatalytic spliceosome (GO:0071011);;	K12832|1.09906e-57|bvg:104887925|K12832 splicing factor 3B subunit 5 | (RefSeq) hypothetical protein	Spliceosome (ko03040)	[S]	Function unknown	Splicing factor 3B subunit 10 (SF3b10)	Uncharacterized protein At3g23325 GN=At3g23325 OS=Arabidopsis thaliana (Mouse-ear cress) PE=3 SV=1	A	RNA processing and modification	uncharacterized protein At4g14342-like [Chenopodium quinoa]
GD_transcript_15767	[R]	General function prediction only	Cellular Component: integral component of membrane (GO:0016021);; Biological Process: oxidation-reduction process (GO:0055114);; Molecular Function: 11-beta-hydroxysteroid dehydrogenase (NADP+) activity (GO:0070524);;	--	--	[Q]	Secondary metabolites biosynthesis, transport and catabolism	short chain dehydrogenase;; Enoyl-(Acyl carrier protein) reductase;; KR domain	11-beta-hydroxysteroid dehydrogenase-like 5 GN=HSD5 OS=Arabidopsis thaliana (Mouse-ear cress) PE=2 SV=1	S	Function unknown	PREDICTED: 11-beta-hydroxysteroid dehydrogenase-like 5 [Ricinus communis]
GD_transcript_57539	--	--	Cellular Component: mitochondrial inner membrane (GO:0005743);; Cellular Component: integral component of membrane (GO:0016021);;	K17785|0|rcu:8265618|K17785 mitofilin | (RefSeq) uncharacterized LOC8265618	--	--	--	Mitochondrial inner membrane protein	--	S	Function unknown	PREDICTED: uncharacterized protein LOC8265618 [Ricinus communis]
GD_transcript_141986	--		Molecular Function: protein kinase activity (GO:0004672);; Biological Process: protein phosphorylation (GO:0006468);;	--	--	[T]	Signal transduction mechanisms	PB1 domain;; Protein tyrosine kinase;; Protein kinase domain	Serine/threonine-protein kinase CTR1 GN=CTR1 OS=Arabidopsis thaliana (Mouse-ear cress) PE=1 SV=1	T	Signal transduction mechanisms	serine/threonine protein kinase, putative [Ricinus communis]
GD_transcript_125394	--	--	Molecular Function: DNA binding (GO:0003677);;	K10802|2.92985e-30|rcu:8267513|K10802 high mobility group protein B1 | (RefSeq) high mobility group B protein 1	Base excision repair (ko03410)	[R]	General function prediction only	HMG (high mobility group) box;; HMG-box domain	High mobility group B protein 1 GN=At3g51880 OS=Arabidopsis thaliana (Mouse-ear cress) PE=1 SV=1	B	Chromatin structure and dynamics	high mobility group B protein 1-like isoform X3 [Hevea brasiliensis]
GD_transcript_70511	--	--	Molecular Function: zinc ion binding (GO:0008270);; Cellular Component: integral component of membrane (GO:0016021);; Molecular Function: oxidoreductase activity (GO:0016491);; Molecular Function: protein-cysteine S-palmitoyltransferase activity (GO:0019706);; Biological Process: oxidation-reduction process (GO:0055114);;	K20003|7.33294e-108|rcu:8288483|K20003 palmitoyltransferase ZDHHC4 [EC:2.3.1.225] | (RefSeq) probable protein S-acyltransferase 17	--	[R]	General function prediction only	DHHC palmitoyltransferase;; DHHC palmitoyltransferase	Probable protein S-acyltransferase 17 GN=PAT17 OS=Arabidopsis thaliana (Mouse-ear cress) PE=2 SV=1	S	Function unknown	PREDICTED: probable protein S-acyltransferase 17 isoform X2 [Ricinus communis]
GD_transcript_1340	--	--	--	--	--	--	--	Filament-like plant protein, long coiled-coil	Filament-like plant protein 4 GN=FPP4 OS=Arabidopsis thaliana (Mouse-ear cress) PE=1 SV=1	S	Function unknown	PREDICTED: filament-like plant protein 4 [Ricinus communis]
GD_transcript_85733	[E]	Amino acid transport and metabolism	Cellular Component: intracellular (GO:0005622);; Biological Process: Mo-molybdopterin cofactor biosynthetic process (GO:0006777);; Molecular Function: Mo-molybdopterin cofactor sulfurase activity (GO:0008265);; Molecular Function: selenocysteine lyase activity (GO:0009000);; Biological Process: response to heat (GO:0009408);; Biological Process: response to cold (GO:0009409);; Biological Process:…	K15631|0|rcu:8272616|K15631 molybdenum cofactor sulfurtransferase [EC:2.8.1.9] | (RefSeq) molybdenum cofactor sulfurase	--	[H]	Coenzyme transport and metabolism	MOSC domain;; MOSC N-terminal beta barrel domain;; Aminotransferase class-V;; Aminotransferase class-V	Molybdenum cofactor sulfurase {ECO:0000255|HAMAP-Rule:MF_03050} GN=F19K19.13 OS=Arabidopsis thaliana (Mouse-ear cress) PE=1 SV=1	S	Function unknown	PREDICTED: molybdenum cofactor sulfurase isoform X2 [Ricinus communis]
GD_transcript_136896	--	--	--	--	--	[O]	Posttranslational modification, protein turnover, chaperones	Glutaredoxin	Uncharacterized protein At5g39865 GN=At5g39865 OS=Arabidopsis thaliana (Mouse-ear cress) PE=2 SV=1	O	Posttranslational modification, protein turnover, chaperones	glutaredoxin family protein [Populus trichocarpa]
GD_transcript_95462	--	--	Molecular Function: GTPase activator activity (GO:0005096);; Biological Process: positive regulation of GTPase activity (GO:0043547);;	--	--	[T]	Signal transduction mechanisms	Putative GTPase activating protein for Arf	Probable ADP-ribosylation factor GTPase-activating protein AGD14 GN=At1g08680/At1g08690 OS=Arabidopsis thaliana (Mouse-ear cress) PE=1 SV=2	U	Intracellular trafficking, secretion, and vesicular transport	PREDICTED: probable ADP-ribosylation factor GTPase-activating protein AGD14 [Ricinus communis]
GD_transcript_93350	--	--	Biological Process: cellular process (GO:0009987);;	K14486|0|rcu:8262567|K14486 auxin response factor | (RefSeq) auxin response factor 1	Plant hormone signal transduction (ko04075)	--	--	Auxin response factor;; B3 DNA binding domain	Auxin response factor 7 GN=OSJNBb0038F20.6 OS=Oryza sativa subsp. japonica (Rice) PE=2 SV=1	K	Transcription	Auxin response factor, putative [Ricinus communis]
GD_transcript_76063	--	--	Molecular Function: nucleotide binding (GO:0000166);; Molecular Function: nucleic acid binding (GO:0003676);; Cellular Component: intracellular (GO:0005622);; Biological Process: transport (GO:0006810);;	--	--	[T]	Signal transduction mechanisms	--	--	S	Function unknown	PREDICTED: putative G3BP-like protein [Ricinus communis]
GD_transcript_58334	--	--	--	--	--	--	--	--	Peroxisome biogenesis protein 22 GN=PEX22 OS=Arabidopsis thaliana (Mouse-ear cress) PE=1 SV=1	S	Function unknown	peroxisome biogenesis protein 22 isoform X2 [Manihot esculenta]
GD_transcript_3274	[G]	Carbohydrate transport and metabolism	Biological Process: maltose catabolic process (GO:0000025);; Molecular Function: 4-alpha-glucanotransferase activity (GO:0004134);; Biological Process: glycogen metabolic process (GO:0005977);; Biological Process: starch catabolic process (GO:0005983);; Biological Process: glucose metabolic process (GO:0006006);; Cellular Component: chloroplast (GO:0009507);;	K00705|0|rcu:8274926|K00705 4-alpha-glucanotransferase [EC:2.4.1.25] | (RefSeq) 4-alpha-glucanotransferase DPE1, chloroplastic/amyloplastic	Starch and sucrose metabolism (ko00500)	--	--	4-alpha-glucanotransferase;; 4-alpha-glucanotransferase	4-alpha-glucanotransferase DPE1, chloroplastic/amyloplastic (Precursor) GN=DPE1 OS=Arabidopsis thaliana (Mouse-ear cress) PE=2 SV=1	G	Carbohydrate transport and metabolism	PREDICTED: 4-alpha-glucanotransferase DPE1, chloroplastic/amyloplastic isoform X1 [Ricinus communis]
GD_transcript_123354	[O]	Posttranslational modification, protein turnover, chaperones	Cellular Component: cytosol (GO:0005829);; Biological Process: proteolysis (GO:0006508);; Molecular Function: pyroglutamyl-peptidase activity (GO:0016920);;	K01304|4.33944e-84|rcu:8269870|K01304 pyroglutamyl-peptidase [EC:3.4.19.3] | (RefSeq) pyrrolidone-carboxylate peptidase	--	[O]	Posttranslational modification, protein turnover, chaperones	Pyroglutamyl peptidase;; Pyroglutamyl peptidase	--	O	Posttranslational modification, protein turnover, chaperones	PREDICTED: pyrrolidone-carboxylate peptidase [Ricinus communis]
GD_transcript_147253	[T]	Signal transduction mechanisms	Molecular Function: peroxidase activity (GO:0004601);; Molecular Function: calcium ion binding (GO:0005509);; Cellular Component: integral component of membrane (GO:0016021);; Molecular Function: NAD(P)H oxidase activity (GO:0016174);; Biological Process: oxidation-reduction process (GO:0055114);; Biological Process: cellular oxidant detoxification (GO:0098869);;	K13447|0|rcu:8275460|K13447 respiratory burst oxidase [EC:1.6.3.- 1.11.1.-] | (RefSeq) respiratory burst oxidase homolog protein C	Plant-pathogen interaction (ko04626)	[PQ]	--	Ferric reductase NAD binding domain;; Respiratory burst NADPH oxidase;; FAD-binding domain;; Ferric reductase like transmembrane component;; EF-hand domain pair;; EF hand	Respiratory burst oxidase homolog protein C GN=RBOHC OS=Solanum tuberosum (Potato) PE=1 SV=2	U	Intracellular trafficking, secretion, and vesicular transport	PREDICTED: respiratory burst oxidase homolog protein C [Ricinus communis]
GD_transcript_31244	--	--	--	--	--	--	--	Late embryogenesis abundant protein 18	--	S	Function unknown	PREDICTED: uncharacterized protein LOC8261670 [Ricinus communis]
GD_transcript_85530	[IQR]	Lipid transport and metabolism;; Secondary metabolites biosynthesis, transport and catabolism;; General function prediction only	Molecular Function: protochlorophyllide reductase activity (GO:0016630);; Biological Process: oxidation-reduction process (GO:0055114);;	--	--	[Q]	Secondary metabolites biosynthesis, transport and catabolism	short chain dehydrogenase;; Enoyl-(Acyl carrier protein) reductase	Short-chain dehydrogenase TIC 32, chloroplastic GN=TIC32 OS=Arabidopsis thaliana (Mouse-ear cress) PE=2 SV=1	S	Function unknown	PREDICTED: short-chain dehydrogenase TIC 32, chloroplastic [Ricinus communis]
GD_transcript_89815	--	--	Molecular Function: DNA binding (GO:0003677);; Cellular Component: nucleus (GO:0005634);; Biological Process: regulation of transcription, DNA-templated (GO:0006355);; Cellular Component: integral component of membrane (GO:0016021);;	--	--	--	--	No apical meristem (NAM) protein;; No apical meristem (NAM) protein	NAC domain-containing protein 78 GN=T32M21.10 OS=Arabidopsis thaliana (Mouse-ear cress) PE=2 SV=2	S	Function unknown	PREDICTED: NAC domain-containing protein 53 [Ricinus communis]
GD_transcript_116990	--	--	Molecular Function: DNA binding (GO:0003677);; Molecular Function: chromatin binding (GO:0003682);; Molecular Function: transcription factor activity, sequence-specific DNA binding (GO:0003700);; Molecular Function: transcription coactivator activity (GO:0003713);; Molecular Function: histone acetyltransferase activity (GO:0004402);; Cellular Component: nucleus (GO:0005634);; Biological Process: …	K11314|0|rcu:8282847|K11314 transcriptional adapter 2-alpha | (RefSeq) transcriptional adapter ADA2b	--	[B]	Chromatin structure and dynamics	Myb-like DNA-binding domain;; Zinc finger, ZZ type	Transcriptional adapter ADA2b GN=dl4235c OS=Arabidopsis thaliana (Mouse-ear cress) PE=1 SV=1	B	Chromatin structure and dynamics	PREDICTED: transcriptional adapter ADA2b [Ricinus communis]
GD_transcript_148797	--	--	Cellular Component: Arp2/3 protein complex (GO:0005885);; Biological Process: Arp2/3 complex-mediated actin nucleation (GO:0034314);; Molecular Function: actin filament binding (GO:0051015);;	K05757|8.68933e-123|rcu:8276923|K05757 actin related protein 2/3 complex, subunit 1A/1B | (RefSeq) actin-related protein 2/3 complex subunit 1A	Endocytosis (ko04144)	[Z]	Cytoskeleton	Anaphase-promoting complex subunit 4 WD40 domain;; WD domain, G-beta repeat	Actin-related protein 2/3 complex subunit 1A GN=ARPC1A OS=Arabidopsis thaliana (Mouse-ear cress) PE=2 SV=1	S	Function unknown	PREDICTED: actin-related protein 2/3 complex subunit 1A [Ricinus communis]
GD_transcript_93764	--	--	Biological Process: cell plate assembly (GO:0000919);; Cellular Component: early endosome (GO:0005769);; Cellular Component: trans-Golgi network (GO:0005802);; Cellular Component: cytosol (GO:0005829);; Cellular Component: plasma membrane (GO:0005886);; Biological Process: intra-Golgi vesicle-mediated transport (GO:0006891);; Biological Process: early endosome to Golgi transport (GO:0034498);; Ce…	K20307|0|rcu:8282420|K20307 trafficking protein particle complex subunit 10 | (RefSeq) trafficking protein particle complex II-specific subunit 130 homolog	--	[R]	General function prediction only	--	Trafficking protein particle complex II-specific subunit 130 homolog {ECO:0000305} OS=Arabidopsis thaliana (Mouse-ear cress) PE=1 SV=1	S	Function unknown	PREDICTED: trafficking protein particle complex II-specific subunit 130 homolog [Ricinus communis]
GD_transcript_111029	[Q]	Secondary metabolites biosynthesis, transport and catabolism	Molecular Function: iron ion binding (GO:0005506);; Biological Process: response to light stimulus (GO:0009416);; Molecular Function: gibberellin 3-beta-dioxygenase activity (GO:0016707);; Biological Process: gibberellin catabolic process (GO:0045487);; Molecular Function: C-19 gibberellin 2-beta-dioxygenase activity (GO:0052634);; Biological Process: oxidation-reduction process (GO:0055114);;	K04125|0|rcu:8267296|K04125 gibberellin 2-oxidase [EC:1.14.11.13] | (RefSeq) gibberellin 2-beta-dioxygenase 2	Diterpenoid biosynthesis (ko00904)	[QR]	--	2OG-Fe(II) oxygenase superfamily;; non-haem dioxygenase in morphine synthesis N-terminal	Gibberellin 2-beta-dioxygenase 2 GN=GA2OX2 OS=Pisum sativum (Garden pea) PE=2 SV=1	S	Function unknown	PREDICTED: gibberellin 2-beta-dioxygenase 2 [Ricinus communis]
GD_transcript_124820	--		Molecular Function: protein serine/threonine kinase activity (GO:0004674);; Molecular Function: non-membrane spanning protein tyrosine kinase activity (GO:0004715);; Molecular Function: ATP binding (GO:0005524);; Cellular Component: plasma membrane (GO:0005886);; Cellular Component: integral component of membrane (GO:0016021);; Molecular Function: oxidoreductase activity (GO:0016491);; Biological…	--	--	--	--	Di-glucose binding within endoplasmic reticulum;; Leucine rich repeat;; Leucine Rich repeats (2 copies);; Leucine Rich Repeat;; Carbohydrate-binding protein of the ER;; Leucine Rich repeat;; Protein kinase domain;; Protein tyrosine kinase	Probable leucine-rich repeat receptor-like serine/threonine-protein kinase At3g14840 (Precursor) GN=LRR-RLK OS=Arabidopsis thaliana (Mouse-ear cress) PE=2 SV=1	S	Function unknown	PREDICTED: probable leucine-rich repeat receptor-like serine/threonine-protein kinase At3g14840 [Ricinus communis]
GD_transcript_56744	[I]	Lipid transport and metabolism	Molecular Function: farnesyl-diphosphate farnesyltransferase activity (GO:0004310);; Biological Process: lipid biosynthetic process (GO:0008610);; Cellular Component: integral component of membrane (GO:0016021);; Molecular Function: squalene synthase activity (GO:0051996);;	K00801|0|gmx:100775983|K00801 farnesyl-diphosphate farnesyltransferase [EC:2.5.1.21] | (RefSeq) squalene synthase	Steroid biosynthesis (ko00100);Sesquiterpenoid and triterpenoid biosynthesis (ko00909)	[I]	Lipid transport and metabolism	Squalene/phytoene synthase	Squalene synthase OS=Nicotiana benthamiana PE=2 SV=1	I	Lipid transport and metabolism	PREDICTED: squalene synthase isoform X2 [Ricinus communis]
GD_transcript_9328	--	--	--	--	--	[R]	General function prediction only	--	EIN3-binding F-box protein 1 GN=F13B15.15 OS=Arabidopsis thaliana (Mouse-ear cress) PE=1 SV=1	S	Function unknown	PREDICTED: F-box/LRR-repeat protein 2 [Ricinus communis]
GD_transcript_5903	--	--	Molecular Function: zinc ion binding (GO:0008270);;	--	--	[R]	General function prediction only	PHD-finger	PHD finger protein At1g33420 GN=At1g33420 OS=Arabidopsis thaliana (Mouse-ear cress) PE=1 SV=1	S	Function unknown	PREDICTED: PHD finger protein At1g33420 [Ricinus communis]
GD_transcript_9392	--	--	Cellular Component: mitochondrion (GO:0005739);; Cellular Component: integral component of membrane (GO:0016021);; Biological Process: mitochondrial respiratory chain complex IV assembly (GO:0033617);;	K18187|2.59457e-19|jcu:105632072|K18187 protein PET100, fungi type | (RefSeq) uncharacterized LOC105632072	--	--	--	Pet100	--	S	Function unknown	uncharacterized protein LOC105632072 [Jatropha curcas]
GD_transcript_77287	[C]	Energy production and conversion	Molecular Function: methylmalonate-semialdehyde dehydrogenase (acylating) activity (GO:0004491);; Biological Process: oxidation-reduction process (GO:0055114);;	K00140|0|rcu:8279211|K00140 malonate-semialdehyde dehydrogenase (acetylating) / methylmalonate-semialdehyde dehydrogenase [EC:1.2.1.18 1.2.1.27] | (RefSeq) methylmalonate-semialdehyde dehydrogenase [acylating], mitochondrial	Valine, leucine and isoleucine degradation (ko00280);beta-Alanine metabolism (ko00410);Inositol phosphate metabolism (ko00562);Propanoate metabolism (ko00640);Carbon metabolism (ko01200)	[EG]	--	Aldehyde dehydrogenase family;; Aldehyde dehydrogenase family	Methylmalonate-semialdehyde dehydrogenase [acylating], mitochondrial (Precursor) OS=Arabidopsis thaliana (Mouse-ear cress) PE=2 SV=2	I	Lipid transport and metabolism	PREDICTED: methylmalonate-semialdehyde dehydrogenase [acylating], mitochondrial isoform X1 [Ricinus communis]
GD_transcript_113953	[O]	Posttranslational modification, protein turnover, chaperones	Cellular Component: integral component of membrane (GO:0016021);; Molecular Function: transferase activity (GO:0016740);;	--	--	--	--	Glutamine cyclotransferase;; Glutamine cyclotransferase	Glutaminyl-peptide cyclotransferase GN=L73G19.100 OS=Arabidopsis thaliana (Mouse-ear cress) PE=1 SV=1	O	Posttranslational modification, protein turnover, chaperones	catalytic, putative [Ricinus communis]
GD_transcript_111175	--	--	Cellular Component: integral component of membrane (GO:0016021);;	--	--	[R]	General function prediction only	TMPIT-like protein	--	S	Function unknown	transmembrane protein 120 homolog isoform X2 [Jatropha curcas]
GD_transcript_60499	[G]	Carbohydrate transport and metabolism	Molecular Function: adenosine kinase activity (GO:0004001);; Molecular Function: ribokinase activity (GO:0004747);; Biological Process: D-ribose metabolic process (GO:0006014);; Biological Process: AMP biosynthetic process (GO:0006167);; Cellular Component: chloroplast (GO:0009507);; Biological Process: photosynthesis (GO:0015979);; Biological Process: carbohydrate phosphorylation (GO:0046835);;	--	--	[G]	Carbohydrate transport and metabolism	pfkB family carbohydrate kinase	Probable fructokinase-7 OS=Arabidopsis thaliana (Mouse-ear cress) PE=1 SV=1	G	Carbohydrate transport and metabolism	PREDICTED: uncharacterized sugar kinase slr0537 [Ricinus communis]
GD_transcript_21495	--	--	--	--	--	[S]	Function unknown	Protein of unknown function (DUF1168)	--	S	Function unknown	PREDICTED: PRKR-interacting protein 1 [Ricinus communis]
GD_transcript_73933	[BQ]	Chromatin structure and dynamics;; Secondary metabolites biosynthesis, transport and catabolism	Molecular Function: hydrolase activity (GO:0016787);;	K11407|0|rcu:8284435|K11407 histone deacetylase 6 [EC:3.5.1.98] | (RefSeq) histone deacetylase 5	--	[B]	Chromatin structure and dynamics	Histone deacetylase domain	Histone deacetylase 5 GN=HDA5 OS=Arabidopsis thaliana (Mouse-ear cress) PE=1 SV=1	BQ	Chromatin structure and dynamics;; Secondary metabolites biosynthesis, transport and catabolism	histone deacetylase [Hevea brasiliensis]
GD_transcript_23250	--	--	Cellular Component: integral component of membrane (GO:0016021);;	K17279|6.59295e-116|rcu:8277402|K17279 receptor expression-enhancing protein 5/6 | (RefSeq) HVA22-like protein a	--	[U]	Intracellular trafficking, secretion, and vesicular transport	TB2/DP1, HVA22 family	HVA22-like protein a GN=HVA22A OS=Arabidopsis thaliana (Mouse-ear cress) PE=2 SV=1	U	Intracellular trafficking, secretion, and vesicular transport	PREDICTED: HVA22-like protein a [Ricinus communis]
GD_transcript_144025	--	--	Molecular Function: DNA binding (GO:0003677);;	K09422|0|rcu:8276332|K09422 myb proto-oncogene protein, plant | (RefSeq) transcription factor GAMYB	--	[K]	Transcription	Myb-like DNA-binding domain;; Myb-like DNA-binding domain	Transcription factor GAMYB OS=Oryza sativa subsp. japonica (Rice) PE=2 SV=1	K	Transcription	PREDICTED: transcription factor GAMYB [Ricinus communis]
GD_transcript_50692	[T]	Signal transduction mechanisms	Biological Process: MAPK cascade (GO:0000165);; Molecular Function: MAP kinase activity (GO:0004707);; Molecular Function: ATP binding (GO:0005524);; Cellular Component: intracellular (GO:0005622);;	--	--	[T]	Signal transduction mechanisms	Protein kinase domain;; Protein tyrosine kinase;; Lipopolysaccharide kinase (Kdo/WaaP) family	Mitogen-activated protein kinase 9 GN=MPK9 OS=Arabidopsis thaliana (Mouse-ear cress) PE=2 SV=2	T	Signal transduction mechanisms	PREDICTED: mitogen-activated protein kinase 17 [Ricinus communis]
GD_transcript_2903	--	--	Molecular Function: calcium ion binding (GO:0005509);;	K11583|0|rcu:8258631|K11583 serine/threonine-protein phosphatase 2A regulatory subunit B'' | (RefSeq) serine/threonine protein phosphatase 2A regulatory subunit B''beta	mRNA surveillance pathway (ko03015)	[A]	RNA processing and modification	EF-hand domain pair;; EF-hand domain;; EF hand;; EF-hand domain pair;; EF hand	Serine/threonine protein phosphatase 2A regulatory subunit B&apos;&apos;beta GN=B&apos;&apos;BETA OS=Arabidopsis thaliana (Mouse-ear cress) PE=1 SV=1	T	Signal transduction mechanisms	PREDICTED: serine/threonine protein phosphatase 2A regulatory subunit B&apos;&apos;beta [Ricinus communis]
GD_transcript_6797	--	--	--	--	--	[K]	Transcription	Plus-3 domain;; SWIB/MDM2 domain;; GYF domain	Uncharacterized protein At5g08430 GN=At5g08430 OS=Arabidopsis thaliana (Mouse-ear cress) PE=1 SV=2	B	Chromatin structure and dynamics	PREDICTED: uncharacterized protein At5g08430 isoform X1 [Ricinus communis]
GD_transcript_99757	--	--	Molecular Function: hydrolase activity (GO:0016787);; Biological Process: cellular macromolecule metabolic process (GO:0044260);; Biological Process: nucleic acid metabolic process (GO:0090304);;	K13917|2.30114e-20|rcu:8272064|K13917 mRNA-capping enzyme [EC:2.7.7.50 3.6.1.-] | (RefSeq) mRNA-capping enzyme	mRNA surveillance pathway (ko03015)	[A]	RNA processing and modification	--	--	A	RNA processing and modification	mRNA capping enzyme, putative [Ricinus communis]
GD_transcript_20197	--	--	Cellular Component: integral component of membrane (GO:0016021);; Molecular Function: hydrolase activity (GO:0016787);;	K01510|2.8129e-106|rcu:8281804|K01510 apyrase [EC:3.6.1.5] | (RefSeq) probable apyrase 6	Purine metabolism (ko00230);Pyrimidine metabolism (ko00240)	[F]	Nucleotide transport and metabolism	GDA1/CD39 (nucleoside phosphatase) family	Probable apyrase 6 GN=APY6 OS=Arabidopsis thaliana (Mouse-ear cress) PE=2 SV=2	GO	Carbohydrate transport and metabolism;; Posttranslational modification, protein turnover, chaperones	adenosine diphosphatase, putative [Ricinus communis]
GD_transcript_78499	--	--	--	--	--	--	--	Domain of unknown function (DUF4228)	--	S	Function unknown	uncharacterized protein LOC110614454 isoform X1 [Manihot esculenta]
GD_transcript_122288	--	--	Biological Process: mRNA splicing, via spliceosome (GO:0000398);; Molecular Function: RNA binding (GO:0003723);; Molecular Function: zinc ion binding (GO:0008270);; Cellular Component: U4/U6 x U5 tri-snRNP complex (GO:0046540);;	K12848|7.20471e-64|rcu:8280235|K12848 U4/U6.U5 tri-snRNP component SNU23 | (RefSeq) zinc finger matrin-type protein 2	Spliceosome (ko03040)	[R]	General function prediction only	Zinc-finger double-stranded RNA-binding;; Zinc-finger of C2H2 type	--	S	Function unknown	PREDICTED: zinc finger matrin-type protein 2 [Ricinus communis]
GD_transcript_9069	[J]	Translation, ribosomal structure and biogenesis	Molecular Function: GTPase activity (GO:0003924);; Molecular Function: GTP binding (GO:0005525);; Cellular Component: intracellular (GO:0005622);; Biological Process: tRNA modification (GO:0006400);;	K03650|0|rcu:8263029|K03650 tRNA modification GTPase [EC:3.6.-.-] | (RefSeq) tRNA modification GTPase MnmE	--	[J]	Translation, ribosomal structure and biogenesis	GTP-binding protein TrmE N-terminus;; MnmE helical domain;; 50S ribosome-binding GTPase;; 50S ribosome-binding GTPase;; MnmE helical domain	Probable tRNA modification GTPase MnmE {ECO:0000255|HAMAP-Rule:MF_00379} OS=Cyanidium caldarium PE=3 SV=1	S	Function unknown	PREDICTED: tRNA modification GTPase MnmE [Ricinus communis]
GD_transcript_59122	--	--	--	--	--	--	--	Transcription factor BRX N-terminal domain;; Transcription factor regulating root and shoot growth via Pin3	Protein Brevis radix-like 4 GN=BRXL4 OS=Arabidopsis thaliana (Mouse-ear cress) PE=2 SV=1	S	Function unknown	PREDICTED: protein Brevis radix-like 2 isoform X1 [Ricinus communis]
GD_transcript_51741	[IQ]	Lipid transport and metabolism;; Secondary metabolites biosynthesis, transport and catabolism	Cellular Component: mitochondrial matrix (GO:0005759);; Biological Process: fatty acid biosynthetic process (GO:0006633);;	K03955|4.34059e-63|jcu:105643267|K03955 NADH dehydrogenase (ubiquinone) 1 alpha/beta subcomplex 1 | (RefSeq) acyl carrier protein 1, mitochondrial	Oxidative phosphorylation (ko00190)	[CIQ]	--	Phosphopantetheine attachment site	Acyl carrier protein 1, mitochondrial (Precursor) GN=MTACP1 OS=Arabidopsis thaliana (Mouse-ear cress) PE=2 SV=1	I	Lipid transport and metabolism	acyl carrier protein 1, mitochondrial [Manihot esculenta]
GD_transcript_62130	--	--	Molecular Function: DNA binding (GO:0003677);;	--	--	--	--	Myb/SANT-like DNA-binding domain	--	S	Function unknown	PREDICTED: trihelix transcription factor ASR3 [Ricinus communis]
GD_transcript_125904	[S]	Function unknown	Cellular Component: integral component of membrane (GO:0016021);;	--	--	--	--	SNARE associated Golgi protein	--	S	Function unknown	PREDICTED: transmembrane protein 64 [Ricinus communis]
GD_transcript_139195	[I]	Lipid transport and metabolism	Molecular Function: glycerol-3-phosphate O-acyltransferase activity (GO:0004366);; Biological Process: phosphatidylglycerol biosynthetic process (GO:0006655);; Cellular Component: chloroplast stroma (GO:0009570);; Cellular Component: integral component of membrane (GO:0016021);;	K00630|0|rcu:8278521|K00630 glycerol-3-phosphate O-acyltransferase [EC:2.3.1.15] | (RefSeq) glycerol-3-phosphate acyltransferase, chloroplastic	Glycerolipid metabolism (ko00561);Glycerophospholipid metabolism (ko00564)	--	--	Glycerol-3-phosphate acyltransferase N-terminal;; Acyltransferase	Glycerol-3-phosphate acyltransferase, chloroplastic (Precursor) OS=Cucumis sativus (Cucumber) PE=2 SV=1	I	Lipid transport and metabolism	PREDICTED: glycerol-3-phosphate acyltransferase, chloroplastic isoform X1 [Ricinus communis]
GD_transcript_56528	[M]	Cell wall/membrane/envelope biogenesis	--	K08678|7.48609e-70|aip:107613469|K08678 UDP-glucuronate decarboxylase [EC:4.1.1.35] | (RefSeq) UDP-glucuronic acid decarboxylase 5	Starch and sucrose metabolism (ko00500);Amino sugar and nucleotide sugar metabolism (ko00520)	[GM]	--	GDP-mannose 4,6 dehydratase;; NAD dependent epimerase/dehydratase family;; 3-beta hydroxysteroid dehydrogenase/isomerase family	UDP-glucuronic acid decarboxylase 6 GN=UXS6 OS=Arabidopsis thaliana (Mouse-ear cress) PE=2 SV=1	M	Cell wall/membrane/envelope biogenesis	UDP-glucuronic acid decarboxylase 6-like [Manihot esculenta]
GD_transcript_44832	[T]	Signal transduction mechanisms	Molecular Function: signal transducer, downstream of receptor, with serine/threonine kinase activity (GO:0004702);; Molecular Function: ATP binding (GO:0005524);; Cellular Component: cytoplasm (GO:0005737);; Biological Process: signal transduction by protein phosphorylation (GO:0023014);;	--	--	[T]	Signal transduction mechanisms	Protein kinase domain;; Protein tyrosine kinase	Mitogen-activated protein kinase kinase kinase YODA GN=YDA OS=Arabidopsis thaliana (Mouse-ear cress) PE=1 SV=1	T	Signal transduction mechanisms	conserved hypothetical protein [Ricinus communis]
GD_transcript_4465	[T]	Signal transduction mechanisms	--	--	--	[S]	Function unknown	WD domain, G-beta repeat;; Anaphase-promoting complex subunit 4 WD40 domain;; WD domain, G-beta repeat	Transcription initiation factor TFIID subunit 5 GN=TAF5 OS=Arabidopsis thaliana (Mouse-ear cress) PE=1 SV=1	S	Function unknown	PREDICTED: 2-deoxy-glucose resistant protein 2 [Ricinus communis]
GD_transcript_96324	--	--	--	--	--	--	--	--	--	S	Function unknown	PREDICTED: uncharacterized protein LOC8271736 isoform X1 [Ricinus communis]
GD_transcript_7266	[L]	Replication, recombination and repair	Molecular Function: nucleotide binding (GO:0000166);; Molecular Function: nucleic acid binding (GO:0003676);; Molecular Function: oxidoreductase activity (GO:0016491);; Biological Process: oxidation-reduction process (GO:0055114);;	K10770|0|rcu:8280124|K10770 alkylated DNA repair protein alkB homolog 8 [EC:1.14.11.- 2.1.1.229] | (RefSeq) alkylated DNA repair protein alkB homolog 8	--	[S]	Function unknown	2OG-Fe(II) oxygenase superfamily	--	L	Replication, recombination and repair	PREDICTED: alkylated DNA repair protein alkB homolog 8 [Ricinus communis]
GD_transcript_46999	--	--	Cellular Component: endoplasmic reticulum (GO:0005783);; Biological Process: intracellular protein transport (GO:0006886);; Cellular Component: integral component of membrane (GO:0016021);;	--	--	--	--	--	--	S	Function unknown	uncharacterized protein LOC110647289 [Hevea brasiliensis]
GD_transcript_121842	--	--	Molecular Function: metal ion binding (GO:0046872);;	--	--	[P]	Inorganic ion transport and metabolism	Heavy-metal-associated domain	Heavy metal-associated isoprenylated plant protein 26 (Precursor) GN=F20M13.140 OS=Arabidopsis thaliana (Mouse-ear cress) PE=1 SV=1	S	Function unknown	PREDICTED: uncharacterized protein LOC8284486 [Ricinus communis]
GD_transcript_75363	--	--	Molecular Function: methionyl-tRNA formyltransferase activity (GO:0004479);; Cellular Component: mitochondrion (GO:0005739);; Biological Process: translational initiation (GO:0006413);; Biological Process: conversion of methionyl-tRNA to N-formyl-methionyl-tRNA (GO:0071951);;	K00604|7.95692e-42|rcu:8265023|K00604 methionyl-tRNA formyltransferase [EC:2.1.2.9] | (RefSeq) methionyl-tRNA formyltransferase	One carbon pool by folate (ko00670);Aminoacyl-tRNA biosynthesis (ko00970)	[J]	Translation, ribosomal structure and biogenesis	Formyl transferase, C-terminal domain	--	J	Translation, ribosomal structure and biogenesis	PREDICTED: methionyl-tRNA formyltransferase [Ricinus communis]
GD_transcript_56398	[L]	Replication, recombination and repair	Molecular Function: RNA binding (GO:0003723);; Molecular Function: helicase activity (GO:0004386);; Molecular Function: ribonuclease III activity (GO:0004525);; Molecular Function: ATP binding (GO:0005524);; Biological Process: RNA processing (GO:0006396);; Biological Process: RNA phosphodiester bond hydrolysis, endonucleolytic (GO:0090502);;	K11592|0|rcu:8258607|K11592 endoribonuclease Dicer [EC:3.1.26.-] | (RefSeq) endoribonuclease Dicer homolog 3	--	[A]	RNA processing and modification	Ribonuclease III domain;; Dicer dimerisation domain;; Ribonuclease-III-like;; Helicase conserved C-terminal domain;; DEAD/DEAH box helicase;; Type III restriction enzyme, res subunit;; PAZ domain	Endoribonuclease Dicer homolog 3a GN=P0456E05.21 OS=Oryza sativa subsp. japonica (Rice) PE=2 SV=1	L	Replication, recombination and repair	PREDICTED: endoribonuclease Dicer homolog 3 [Ricinus communis]
GD_transcript_16598	[C]	Energy production and conversion	Cellular Component: mitochondrial inner membrane (GO:0005743);; Molecular Function: ubiquinol-cytochrome-c reductase activity (GO:0008121);; Cellular Component: integral component of membrane (GO:0016021);; Molecular Function: metal ion binding (GO:0046872);; Molecular Function: 2 iron, 2 sulfur cluster binding (GO:0051537);; Biological Process: oxidation-reduction process (GO:0055114);; Cellular…	K00411|1.28231e-161|rcu:8273093|K00411 ubiquinol-cytochrome c reductase iron-sulfur subunit [EC:1.10.2.2] | (RefSeq) cytochrome b-c1 complex subunit Rieske-4, mitochondrial	Oxidative phosphorylation (ko00190)	[C]	Energy production and conversion	Rieske [2Fe-2S] domain;; Ubiquinol cytochrome reductase transmembrane region	Cytochrome b-c1 complex subunit Rieske-3, mitochondrial (Precursor) OS=Nicotiana tabacum (Common tobacco) PE=2 SV=1	C	Energy production and conversion	cytochrome b-c1 complex subunit Rieske-4, mitochondrial-like [Hevea brasiliensis]
GD_transcript_143288	--	--	Cellular Component: exocyst (GO:0000145);; Biological Process: vesicle docking involved in exocytosis (GO:0006904);; Biological Process: protein transport (GO:0015031);;	K06111|0|rcu:8270335|K06111 exocyst complex component 4 | (RefSeq) exocyst complex component SEC8	--	--	--	Sec8 exocyst complex component specific domain;; Vacuolar-sorting protein 54, of GARP complex	Exocyst complex component SEC8 GN=SEC8 OS=Arabidopsis thaliana (Mouse-ear cress) PE=1 SV=1	U	Intracellular trafficking, secretion, and vesicular transport	PREDICTED: exocyst complex component SEC8 [Ricinus communis]
GD_transcript_20218	[D]	Cell cycle control, cell division, chromosome partitioning	Biological Process: barrier septum assembly (GO:0000917);; Molecular Function: GTP binding (GO:0005525);; Molecular Function: hydrolase activity (GO:0016787);;	K03978|3.78086e-174|rcu:8283390|K03978 GTP-binding protein | (RefSeq) GTP-binding protein At2g22870	--	[R]	General function prediction only	50S ribosome-binding GTPase;; Ferrous iron transport protein B;; Dynamin family	GTP-binding protein At2g22870 GN=EMB2001 OS=Arabidopsis thaliana (Mouse-ear cress) PE=2 SV=2	S	Function unknown	PREDICTED: GTP-binding protein At2g22870 [Ricinus communis]
GD_transcript_22078	[L]	Replication, recombination and repair	--	K07466|2.3355e-81|rcu:8282605|K07466 replication factor A1 | (RefSeq) uncharacterized protein At4g28440	DNA replication (ko03030);Nucleotide excision repair (ko03420);Mismatch repair (ko03430);Homologous recombination (ko03440)	--	--	--	Uncharacterized protein At4g28440 GN=At4g28440 OS=Arabidopsis thaliana (Mouse-ear cress) PE=1 SV=1	S	Function unknown	PREDICTED: uncharacterized protein At4g28440 isoform X1 [Ricinus communis]
GD_transcript_52039	--	--	Molecular Function: nucleotide binding (GO:0000166);; Biological Process: mRNA splicing, via spliceosome (GO:0000398);; Molecular Function: RNA binding (GO:0003723);; Molecular Function: metal ion binding (GO:0046872);; Cellular Component: U2AF (GO:0089701);;	--	--	[A]	RNA processing and modification	Zinc finger C-x8-C-x5-C-x3-H type (and similar)	Zinc finger CCCH domain-containing protein 5 GN=At1g10320 OS=Arabidopsis thaliana (Mouse-ear cress) PE=2 SV=2	S	Function unknown	zinc finger CCCH domain-containing protein 5 isoform X1 [Quercus suber]
GD_transcript_89142	[M]	Cell wall/membrane/envelope biogenesis	Molecular Function: UDP-glucuronate decarboxylase activity (GO:0048040);;	K08678|7.2884e-155|rcu:8281893|K08678 UDP-glucuronate decarboxylase [EC:4.1.1.35] | (RefSeq) UDP-glucuronic acid decarboxylase 6	Starch and sucrose metabolism (ko00500);Amino sugar and nucleotide sugar metabolism (ko00520)	[GM]	--	GDP-mannose 4,6 dehydratase;; NAD dependent epimerase/dehydratase family;; 3-beta hydroxysteroid dehydrogenase/isomerase family;; Polysaccharide biosynthesis protein;; Male sterility protein;; NAD dependent epimerase/dehydratase family;; GDP-mannose 4,6 dehydratase	UDP-glucuronic acid decarboxylase 5 GN=UXS5 OS=Arabidopsis thaliana (Mouse-ear cress) PE=2 SV=1	M	Cell wall/membrane/envelope biogenesis	PREDICTED: UDP-glucuronic acid decarboxylase 6 [Ricinus communis]
GD_transcript_73634	--	--	--	K15198|0|rcu:8285747|K15198 transcription factor TFIIIB component B'' | (RefSeq) uncharacterized LOC8285747	--	[K]	Transcription	Myb DNA-binding like;; Myb-like DNA-binding domain	--	K	Transcription	PREDICTED: uncharacterized protein LOC8285747 isoform X2 [Ricinus communis]
GD_transcript_59514	[O]	Posttranslational modification, protein turnover, chaperones	Molecular Function: DNA binding (GO:0003677);;	--	--	--	--	DnaJ domain;; Domain of unknown function (DUF3444)	Chaperone protein dnaJ 49 OS=Arabidopsis thaliana (Mouse-ear cress) PE=2 SV=2	O	Posttranslational modification, protein turnover, chaperones	PREDICTED: uncharacterized protein LOC8274377 isoform X2 [Ricinus communis]
GD_transcript_99276	--	--	Molecular Function: transferase activity, transferring acyl groups other than amino-acyl groups (GO:0016747);;	--	--	--	--	Transferase family	BAHD acyltransferase At5g47980 GN=BAHD1 OS=Arabidopsis thaliana (Mouse-ear cress) PE=2 SV=1	S	Function unknown	PREDICTED: BAHD acyltransferase At5g47980 [Ricinus communis]
GD_transcript_131074	[J]	Translation, ribosomal structure and biogenesis	Molecular Function: nucleotide binding (GO:0000166);; Molecular Function: nucleic acid binding (GO:0003676);; Molecular Function: zinc ion binding (GO:0008270);;	K13094|0|rcu:8276581|K13094 RNA-binding protein 5/10 | (RefSeq) RNA-binding protein 5-B	--	[R]	General function prediction only	RNA recognition motif. (a.k.a. RRM, RBD, or RNP domain);; G-patch domain	--	S	Function unknown	RNA-binding protein, putative [Ricinus communis]
GD_transcript_114362	--	--	Cellular Component: integral component of membrane (GO:0016021);;	K13946|2.74746e-71|rcu:8270453|K13946 auxin influx carrier (AUX1 LAX family) | (RefSeq) auxin transporter-like protein 2	Plant hormone signal transduction (ko04075)	[E]	Amino acid transport and metabolism	Transmembrane amino acid transporter protein	Auxin transporter-like protein 4 GN=LAX4 OS=Medicago truncatula (Barrel medic) PE=2 SV=1	E	Amino acid transport and metabolism	PREDICTED: auxin transporter-like protein 2 [Ricinus communis]
GD_transcript_117521	[J]	Translation, ribosomal structure and biogenesis	Molecular Function: cysteine-tRNA ligase activity (GO:0004817);; Molecular Function: ATP binding (GO:0005524);; Cellular Component: mitochondrion (GO:0005739);; Cellular Component: cytosol (GO:0005829);; Biological Process: cysteinyl-tRNA aminoacylation (GO:0006423);; Cellular Component: chloroplast (GO:0009507);;	K01883|0|rcu:8261719|K01883 cysteinyl-tRNA synthetase [EC:6.1.1.16] | (RefSeq) cysteine--tRNA ligase 2, cytoplasmic	Aminoacyl-tRNA biosynthesis (ko00970)	[J]	Translation, ribosomal structure and biogenesis	tRNA synthetases class I (C) catalytic domain;; tRNA synthetases class I (M);; tRNA synthetases class I (I, L, M and V)	--	J	Translation, ribosomal structure and biogenesis	PREDICTED: cysteine--tRNA ligase 2, cytoplasmic [Ricinus communis]
GD_transcript_68615	--	--	Molecular Function: hydrolase activity (GO:0016787);;	K02137|3.72478e-19|bvg:104888553|K02137 F-type H+-transporting ATPase subunit O | (RefSeq) ATP synthase subunit O, mitochondrial	Oxidative phosphorylation (ko00190)	[C]	Energy production and conversion	--	ATP synthase subunit O, mitochondrial (Precursor) OS=Ipomoea batatas (Sweet potato) PE=1 SV=1	C	Energy production and conversion	atp synthase subunit o, mitochondrial [Quercus suber]
GD_transcript_51836	[M]	Cell wall/membrane/envelope biogenesis	Molecular Function: dihydrokaempferol 4-reductase activity (GO:0045552);; Molecular Function: coenzyme binding (GO:0050662);; Biological Process: oxidation-reduction process (GO:0055114);;	K13082|0|rcu:8288959|K13082 bifunctional dihydroflavonol 4-reductase/flavanone 4-reductase [EC:1.1.1.219 1.1.1.234] | (RefSeq) dihydroflavonol-4-reductase	Flavonoid biosynthesis (ko00941)	[V]	Defense mechanisms	NAD dependent epimerase/dehydratase family;; 3-beta hydroxysteroid dehydrogenase/isomerase family;; NAD(P)H-binding;; GDP-mannose 4,6 dehydratase;; NmrA-like family;; Male sterility protein;; short chain dehydrogenase;; Polysaccharide biosynthesis protein	Bifunctional dihydroflavonol 4-reductase/flavanone 4-reductase GN=DFR OS=Pyrus communis (Pear) PE=1 SV=1	M	Cell wall/membrane/envelope biogenesis	PREDICTED: dihydroflavonol-4-reductase [Ricinus communis]
GD_transcript_103879	[T]	Signal transduction mechanisms	Molecular Function: protein serine/threonine kinase activity (GO:0004674);; Molecular Function: non-membrane spanning protein tyrosine kinase activity (GO:0004715);; Molecular Function: ATP binding (GO:0005524);; Cellular Component: integral component of membrane (GO:0016021);; Biological Process: peptidyl-tyrosine phosphorylation (GO:0018108);; Molecular Function: carbohydrate binding (GO:003024…	--	--	--	--	Legume lectin domain;; Protein kinase domain;; Protein tyrosine kinase	L-type lectin-domain containing receptor kinase VII.1 (Precursor) GN=LECRK71 OS=Arabidopsis thaliana (Mouse-ear cress) PE=2 SV=1	T	Signal transduction mechanisms	PREDICTED: L-type lectin-domain containing receptor kinase VII.1 [Ricinus communis]
GD_transcript_106440	--	--	Molecular Function: nucleotide binding (GO:0000166);; Molecular Function: nucleic acid binding (GO:0003676);;	--	--	[R]	General function prediction only	RNA recognition motif. (a.k.a. RRM, RBD, or RNP domain);; Ataxin-2 C-terminal region	Polyadenylate-binding protein-interacting protein 12 OS=Arabidopsis thaliana (Mouse-ear cress) PE=1 SV=1	S	Function unknown	PREDICTED: polyadenylate-binding protein-interacting protein 12 [Ricinus communis]
GD_transcript_16875	[I]	Lipid transport and metabolism	Cellular Component: cytoplasm (GO:0005737);; Biological Process: steroid biosynthetic process (GO:0006694);; Molecular Function: S-adenosylmethionine-dependent methyltransferase activity (GO:0008757);; Biological Process: methylation (GO:0032259);;	K08242|0|rcu:8267837|K08242 24-methylenesterol C-methyltransferase [EC:2.1.1.143] | (RefSeq) 24-methylenesterol C-methyltransferase 2	Steroid biosynthesis (ko00100)	[IR]	--	Sterol methyltransferase C-terminal;; Methyltransferase domain;; Methyltransferase domain;; Methyltransferase domain;; Mycolic acid cyclopropane synthetase;; Methyltransferase domain;; ubiE/COQ5 methyltransferase family;; Methyltransferase domain	24-methylenesterol C-methyltransferase 2 GN=F14O10.7 OS=Arabidopsis thaliana (Mouse-ear cress) PE=1 SV=2	S	Function unknown	PREDICTED: 24-methylenesterol C-methyltransferase 2 [Ricinus communis]
GD_transcript_113201	--	--	Cellular Component: integral component of membrane (GO:0016021);;	--	--	--	--	Salt stress response/antifungal	Cysteine-rich repeat secretory protein 3 (Precursor) GN=CRRSP3 OS=Arabidopsis thaliana (Mouse-ear cress) PE=1 SV=1	U	Intracellular trafficking, secretion, and vesicular transport	DUF26 domain-containing protein 2 precursor, putative [Ricinus communis]
GD_transcript_3441	--	--	Molecular Function: RNA binding (GO:0003723);;	K13162|0|rcu:8261174|K13162 poly(rC)-binding protein 2/3/4 | (RefSeq) KH domain-containing protein At4g18375	--	[AR]	--	KH domain;; KH domain;; NusA-like KH domain	KH domain-containing protein At4g18375 GN=At4g18375 OS=Arabidopsis thaliana (Mouse-ear cress) PE=2 SV=1	S	Function unknown	PREDICTED: KH domain-containing protein At4g18375 [Ricinus communis]
GD_transcript_147246	--	--	Biological Process: formation of translation preinitiation complex (GO:0001731);; Molecular Function: translation initiation factor activity (GO:0003743);; Biological Process: regulation of translational initiation (GO:0006446);; Cellular Component: eukaryotic 43S preinitiation complex (GO:0016282);; Molecular Function: translation initiation factor binding (GO:0031369);; Cellular Component: euka…	K03249|1.80913e-175|rcu:8270438|K03249 translation initiation factor 3 subunit F | (RefSeq) eukaryotic translation initiation factor 3 subunit F	RNA transport (ko03013)	[J]	Translation, ribosomal structure and biogenesis	JAB1/Mov34/MPN/PAD-1 ubiquitin protease;; Maintenance of mitochondrial structure and function	Eukaryotic translation initiation factor 3 subunit F {ECO:0000255|HAMAP-Rule:MF_03005} GN=TIF3F1 OS=Arabidopsis thaliana (Mouse-ear cress) PE=1 SV=1	S	Function unknown	PREDICTED: eukaryotic translation initiation factor 3 subunit F [Ricinus communis]
GD_transcript_22544	--	--	Biological Process: lipid transport (GO:0006869);; Molecular Function: lipid binding (GO:0008289);; Cellular Component: integral component of membrane (GO:0016021);;	--	--	--	--	Probable lipid transfer;; Protease inhibitor/seed storage/LTP family	Protein YLS3 (Precursor) GN=YLS3 OS=Arabidopsis thaliana (Mouse-ear cress) PE=2 SV=1	S	Function unknown	protein YLS3 [Jatropha curcas]
GD_transcript_12195	[I]	Lipid transport and metabolism	Molecular Function: isomerase activity (GO:0016853);; Molecular Function: manganese ion binding (GO:0030145);; Molecular Function: 1-deoxy-D-xylulose-5-phosphate reductoisomerase activity (GO:0030604);; Biological Process: isopentenyl diphosphate biosynthetic process, methylerythritol 4-phosphate pathway involved in terpenoid biosynthetic process (GO:0051484);; Biological Process: oxidation-reduc…	K00099|0|rcu:8289006|K00099 1-deoxy-D-xylulose-5-phosphate reductoisomerase [EC:1.1.1.267] | (RefSeq) 1-deoxy-D-xylulose 5-phosphate reductoisomerase, chloroplastic	Terpenoid backbone biosynthesis (ko00900)	--	--	1-deoxy-D-xylulose 5-phosphate reductoisomerase;; 1-deoxy-D-xylulose 5-phosphate reductoisomerase C-terminal;; DXP reductoisomerase C-terminal domain	1-deoxy-D-xylulose 5-phosphate reductoisomerase, chloroplastic (Precursor) GN=MQB2.11 OS=Arabidopsis thaliana (Mouse-ear cress) PE=2 SV=2	I	Lipid transport and metabolism	PREDICTED: 1-deoxy-D-xylulose 5-phosphate reductoisomerase, chloroplastic [Ricinus communis]
GD_transcript_49048	[P]	Inorganic ion transport and metabolism	Molecular Function: calcium-transporting ATPase activity (GO:0005388);; Molecular Function: ATP binding (GO:0005524);; Cellular Component: integral component of membrane (GO:0016021);; Cellular Component: cell part (GO:0044464);; Molecular Function: metal ion binding (GO:0046872);; Biological Process: calcium ion transmembrane transport (GO:0070588);;	K01537|0|jcu:105632218|K01537 Ca2+-transporting ATPase [EC:3.6.3.8] | (RefSeq) putative calcium-transporting ATPase 13, plasma membrane-type	--	[P]	Inorganic ion transport and metabolism	E1-E2 ATPase;; haloacid dehalogenase-like hydrolase;; Cation transport ATPase (P-type);; Cation transporter/ATPase, N-terminus;; Cation transporting ATPase, C-terminus;; E1-E2 ATPase	Calcium-transporting ATPase 12, plasma membrane-type GN=ACA12 OS=Arabidopsis thaliana (Mouse-ear cress) PE=2 SV=1	P	Inorganic ion transport and metabolism	putative calcium-transporting ATPase 13, plasma membrane-type [Hevea brasiliensis]
GD_transcript_65973	[P]	Inorganic ion transport and metabolism	Molecular Function: NADPH-hemoprotein reductase activity (GO:0003958);; Cellular Component: endoplasmic reticulum membrane (GO:0005789);; Molecular Function: FMN binding (GO:0010181);; Cellular Component: integral component of membrane (GO:0016021);; Molecular Function: [methionine synthase] reductase activity (GO:0030586);; Biological Process: oxidation-reduction process (GO:0055114);;	K00327|0|rcu:8259351|K00327 NADPH-ferrihemoprotein reductase [EC:1.6.2.4] | (RefSeq) NADPH--cytochrome P450 reductase 2	--	[C]	Energy production and conversion	FAD binding domain;; Oxidoreductase NAD-binding domain	NADPH--cytochrome P450 reductase 2 GN=F9N11.60 OS=Arabidopsis thaliana (Mouse-ear cress) PE=1 SV=1	P	Inorganic ion transport and metabolism	cytochrome P450, putative, partial [Ricinus communis]
GD_transcript_19348	[J]	Translation, ribosomal structure and biogenesis	Molecular Function: translation initiation factor activity (GO:0003743);; Biological Process: translational initiation (GO:0006413);; Cellular Component: chloroplast (GO:0009507);;	K02520|1.76593e-118|rcu:8270719|K02520 translation initiation factor IF-3 | (RefSeq) translation initiation factor IF-3	--	--	--	Translation initiation factor IF-3, N-terminal domain;; Translation initiation factor IF-3, C-terminal domain	Translation initiation factor IF-3, chloroplastic {ECO:0000255|HAMAP-Rule:MF_00080} OS=Cyanidioschyzon merolae (Red alga) PE=3 SV=1	J	Translation, ribosomal structure and biogenesis	PREDICTED: translation initiation factor IF-3 [Ricinus communis]
GD_transcript_44628	[E]	Amino acid transport and metabolism	Molecular Function: methylenetetrahydrofolate reductase (NAD(P)H) activity (GO:0004489);; Cellular Component: cytosol (GO:0005829);; Biological Process: methionine metabolic process (GO:0006555);; Biological Process: tetrahydrofolate interconversion (GO:0035999);; Biological Process: oxidation-reduction process (GO:0055114);;	K00297|2.34633e-177|rcu:8285117|K00297 methylenetetrahydrofolate reductase (NADPH) [EC:1.5.1.20] | (RefSeq) methylenetetrahydrofolate reductase 2	One carbon pool by folate (ko00670);Carbon metabolism (ko01200)	[E]	Amino acid transport and metabolism	Methylenetetrahydrofolate reductase;; Methylenetetrahydrofolate reductase	Methylenetetrahydrofolate reductase 2 GN=MTHFR2 OS=Arabidopsis thaliana (Mouse-ear cress) PE=1 SV=2	E	Amino acid transport and metabolism	PREDICTED: methylenetetrahydrofolate reductase 2 [Ricinus communis]
GD_transcript_129612	--	--	Molecular Function: GTP binding (GO:0005525);; Cellular Component: intracellular (GO:0005622);; Biological Process: small GTPase mediated signal transduction (GO:0007264);; Cellular Component: integral component of membrane (GO:0016021);;	K07977|1.10073e-53|jcu:105649016|K07977 Arf/Sar family, other | (RefSeq) ADP-ribosylation factor 1-like 2	--	[U]	Intracellular trafficking, secretion, and vesicular transport	ADP-ribosylation factor family	ADP-ribosylation factor 1 OS=Solanum tuberosum (Potato) PE=2 SV=2	S	Function unknown	ADP-ribosylation factor-like isoform X2 [Hevea brasiliensis]
GD_transcript_108787	[R]	General function prediction only	Biological Process: regulation of transcription, DNA-templated (GO:0006355);;	--	--	[R]	General function prediction only	WD domain, G-beta repeat;; Anaphase-promoting complex subunit 4 WD40 domain;; WD domain, G-beta repeat	Protein TOPLESS GN=F7H2.9 OS=Arabidopsis thaliana (Mouse-ear cress) PE=1 SV=1	S	Function unknown	PREDICTED: LOW QUALITY PROTEIN: topless-related protein 1 [Ricinus communis]
GD_transcript_134406	--	--	--	--	--	--	--	--	Probable plastid-lipid-associated protein 10, chloroplastic (Precursor) GN=F14M4.26 OS=Arabidopsis thaliana (Mouse-ear cress) PE=2 SV=1	S	Function unknown	PREDICTED: probable plastid-lipid-associated protein 10, chloroplastic [Ricinus communis]
GD_transcript_89336	[TK]	Signal transduction mechanisms;; Transcription	Molecular Function: GTP diphosphokinase activity (GO:0008728);; Molecular Function: guanosine-3',5'-bis(diphosphate) 3'-diphosphatase activity (GO:0008893);; Cellular Component: chloroplast (GO:0009507);; Biological Process: guanosine tetraphosphate metabolic process (GO:0015969);; Biological Process: response to starvation (GO:0042594);;	--	--	[T]	Signal transduction mechanisms	HD domain;; HD domain;; TGS domain;; Region found in RelA / SpoT proteins	Putative GTP diphosphokinase RSH1, chloroplastic (Precursor) GN=RSH1 OS=Arabidopsis thaliana (Mouse-ear cress) PE=1 SV=1	KT	Transcription;; Signal transduction mechanisms	PREDICTED: putative GTP diphosphokinase RSH1, chloroplastic [Ricinus communis]
GD_transcript_67988	[K]	Transcription	Molecular Function: RNA polymerase I activity (GO:0001054);; Molecular Function: DNA binding (GO:0003677);; Cellular Component: DNA-directed RNA polymerase I complex (GO:0005736);; Biological Process: transcription from RNA polymerase I promoter (GO:0006360);; Molecular Function: ribonucleoside binding (GO:0032549);;	K03002|0|rcu:8283413|K03002 DNA-directed RNA polymerase I subunit RPA2 [EC:2.7.7.6] | (RefSeq) DNA-directed RNA polymerase I subunit 2	Purine metabolism (ko00230);Pyrimidine metabolism (ko00240);RNA polymerase (ko03020)	[K]	Transcription	RNA polymerase Rpb2, domain 6;; RNA polymerase Rpb2, domain 3;; RNA polymerase Rpb2, domain 7;; RNA polymerase I, Rpa2 specific domain;; RNA polymerase beta subunit;; RNA polymerase Rpb2, domain 2	DNA-directed RNA polymerase II subunit RPB2 GN=RPB2 OS=Solanum lycopersicum (Tomato) PE=2 SV=1	K	Transcription	PREDICTED: DNA-directed RNA polymerase I subunit 2 isoform X2 [Ricinus communis]
GD_transcript_71768	--	--	Molecular Function: GTPase activity (GO:0003924);; Molecular Function: GTP binding (GO:0005525);; Cellular Component: endoplasmic reticulum membrane (GO:0005789);; Cellular Component: integral component of membrane (GO:0016021);;	--	--	[R]	General function prediction only	Root hair defective 3 GTP-binding protein (RHD3)	Protein ROOT HAIR DEFECTIVE 3 {ECO:0000255|HAMAP-Rule:MF_03109} GN=MCP4.11 OS=Arabidopsis thaliana (Mouse-ear cress) PE=1 SV=1	Z	Cytoskeleton	hypothetical protein JCGZ_24771 [Jatropha curcas]
GD_transcript_53611	--	--	--	--	--	--	--	B3 DNA binding domain;; B3 DNA binding domain	B3 domain-containing protein REM5 GN=F28M20.170 OS=Arabidopsis thaliana (Mouse-ear cress) PE=2 SV=1	K	Transcription	PREDICTED: B3 domain-containing protein REM8 isoform X2 [Ricinus communis]
GD_transcript_61968	--	--	Biological Process: mRNA splicing, via spliceosome (GO:0000398);; Cellular Component: nucleolus (GO:0005730);; Cellular Component: cytosol (GO:0005829);; Cellular Component: chloroplast (GO:0009507);; Cellular Component: Cajal body (GO:0015030);; Cellular Component: viral nucleocapsid (GO:0019013);; Cellular Component: intracellular ribonucleoprotein complex (GO:0030529);;	K11092|4.6673e-149|rcu:8285735|K11092 U2 small nuclear ribonucleoprotein A' | (RefSeq) U2 small nuclear ribonucleoprotein A'	Spliceosome (ko03040)	[A]	RNA processing and modification	Leucine-rich repeat;; Leucine rich repeat;; Leucine Rich repeats (2 copies)	U2 small nuclear ribonucleoprotein A&apos; GN=At1g09760 OS=Arabidopsis thaliana (Mouse-ear cress) PE=2 SV=2	S	Function unknown	PREDICTED: U2 small nuclear ribonucleoprotein A&apos; [Ricinus communis]
GD_transcript_84856	--	--	Molecular Function: DNA binding (GO:0003677);; Cellular Component: nucleus (GO:0005634);; Cellular Component: integral component of membrane (GO:0016021);;	--	--	--	--	SBP domain;; Ankyrin repeat	Squamosa promoter-binding-like protein 1 GN=F14M4.9/F14M4.10 OS=Arabidopsis thaliana (Mouse-ear cress) PE=1 SV=2	S	Function unknown	PREDICTED: squamosa promoter-binding-like protein 1 isoform X2 [Ricinus communis]
GD_transcript_73576	--	--	Molecular Function: ATP binding (GO:0005524);; Cellular Component: nucleus (GO:0005634);; Biological Process: regulation of transcription, DNA-templated (GO:0006355);; Molecular Function: DNA-dependent ATPase activity (GO:0008094);; Molecular Function: transferase activity (GO:0016740);; Biological Process: regulation of gene expression, epigenetic (GO:0040029);; Biological Process: ATP-dependent…	K11647|0|rcu:8261901|K11647 SWI/SNF-related matrix-associated actin-dependent regulator of chromatin subfamily A member 2/4 [EC:3.6.4.-] | (RefSeq) ATP-dependent helicase BRM	--	[BK]	--	--	ATP-dependent helicase BRM OS=Arabidopsis thaliana (Mouse-ear cress) PE=1 SV=1	L	Replication, recombination and repair	PREDICTED: ATP-dependent helicase BRM [Ricinus communis]
GD_transcript_104475	--	--	--	--	--	--	--	RWP-RK domain;; PB1 domain	Protein NLP9 GN=NLP9 OS=Arabidopsis thaliana (Mouse-ear cress) PE=2 SV=1	S	Function unknown	PREDICTED: protein NLP9 [Ricinus communis]
GD_transcript_63704	--	--	Molecular Function: DNA binding (GO:0003677);; Molecular Function: transcription factor activity, sequence-specific DNA binding (GO:0003700);; Cellular Component: nucleus (GO:0005634);; Cellular Component: transcription factor complex (GO:0005667);; Biological Process: regulation of transcription, DNA-templated (GO:0006355);;	K06620|0|jcu:105636397|K06620 transcription factor E2F3 | (RefSeq) transcription factor E2FB	--	[K]	Transcription	E2F transcription factor CC-MB domain;; E2F/DP family winged-helix DNA-binding domain	Transcription factor E2FB GN=E2FB OS=Arabidopsis thaliana (Mouse-ear cress) PE=1 SV=1	K	Transcription	transcription factor E2FB isoform X2 [Jatropha curcas]
GD_transcript_29430	--	--	--	--	--	--	--	--	--	S	Function unknown	PREDICTED: uncharacterized protein LOC8289786 [Ricinus communis]
GD_transcript_118290	--	--	Cellular Component: integral component of membrane (GO:0016021);; Molecular Function: nutrient reservoir activity (GO:0045735);;	--	--	--	--	Cupin	--	S	Function unknown	PREDICTED: LOW QUALITY PROTEIN: vicilin-like seed storage protein At2g18540 [Ricinus communis]
GD_transcript_95140	--	--	--	--	--	--	--	--	--	O	Posttranslational modification, protein turnover, chaperones	alpha-crystallin domain-containing protein 22.3 [Hevea brasiliensis]
GD_transcript_91456	[R]	General function prediction only	Molecular Function: GTP binding (GO:0005525);; Cellular Component: vacuolar membrane (GO:0005774);; Cellular Component: plasma membrane (GO:0005886);; Biological Process: small GTPase mediated signal transduction (GO:0007264);; Molecular Function: hydrolase activity (GO:0016787);;	K07904|2.80709e-138|rcu:8277272|K07904 Ras-related protein Rab-11A | (RefSeq) ras-related protein RABA5a	Endocytosis (ko04144)	[U]	Intracellular trafficking, secretion, and vesicular transport	Ras family;; Ras of Complex, Roc, domain of DAPkinase;; ADP-ribosylation factor family;; 50S ribosome-binding GTPase;; Gtr1/RagA G protein conserved region	Ras-related protein RABA5a GN=RABA5A OS=Arabidopsis thaliana (Mouse-ear cress) PE=2 SV=1	S	Function unknown	PREDICTED: ras-related protein RABA5a [Ricinus communis]
GD_transcript_133983	--	--	Cellular Component: endosome (GO:0005768);; Cellular Component: trans-Golgi network (GO:0005802);; Cellular Component: integral component of membrane (GO:0016021);; Molecular Function: transferase activity, transferring glycosyl groups (GO:0016757);;	--	--	--	--	GDP-fucose protein O-fucosyltransferase;; GDP-fucose protein O-fucosyltransferase	Uncharacterized protein At1g04910 GN=At1g04910 OS=Arabidopsis thaliana (Mouse-ear cress) PE=2 SV=1	S	Function unknown	uncharacterized protein At1g04910 isoform X2 [Jatropha curcas]
GD_transcript_18329	--	--	Cellular Component: membrane (GO:0016020);;	--	--	--	--	--	--	S	Function unknown	PREDICTED: uncharacterized protein LOC8258844 [Ricinus communis]
GD_transcript_156106	--	--	Biological Process: transcription, DNA-templated (GO:0006351);; Biological Process: response to hormone (GO:0009725);; Biological Process: regulation of cellular process (GO:0050794);;	K14486|0|rcu:8262567|K14486 auxin response factor | (RefSeq) auxin response factor 1	Plant hormone signal transduction (ko04075)	--	--	AUX/IAA family;; Auxin response factor;; B3 DNA binding domain	Auxin response factor 7 GN=OSJNBb0038F20.6 OS=Oryza sativa subsp. japonica (Rice) PE=2 SV=1	K	Transcription	Auxin response factor, putative [Ricinus communis]
GD_transcript_13916	[G]	Carbohydrate transport and metabolism	Molecular Function: catalytic activity (GO:0003824);; Biological Process: carbohydrate metabolic process (GO:0005975);;	K00616|0|jcu:105645988|K00616 transaldolase [EC:2.2.1.2] | (RefSeq) probable transaldolase	Pentose phosphate pathway (ko00030);Carbon metabolism (ko01200);Biosynthesis of amino acids (ko01230)	[G]	Carbohydrate transport and metabolism	Transaldolase/Fructose-6-phosphate aldolase	--	G	Carbohydrate transport and metabolism	uncharacterized protein LOC105645988 [Jatropha curcas]
GD_transcript_149388	[T]	Signal transduction mechanisms	Molecular Function: protein serine/threonine kinase activity (GO:0004674);; Molecular Function: ATP binding (GO:0005524);; Biological Process: protein phosphorylation (GO:0006468);;	K14498|0|rcu:8267246|K14498 serine/threonine-protein kinase SRK2 [EC:2.7.11.1] | (RefSeq) serine/threonine-protein kinase SRK2I	Plant hormone signal transduction (ko04075)	[T]	Signal transduction mechanisms	Protein kinase domain;; Protein tyrosine kinase	Serine/threonine-protein kinase SAPK10 GN=OSJNBb0007E22.11 OS=Oryza sativa subsp. japonica (Rice) PE=2 SV=1	T	Signal transduction mechanisms	serine/threonine-protein kinase [Hevea brasiliensis]
GD_transcript_19984	--	--	Molecular Function: nucleotide binding (GO:0000166);; Biological Process: mRNA splicing, via spliceosome (GO:0000398);; Cellular Component: U1 snRNP (GO:0005685);; Cellular Component: viral nucleocapsid (GO:0019013);; Molecular Function: U1 snRNA binding (GO:0030619);; Molecular Function: snRNA stem-loop binding (GO:0035614);;	K11094|4.7156e-93|rcu:8282766|K11094 U2 small nuclear ribonucleoprotein B'' | (RefSeq) U2 small nuclear ribonucleoprotein B'' 2	Spliceosome (ko03040)	[A]	RNA processing and modification	RNA recognition motif. (a.k.a. RRM, RBD, or RNP domain);; RNA recognition motif. (a.k.a. RRM, RBD, or RNP domain)	U2 small nuclear ribonucleoprotein B&apos;&apos; GN=U2B&apos;&apos; OS=Arabidopsis thaliana (Mouse-ear cress) PE=1 SV=1	S	Function unknown	PREDICTED: U2 small nuclear ribonucleoprotein B&apos;&apos; 2 [Ricinus communis]
GD_transcript_145410	[C]	Energy production and conversion	Cellular Component: mitochondrion (GO:0005739);; Cellular Component: plastoglobule (GO:0010287);; Molecular Function: oxidoreductase activity (GO:0016491);; Biological Process: oxidation-reduction process (GO:0055114);;	K17872|6.11738e-173|vvi:100264660|K17872 NADH:ubiquinone reductase (non-electrogenic) [EC:1.6.5.9] | (RefSeq) alternative NAD(P)H-ubiquinone oxidoreductase C1, chloroplastic/mitochondrial	--	--	--	NAD(P)-binding Rossmann-like domain;; Pyridine nucleotide-disulphide oxidoreductase	Alternative NAD(P)H-ubiquinone oxidoreductase C1, chloroplastic/mitochondrial (Precursor) GN=NDC1 OS=Arabidopsis thaliana (Mouse-ear cress) PE=1 SV=2	C	Energy production and conversion	hypothetical protein MANES_10G075600, partial [Manihot esculenta]
GD_transcript_115260	--	--	Cellular Component: Golgi membrane (GO:0000139);; Cellular Component: endosome (GO:0005768);; Cellular Component: trans-Golgi network (GO:0005802);; Biological Process: protein glycosylation (GO:0006486);; Cellular Component: integral component of membrane (GO:0016021);; Molecular Function: hydroxyproline O-galactosyltransferase activity (GO:1990714);;	K20854|7.79193e-179|rcu:8277052|K20854 hydroxyproline O-galactosyltransferase HPGT [EC:2.4.1.-] | (RefSeq) probable beta-1,3-galactosyltransferase 11	--	[G]	Carbohydrate transport and metabolism	Galactosyltransferase	Probable beta-1,3-galactosyltransferase 11 GN=B3GALT11 OS=Arabidopsis thaliana (Mouse-ear cress) PE=2 SV=1	S	Function unknown	PREDICTED: probable beta-1,3-galactosyltransferase 11 [Ricinus communis]
GD_transcript_76460	--	--	--	--	--	--	--	--	Putative BTB/POZ domain-containing protein At5g13600 GN=At5g13600 OS=Arabidopsis thaliana (Mouse-ear cress) PE=3 SV=1	S	Function unknown	PREDICTED: root phototropism protein 3 [Ricinus communis]
GD_transcript_72289	--	--	--	--	--	--	--	Filament-like plant protein, long coiled-coil	Filament-like plant protein 4 GN=FPP4 OS=Arabidopsis thaliana (Mouse-ear cress) PE=1 SV=1	S	Function unknown	Myosin heavy chain, striated muscle, putative [Ricinus communis]
GD_transcript_126723	--	--	--	--	--	--	--	--	--	S	Function unknown	PREDICTED: uncharacterized protein LOC8262383 [Ricinus communis]
GD_transcript_97203	[J]	Translation, ribosomal structure and biogenesis	Molecular Function: RNA binding (GO:0003723);; Molecular Function: methyltransferase activity (GO:0008168);; Biological Process: methylation (GO:0032259);;	--	--	[A]	RNA processing and modification	16S rRNA methyltransferase RsmB/F;; 16S rRNA methyltransferase RsmB/F	--	J	Translation, ribosomal structure and biogenesis	PREDICTED: putative methyltransferase NSUN6 [Ricinus communis]
GD_transcript_75590	[K]	Transcription	Molecular Function: DNA binding (GO:0003677);; Molecular Function: RNA binding (GO:0003723);; Molecular Function: helicase activity (GO:0004386);; Molecular Function: ribonuclease III activity (GO:0004525);; Molecular Function: ATP binding (GO:0005524);; Cellular Component: nucleus (GO:0005634);; Cellular Component: cytoplasm (GO:0005737);; Cellular Component: RISC complex (GO:0016442);; Biologic…	K11592|0|rcu:8270769|K11592 endoribonuclease Dicer [EC:3.1.26.-] | (RefSeq) endoribonuclease Dicer homolog 1	--	[A]	RNA processing and modification	Dicer dimerisation domain;; Helicase conserved C-terminal domain;; PAZ domain;; Ribonuclease III domain;; Ribonuclease-III-like;; Double-stranded RNA binding motif;; double strand RNA binding domain from DEAD END PROTEIN 1	Endoribonuclease Dicer homolog 1 GN=T25K16.4 OS=Arabidopsis thaliana (Mouse-ear cress) PE=1 SV=2	L	Replication, recombination and repair	dicer-1, putative [Ricinus communis]
GD_transcript_10441	[R]	General function prediction only	Biological Process: protein depalmitoylation (GO:0002084);; Molecular Function: lysophospholipase activity (GO:0004622);; Cellular Component: cytoplasm (GO:0005737);; Molecular Function: palmitoyl-(protein) hydrolase activity (GO:0008474);;	K06130|4.23367e-91|rcu:8269554|K06130 lysophospholipase II [EC:3.1.1.5] | (RefSeq) acyl-protein thioesterase 2	Glycerophospholipid metabolism (ko00564)	[I]	Lipid transport and metabolism	Phospholipase/Carboxylesterase;; Phospholipase/Carboxylesterase	--	S	Function unknown	acyl-protein thioesterase 2 isoform X1 [Manihot esculenta]
GD_transcript_139620	--	--	--	--	--	--	--	--	--	S	Function unknown	uncharacterized protein LOC110630722 [Manihot esculenta]
GD_transcript_77228	--	--	--	--	--	--	--	--	--	S	Function unknown	hypothetical protein COLO4_16795 [Corchorus olitorius]
GD_transcript_133545	--	--	Cellular Component: cytosol (GO:0005829);; Biological Process: rRNA processing (GO:0006364);; Biological Process: tRNA export from nucleus (GO:0006409);; Cellular Component: small-subunit processome (GO:0032040);; Cellular Component: CURI complex (GO:0032545);; Cellular Component: UTP-C complex (GO:0034456);;	K14544|0|rcu:8260419|K14544 U3 small nucleolar RNA-associated protein 22 | (RefSeq) nucleolar protein 6	Ribosome biogenesis in eukaryotes (ko03008)	[S]	Function unknown	Nrap protein domain 3;; Nrap protein PAP/OAS-like domain;; Nrap protein domain 1;; Nrap protein nucleotidyltransferase domain 4;; Nrap protein PAP/OAS1-like domain 5;; Nrap protein domain 6;; Nrap protein nucleotidyltransferase domain 4	--	S	Function unknown	PREDICTED: nucleolar protein 6 [Ricinus communis]
GD_transcript_136123	--	--	Molecular Function: DNA binding (GO:0003677);; Molecular Function: DNA-directed DNA polymerase activity (GO:0003887);; Cellular Component: cytosol (GO:0005829);; Biological Process: transcription, DNA-templated (GO:0006351);; Biological Process: DNA biosynthetic process (GO:0071897);;	K02331|0|rcu:8279192|K02331 DNA polymerase phi [EC:2.7.7.7] | (RefSeq) myb-binding protein 1A-like protein	--	[K]	Transcription	DNA polymerase phi;; DNA polymerase phi	--	S	Function unknown	PREDICTED: LOW QUALITY PROTEIN: myb-binding protein 1A-like protein [Ricinus communis]
GD_transcript_92987	--	--	Molecular Function: DNA binding (GO:0003677);;	--	--	--	--	Myb-like DNA-binding domain;; Myb-like DNA-binding domain	Telomere repeat-binding protein 6 GN=F5K20.90 OS=Arabidopsis thaliana (Mouse-ear cress) PE=1 SV=1	S	Function unknown	PREDICTED: uncharacterized protein LOC8284508 [Ricinus communis]
GD_transcript_10982	[H]	Coenzyme transport and metabolism	Molecular Function: oxygen-dependent protoporphyrinogen oxidase activity (GO:0004729);; Cellular Component: mitochondrion (GO:0005739);; Biological Process: porphyrin-containing compound biosynthetic process (GO:0006779);; Biological Process: embryo development ending in seed dormancy (GO:0009793);; Cellular Component: chloroplast envelope (GO:0009941);; Biological Process: oxidation-reduction pr…	K00231|0|rcu:8271769|K00231 protoporphyrinogen/coproporphyrinogen III oxidase [EC:1.3.3.4 1.3.3.15] | (RefSeq) protoporphyrinogen oxidase 2, chloroplastic/mitochondrial	Porphyrin and chlorophyll metabolism (ko00860)	[H]	Coenzyme transport and metabolism	Flavin containing amine oxidoreductase;; NAD(P)-binding Rossmann-like domain;; FAD dependent oxidoreductase;; FAD binding domain;; Pyridine nucleotide-disulphide oxidoreductase;; HI0933-like protein	Protoporphyrinogen oxidase 2, chloroplastic/mitochondrial (Precursor) OS=Arabidopsis thaliana (Mouse-ear cress) PE=1 SV=1	H	Coenzyme transport and metabolism	PREDICTED: protoporphyrinogen oxidase 2, chloroplastic/mitochondrial [Ricinus communis]
GD_transcript_107004	[U]	Intracellular trafficking, secretion, and vesicular transport	Molecular Function: serine-type endopeptidase activity (GO:0004252);; Biological Process: signal peptide processing (GO:0006465);; Biological Process: protein processing involved in protein targeting to mitochondrion (GO:0006627);; Biological Process: mitochondrial respiratory chain complex assembly (GO:0033108);; Cellular Component: mitochondrial inner membrane peptidase complex (GO:0042720);;	--	--	[OU]	--	--	--	S	Function unknown	uncharacterized protein LOC110628666 [Manihot esculenta]
GD_transcript_50376	--	--	Molecular Function: protein serine/threonine phosphatase activity (GO:0004722);; Biological Process: protein dephosphorylation (GO:0006470);; Cellular Component: integral component of membrane (GO:0016021);; Molecular Function: metal ion binding (GO:0046872);;	K14497|6.55488e-100|rcu:8268292|K14497 protein phosphatase 2C [EC:3.1.3.16] | (RefSeq) probable protein phosphatase 2C 6	Plant hormone signal transduction (ko04075)	[T]	Signal transduction mechanisms	Protein phosphatase 2C;; Protein phosphatase 2C	Protein phosphatase 2C 56 GN=ABI1 OS=Arabidopsis thaliana (Mouse-ear cress) PE=1 SV=2	T	Signal transduction mechanisms	PREDICTED: probable protein phosphatase 2C 6 [Ricinus communis]
GD_transcript_139392	--	--	Cellular Component: plasma membrane (GO:0005886);; Cellular Component: integral component of membrane (GO:0016021);; Molecular Function: transmembrane transporter activity (GO:0022857);; Biological Process: transmembrane transport (GO:0055085);;	--	--	--	--	--	Uncharacterized protein At4g15545 GN=At4g15545 OS=Arabidopsis thaliana (Mouse-ear cress) PE=1 SV=1	S	Function unknown	PREDICTED: uncharacterized protein At4g15545 [Ricinus communis]
GD_transcript_148386	--	--	--	--	--	[K]	Transcription	K-box region;; SRF-type transcription factor (DNA-binding and dimerisation domain)	Agamous-like MADS-box protein AGL9 homolog OS=Aranda deborah (Orchid) PE=2 SV=1	K	Transcription	MADS-box protein FLOWERING LOCUS C-like isoform X1 [Hevea brasiliensis]
GD_transcript_4505	--	--	Cellular Component: integral component of membrane (GO:0016021);; Biological Process: transmembrane transport (GO:0055085);;	--	--	[T]	Signal transduction mechanisms	OPT oligopeptide transporter protein	Oligopeptide transporter 7 GN=OPT7 OS=Arabidopsis thaliana (Mouse-ear cress) PE=2 SV=1	S	Function unknown	PREDICTED: oligopeptide transporter 7 [Ricinus communis]
GD_transcript_6923	[G]	Carbohydrate transport and metabolism	Molecular Function: beta-glucosidase activity (GO:0008422);; Biological Process: glucan catabolic process (GO:0009251);; Molecular Function: scopolin beta-glucosidase activity (GO:0102483);;	K05349|0|rcu:8276364|K05349 beta-glucosidase [EC:3.2.1.21] | (RefSeq) beta-glucosidase BoGH3B	Cyanoamino acid metabolism (ko00460);Starch and sucrose metabolism (ko00500);Phenylpropanoid biosynthesis (ko00940)	--	--	Glycosyl hydrolase family 3 N terminal domain;; Glycosyl hydrolase family 3 C-terminal domain	Beta-D-xylosidase 1 (Precursor) GN=K7J8.3 OS=Arabidopsis thaliana (Mouse-ear cress) PE=1 SV=1	G	Carbohydrate transport and metabolism	PREDICTED: beta-glucosidase BoGH3B [Ricinus communis]
GD_transcript_13176	[K]	Transcription	Molecular Function: translation initiation factor activity (GO:0003743);; Biological Process: DNA-templated transcription, initiation (GO:0006352);; Biological Process: regulation of transcription, DNA-templated (GO:0006355);; Biological Process: translational initiation (GO:0006413);; Molecular Function: zinc ion binding (GO:0008270);; Molecular Function: TBP-class protein binding (GO:0017025);;	K03124|0|rcu:8259359|K03124 transcription initiation factor TFIIB | (RefSeq) transcription initiation factor IIB-2	Basal transcription factors (ko03022)	[K]	Transcription	Transcription factor TFIIB repeat;; TFIIB zinc-binding;; Cyclin, N-terminal domain	Transcription initiation factor IIB-2 GN=TFIIB2 OS=Arabidopsis thaliana (Mouse-ear cress) PE=2 SV=1	K	Transcription	PREDICTED: transcription initiation factor IIB-2 [Ricinus communis]
GD_transcript_57891	--	--	--	K12200|2.42479e-54|rcu:8289710|K12200 programmed cell death 6-interacting protein | (RefSeq) ALG-2 interacting protein X	Endocytosis (ko04144)	[R]	General function prediction only	--	--	S	Function unknown	Programmed cell death 6-interacting protein, putative [Ricinus communis]
GD_transcript_137008	[K]	Transcription	Molecular Function: phosphoprotein phosphatase activity (GO:0004721);; Biological Process: protein dephosphorylation (GO:0006470);; Biological Process: defense response (GO:0006952);; Molecular Function: ADP binding (GO:0043531);;	--	--	[T]	Signal transduction mechanisms	Leucine rich repeat;; Leucine Rich repeats (2 copies);; NB-ARC domain;; NB-ARC domain	Putative disease resistance protein RGA4 GN=RGA4 OS=Solanum bulbocastanum (Wild potato) PE=2 SV=1	S	Function unknown	leucine-rich repeat containing protein, putative [Ricinus communis]
GD_transcript_31	--	--	Molecular Function: zinc ion binding (GO:0008270);;	--	--	[BK]	--	DDT domain;; PHD-finger;; WSTF, HB1, Itc1p, MBD9 motif 1	Protein CHROMATIN REMODELING 4 {ECO:0000303|PubMed:16547115} OS=Arabidopsis thaliana (Mouse-ear cress) PE=2 SV=1	S	Function unknown	PREDICTED: DDT domain-containing protein PTM [Ricinus communis]
GD_transcript_123236	--	--	Cellular Component: membrane (GO:0016020);;	K15015|2.2268e-09|rcu:8281805|K15015 solute carrier family 32 (vesicular inhibitory amino acid transporter) | (RefSeq) vacuolar amino acid transporter 1	--	--	--	--	--	--	--	amino acid transporter, putative [Ricinus communis]
GD_transcript_6457	--	--	Biological Process: microtubule cytoskeleton organization (GO:0000226);; Biological Process: cytokinesis (GO:0000910);; Molecular Function: microtubule binding (GO:0008017);;	K16732|0|rcu:8286806|K16732 protein regulator of cytokinesis 1 | (RefSeq) 65-kDa microtubule-associated protein 8	--	[DZ]	--	Microtubule associated protein (MAP65/ASE1 family);; Microtubule associated protein (MAP65/ASE1 family)	65-kDa microtubule-associated protein 8 GN=MAP65-8 OS=Arabidopsis thaliana (Mouse-ear cress) PE=1 SV=2	S	Function unknown	65-kDa microtubule-associated protein 8 isoform X3 [Jatropha curcas]
GD_transcript_129060	--	--	Molecular Function: zinc ion binding (GO:0008270);;	--	--	[O]	Posttranslational modification, protein turnover, chaperones	Ring finger domain;; RING-H2 zinc finger domain;; Zinc finger, C3HC4 type (RING finger);; Zinc finger, C3HC4 type (RING finger);; RING-type zinc-finger;; zinc-RING finger domain;; Anaphase-promoting complex subunit 11 RING-H2 finger;; RING-like zinc finger	E3 ubiquitin-protein ligase At3g02290 OS=Arabidopsis thaliana (Mouse-ear cress) PE=2 SV=1	O	Posttranslational modification, protein turnover, chaperones	PREDICTED: E3 ubiquitin-protein ligase At3g02290 isoform X1 [Ricinus communis]
GD_transcript_13971	[J]	Translation, ribosomal structure and biogenesis	Biological Process: ribosomal small subunit assembly (GO:0000028);; Biological Process: maturation of SSU-rRNA from tricistronic rRNA transcript (SSU-rRNA, 5.8S rRNA, LSU-rRNA) (GO:0000462);; Molecular Function: structural constituent of ribosome (GO:0003735);; Cellular Component: mitochondrial small ribosomal subunit (GO:0005763);; Biological Process: translation (GO:0006412);; Molecular Functio…	K02948|8.89013e-77|rcu:8275323|K02948 small subunit ribosomal protein S11 | (RefSeq) probable ribosomal protein S11, mitochondrial	Ribosome (ko03010)	--	--	Ribosomal protein S11	30S ribosomal protein S11, chloroplastic {ECO:0000255|HAMAP-Rule:MF_01310} OS=Emiliania huxleyi (Pontosphaera huxleyi) PE=3 SV=1	J	Translation, ribosomal structure and biogenesis	PREDICTED: probable ribosomal protein S11, mitochondrial [Ricinus communis]
GD_transcript_30926	[C]	Energy production and conversion	Molecular Function: FMN binding (GO:0010181);; Molecular Function: oxidoreductase activity (GO:0016491);; Biological Process: negative regulation of transcription, DNA-templated (GO:0045892);; Biological Process: oxidation-reduction process (GO:0055114);;	K03809|2.03383e-29|rcu:8267434|K03809 NAD(P)H dehydrogenase (quinone) [EC:1.6.5.2] | (RefSeq) probable NAD(P)H dehydrogenase (quinone) FQR1-like 1	Ubiquinone and other terpenoid-quinone biosynthesis (ko00130)	[R]	General function prediction only	--	Probable NAD(P)H dehydrogenase (quinone) FQR1-like 1 {ECO:0000305} OS=Arabidopsis thaliana (Mouse-ear cress) PE=2 SV=1	S	Function unknown	probable NAD(P)H dehydrogenase (quinone) FQR1-like 1 [Herrania umbratica]
GD_transcript_80553	--	--	Cellular Component: integral component of membrane (GO:0016021);;	--	--	--	--	--	--	S	Function unknown	conserved hypothetical protein [Ricinus communis]
GD_transcript_100702	[DZ]	Cell cycle control, cell division, chromosome partitioning;; Cytoskeleton	--	--	--	[S]	Function unknown	Regulator of chromosome condensation (RCC1) repeat;; Regulator of chromosome condensation (RCC1) repeat	Ultraviolet-B receptor UVR8 GN=UVR8 OS=Arabidopsis thaliana (Mouse-ear cress) PE=1 SV=1	DZ	Cell cycle control, cell division, chromosome partitioning;; Cytoskeleton	PREDICTED: ultraviolet-B receptor UVR8 [Ricinus communis]
GD_transcript_146338	--	--	Molecular Function: DNA binding (GO:0003677);; Molecular Function: transcription factor activity, sequence-specific DNA binding (GO:0003700);; Cellular Component: nucleus (GO:0005634);; Biological Process: regulation of transcription, DNA-templated (GO:0006355);; Molecular Function: protein dimerization activity (GO:0046983);;	--	--	[K]	Transcription	K-box region;; SRF-type transcription factor (DNA-binding and dimerisation domain)	Agamous-like MADS-box protein AGL9 homolog GN=FBP2 OS=Petunia hybrida (Petunia) PE=1 SV=2	K	Transcription	PREDICTED: agamous-like MADS-box protein AGL9 homolog isoform X2 [Ricinus communis]
GD_transcript_49543	[I]	Lipid transport and metabolism	Molecular Function: C-4 methylsterol oxidase activity (GO:0000254);; Molecular Function: iron ion binding (GO:0005506);; Biological Process: fatty acid biosynthetic process (GO:0006633);; Cellular Component: integral component of membrane (GO:0016021);; Biological Process: oxidation-reduction process (GO:0055114);;	K04713|8.02949e-117|rcu:8260622|K04713 sphinganine C4-monooxygenase [EC:1.14.18.5] | (RefSeq) sphinganine C4-monooxygenase 1	Sphingolipid metabolism (ko00600)	[I]	Lipid transport and metabolism	Fatty acid hydroxylase superfamily	Sphinganine C(4)-monooxygenase 1 GN=SBH1 OS=Arabidopsis thaliana (Mouse-ear cress) PE=1 SV=1	I	Lipid transport and metabolism	sphinganine C4-monooxygenase 1-like [Manihot esculenta]
GD_transcript_147932	--	--	--	--	--	--	--	--	--	S	Function unknown	hypothetical protein RCOM_1597820 [Ricinus communis]
GD_transcript_139709	--	--	--	--	--	[R]	General function prediction only	GAG-pre-integrase domain	Endonuclease OS=Nicotiana tabacum (Common tobacco) PE=2 SV=1	L	Replication, recombination and repair	uncharacterized protein LOC110642958 [Hevea brasiliensis]
GD_transcript_8303	[O]	Posttranslational modification, protein turnover, chaperones	Molecular Function: ATP binding (GO:0005524);; Cellular Component: cytoplasm (GO:0005737);; Biological Process: protein folding (GO:0006457);; Molecular Function: unfolded protein binding (GO:0051082);;	K09495|0|rcu:8260671|K09495 T-complex protein 1 subunit gamma | (RefSeq) T-complex protein 1 subunit gamma	--	[O]	Posttranslational modification, protein turnover, chaperones	TCP-1/cpn60 chaperonin family	T-complex protein 1 subunit gamma {ECO:0000303|PubMed:11599560} OS=Arabidopsis thaliana (Mouse-ear cress) PE=1 SV=1	O	Posttranslational modification, protein turnover, chaperones	PREDICTED: T-complex protein 1 subunit gamma [Ricinus communis]
GD_transcript_127814	[J]	Translation, ribosomal structure and biogenesis	Molecular Function: nucleic acid binding (GO:0003676);; Molecular Function: ATP binding (GO:0005524);; Molecular Function: ATP-dependent helicase activity (GO:0008026);;	K12818|0|rcu:8278417|K12818 ATP-dependent RNA helicase DHX8/PRP22 [EC:3.6.4.13] | (RefSeq) probable pre-mRNA-splicing factor ATP-dependent RNA helicase DEAH4	Spliceosome (ko03040)	[A]	RNA processing and modification	Oligonucleotide/oligosaccharide-binding (OB)-fold;; Helicase conserved C-terminal domain	Probable pre-mRNA-splicing factor ATP-dependent RNA helicase GN=At3g26560 OS=Arabidopsis thaliana (Mouse-ear cress) PE=1 SV=2	L	Replication, recombination and repair	PREDICTED: probable pre-mRNA-splicing factor ATP-dependent RNA helicase DEAH4 isoform X2 [Ricinus communis]
GD_transcript_36142	[J]	Translation, ribosomal structure and biogenesis	Molecular Function: structural constituent of ribosome (GO:0003735);; Cellular Component: ribosome (GO:0005840);; Biological Process: translation (GO:0006412);;	K02914|3.10614e-13|thj:104822640|K02914 large subunit ribosomal protein L34 | (RefSeq) uncharacterized LOC104822640	Ribosome (ko03010)	--	--	--	--	J	Translation, ribosomal structure and biogenesis	PREDICTED: uncharacterized protein LOC104822640 [Tarenaya hassleriana]
GD_transcript_144649	--	--	Biological Process: protein metabolic process (GO:0019538);;	--	--	[O]	Posttranslational modification, protein turnover, chaperones	Clp amino terminal domain, pathogenicity island component	--	O	Posttranslational modification, protein turnover, chaperones	PREDICTED: uncharacterized protein LOC8262661 [Ricinus communis]
GD_transcript_95390	[G]	Carbohydrate transport and metabolism	Molecular Function: hydrolase activity, hydrolyzing O-glycosyl compounds (GO:0004553);; Molecular Function: transporter activity (GO:0005215);; Biological Process: carbohydrate metabolic process (GO:0005975);; Biological Process: transport (GO:0006810);; Cellular Component: integral component of membrane (GO:0016021);;	K05350|1.76731e-60|gmx:100790658|K05350 beta-glucosidase [EC:3.2.1.21] | (RefSeq) beta-glucosidase 46-like	Cyanoamino acid metabolism (ko00460);Starch and sucrose metabolism (ko00500);Phenylpropanoid biosynthesis (ko00940)	[G]	Carbohydrate transport and metabolism	Glycosyl hydrolase family 1	Beta-glucosidase 45 (Precursor) GN=BGLU45 OS=Arabidopsis thaliana (Mouse-ear cress) PE=1 SV=1	G	Carbohydrate transport and metabolism	PREDICTED: beta-glucosidase 47-like [Gossypium arboreum]
GD_transcript_150513	[I]	Lipid transport and metabolism	Cellular Component: endoplasmic reticulum (GO:0005783);; Biological Process: unsaturated fatty acid biosynthetic process (GO:0006636);; Cellular Component: integral component of membrane (GO:0016021);; Molecular Function: oxidoreductase activity, acting on paired donors, with oxidation of a pair of donors resulting in the reduction of molecular oxygen to two molecules of water (GO:0016717);; Mole…	K10257|3.11953e-111|rcu:8286466|K10257 acyl-lipid omega-3 desaturase [EC:1.14.19.25 1.14.19.35 1.14.19.36] | (RefSeq) omega-3 fatty acid desaturase, endoplasmic reticulum	--	--	--	Fatty acid desaturase	Omega-3 fatty acid desaturase, chloroplastic (Precursor) GN=FAD7 OS=Sesamum indicum (Oriental sesame) PE=2 SV=1	I	Lipid transport and metabolism	PREDICTED: omega-3 fatty acid desaturase, endoplasmic reticulum [Ricinus communis]
GD_transcript_73858	--	--	--	--	--	[S]	Function unknown	Colon cancer-associated protein Mic1-like	--	S	Function unknown	uncharacterized protein C18orf8 [Hevea brasiliensis]
GD_transcript_52954	--	--	Molecular Function: translation elongation factor activity (GO:0003746);; Molecular Function: GTPase activity (GO:0003924);; Molecular Function: GTP binding (GO:0005525);; Biological Process: translational elongation (GO:0006414);;	K03234|2.84004e-10|rcu:8272623|K03234 elongation factor 2 | (RefSeq) elongation factor 2	--	[J]	Translation, ribosomal structure and biogenesis	--	Elongation factor 2 OS=Beta vulgaris (Sugar beet) PE=2 SV=1	J	Translation, ribosomal structure and biogenesis	PREDICTED: elongation factor 2 [Ricinus communis]
GD_transcript_44960	--	--	Biological Process: ubiquitin-dependent protein catabolic process (GO:0006511);; Biological Process: protein deubiquitination (GO:0016579);; Molecular Function: thiol-dependent ubiquitinyl hydrolase activity (GO:0036459);;	K11842|0|rcu:8269073|K11842 ubiquitin carboxyl-terminal hydrolase 12/46 [EC:3.4.19.12] | (RefSeq) ubiquitin carboxyl-terminal hydrolase 4	--	[O]	Posttranslational modification, protein turnover, chaperones	Ubiquitin carboxyl-terminal hydrolase;; Ubiquitin carboxyl-terminal hydrolase	Ubiquitin carboxyl-terminal hydrolase 4 GN=UBP4 OS=Arabidopsis thaliana (Mouse-ear cress) PE=1 SV=2	O	Posttranslational modification, protein turnover, chaperones	PREDICTED: ubiquitin carboxyl-terminal hydrolase 4 [Ricinus communis]
GD_transcript_10139	--	--	Biological Process: anaerobic respiration (GO:0009061);; Molecular Function: oxidoreductase activity, acting on single donors with incorporation of molecular oxygen, incorporation of two atoms of oxygen (GO:0016702);; Biological Process: peptidyl-cysteine oxidation (GO:0018171);; Biological Process: detection of hypoxia (GO:0070483);;	K10712|2.58087e-159|jcu:105649675|K10712 cysteamine dioxygenase [EC:1.13.11.19] | (RefSeq) 2-aminoethanethiol dioxygenase-like	Taurine and hypotaurine metabolism (ko00430)	[S]	Function unknown	PCO_ADO	--	S	Function unknown	plant cysteine oxidase 4 [Jatropha curcas]
GD_transcript_45512	--	--	--	--	--	--	--	--	--	S	Function unknown	PREDICTED: LOW QUALITY PROTEIN: trichohyalin [Ricinus communis]
GD_transcript_78005	[K]	Transcription	--	--	--	[R]	General function prediction only	Leucine rich repeat;; Leucine Rich repeats (2 copies)	LRR receptor-like serine/threonine-protein kinase GSO1 (Precursor) GN=GSO1 OS=Arabidopsis thaliana (Mouse-ear cress) PE=2 SV=1	S	Function unknown	PREDICTED: probable leucine-rich repeat receptor-like protein kinase At1g35710 [Ricinus communis]
GD_transcript_142377	[DPM]	Cell cycle control, cell division, chromosome partitioning;; Inorganic ion transport and metabolism;; Cell wall/membrane/envelope biogenesis	--	K05909|0|jcu:105646657|K05909 laccase [EC:1.10.3.2] | (RefSeq) laccase-4-like	--	[Q]	Secondary metabolites biosynthesis, transport and catabolism	Multicopper oxidase;; Multicopper oxidase;; Multicopper oxidase;; Multicopper oxidase	Laccase-10 (Precursor) GN=LAC10 OS=Arabidopsis thaliana (Mouse-ear cress) PE=2 SV=1	Q	Secondary metabolites biosynthesis, transport and catabolism	hypothetical protein GOBAR_AA01067 [Gossypium barbadense]
GD_transcript_150198	[H]	Coenzyme transport and metabolism	Biological Process: thiamine biosynthetic process (GO:0009228);; Molecular Function: iron-sulfur cluster binding (GO:0051536);;	K03147|0|rcu:8276368|K03147 phosphomethylpyrimidine synthase [EC:4.1.99.17] | (RefSeq) phosphomethylpyrimidine synthase, chloroplastic	Thiamine metabolism (ko00730)	--	--	Radical SAM ThiC family	Phosphomethylpyrimidine synthase, chloroplastic (Precursor) GN=T27A16.27 OS=Arabidopsis thaliana (Mouse-ear cress) PE=1 SV=1	H	Coenzyme transport and metabolism	ATP-dependent zinc metalloprotease FTSH 9, chloroplastic-like [Hevea brasiliensis]
GD_transcript_125293	[V]	Defense mechanisms	Biological Process: drug transmembrane transport (GO:0006855);; Molecular Function: drug transmembrane transporter activity (GO:0015238);; Molecular Function: antiporter activity (GO:0015297);; Cellular Component: integral component of membrane (GO:0016021);;	K03327|8.28523e-114|rcu:8279541|K03327 multidrug resistance protein, MATE family | (RefSeq) protein DETOXIFICATION 33	--	[R]	General function prediction only	MatE	Protein TRANSPARENT TESTA 12 GN=F17J16_80 OS=Arabidopsis thaliana (Mouse-ear cress) PE=2 SV=1	V	Defense mechanisms	PREDICTED: protein DETOXIFICATION 33 isoform X2 [Ricinus communis]
GD_transcript_15833	[R]	General function prediction only	Cellular Component: Arp2/3 protein complex (GO:0005885);; Biological Process: Arp2/3 complex-mediated actin nucleation (GO:0034314);; Molecular Function: actin filament binding (GO:0051015);;	K05757|8.74381e-168|rcu:8276923|K05757 actin related protein 2/3 complex, subunit 1A/1B | (RefSeq) actin-related protein 2/3 complex subunit 1A	Endocytosis (ko04144)	[Z]	Cytoskeleton	WD domain, G-beta repeat;; Anaphase-promoting complex subunit 4 WD40 domain	Actin-related protein 2/3 complex subunit 1A GN=ARPC1A OS=Arabidopsis thaliana (Mouse-ear cress) PE=2 SV=1	S	Function unknown	WD-repeat protein, putative [Ricinus communis]
GD_transcript_63724	--	--	Molecular Function: calmodulin binding (GO:0005516);; Cellular Component: plasma membrane (GO:0005886);; Biological Process: defense response (GO:0006952);; Biological Process: response to biotic stimulus (GO:0009607);; Cellular Component: integral component of membrane (GO:0016021);;	K08472|0|rcu:8270736|K08472 mlo protein | (RefSeq) MLO-like protein 12	--	--	--	Mlo family	MLO-like protein 6 GN=MLO6 OS=Arabidopsis thaliana (Mouse-ear cress) PE=2 SV=2	D	Cell cycle control, cell division, chromosome partitioning	PREDICTED: MLO-like protein 12 [Ricinus communis]
GD_transcript_50685	[R]	General function prediction only	--	--	--	[R]	General function prediction only	WD domain, G-beta repeat;; Anaphase-promoting complex subunit 4 WD40 domain;; LisH	Transcriptional corepressor LEUNIG GN=LUG OS=Arabidopsis thaliana (Mouse-ear cress) PE=1 SV=2	S	Function unknown	PREDICTED: transcriptional corepressor LEUNIG isoform X3 [Ricinus communis]
GD_transcript_3889	--	--	Molecular Function: DNA binding (GO:0003677);; Cellular Component: nucleus (GO:0005634);; Biological Process: regulation of transcription, DNA-templated (GO:0006355);; Biological Process: auxin-activated signaling pathway (GO:0009734);;	K14486|0|rcu:8262567|K14486 auxin response factor | (RefSeq) auxin response factor 1	Plant hormone signal transduction (ko04075)	--	--	Auxin response factor;; B3 DNA binding domain;; AUX/IAA family	Auxin response factor 1 GN=ARF1 OS=Arabidopsis thaliana (Mouse-ear cress) PE=1 SV=2	K	Transcription	PREDICTED: auxin response factor 1 [Ricinus communis]
GD_transcript_142278	--	--	Molecular Function: zinc ion binding (GO:0008270);; Cellular Component: integral component of membrane (GO:0016021);; Molecular Function: protein-cysteine S-palmitoyltransferase activity (GO:0019706);;	K20027|0|rcu:8273645|K20027 palmitoyltransferase ZDHHC1/11 [EC:2.3.1.225] | (RefSeq) protein S-acyltransferase 21	--	[R]	General function prediction only	DHHC palmitoyltransferase	Protein S-acyltransferase 21 GN=PAT21 OS=Arabidopsis thaliana (Mouse-ear cress) PE=2 SV=1	S	Function unknown	PREDICTED: protein S-acyltransferase 21 [Ricinus communis]
GD_transcript_1136	[T]	Signal transduction mechanisms	Molecular Function: protein serine/threonine kinase activity (GO:0004674);; Molecular Function: ATP binding (GO:0005524);; Cellular Component: nucleus (GO:0005634);; Cellular Component: plasma membrane (GO:0005886);; Biological Process: protein phosphorylation (GO:0006468);; Cellular Component: chloroplast (GO:0009507);; Biological Process: intracellular signal transduction (GO:0035556);;	--	--	[R]	General function prediction only	Protein kinase domain;; Protein tyrosine kinase;; Protein kinase domain;; Protein tyrosine kinase	Protein kinase G11A GN=OsI_021818 OS=Oryza sativa subsp. indica (Rice) PE=2 SV=1	T	Signal transduction mechanisms	serine/threonine-protein kinase D6PKL2-like [Hevea brasiliensis]
GD_transcript_102503	[G]	Carbohydrate transport and metabolism	Molecular Function: 6-phosphofructokinase activity (GO:0003872);; Molecular Function: ATP binding (GO:0005524);; Biological Process: fructose 6-phosphate metabolic process (GO:0006002);; Cellular Component: chloroplast (GO:0009507);; Molecular Function: metal ion binding (GO:0046872);; Biological Process: glycolytic process through fructose-6-phosphate (GO:0061615);;	K00850|2.75623e-162|rcu:8267060|K00850 6-phosphofructokinase 1 [EC:2.7.1.11] | (RefSeq) ATP-dependent 6-phosphofructokinase 5, chloroplastic	Glycolysis / Gluconeogenesis (ko00010);Pentose phosphate pathway (ko00030);Fructose and mannose metabolism (ko00051);Galactose metabolism (ko00052);Carbon metabolism (ko01200);Biosynthesis of amino acids (ko01230);RNA degradation (ko03018)	[G]	Carbohydrate transport and metabolism	Phosphofructokinase;; Phosphofructokinase	ATP-dependent 6-phosphofructokinase 5, chloroplastic {ECO:0000255|HAMAP-Rule:MF_03186} (Precursor) GN=At2g22480 OS=Arabidopsis thaliana (Mouse-ear cress) PE=1 SV=1	G	Carbohydrate transport and metabolism	PREDICTED: ATP-dependent 6-phosphofructokinase 5, chloroplastic [Ricinus communis]
GD_transcript_104639	--	--	Cellular Component: endoplasmic reticulum membrane (GO:0005789);; Cellular Component: integral component of membrane (GO:0016021);;	--	--	[U]	Intracellular trafficking, secretion, and vesicular transport	MSP (Major sperm protein) domain	Vesicle-associated protein 1-2, N-terminally processed GN=T14P1.5 OS=Arabidopsis thaliana (Mouse-ear cress) PE=1 SV=1	U	Intracellular trafficking, secretion, and vesicular transport	PREDICTED: vesicle-associated protein 1-2 [Ricinus communis]
GD_transcript_154880	--	--	Biological Process: pseudouridine synthesis (GO:0001522);; Cellular Component: viral nucleocapsid (GO:0019013);; Cellular Component: box H/ACA snoRNP complex (GO:0031429);; Biological Process: ribosome biogenesis (GO:0042254);;	K11128|2.12084e-49|rcu:8276508|K11128 H/ACA ribonucleoprotein complex subunit 1 | (RefSeq) putative H/ACA ribonucleoprotein complex subunit 1-like protein 1	Ribosome biogenesis in eukaryotes (ko03008)	[J]	Translation, ribosomal structure and biogenesis	--	Putative H/ACA ribonucleoprotein complex subunit 1-like protein 1 GN=At3g03920 OS=Arabidopsis thaliana (Mouse-ear cress) PE=2 SV=1	J	Translation, ribosomal structure and biogenesis	H/ACA ribonucleoprotein complex, subunit Gar1/Naf1 [Corchorus olitorius]
GD_transcript_94269	--	--	Molecular Function: protein serine/threonine kinase activity (GO:0004674);; Molecular Function: ATP binding (GO:0005524);; Biological Process: protein phosphorylation (GO:0006468);;	K14498|6.73631e-30|egu:105035966|K14498 serine/threonine-protein kinase SRK2 [EC:2.7.11.1] | (RefSeq) serine/threonine-protein kinase SAPK10	Plant hormone signal transduction (ko04075)	[T]	Signal transduction mechanisms	--	Serine/threonine-protein kinase SRK2E GN=F17I5.140 OS=Arabidopsis thaliana (Mouse-ear cress) PE=1 SV=1	T	Signal transduction mechanisms	serine/threonine-protein kinase SRK2E-like [Hevea brasiliensis]
GD_transcript_113542	[T]	Signal transduction mechanisms	Biological Process: MAPK cascade (GO:0000165);; Molecular Function: nucleotide binding (GO:0000166);; Molecular Function: protein serine/threonine kinase activity (GO:0004674);; Cellular Component: membrane (GO:0016020);; Molecular Function: oxidoreductase activity (GO:0016491);;	--	--	--	--	Protein tyrosine kinase;; Protein kinase domain;; Protein kinase domain;; Protein tyrosine kinase;; Leucine rich repeat N-terminal domain;; Protein tyrosine kinase;; Protein kinase domain	Probable LRR receptor-like serine/threonine-protein kinase At1g06840 (Precursor) GN=At1g06840 OS=Arabidopsis thaliana (Mouse-ear cress) PE=2 SV=2	T	Signal transduction mechanisms	PREDICTED: probable LRR receptor-like serine/threonine-protein kinase At1g06840 isoform X3 [Ricinus communis]
GD_transcript_96325	--	--	--	--	--	--	--	--	--	--	--	CYC02 protein isoform X1 [Jatropha curcas]
GD_transcript_136281	--	--	Molecular Function: nucleotide binding (GO:0000166);; Molecular Function: nucleic acid binding (GO:0003676);; Molecular Function: zinc ion binding (GO:0008270);;	--	--	[A]	RNA processing and modification	--	Serine/arginine-rich splicing factor RS2Z33 GN=F3G5.13 OS=Arabidopsis thaliana (Mouse-ear cress) PE=1 SV=1	S	Function unknown	serine/arginine-rich splicing factor RS2Z33-like isoform X2 [Manihot esculenta]
GD_transcript_45411	--	--	Molecular Function: GTPase activity (GO:0003924);; Molecular Function: GTP binding (GO:0005525);;	--	--	[R]	General function prediction only	Guanylate-binding protein, C-terminal domain;; Guanylate-binding protein, N-terminal domain	--	S	Function unknown	PREDICTED: guanylate-binding protein 1 [Ricinus communis]
GD_transcript_123011	[J]	Translation, ribosomal structure and biogenesis	Biological Process: cytoplasmic translation (GO:0002181);; Molecular Function: RNA binding (GO:0003723);; Molecular Function: structural constituent of ribosome (GO:0003735);; Cellular Component: cytosolic large ribosomal subunit (GO:0022625);;	K02938|4.72041e-98|rcu:8285984|K02938 large subunit ribosomal protein L8e | (RefSeq) 60S ribosomal protein L8	Ribosome (ko03010)	[J]	Translation, ribosomal structure and biogenesis	Ribosomal Proteins L2, RNA binding domain;; Ribosomal Proteins L2, C-terminal domain;; Ribosomal Proteins L2, C-terminal domain	60S ribosomal protein L8 GN=RPL8 OS=Solanum lycopersicum (Tomato) PE=2 SV=1	J	Translation, ribosomal structure and biogenesis	60S ribosomal protein L8 [Hevea brasiliensis]
GD_transcript_67140	--	--	--	--	--	--	--	MATH domain	MATH domain-containing protein At5g43560 GN=At5g43560 OS=Arabidopsis thaliana (Mouse-ear cress) PE=1 SV=1	S	Function unknown	conserved hypothetical protein [Ricinus communis]
GD_transcript_104004	--	--	--	K20360|2.01236e-74|jcu:105628431|K20360 TBC1 domain family member 2 | (RefSeq) TBC1 domain family member 22B	--	[U]	Intracellular trafficking, secretion, and vesicular transport	Rab-GTPase-TBC domain	--	S	Function unknown	TBC1 domain family member 22B [Jatropha curcas]
GD_transcript_109484	--	--	Biological Process: chloroplast organization (GO:0009658);; Cellular Component: chloroplast outer membrane (GO:0009707);;	--	--	--	--	--	Protein CHUP1, chloroplastic GN=CHUP1 OS=Arabidopsis thaliana (Mouse-ear cress) PE=1 SV=1	S	Function unknown	PREDICTED: protein CHUP1, chloroplastic [Ricinus communis]
GD_transcript_136372	--	--	Cellular Component: nucleoplasm (GO:0005654);; Cellular Component: nucleolus (GO:0005730);; Cellular Component: Noc1p-Noc2p complex (GO:0030690);; Cellular Component: Noc2p-Noc3p complex (GO:0030691);; Biological Process: ribosomal large subunit biogenesis (GO:0042273);;	K14833|0|cit:102610858|K14833 nucleolar complex protein 2 | (RefSeq) nucleolar complex protein 2 homolog	--	[J]	Translation, ribosomal structure and biogenesis	Noc2p family	Nucleolar complex protein 2 homolog GN=At2g18220 OS=Arabidopsis thaliana (Mouse-ear cress) PE=3 SV=2	S	Function unknown	nucleolar complex protein 2 homolog isoform X2 [Manihot esculenta]
GD_transcript_65632	[R]	General function prediction only	Cellular Component: nucleolus (GO:0005730);; Biological Process: protein phosphorylation (GO:0006468);; Molecular Function: myosin heavy chain kinase activity (GO:0016905);;	K14855|0|rcu:8259290|K14855 ribosome assembly protein 4 | (RefSeq) notchless protein homolog	--	[S]	Function unknown	WD domain, G-beta repeat;; Anaphase-promoting complex subunit 4 WD40 domain;; NLE (NUC135) domain;; Eukaryotic translation initiation factor eIF2A;; WD40-like Beta Propeller Repeat;; WD repeat-containing and planar cell polarity effector protein Fritz;; Nucleoporin Nup120/160	Notchless protein homolog GN=NLE1 OS=Arabidopsis thaliana (Mouse-ear cress) PE=2 SV=1	S	Function unknown	PREDICTED: notchless protein homolog [Ricinus communis]
GD_transcript_52024	--	--	Molecular Function: nucleotide binding (GO:0000166);; Molecular Function: nucleic acid binding (GO:0003676);;	--	--	--	--	--	--	S	Function unknown	PREDICTED: binding partner of ACD11 1 isoform X1 [Ricinus communis]
GD_transcript_68018	[R]	General function prediction only	--	--	--	[M]	Cell wall/membrane/envelope biogenesis	Ankyrin repeats (3 copies);; Ankyrin repeats (many copies);; Ankyrin repeats (many copies);; Ankyrin repeat;; Ankyrin repeat;; MSP (Major sperm protein) domain	Potassium channel AKT1 GN=AKT1 OS=Oryza sativa subsp. indica (Rice) PE=2 SV=1	S	Function unknown	PREDICTED: serine/threonine-protein phosphatase 6 regulatory ankyrin repeat subunit B [Ricinus communis]
GD_transcript_46630	--	--	Cellular Component: Golgi membrane (GO:0000139);; Molecular Function: sugar:proton symporter activity (GO:0005351);; Molecular Function: UDP-N-acetylgalactosamine transmembrane transporter activity (GO:0005463);; Cellular Component: endoplasmic reticulum (GO:0005783);; Biological Process: carbohydrate transport (GO:0008643);; Biological Process: pollen exine formation (GO:0010584);; Biological Pr…	K15272|2.02251e-175|rcu:8269060|K15272 solute carrier family 35 (UDP-sugar transporter), member A1/2/3 | (RefSeq) CMP-sialic acid transporter 5	--	[G]	Carbohydrate transport and metabolism	Nucleotide-sugar transporter;; Purine nucleobase transmembrane transport	CMP-sialic acid transporter 5 GN=At5g65000 OS=Arabidopsis thaliana (Mouse-ear cress) PE=2 SV=1	EG	Amino acid transport and metabolism;; Carbohydrate transport and metabolism	PREDICTED: CMP-sialic acid transporter 5 [Ricinus communis]
GD_transcript_116704	--	--	Molecular Function: magnesium ion transmembrane transporter activity (GO:0015095);; Biological Process: magnesium ion transport (GO:0015693);; Cellular Component: integral component of membrane (GO:0016021);; Biological Process: magnesium ion transmembrane transport (GO:1903830);;	--	--	--	--	EamA-like transporter family;; Magnesium transporter NIPA	Probable magnesium transporter NIPA9 GN=At5g11960 OS=Arabidopsis thaliana (Mouse-ear cress) PE=2 SV=1	S	Function unknown	PREDICTED: probable magnesium transporter NIPA9 [Ricinus communis]
GD_transcript_58010	--	--	Cellular Component: integral component of membrane (GO:0016021);;	K14617|1.7605e-110|rcu:8267504|K14617 LMBR1 domain-containing protein 1 | (RefSeq) LIMR family protein At5g01460	--	--	--	LMBR1-like membrane protein;; LMBR1-like membrane protein	LIMR family protein At5g01460 GN=At5g01460 OS=Arabidopsis thaliana (Mouse-ear cress) PE=2 SV=1	S	Function unknown	PREDICTED: LIMR family protein At5g01460 [Ricinus communis]
GD_transcript_4658	--	--	Biological Process: attachment of GPI anchor to protein (GO:0016255);; Cellular Component: GPI-anchor transamidase complex (GO:0042765);;	K05289|0|rcu:8281791|K05289 glycosylphosphatidylinositol transamidase | (RefSeq) glycosylphosphatidylinositol anchor attachment 1 protein	Glycosylphosphatidylinositol(GPI)-anchor biosynthesis (ko00563)	[O]	Posttranslational modification, protein turnover, chaperones	Gaa1-like, GPI transamidase component	--	S	Function unknown	PREDICTED: LOW QUALITY PROTEIN: glycosylphosphatidylinositol anchor attachment 1 protein [Ricinus communis]
GD_transcript_120162	[IQR]	Lipid transport and metabolism;; Secondary metabolites biosynthesis, transport and catabolism;; General function prediction only	Molecular Function: 3-oxoacyl-[acyl-carrier-protein] reductase (NADPH) activity (GO:0004316);; Biological Process: fatty acid biosynthetic process (GO:0006633);; Molecular Function: NAD binding (GO:0051287);; Biological Process: oxidation-reduction process (GO:0055114);;	K00059|7.85497e-91|rcu:8278455|K00059 3-oxoacyl-[acyl-carrier protein] reductase [EC:1.1.1.100] | (RefSeq) 3-oxoacyl-[acyl-carrier-protein] reductase 4	Fatty acid biosynthesis (ko00061);Biotin metabolism (ko00780);Biosynthesis of unsaturated fatty acids (ko01040);Fatty acid metabolism (ko01212)	[I]	Lipid transport and metabolism	short chain dehydrogenase;; Enoyl-(Acyl carrier protein) reductase;; KR domain;; Enoyl-(Acyl carrier protein) reductase	3-oxoacyl-[acyl-carrier-protein] reductase, chloroplastic (Precursor) GN=CLKR27 OS=Cuphea lanceolata (Cigar flower) PE=2 SV=1	S	Function unknown	Short-chain dehydrogenase/reductase SDR [Corchorus capsularis]
GD_transcript_6686	[T]	Signal transduction mechanisms	Molecular Function: protein serine/threonine kinase activity (GO:0004674);; Molecular Function: ATP binding (GO:0005524);; Biological Process: protein phosphorylation (GO:0006468);; Cellular Component: integral component of membrane (GO:0016021);;	--	--	[T]	Signal transduction mechanisms	Protein kinase domain;; Protein tyrosine kinase	Probable receptor-like protein kinase At5g18500 GN=At5g18500 OS=Arabidopsis thaliana (Mouse-ear cress) PE=2 SV=1	T	Signal transduction mechanisms	PREDICTED: probable receptor-like protein kinase At5g18500 isoform X1 [Ricinus communis]
GD_transcript_73312	[L]	Replication, recombination and repair	Biological Process: DNA metabolic process (GO:0006259);;	K03511|0|rcu:107261922|K03511 DNA polymerase kappa [EC:2.7.7.7] | (RefSeq) DNA polymerase kappa	--	[L]	Replication, recombination and repair	impB/mucB/samB family C-terminal domain;; IMS family HHH motif;; impB/mucB/samB family	DNA polymerase eta OS=Arabidopsis thaliana (Mouse-ear cress) PE=1 SV=1	L	Replication, recombination and repair	PREDICTED: DNA polymerase kappa isoform X2 [Ricinus communis]
GD_transcript_48573	--	--	Cellular Component: intracellular (GO:0005622);; Biological Process: intracellular protein transport (GO:0006886);;	--	--	[U]	Intracellular trafficking, secretion, and vesicular transport	VHS domain;; GAT domain	--	S	Function unknown	PREDICTED: target of Myb protein 1 [Ricinus communis]
GD_transcript_21455	[J]	Translation, ribosomal structure and biogenesis	Molecular Function: translation initiation factor activity (GO:0003743);; Molecular Function: translation elongation factor activity (GO:0003746);; Biological Process: translational initiation (GO:0006413);; Biological Process: translational frameshifting (GO:0006452);; Molecular Function: ribosome binding (GO:0043022);; Biological Process: positive regulation of translational elongation (GO:0045…	K03263|2.93602e-110|rcu:107262688|K03263 translation initiation factor 5A | (RefSeq) eukaryotic translation initiation factor 5A	--	[J]	Translation, ribosomal structure and biogenesis	Eukaryotic elongation factor 5A hypusine, DNA-binding OB fold	Eukaryotic translation initiation factor 5A OS=Manihot esculenta (Cassava) PE=2 SV=2	J	Translation, ribosomal structure and biogenesis	eukaryotic translation initiation factor 5A-like [Manihot esculenta]
GD_transcript_152582	--	--	Molecular Function: diacylglycerol kinase activity (GO:0004143);; Molecular Function: ATP binding (GO:0005524);; Biological Process: protein kinase C-activating G-protein coupled receptor signaling pathway (GO:0007205);; Biological Process: phosphorylation (GO:0016310);;	K00901|5.28729e-126|jcu:105647007|K00901 diacylglycerol kinase (ATP) [EC:2.7.1.107] | (RefSeq) diacylglycerol kinase 5-like	Glycerolipid metabolism (ko00561);Glycerophospholipid metabolism (ko00564);Phosphatidylinositol signaling system (ko04070)	[IT]	--	Diacylglycerol kinase catalytic domain;; Diacylglycerol kinase accessory domain;; Diacylglycerol kinase accessory domain	Diacylglycerol kinase 5 GN=DGK5 OS=Arabidopsis thaliana (Mouse-ear cress) PE=2 SV=1	I	Lipid transport and metabolism	diacylglycerol kinase 5 [Jatropha curcas]
GD_transcript_14641	--	--	Molecular Function: transcription coactivator activity (GO:0003713);; Cellular Component: nucleus (GO:0005634);; Biological Process: transcription from RNA polymerase II promoter (GO:0006366);; Molecular Function: zinc ion binding (GO:0008270);; Biological Process: positive regulation of transcription, DNA-templated (GO:0045893);;	--	--	[K]	Transcription	Putative zinc finger motif, C2HC5-type	--	S	Function unknown	Activating signal cointegrator, putative [Ricinus communis]
GD_transcript_120887	--	--	Cellular Component: microtubule cytoskeleton (GO:0015630);; Cellular Component: cytoskeletal part (GO:0044430);; Biological Process: regulation of cellular process (GO:0050794);;	--	--	--	--	--	--	--	--	PREDICTED: uncharacterized protein LOC8266019 isoform X3 [Ricinus communis]
GD_transcript_21551	[J]	Translation, ribosomal structure and biogenesis	Molecular Function: structural constituent of ribosome (GO:0003735);; Biological Process: translation (GO:0006412);; Cellular Component: cytosolic large ribosomal subunit (GO:0022625);;	K02885|1.2758e-128|rcu:8259913|K02885 large subunit ribosomal protein L19e | (RefSeq) 60S ribosomal protein L19-3	Ribosome (ko03010)	[J]	Translation, ribosomal structure and biogenesis	Ribosomal protein L19e	60S ribosomal protein L19-2 GN=RPL19B OS=Arabidopsis thaliana (Mouse-ear cress) PE=2 SV=1	J	Translation, ribosomal structure and biogenesis	PREDICTED: 60S ribosomal protein L19-3 [Ricinus communis]
GD_transcript_110534	--	--	Molecular Function: methyltransferase activity (GO:0008168);; Molecular Function: zinc ion binding (GO:0008270);; Cellular Component: integral component of membrane (GO:0016021);; Biological Process: methylation (GO:0032259);;	--	--	--	--	Putative S-adenosyl-L-methionine-dependent methyltransferase;; Ring finger domain;; Zinc finger, C3HC4 type (RING finger);; RING-like zinc finger;; RING-H2 zinc finger domain;; Zinc finger, C3HC4 type (RING finger);; zinc-RING finger domain;; RING-type zinc-finger	RING-H2 finger protein ATL68 GN=ATL68 OS=Arabidopsis thaliana (Mouse-ear cress) PE=2 SV=1	S	Function unknown	ATRAD3, putative [Ricinus communis]
GD_transcript_141087	--	--	--	--	--	--	--	Protein of unknown function (DUF1677)	--	S	Function unknown	PREDICTED: uncharacterized protein LOC8279035 [Ricinus communis]
GD_transcript_127556	--	--	--	--	--	--	--	--	--	S	Function unknown	PREDICTED: uncharacterized protein LOC8275967 isoform X1 [Ricinus communis]
GD_transcript_100474	--	--	Cellular Component: integral component of membrane (GO:0016021);;	--	--	--	--	--	--	S	Function unknown	PREDICTED: LOW QUALITY PROTEIN: uncharacterized protein LOC8281888 [Ricinus communis]
GD_transcript_10840	--	--	Cellular Component: proteasome complex (GO:0000502);; Cellular Component: cytosol (GO:0005829);; Biological Process: protein deneddylation (GO:0010388);;	K12176|0|rcu:8279868|K12176 COP9 signalosome complex subunit 2 | (RefSeq) COP9 signalosome complex subunit 2	--	[OT]	--	PCI domain	COP9 signalosome complex subunit 2 GN=T20P8.4 OS=Arabidopsis thaliana (Mouse-ear cress) PE=1 SV=1	O	Posttranslational modification, protein turnover, chaperones	COP9 signalosome complex subunit 2 [Hevea brasiliensis]
GD_transcript_49360	--	--	Molecular Function: protein dimerization activity (GO:0046983);;	--	--	--	--	Helix-loop-helix DNA-binding domain	Transcription factor BIM2 GN=T6L1.19 OS=Arabidopsis thaliana (Mouse-ear cress) PE=1 SV=1	K	Transcription	transcription factor BIM2-like isoform X4 [Hevea brasiliensis]
GD_transcript_67130	--	--	Molecular Function: hydrolase activity (GO:0016787);;	K14497|3.34657e-148|rcu:8287463|K14497 protein phosphatase 2C [EC:3.1.3.16] | (RefSeq) protein phosphatase 2C 37	Plant hormone signal transduction (ko04075)	[T]	Signal transduction mechanisms	Protein phosphatase 2C;; Protein phosphatase 2C	Probable protein phosphatase 2C 24 GN=At2g29380 OS=Arabidopsis thaliana (Mouse-ear cress) PE=2 SV=1	T	Signal transduction mechanisms	PREDICTED: protein phosphatase 2C 37 [Ricinus communis]
GD_transcript_117567	--	--	--	--	--	--	--	--	--	--	--	PREDICTED: uncharacterized protein LOC104211835 isoform X2 [Nicotiana sylvestris]
GD_transcript_51679	--	--	--	--	--	--	--	--	Pentatricopeptide repeat-containing protein At4g18975, chloroplastic (Precursor) GN=At4g18975 OS=Arabidopsis thaliana (Mouse-ear cress) PE=2 SV=2	S	Function unknown	PREDICTED: pentatricopeptide repeat-containing protein At4g18975, chloroplastic, partial [Ricinus communis]
GD_transcript_135657	[J]	Translation, ribosomal structure and biogenesis	Molecular Function: methyltransferase activity (GO:0008168);; Biological Process: methylation (GO:0032259);;	K15264|1.862e-93|pop:POPTR_0006s24040g|K15264 putative methyltransferase [EC:2.1.1.-] | (RefSeq) POPTRDRAFT_415982; hypothetical protein	--	[D]	Cell cycle control, cell division, chromosome partitioning	--	--	J	Translation, ribosomal structure and biogenesis	hypothetical protein L484_003780 [Morus notabilis]
GD_transcript_151185	--	--	Cellular Component: AP-5 adaptor complex (GO:0044599);;	K19025|1.2928e-140|jcu:105632904|K19025 AP-5 complex subunit zeta-1 | (RefSeq) AP-5 complex subunit zeta-1	--	--	--	AP-5 complex subunit, vesicle trafficking	--	S	Function unknown	AP-5 complex subunit zeta-1 isoform X1 [Hevea brasiliensis]
GD_transcript_99826	--	--	Cellular Component: late endosome (GO:0005770);; Cellular Component: cytosol (GO:0005829);; Biological Process: intracellular protein transport (GO:0006886);; Molecular Function: protein transporter activity (GO:0008565);; Cellular Component: retromer complex (GO:0030904);; Biological Process: retrograde transport, endosome to Golgi (GO:0042147);;	K18468|0|jcu:105635314|K18468 vacuolar protein sorting-associated protein 35 | (RefSeq) vacuolar protein sorting-associated protein 35B	Endocytosis (ko04144)	[U]	Intracellular trafficking, secretion, and vesicular transport	Vacuolar protein sorting-associated protein 35;; Vacuolar protein sorting-associated protein 35;; Vacuolar protein sorting-associated protein 35	Vacuolar protein sorting-associated protein 35B GN=VPS35B OS=Arabidopsis thaliana (Mouse-ear cress) PE=1 SV=1	U	Intracellular trafficking, secretion, and vesicular transport	vacuolar protein sorting-associated protein 35B-like isoform X1 [Hevea brasiliensis]
GD_transcript_152659	[P]	Inorganic ion transport and metabolism	Cellular Component: chloroplast stroma (GO:0009570);; Molecular Function: sulfite reductase activity (GO:0016002);; Biological Process: sulfate reduction (GO:0019419);; Molecular Function: heme binding (GO:0020037);; Molecular Function: sulfite reductase (ferredoxin) activity (GO:0050311);; Molecular Function: 4 iron, 4 sulfur cluster binding (GO:0051539);;	K00392|9.85395e-123|rcu:8274446|K00392 sulfite reductase (ferredoxin) [EC:1.8.7.1] | (RefSeq) sulfite reductase [ferredoxin], chloroplastic	Sulfur metabolism (ko00920)	[P]	Inorganic ion transport and metabolism	Nitrite and sulphite reductase 4Fe-4S domain;; Nitrite and sulphite reductase 4Fe-4S domain	Sulfite reductase 1 [ferredoxin], chloroplastic (Precursor) GN=SIR1 OS=Nicotiana tabacum (Common tobacco) PE=1 SV=1	C	Energy production and conversion	PREDICTED: sulfite reductase [ferredoxin], chloroplastic [Ricinus communis]
GD_transcript_126119	[S]	Function unknown	Cellular Component: pre-autophagosomal structure (GO:0000407);; Cellular Component: endoplasmic reticulum (GO:0005783);; Biological Process: exocytosis (GO:0006887);; Biological Process: endoplasmic reticulum organization (GO:0007029);; Biological Process: Golgi organization (GO:0007030);; Biological Process: regulation of autophagy (GO:0010506);; Cellular Component: integral component of membran…	K21248|3.95121e-123|rcu:8261459|K21248 vacuole membrane protein 1 | (RefSeq) vacuole membrane protein KMS1	--	[R]	General function prediction only	SNARE associated Golgi protein	Vacuole membrane protein KMS1 {ECO:0000303|PubMed:21294794} OS=Arabidopsis thaliana (Mouse-ear cress) PE=1 SV=1	S	Function unknown	PREDICTED: vacuole membrane protein KMS1 [Ricinus communis]
GD_transcript_83348	--	--	Cellular Component: vacuolar proton-transporting V-type ATPase, V0 domain (GO:0000220);; Cellular Component: plant-type vacuole (GO:0000325);; Biological Process: vacuolar acidification (GO:0007035);; Biological Process: ATP synthesis coupled proton transport (GO:0015986);; Biological Process: ATP hydrolysis coupled proton transport (GO:0015991);; Cellular Component: integral component of membran…	K02154|0|jcu:105630110|K02154 V-type H+-transporting ATPase subunit a | (RefSeq) V-type proton ATPase subunit a3-like	Oxidative phosphorylation (ko00190);Phagosome (ko04145)	[C]	Energy production and conversion	V-type ATPase 116kDa subunit family;; V-type ATPase 116kDa subunit family;; V-type ATPase 116kDa subunit family	V-type proton ATPase subunit a3 GN=VHA-a3 OS=Arabidopsis thaliana (Mouse-ear cress) PE=1 SV=1	C	Energy production and conversion	V-type proton ATPase subunit a3-like isoform X2 [Hevea brasiliensis]
GD_transcript_122487	[TK]	Signal transduction mechanisms;; Transcription	Molecular Function: GTP diphosphokinase activity (GO:0008728);; Biological Process: guanosine tetraphosphate metabolic process (GO:0015969);; Molecular Function: hydrolase activity (GO:0016787);;	--	--	[T]	Signal transduction mechanisms	HD domain;; Region found in RelA / SpoT proteins;; HD domain;; TGS domain	Probable GTP diphosphokinase RSH3, chloroplastic (Precursor) GN=RSH3 OS=Arabidopsis thaliana (Mouse-ear cress) PE=2 SV=1	KT	Transcription;; Signal transduction mechanisms	PREDICTED: uncharacterized protein LOC8283073 isoform X4 [Ricinus communis]
GD_transcript_134752	--	--	Cellular Component: plastid (GO:0009536);; Cellular Component: membrane (GO:0016020);;	--	--	--	--	--	--	S	Function unknown	uncharacterized protein LOC110646318 [Hevea brasiliensis]
GD_transcript_13287	--	--	--	K01363|3.93677e-26|rcu:8270811|K01363 cathepsin B [EC:3.4.22.1] | (RefSeq) cathepsin B	--	[O]	Posttranslational modification, protein turnover, chaperones	--	--	O	Posttranslational modification, protein turnover, chaperones	PREDICTED: cathepsin B [Ricinus communis]
GD_transcript_17891	[I]	Lipid transport and metabolism	Molecular Function: isopentenyl-diphosphate delta-isomerase activity (GO:0004452);; Biological Process: isoprenoid biosynthetic process (GO:0008299);; Molecular Function: hydrolase activity (GO:0016787);;	K01823|5.16026e-174|rcu:8274290|K01823 isopentenyl-diphosphate Delta-isomerase [EC:5.3.3.2] | (RefSeq) isopentenyl-diphosphate Delta-isomerase I	Terpenoid backbone biosynthesis (ko00900)	[Q]	Secondary metabolites biosynthesis, transport and catabolism	NUDIX domain	Isopentenyl-diphosphate Delta-isomerase II GN=IPI2 OS=Clarkia breweri (Fairy fans) PE=3 SV=2	I	Lipid transport and metabolism	PREDICTED: isopentenyl-diphosphate Delta-isomerase I [Ricinus communis]
GD_transcript_84845	--	--	Molecular Function: microtubule motor activity (GO:0003777);; Molecular Function: ATP binding (GO:0005524);; Cellular Component: kinesin complex (GO:0005871);; Cellular Component: microtubule (GO:0005874);; Biological Process: microtubule-based movement (GO:0007018);; Molecular Function: microtubule binding (GO:0008017);; Cellular Component: integral component of membrane (GO:0016021);; Molecular…	K10393|3.37446e-79|rcu:8278732|K10393 kinesin family member 2/24 | (RefSeq) kinesin-13A	--	[Z]	Cytoskeleton	--	Kinesin-13A GN=KINESIN-13A OS=Arabidopsis thaliana (Mouse-ear cress) PE=1 SV=1	Z	Cytoskeleton	PREDICTED: kinesin-13A [Ricinus communis]
GD_transcript_141122	--	--	--	--	--	--	--	Histidine kinase-, DNA gyrase B-, and HSP90-like ATPase	Protein DEFECTIVE IN MERISTEM SILENCING 3 GN=F2K15.110 OS=Arabidopsis thaliana (Mouse-ear cress) PE=1 SV=1	S	Function unknown	uncharacterized protein LOC110633695 isoform X2 [Hevea brasiliensis]
GD_transcript_141326	[V]	Defense mechanisms	Molecular Function: nucleotide binding (GO:0000166);; Cellular Component: membrane (GO:0016020);; Molecular Function: ATPase activity, coupled to transmembrane movement of substances (GO:0042626);; Biological Process: single-organism transport (GO:0044765);; Biological Process: transmembrane transport (GO:0055085);;	K05658|0|jcu:105642696|K05658 ATP-binding cassette, subfamily B (MDR/TAP), member 1 [EC:3.6.3.44] | (RefSeq) ABC transporter B family member 21-like	ABC transporters (ko02010)	[Q]	Secondary metabolites biosynthesis, transport and catabolism	ABC transporter;; ABC transporter transmembrane region;; Predicted ATPase of the ABC class;; ABC transporter transmembrane region;; ABC transporter transmembrane region;; ABC transporter transmembrane region;; ABC transporter	ABC transporter B family member 4 GN=F14M4.17 OS=Arabidopsis thaliana (Mouse-ear cress) PE=1 SV=1	V	Defense mechanisms	ABC transporter B family member 11 isoform X2 [Jatropha curcas]
GD_transcript_103161	[K]	Transcription	Molecular Function: RNA polymerase I activity (GO:0001054);; Molecular Function: DNA binding (GO:0003677);; Cellular Component: DNA-directed RNA polymerase I complex (GO:0005736);; Biological Process: transcription from RNA polymerase I promoter (GO:0006360);; Molecular Function: ribonucleoside binding (GO:0032549);;	K03002|0|rcu:8283413|K03002 DNA-directed RNA polymerase I subunit RPA2 [EC:2.7.7.6] | (RefSeq) DNA-directed RNA polymerase I subunit 2	Purine metabolism (ko00230);Pyrimidine metabolism (ko00240);RNA polymerase (ko03020)	[K]	Transcription	RNA polymerase Rpb2, domain 6;; RNA polymerase Rpb2, domain 3;; RNA polymerase I, Rpa2 specific domain;; RNA polymerase beta subunit;; RNA polymerase Rpb2, domain 7;; RNA polymerase Rpb2, domain 2	DNA-directed RNA polymerase II subunit RPB2 GN=RPB2 OS=Solanum lycopersicum (Tomato) PE=2 SV=1	K	Transcription	DNA-directed RNA polymerase I subunit, putative [Ricinus communis]
GD_transcript_78429	[L]	Replication, recombination and repair	Molecular Function: nucleic acid binding (GO:0003676);; Molecular Function: ATP-dependent RNA helicase activity (GO:0004004);; Molecular Function: ATP binding (GO:0005524);; Biological Process: RNA secondary structure unwinding (GO:0010501);;	K14805|0|rcu:8265696|K14805 ATP-dependent RNA helicase DDX24/MAK5 [EC:3.6.4.13] | (RefSeq) DEAD-box ATP-dependent RNA helicase 13	--	[A]	RNA processing and modification	DEAD/DEAH box helicase;; Helicase conserved C-terminal domain	DEAD-box ATP-dependent RNA helicase 13 OS=Oryza sativa subsp. japonica (Rice) PE=2 SV=2	L	Replication, recombination and repair	PREDICTED: LOW QUALITY PROTEIN: DEAD-box ATP-dependent RNA helicase 13 [Ricinus communis]
GD_transcript_57313	--	--	--	--	--	--	--	RWP-RK domain;; PB1 domain	Protein NLP2 GN=NLP2 OS=Arabidopsis thaliana (Mouse-ear cress) PE=2 SV=3	S	Function unknown	PREDICTED: protein NLP1 [Ricinus communis]
GD_transcript_69555	[J]	Translation, ribosomal structure and biogenesis	Biological Process: enzyme-directed rRNA pseudouridine synthesis (GO:0000455);; Cellular Component: cytosol (GO:0005829);; Molecular Function: pseudouridine synthase activity (GO:0009982);; Molecular Function: deaminase activity (GO:0019239);;	K06180|1.83988e-163|jcu:105639399|K06180 23S rRNA pseudouridine1911/1915/1917 synthase [EC:5.4.99.23] | (RefSeq) RNA pseudouridine synthase 2, chloroplastic	--	[A]	RNA processing and modification	RNA pseudouridylate synthase	RNA pseudouridine synthase 2, chloroplastic (Precursor) GN=At1g76050 OS=Arabidopsis thaliana (Mouse-ear cress) PE=2 SV=1	J	Translation, ribosomal structure and biogenesis	RNA pseudouridine synthase 2, chloroplastic isoform X1 [Manihot esculenta]
GD_transcript_90876	[M]	Cell wall/membrane/envelope biogenesis	Biological Process: MAPK cascade (GO:0000165);; Molecular Function: MAP kinase activity (GO:0004707);; Molecular Function: ATP binding (GO:0005524);; Cellular Component: nucleus (GO:0005634);; Biological Process: response to indolebutyric acid (GO:0080026);;	K04464|1.12747e-169|egr:104443843|K04464 mitogen-activated protein kinase 7 [EC:2.7.11.24] | (RefSeq) mitogen-activated protein kinase homolog MMK2	--	[T]	Signal transduction mechanisms	Protein kinase domain;; Protein tyrosine kinase	Mitogen-activated protein kinase 4 GN=MPK4 OS=Arabidopsis thaliana (Mouse-ear cress) PE=1 SV=2	T	Signal transduction mechanisms	PREDICTED: mitogen-activated protein kinase homolog MMK2-like [Populus euphratica]
GD_transcript_89691	[R]	General function prediction only	Molecular Function: NAD+ synthase (glutamine-hydrolyzing) activity (GO:0003952);; Molecular Function: ATP binding (GO:0005524);; Cellular Component: cytosol (GO:0005829);; Biological Process: NAD biosynthetic process (GO:0009435);; Molecular Function: hydrolase activity, acting on carbon-nitrogen (but not peptide) bonds (GO:0016810);;	K01950|0|crb:CARUB_v10012018mg|K01950 NAD+ synthase (glutamine-hydrolysing) [EC:6.3.5.1] | (RefSeq) hypothetical protein	Nicotinate and nicotinamide metabolism (ko00760)	[HR]	--	Carbon-nitrogen hydrolase;; NAD synthase;; NAD synthase	Glutamine-dependent NAD(+) synthetase GN=At1g55090 OS=Arabidopsis thaliana (Mouse-ear cress) PE=2 SV=1	S	Function unknown	glutamine-dependent NAD(+) synthetase [Capsella rubella]
GD_transcript_43492	--	--	Molecular Function: protein serine/threonine kinase activity (GO:0004674);; Molecular Function: protein serine/threonine/tyrosine kinase activity (GO:0004712);; Molecular Function: ATP binding (GO:0005524);; Biological Process: protein phosphorylation (GO:0006468);;	K18670|8.3563e-161|rcu:8284284|K18670 dual specificity protein kinase YAK1 [EC:2.7.12.1] | (RefSeq) uncharacterized LOC8284284	--	[R]	General function prediction only	Protein kinase domain;; Protein tyrosine kinase	Serine/threonine-protein kinase AFC2 GN=AFC2 OS=Arabidopsis thaliana (Mouse-ear cress) PE=1 SV=1	T	Signal transduction mechanisms	PREDICTED: uncharacterized protein LOC8284284 isoform X1 [Ricinus communis]
GD_transcript_60003	[I]	Lipid transport and metabolism	--	--	--	[I]	Lipid transport and metabolism	--	--	I	Lipid transport and metabolism	PREDICTED: (R)-specific enoyl-CoA hydratase isoform X2 [Ricinus communis]
GD_transcript_18196	--	--	Cellular Component: integral component of membrane (GO:0016021);;	--	--	--	--	--	--	S	Function unknown	PREDICTED: uncharacterized protein LOC8259065 [Ricinus communis]
GD_transcript_88826	[J]	Translation, ribosomal structure and biogenesis	Molecular Function: RNA binding (GO:0003723);; Molecular Function: structural constituent of ribosome (GO:0003735);; Biological Process: translation (GO:0006412);; Cellular Component: cytosolic ribosome (GO:0022626);;	K02926|3.27129e-146|rcu:8277970|K02926 large subunit ribosomal protein L4 | (RefSeq) 50S ribosomal protein L4	Ribosome (ko03010)	[J]	Translation, ribosomal structure and biogenesis	Ribosomal protein L4/L1 family	50S ribosomal protein L4, chloroplastic GN=rpl4 OS=Thalassiosira pseudonana (Marine diatom) PE=3 SV=1	J	Translation, ribosomal structure and biogenesis	PREDICTED: 50S ribosomal protein L4 [Ricinus communis]
GD_transcript_101432	--	--	--	--	--	--	--	Remorin, C-terminal region	Uncharacterized protein At3g61260 GN=At3g61260 OS=Arabidopsis thaliana (Mouse-ear cress) PE=1 SV=1	S	Function unknown	PREDICTED: uncharacterized protein LOC8278857 [Ricinus communis]
GD_transcript_10673	--	--	--	K15161|4.11399e-126|rcu:8286086|K15161 cyclin C | (RefSeq) cyclin-C1-1	--	[K]	Transcription	Cyclin, N-terminal domain	Cyclin-C1-2 GN=CYCC1-2 OS=Arabidopsis thaliana (Mouse-ear cress) PE=2 SV=1	DKL	Cell cycle control, cell division, chromosome partitioning;; Transcription;; Replication, recombination and repair	PREDICTED: cyclin-C1-1 [Ricinus communis]
GD_transcript_99544	--	--	Cellular Component: intracellular (GO:0005622);; Biological Process: intracellular protein transport (GO:0006886);; Molecular Function: zinc ion binding (GO:0008270);; Biological Process: vesicle-mediated transport (GO:0016192);;	K20178|0|rcu:8285492|K20178 vacuolar protein sorting-associated protein 8 | (RefSeq) vacuolar protein sorting-associated protein 8 homolog	--	--	--	Golgi CORVET complex core vacuolar protein 8;; Region in Clathrin and VPS	--	S	Function unknown	conserved hypothetical protein [Ricinus communis]
GD_transcript_50387	--	--	Molecular Function: zinc ion binding (GO:0008270);; Molecular Function: ligase activity (GO:0016874);;	--	--	--	--	--	--	S	Function unknown	uncharacterized protein LOC110648773 isoform X1 [Hevea brasiliensis]
GD_transcript_88418	--	--	--	K08059|8.31542e-44|rcu:8263103|K08059 interferon, gamma-inducible protein 30 | (RefSeq) gamma-interferon-inducible lysosomal thiol reductase	--	[O]	Posttranslational modification, protein turnover, chaperones	Gamma interferon inducible lysosomal thiol reductase (GILT)	--	S	Function unknown	PREDICTED: gamma-interferon-inducible lysosomal thiol reductase [Ricinus communis]
GD_transcript_50189	--	--	Cellular Component: nucleus (GO:0005634);; Biological Process: response to light stimulus (GO:0009416);; Biological Process: regulation of flower development (GO:0009909);;	--	--	--	--	CCT motif	Zinc finger protein CONSTANS-LIKE 1 GN=COL1 OS=Arabidopsis thaliana (Mouse-ear cress) PE=1 SV=1	S	Function unknown	PREDICTED: two-component response regulator-like PRR37 [Ricinus communis]
GD_transcript_142973	--	--	Cellular Component: membrane (GO:0016020);;	--	--	[GMW]	--	Exostosin family;; Exostosin family	Probable glycosyltransferase At5g03795 GN=At5g03795 OS=Arabidopsis thaliana (Mouse-ear cress) PE=3 SV=2	S	Function unknown	PREDICTED: probable glycosyltransferase At5g03795 [Ricinus communis]
GD_transcript_114174	--	--	Biological Process: maturation of SSU-rRNA from tricistronic rRNA transcript (SSU-rRNA, 5.8S rRNA, LSU-rRNA) (GO:0000462);; Biological Process: endonucleolytic cleavage of tricistronic rRNA transcript (SSU-rRNA, 5.8S rRNA, LSU-rRNA) (GO:0000479);; Molecular Function: GTPase activity (GO:0003924);; Molecular Function: GTP binding (GO:0005525);; Cellular Component: nucleus (GO:0005634);; Cellular C…	K14569|0|rcu:8269280|K14569 ribosome biogenesis protein BMS1 | (RefSeq) ribosome biogenesis protein bms1	Ribosome biogenesis in eukaryotes (ko03008)	[J]	Translation, ribosomal structure and biogenesis	AARP2CN (NUC121) domain;; 40S ribosome biogenesis protein Tsr1 and BMS1 C-terminal;; 40S ribosome biogenesis protein Tsr1 and BMS1 C-terminal	--	J	Translation, ribosomal structure and biogenesis	PREDICTED: LOW QUALITY PROTEIN: ribosome biogenesis protein bms1 [Ricinus communis]
GD_transcript_25489	[J]	Translation, ribosomal structure and biogenesis	Molecular Function: RNA binding (GO:0003723);; Molecular Function: structural constituent of ribosome (GO:0003735);; Biological Process: translation (GO:0006412);; Cellular Component: cytosolic large ribosomal subunit (GO:0022625);;	K02908|1.98131e-66|rcu:8276054|K02908 large subunit ribosomal protein L30e | (RefSeq) 60S ribosomal protein L30	Ribosome (ko03010)	[J]	Translation, ribosomal structure and biogenesis	Ribosomal protein L7Ae/L30e/S12e/Gadd45 family	60S ribosomal protein L30 GN=RPL30 OS=Lupinus luteus (European yellow lupin) PE=3 SV=1	J	Translation, ribosomal structure and biogenesis	PREDICTED: 60S ribosomal protein L30 [Ricinus communis]
GD_transcript_6018	--	--	Biological Process: cytoskeleton organization (GO:0007010);; Molecular Function: microtubule binding (GO:0008017);;	--	--	--	--	Microtubule-associated protein 70	Microtubule-associated protein 70-2 GN=MAP70.2 OS=Arabidopsis thaliana (Mouse-ear cress) PE=1 SV=1	S	Function unknown	microtubule-associated protein 70-1-like [Manihot esculenta]
GD_transcript_65124	[E]	Amino acid transport and metabolism	Molecular Function: 1-aminocyclopropane-1-carboxylate synthase activity (GO:0016847);; Molecular Function: pyridoxal phosphate binding (GO:0030170);; Biological Process: 1-aminocyclopropane-1-carboxylate biosynthetic process (GO:0042218);;	K20772|0|rcu:8287433|K20772 1-aminocyclopropane-1-carboxylate synthase 1/2/6 [EC:4.4.1.14] | (RefSeq) ACS7; 1-aminocyclopropane-1-carboxylate synthase	Cysteine and methionine metabolism (ko00270)	[T]	Signal transduction mechanisms	Aminotransferase class I and II;; Aminotransferase class I and II	1-aminocyclopropane-1-carboxylate synthase GN=ACS1 OS=Glycine max (Soybean) PE=2 SV=1	E	Amino acid transport and metabolism	PREDICTED: 1-aminocyclopropane-1-carboxylate synthase [Ricinus communis]
GD_transcript_148911	--	--	--	--	--	--	--	Cleavage site for pathogenic type III effector avirulence factor Avr	RPM1-interacting protein 4 GN=RIN4 OS=Arabidopsis thaliana (Mouse-ear cress) PE=1 SV=1	S	Function unknown	PREDICTED: RPM1-interacting protein 4 [Ricinus communis]
GD_transcript_144744	[M]	Cell wall/membrane/envelope biogenesis	Molecular Function: protein serine/threonine kinase activity (GO:0004674);; Molecular Function: non-membrane spanning protein tyrosine kinase activity (GO:0004715);; Molecular Function: ATP binding (GO:0005524);; Cellular Component: plasma membrane (GO:0005886);; Cellular Component: integral component of membrane (GO:0016021);; Biological Process: peptidyl-tyrosine phosphorylation (GO:0018108);;	--	--	--	--	Protein kinase domain;; Protein tyrosine kinase;; Leucine rich repeat;; Leucine rich repeat N-terminal domain;; Leucine Rich repeats (2 copies)	Protein NSP-INTERACTING KINASE 3 (Precursor) GN=NIK3 OS=Arabidopsis thaliana (Mouse-ear cress) PE=1 SV=1	T	Signal transduction mechanisms	PREDICTED: protein NSP-INTERACTING KINASE 3 [Ricinus communis]
GD_transcript_125534	--	--	Molecular Function: calcium ion binding (GO:0005509);;	K11583|0|rcu:8258631|K11583 serine/threonine-protein phosphatase 2A regulatory subunit B'' | (RefSeq) serine/threonine protein phosphatase 2A regulatory subunit B''beta	mRNA surveillance pathway (ko03015)	[A]	RNA processing and modification	EF-hand domain pair;; EF-hand domain;; EF hand;; EF-hand domain pair;; EF hand	Serine/threonine protein phosphatase 2A regulatory subunit B&apos;&apos;beta GN=B&apos;&apos;BETA OS=Arabidopsis thaliana (Mouse-ear cress) PE=1 SV=1	T	Signal transduction mechanisms	PREDICTED: serine/threonine protein phosphatase 2A regulatory subunit B&apos;&apos;beta [Ricinus communis]
GD_transcript_131856	--	--	--	--	--	--	--	--	--	S	Function unknown	PREDICTED: zinc finger MYM-type protein 1-like [Malus domestica]
GD_transcript_86859	[G]	Carbohydrate transport and metabolism	Molecular Function: hydrolase activity, hydrolyzing O-glycosyl compounds (GO:0004553);; Cellular Component: cell wall (GO:0005618);; Biological Process: xyloglucan metabolic process (GO:0010411);; Molecular Function: xyloglucan:xyloglucosyl transferase activity (GO:0016762);; Biological Process: cell wall biogenesis (GO:0042546);; Cellular Component: apoplast (GO:0048046);; Biological Process: ce…	--	--	--	--	Glycosyl hydrolases family 16;; Xyloglucan endo-transglycosylase (XET) C-terminus	Probable xyloglucan endotransglucosylase/hydrolase protein 25 (Precursor) GN=MUA2.12 OS=Arabidopsis thaliana (Mouse-ear cress) PE=2 SV=2	G	Carbohydrate transport and metabolism	xyloglucan endotransglucosylase/hydrolase protein 22-like isoform X2 [Quercus suber]
GD_transcript_135691	--	--	Molecular Function: RNA binding (GO:0003723);; Molecular Function: mRNA (guanine-N7-)-methyltransferase activity (GO:0004482);; Cellular Component: nucleus (GO:0005634);; Biological Process: 7-methylguanosine mRNA capping (GO:0006370);; Biological Process: RNA (guanine-N7)-methylation (GO:0036265);;	K00565|2.45282e-129|rcu:8265779|K00565 mRNA (guanine-N7-)-methyltransferase [EC:2.1.1.56] | (RefSeq) mRNA cap guanine-N7 methyltransferase 1	mRNA surveillance pathway (ko03015)	[A]	RNA processing and modification	mRNA capping enzyme	mRNA cap guanine-N7 methyltransferase 1 GN=At3g20650 OS=Arabidopsis thaliana (Mouse-ear cress) PE=2 SV=1	A	RNA processing and modification	PREDICTED: mRNA cap guanine-N7 methyltransferase 1 [Ricinus communis]
GD_transcript_15189	[S]	Function unknown	--	--	--	--	--	--	--	S	Function unknown	PREDICTED: uncharacterized protein LOC8289104 isoform X2 [Ricinus communis]
GD_transcript_148706	--	--	Molecular Function: RNA binding (GO:0003723);; Cellular Component: plasma membrane (GO:0005886);; Molecular Function: magnesium ion transmembrane transporter activity (GO:0015095);; Biological Process: magnesium ion transport (GO:0015693);; Cellular Component: integral component of membrane (GO:0016021);; Biological Process: cation transmembrane transport (GO:0098655);; Biological Process: magnes…	K16075|5.8398e-48|rcu:8267734|K16075 magnesium transporter | (RefSeq) magnesium transporter MRS2-4	--	[P]	Inorganic ion transport and metabolism	--	Magnesium transporter MRS2-4 GN=F17J16.20 OS=Arabidopsis thaliana (Mouse-ear cress) PE=2 SV=1	U	Intracellular trafficking, secretion, and vesicular transport	PREDICTED: magnesium transporter MRS2-4 [Ricinus communis]
GD_transcript_156529	--	--	--	--	--	[S]	Function unknown	HEAT repeat;; non-SMC mitotic condensation complex subunit 1	Protein SHOOT GRAVITROPISM 6 GN=SGR6 OS=Arabidopsis thaliana (Mouse-ear cress) PE=2 SV=1	S	Function unknown	protein SHOOT GRAVITROPISM 6 isoform X3 [Hevea brasiliensis]
GD_transcript_126299	[G]	Carbohydrate transport and metabolism	Molecular Function: transporter activity (GO:0005215);; Biological Process: transport (GO:0006810);; Cellular Component: integral component of membrane (GO:0016021);;	K09872|0|rcu:8270441|K09872 aquaporin PIP | (RefSeq) Pip1-1, aquaporin; probable aquaporin PIP-type 7a	--	[G]	Carbohydrate transport and metabolism	Major intrinsic protein	Probable aquaporin PIP1-2 OS=Oryza sativa subsp. japonica (Rice) PE=2 SV=3	G	Carbohydrate transport and metabolism	probable aquaporin PIP-type 7a [Ricinus communis]
GD_transcript_74976	--	--	Cellular Component: protein kinase CK2 complex (GO:0005956);; Cellular Component: integral component of membrane (GO:0016021);; Molecular Function: protein kinase regulator activity (GO:0019887);; Biological Process: regulation of protein kinase activity (GO:0045859);;	K03115|1.21982e-31|mis:MICPUN_107344|K03115 casein kinase II subunit beta | (RefSeq) CK2B; hypothetical protein	Ribosome biogenesis in eukaryotes (ko03008);Circadian rhythm - plant (ko04712)	[TDK]	--	Casein kinase II regulatory subunit	Casein kinase II subunit beta&apos; GN=CKB2 OS=Arabidopsis thaliana (Mouse-ear cress) PE=1 SV=1	DKT	Cell cycle control, cell division, chromosome partitioning;; Transcription;; Signal transduction mechanisms	hypothetical protein MANES_05G057200 [Manihot esculenta]
GD_transcript_84170	[T]	Signal transduction mechanisms	Molecular Function: ubiquitin-protein transferase activity (GO:0004842);; Cellular Component: nucleus (GO:0005634);; Cellular Component: cytoplasm (GO:0005737);; Biological Process: protein ubiquitination (GO:0016567);;	--	--	[S]	Function unknown	U-box domain;; Armadillo/beta-catenin-like repeat	U-box domain-containing protein 16 GN=PUB16 OS=Arabidopsis thaliana (Mouse-ear cress) PE=2 SV=1	S	Function unknown	U-box domain-containing protein 16 [Jatropha curcas]
GD_transcript_4329	--	--	Cellular Component: membrane (GO:0016020);;	--	--	--	--	Filament-like plant protein, long coiled-coil	Filament-like plant protein 4 GN=FPP4 OS=Arabidopsis thaliana (Mouse-ear cress) PE=1 SV=1	S	Function unknown	PREDICTED: filament-like plant protein 4 [Ricinus communis]
GD_transcript_62358	--	--	--	--	--	--	--	--	--	--	--	PREDICTED: nucleolin [Ricinus communis]
GD_transcript_138430	--	--	--	--	--	--	--	--	--	S	Function unknown	conserved hypothetical protein [Ricinus communis]
GD_transcript_84981	--	--	Cellular Component: plasma membrane (GO:0005886);; Biological Process: chloroplast relocation (GO:0009902);;	--	--	--	--	N-terminal C2 in EEIG1 and EHBP1 proteins	--	S	Function unknown	PREDICTED: uncharacterized protein LOC8273654 [Ricinus communis]
GD_transcript_126043	--	--	Molecular Function: GTPase activity (GO:0003924);; Molecular Function: signal transducer activity (GO:0004871);; Molecular Function: GTPase inhibitor activity (GO:0005095);; Molecular Function: GTP binding (GO:0005525);; Biological Process: G-protein coupled receptor signaling pathway (GO:0007186);; Molecular Function: channel regulator activity (GO:0016247);; Molecular Function: G-protein beta/g…	K19729|0|rcu:8258599|K19729 guanine nucleotide-binding protein G(t) subunit alpha 3 | (RefSeq) guanine nucleotide-binding protein alpha-1 subunit	--	[DT]	--	G-protein alpha subunit;; ADP-ribosylation factor family;; G-protein alpha subunit	Guanine nucleotide-binding protein alpha-1 subunit GN=GPA1 OS=Lupinus luteus (European yellow lupin) PE=2 SV=1	S	Function unknown	PREDICTED: guanine nucleotide-binding protein alpha-1 subunit [Ricinus communis]
GD_transcript_4860	[MDT]	Cell wall/membrane/envelope biogenesis;; Cell cycle control, cell division, chromosome partitioning;; Signal transduction mechanisms	Molecular Function: ATP binding (GO:0005524);; Cellular Component: nucleus (GO:0005634);; Molecular Function: microtubule-severing ATPase activity (GO:0008568);; Biological Process: cytoplasmic microtubule organization (GO:0031122);;	K13254|4.80946e-174|rcu:8258461|K13254 spastin [EC:3.6.4.3] | (RefSeq) spastin	--	[O]	Posttranslational modification, protein turnover, chaperones	ATPase family associated with various cellular activities (AAA);; Holliday junction DNA helicase ruvB N-terminus;; AAA domain (dynein-related subfamily);; AAA domain (Cdc48 subfamily);; Vps4 C terminal oligomerisation domain	Protein SUPPRESSOR OF K(+) TRANSPORT GROWTH DEFECT 1 {ECO:0000303|PubMed:17468262} OS=Arabidopsis thaliana (Mouse-ear cress) PE=1 SV=1	O	Posttranslational modification, protein turnover, chaperones	PREDICTED: spastin isoform X1 [Ricinus communis]
GD_transcript_73521	--	--	--	--	--	--	--	--	Pentatricopeptide repeat-containing protein At4g18975, chloroplastic (Precursor) GN=At4g18975 OS=Arabidopsis thaliana (Mouse-ear cress) PE=2 SV=2	S	Function unknown	PREDICTED: pentatricopeptide repeat-containing protein At4g18975, chloroplastic, partial [Ricinus communis]
GD_transcript_72670	--	--	Molecular Function: zinc ion binding (GO:0008270);;	K16276|0|rcu:8258161|K16276 zinc finger protein-like protein | (RefSeq) uncharacterized LOC8258161	--	[R]	General function prediction only	Zinc-ribbon;; CHY zinc finger;; Ring finger domain	--	S	Function unknown	PREDICTED: uncharacterized protein LOC8258161 [Ricinus communis]
GD_transcript_80602	[R]	General function prediction only	Molecular Function: histone-lysine N-methyltransferase activity (GO:0018024);; Cellular Component: PcG protein complex (GO:0031519);; Biological Process: histone lysine methylation (GO:0034968);;	K11430|0|rcu:8267339|K11430 histone-lysine N-methyltransferase EZH2 [EC:2.1.1.43] | (RefSeq) histone-lysine N-methyltransferase EZA1	--	[K]	Transcription	SET domain	Histone-lysine N-methyltransferase EZA1 GN=T10M13.3 OS=Arabidopsis thaliana (Mouse-ear cress) PE=1 SV=1	S	Function unknown	PREDICTED: histone-lysine N-methyltransferase EZA1 isoform X2 [Ricinus communis]
GD_transcript_676	[O]	Posttranslational modification, protein turnover, chaperones	Biological Process: protein metabolic process (GO:0019538);;	--	--	[O]	Posttranslational modification, protein turnover, chaperones	Clp amino terminal domain, pathogenicity island component	Chaperone protein ClpC2, chloroplastic (Precursor) GN=CLPC2 OS=Oryza sativa subsp. japonica (Rice) PE=2 SV=2	O	Posttranslational modification, protein turnover, chaperones	protein SUPPRESSOR OF MAX2 1-like [Hevea brasiliensis]
GD_transcript_12171	--	--	Biological Process: autophagy of mitochondrion (GO:0000422);; Cellular Component: cytosol (GO:0005829);; Biological Process: protein lipidation (GO:0006497);; Molecular Function: zinc ion binding (GO:0008270);; Cellular Component: extrinsic component of membrane (GO:0019898);; Molecular Function: phosphatidylinositol-3-phosphate binding (GO:0032266);; Cellular Component: pre-autophagosomal struct…	--	--	[S]	Function unknown	--	Autophagy-related protein 18c GN=ATG18C OS=Arabidopsis thaliana (Mouse-ear cress) PE=2 SV=1	S	Function unknown	WD-repeat protein, putative [Ricinus communis]
GD_transcript_135978	[E]	Amino acid transport and metabolism	Molecular Function: cysteine synthase activity (GO:0004124);; Cellular Component: cytoplasm (GO:0005737);; Biological Process: cysteine biosynthetic process from serine (GO:0006535);; Molecular Function: transferase activity, transferring alkyl or aryl (other than methyl) groups (GO:0016765);; Molecular Function: pyridoxal phosphate binding (GO:0030170);;	K01738|1.5245e-80|csl:COCSUDRAFT_67293|K01738 cysteine synthase A [EC:2.5.1.47] | (RefSeq) cysteine synthase	Cysteine and methionine metabolism (ko00270);Sulfur metabolism (ko00920);Carbon metabolism (ko01200);Biosynthesis of amino acids (ko01230)	[E]	Amino acid transport and metabolism	Pyridoxal-phosphate dependent enzyme	Cysteine synthase OS=Citrullus lanatus (Watermelon) PE=1 SV=1	E	Amino acid transport and metabolism	Cysteine synthase [Glycine soja]
GD_transcript_131809	--	--	Molecular Function: DNA binding (GO:0003677);; Cellular Component: nucleus (GO:0005634);; Biological Process: regulation of transcription, DNA-templated (GO:0006355);;	--	--	--	--	MYB-CC type transfactor, LHEQLE motif;; Myb-like DNA-binding domain	Protein PHR1-LIKE 1 GN=PHL1 OS=Arabidopsis thaliana (Mouse-ear cress) PE=1 SV=1	S	Function unknown	PREDICTED: myb family transcription factor APL isoform X1 [Ricinus communis]
GD_transcript_150774	[J]	Translation, ribosomal structure and biogenesis	Molecular Function: nucleic acid binding (GO:0003676);; Molecular Function: ATP binding (GO:0005524);; Molecular Function: ATP-dependent helicase activity (GO:0008026);;	K12818|0|jcu:105630557|K12818 ATP-dependent RNA helicase DHX8/PRP22 [EC:3.6.4.13] | (RefSeq) putative ATP-dependent RNA helicase DHX33	Spliceosome (ko03040)	[A]	RNA processing and modification	Helicase associated domain (HA2);; Oligonucleotide/oligosaccharide-binding (OB)-fold;; Helicase conserved C-terminal domain	Probable pre-mRNA-splicing factor ATP-dependent RNA helicase GN=At3g26560 OS=Arabidopsis thaliana (Mouse-ear cress) PE=1 SV=2	L	Replication, recombination and repair	pre-mRNA-splicing factor ATP-dependent RNA helicase DEAH10 [Manihot esculenta]
GD_transcript_121524	[O]	Posttranslational modification, protein turnover, chaperones	Molecular Function: 1-phosphatidylinositol-3-phosphate 5-kinase activity (GO:0000285);; Molecular Function: ATP binding (GO:0005524);; Biological Process: phosphatidylinositol phosphorylation (GO:0046854);;	K00921|0|rcu:8258179|K00921 1-phosphatidylinositol-3-phosphate 5-kinase [EC:2.7.1.150] | (RefSeq) putative 1-phosphatidylinositol-3-phosphate 5-kinase FAB1C	Inositol phosphate metabolism (ko00562);Phosphatidylinositol signaling system (ko04070);Phagosome (ko04145)	[T]	Signal transduction mechanisms	Phosphatidylinositol-4-phosphate 5-Kinase;; TCP-1/cpn60 chaperonin family	Putative 1-phosphatidylinositol-3-phosphate 5-kinase FAB1C GN=FAB1C OS=Arabidopsis thaliana (Mouse-ear cress) PE=2 SV=1	O	Posttranslational modification, protein turnover, chaperones	PREDICTED: LOW QUALITY PROTEIN: putative 1-phosphatidylinositol-3-phosphate 5-kinase FAB1C, partial [Ricinus communis]
GD_transcript_74210	[K]	Transcription	--	--	--	[R]	General function prediction only	Leucine rich repeat;; Leucine Rich repeats (2 copies);; Leucine Rich Repeat;; Leucine rich repeat N-terminal domain	Receptor-like protein 12 (Precursor) GN=RLP12 OS=Arabidopsis thaliana (Mouse-ear cress) PE=2 SV=2	S	Function unknown	LRR-RLK [Vernicia fordii]
GD_transcript_136348	--	--	Molecular Function: NADH dehydrogenase activity (GO:0003954);; Biological Process: oxidation-reduction process (GO:0055114);;	K03946|9.56103e-19|jcu:105647260|K03946 NADH dehydrogenase (ubiquinone) 1 alpha subcomplex subunit 2 | (RefSeq) NADH dehydrogenase [ubiquinone] 1 alpha subcomplex subunit 2	Oxidative phosphorylation (ko00190)	[C]	Energy production and conversion	Mitochondrial ribosomal protein L51 / S25 / CI-B8 domain	NADH dehydrogenase [ubiquinone] 1 alpha subcomplex subunit 2 GN=At5g47890 OS=Arabidopsis thaliana (Mouse-ear cress) PE=3 SV=1	I	Lipid transport and metabolism	NADH dehydrogenase [ubiquinone] 1 alpha subcomplex subunit 2 [Jatropha curcas]
GD_transcript_147316	--	--	Cellular Component: plasma membrane (GO:0005886);; Molecular Function: lipid binding (GO:0008289);;	--	--	--	--	Protein of unknown function (DUF1336);; START domain	Protein ENHANCED DISEASE RESISTANCE 2 GN=EDR2 OS=Arabidopsis thaliana (Mouse-ear cress) PE=2 SV=1	S	Function unknown	conserved hypothetical protein [Ricinus communis]
GD_transcript_126235	--	--	Cellular Component: nuclear pore (GO:0005643);; Cellular Component: nucleoplasm (GO:0005654);; Cellular Component: cytosol (GO:0005829);; Biological Process: NLS-bearing protein import into nucleus (GO:0006607);; Molecular Function: nuclear localization sequence binding (GO:0008139);; Molecular Function: protein transporter activity (GO:0008565);;	--	--	[U]	Intracellular trafficking, secretion, and vesicular transport	Armadillo/beta-catenin-like repeat;; Importin beta binding domain;; HEAT-like repeat;; HEAT repeats;; HEAT repeat;; Atypical Arm repeat;; Armadillo/beta-catenin-like repeat	Importin subunit alpha-4 {ECO:0000305} OS=Arabidopsis thaliana (Mouse-ear cress) PE=1 SV=1	U	Intracellular trafficking, secretion, and vesicular transport	importin subunit alpha-4-like [Hevea brasiliensis]
GD_transcript_43648	--	--	--	--	--	[R]	General function prediction only	PPR repeat;; PPR repeat family;; PPR repeat;; Pentatricopeptide repeat domain;; Pentacotripeptide-repeat region of PRORP;; Tetratricopeptide repeat	Putative pentatricopeptide repeat-containing protein At3g47840 GN=PCMP-E43 OS=Arabidopsis thaliana (Mouse-ear cress) PE=3 SV=1	S	Function unknown	PREDICTED: putative pentatricopeptide repeat-containing protein At3g47840 [Ricinus communis]
GD_transcript_95943	--	--	--	--	--	--	--	Ricin-type beta-trefoil lectin domain-like	--	S	Function unknown	conserved hypothetical protein [Ricinus communis]
GD_transcript_56940	--	--	--	--	--	--	--	--	--	--	--	protein SENSITIVE TO PROTON RHIZOTOXICITY 1-like [Hevea brasiliensis]
GD_transcript_85167	[T]	Signal transduction mechanisms	Molecular Function: protein serine/threonine kinase activity (GO:0004674);; Molecular Function: ATP binding (GO:0005524);; Biological Process: protein phosphorylation (GO:0006468);;	K03097|0|pop:POPTR_0007s10100g|K03097 casein kinase II subunit alpha [EC:2.7.11.1] | (RefSeq) hypothetical protein	Ribosome biogenesis in eukaryotes (ko03008);Circadian rhythm - plant (ko04712)	[TDK]	--	Protein kinase domain;; Protein tyrosine kinase	Casein kinase II subunit alpha-1 (Precursor) GN=CKA1 OS=Arabidopsis thaliana (Mouse-ear cress) PE=1 SV=3	T	Signal transduction mechanisms	hypothetical protein POPTR_0007s10100g [Populus trichocarpa]
GD_transcript_14914	--	--	Molecular Function: zinc ion binding (GO:0008270);; Cellular Component: integral component of membrane (GO:0016021);; Biological Process: protein ubiquitination (GO:0016567);; Biological Process: proteasome-mediated ubiquitin-dependent protein catabolic process (GO:0043161);; Molecular Function: ubiquitin protein ligase activity (GO:0061630);;	--	--	[O]	Posttranslational modification, protein turnover, chaperones	Ring finger domain;; RING-H2 zinc finger domain;; RING-like zinc finger;; Zinc finger, C3HC4 type (RING finger);; Zinc finger, C3HC4 type (RING finger)	E3 ubiquitin protein ligase RIE1 GN=RIE1 OS=Arabidopsis thaliana (Mouse-ear cress) PE=2 SV=1	O	Posttranslational modification, protein turnover, chaperones	hypothetical protein JCGZ_04760 [Jatropha curcas]
GD_transcript_123561	--	--	Molecular Function: protein kinase activity (GO:0004672);; Molecular Function: ATP binding (GO:0005524);; Biological Process: protein phosphorylation (GO:0006468);;	--	--	[T]	Signal transduction mechanisms	--	Probable serine/threonine-protein kinase Cx32, chloroplastic (Precursor) GN=At4g35600 OS=Arabidopsis thaliana (Mouse-ear cress) PE=1 SV=2	T	Signal transduction mechanisms	PREDICTED: protein kinase 2A, chloroplastic-like [Capsicum annuum]
GD_transcript_29188	--	--	Biological Process: microtubule-based process (GO:0007017);; Cellular Component: dynein complex (GO:0030286);;	K10418|9.64297e-65|rcu:8283880|K10418 dynein light chain LC8-type | (RefSeq) dynein light chain 1, cytoplasmic	--	[Z]	Cytoskeleton	Dynein light chain type 1	Dynein 8 kDa light chain, flagellar outer arm OS=Chlamydomonas reinhardtii (Chlamydomonas smithii) PE=1 SV=1	S	Function unknown	PREDICTED: dynein light chain 1, cytoplasmic [Ricinus communis]
GD_transcript_34417	[J]	Translation, ribosomal structure and biogenesis	Molecular Function: structural constituent of ribosome (GO:0003735);; Cellular Component: ribosome (GO:0005840);; Biological Process: translation (GO:0006412);;	K02921|2.51332e-38|pper:PRUPE_ppa013350mg|K02921 large subunit ribosomal protein L37Ae | (RefSeq) hypothetical protein	Ribosome (ko03010)	[J]	Translation, ribosomal structure and biogenesis	Ribosomal L37ae protein family	60S ribosomal protein L37a GN=RPL37A OS=Gossypium hirsutum (Upland cotton) PE=3 SV=1	J	Translation, ribosomal structure and biogenesis	60S ribosomal protein L37a-like [Hevea brasiliensis]
GD_transcript_155689	--	--	Molecular Function: calcium ion binding (GO:0005509);; Molecular Function: calcium-dependent phospholipid binding (GO:0005544);; Cellular Component: plasma membrane (GO:0005886);; Molecular Function: transferase activity (GO:0016740);;	--	--	--	--	--	--	S	Function unknown	PREDICTED: protein QUIRKY [Ricinus communis]
GD_transcript_144003	[K]	Transcription	Molecular Function: protein serine/threonine kinase activity (GO:0004674);; Molecular Function: ATP binding (GO:0005524);; Biological Process: protein phosphorylation (GO:0006468);; Cellular Component: integral component of membrane (GO:0016021);;	--	--	--	--	Leucine rich repeat;; Leucine Rich repeats (2 copies);; Leucine Rich Repeat;; Leucine Rich repeat;; Leucine rich repeat;; Leucine Rich Repeat;; Leucine Rich repeats (2 copies);; Leucine rich repeat N-terminal domain;; Leucine Rich repeats (2 copies);; Leucine Rich repeat;; Protein kinase domain;; Protein tyrosine kinase;; Protein tyrosine kinase;; Protein kinase domain	Serine/threonine-protein kinase BRI1-like 1 (Precursor) GN=BRL1 OS=Arabidopsis thaliana (Mouse-ear cress) PE=1 SV=1	S	Function unknown	PREDICTED: receptor-like protein kinase BRI1-like 3 [Ricinus communis]
GD_transcript_27706	--	--	Biological Process: activation of MAPKK activity (GO:0000186);; Biological Process: microtubule bundle formation (GO:0001578);; Molecular Function: MAP kinase kinase kinase activity (GO:0004709);; Molecular Function: phosphoprotein phosphatase activity (GO:0004721);; Molecular Function: ATP binding (GO:0005524);; Cellular Component: intracellular (GO:0005622);; Biological Process: protein dephosp…	K13415|5.24266e-83|rcu:8261672|K13415 protein brassinosteroid insensitive 1 [EC:2.7.10.1 2.7.11.1] | (RefSeq) systemin receptor SR160	Plant hormone signal transduction (ko04075)	--	--	Protein tyrosine kinase	Protein BRASSINOSTEROID INSENSITIVE 1 (Precursor) GN=BRI1 OS=Arabidopsis thaliana (Mouse-ear cress) PE=1 SV=1	S	Function unknown	serine/threonine-protein kinase bri1, putative [Ricinus communis]
GD_transcript_89897	[Q]	Secondary metabolites biosynthesis, transport and catabolism	Cellular Component: cytosol (GO:0005829);; Molecular Function: carboxymethylenebutenolidase activity (GO:0008806);; Cellular Component: chloroplast (GO:0009507);;	K01061|6.28999e-71|tcc:TCM_002091|K01061 carboxymethylenebutenolidase [EC:3.1.1.45] | (RefSeq) Alpha/beta-Hydrolases superfamily protein isoform 1	--	[R]	General function prediction only	Dienelactone hydrolase family	--	Q	Secondary metabolites biosynthesis, transport and catabolism	Dienelactone hydrolase [Macleaya cordata]
GD_transcript_71381	[E]	Amino acid transport and metabolism	Molecular Function: catalytic activity (GO:0003824);;	--	--	[H]	Coenzyme transport and metabolism	--	Molybdenum cofactor sulfurase {ECO:0000255|HAMAP-Rule:MF_03050} GN=P0686E06.35 OS=Oryza sativa subsp. japonica (Rice) PE=2 SV=2	E	Amino acid transport and metabolism	PREDICTED: uncharacterized protein LOC8258317 [Ricinus communis]
GD_transcript_92276	--	--	--	--	--	--	--	Phloem protein 2	F-box protein PP2-A13 GN=T27I15.150 OS=Arabidopsis thaliana (Mouse-ear cress) PE=1 SV=1	S	Function unknown	F-box protein PP2-A13 [Manihot esculenta]
GD_transcript_105884	--	--	Molecular Function: aspartic-type endopeptidase activity (GO:0004190);; Biological Process: proteolysis (GO:0006508);; Cellular Component: integral component of membrane (GO:0016021);;	--	--	[O]	Posttranslational modification, protein turnover, chaperones	Xylanase inhibitor N-terminal;; Eukaryotic aspartyl protease;; Xylanase inhibitor C-terminal	Aspartic proteinase-like protein 1 (Precursor) GN=At5g10080 OS=Arabidopsis thaliana (Mouse-ear cress) PE=1 SV=1	O	Posttranslational modification, protein turnover, chaperones	PREDICTED: aspartic proteinase-like protein 1 [Ricinus communis]
GD_transcript_76222	--	--	Molecular Function: translation initiation factor activity (GO:0003743);; Cellular Component: nucleus (GO:0005634);; Biological Process: DNA-templated transcription, initiation (GO:0006352);; Biological Process: translational initiation (GO:0006413);; Molecular Function: protein heterodimerization activity (GO:0046982);; Biological Process: regulation of sequence-specific DNA binding transcriptio…	K03131|2.14154e-134|jcu:105633031|K03131 transcription initiation factor TFIID subunit 6 | (RefSeq) transcription initiation factor TFIID subunit 6-like	Basal transcription factors (ko03022)	[K]	Transcription	TAF6 C-terminal HEAT repeat domain;; TATA box binding protein associated factor (TAF)	Transcription initiation factor TFIID subunit 6 GN=F13M7.6 OS=Arabidopsis thaliana (Mouse-ear cress) PE=1 SV=1	K	Transcription	LOW QUALITY PROTEIN: transcription initiation factor TFIID subunit 6-like [Hevea brasiliensis]
GD_transcript_20538	[O]	Posttranslational modification, protein turnover, chaperones	Molecular Function: glutathione transferase activity (GO:0004364);; Molecular Function: lactoylglutathione lyase activity (GO:0004462);; Cellular Component: cytoplasm (GO:0005737);; Biological Process: glutathione metabolic process (GO:0006749);; Biological Process: toxin catabolic process (GO:0009407);;	K00799|5.04617e-109|pop:POPTR_0010s03960g|K00799 glutathione S-transferase [EC:2.5.1.18] | (RefSeq) hypothetical protein	Glutathione metabolism (ko00480)	[O]	Posttranslational modification, protein turnover, chaperones	Glutathione S-transferase, N-terminal domain;; Glutathione S-transferase, N-terminal domain;; Glutathione S-transferase, N-terminal domain;; Glutathione S-transferase, C-terminal domain;; Glutathione S-transferase, C-terminal domain	Glutathione S-transferase U17 GN=At1g10370 OS=Arabidopsis thaliana (Mouse-ear cress) PE=2 SV=1	O	Posttranslational modification, protein turnover, chaperones	glutathione S-transferase U17-like [Manihot esculenta]
GD_transcript_139935	[J]	Translation, ribosomal structure and biogenesis	Biological Process: tRNA N2-guanine methylation (GO:0002940);; Molecular Function: RNA binding (GO:0003723);; Molecular Function: tRNA (guanine-N2-)-methyltransferase activity (GO:0004809);; Cellular Component: nucleus (GO:0005634);; Cellular Component: mitochondrion (GO:0005739);; Cellular Component: plastid (GO:0009536);;	K00555|0|rcu:8260859|K00555 tRNA (guanine26-N2/guanine27-N2)-dimethyltransferase [EC:2.1.1.215 2.1.1.216] | (RefSeq) tRNA (guanine(26)-N(2))-dimethyltransferase	--	[J]	Translation, ribosomal structure and biogenesis	N2,N2-dimethylguanosine tRNA methyltransferase;; N2,N2-dimethylguanosine tRNA methyltransferase	Probable tRNA (guanine(26)-N(2))-dimethyltransferase 2 GN=At3g02320 OS=Arabidopsis thaliana (Mouse-ear cress) PE=2 SV=3	J	Translation, ribosomal structure and biogenesis	PREDICTED: tRNA (guanine(26)-N(2))-dimethyltransferase [Ricinus communis]
GD_transcript_78566	[P]	Inorganic ion transport and metabolism	--	--	--	[P]	Inorganic ion transport and metabolism	Rhodanese-like domain	Rhodanese-like domain-containing protein 15, chloroplastic (Precursor) OS=Arabidopsis thaliana (Mouse-ear cress) PE=2 SV=1	P	Inorganic ion transport and metabolism	thiosulfate sulfurtransferase 16, chloroplastic-like isoform X1 [Hevea brasiliensis]
GD_transcript_56469	--	--	Cellular Component: COP9 signalosome (GO:0008180);; Biological Process: protein deneddylation (GO:0010388);;	K12179|0|rcu:8260460|K12179 COP9 signalosome complex subunit 6 | (RefSeq) COP9 signalosome complex subunit 6a	--	[OT]	--	Maintenance of mitochondrial structure and function;; JAB1/Mov34/MPN/PAD-1 ubiquitin protease	COP9 signalosome complex subunit 6a GN=CSN6A OS=Arabidopsis thaliana (Mouse-ear cress) PE=1 SV=2	S	Function unknown	PREDICTED: COP9 signalosome complex subunit 6a [Ricinus communis]
GD_transcript_78885	--	--	Cellular Component: mitochondrion (GO:0005739);; Cellular Component: integral component of membrane (GO:0016021);;	--	--	--	--	--	--	S	Function unknown	PREDICTED: uncharacterized protein LOC8289478 [Ricinus communis]
GD_transcript_122841	--	--	--	--	--	[L]	Replication, recombination and repair	Domain of unknown function (DUF1771)	Polyadenylate-binding protein-interacting protein 7 GN=CID7 OS=Arabidopsis thaliana (Mouse-ear cress) PE=1 SV=1	S	Function unknown	pentatricopeptide repeat-containing protein, putative [Ricinus communis]
GD_transcript_153638	--	--	Cellular Component: integral component of membrane (GO:0016021);;	--	--	--	--	--	--	S	Function unknown	PREDICTED: uncharacterized protein LOC8268592 [Ricinus communis]
GD_transcript_80258	--	--	--	--	--	--	--	IQ calmodulin-binding motif	Protein IQ-DOMAIN 1 GN=IQD1 OS=Arabidopsis thaliana (Mouse-ear cress) PE=1 SV=1	Z	Cytoskeleton	calmodulin binding protein, putative [Ricinus communis]
GD_transcript_157078	[M]	Cell wall/membrane/envelope biogenesis	--	--	--	[R]	General function prediction only	Kelch motif;; Kelch motif;; F-box domain;; Galactose oxidase, central domain;; Galactose oxidase, central domain;; Kelch motif	F-box/kelch-repeat protein At1g30090 GN=At1g30090 OS=Arabidopsis thaliana (Mouse-ear cress) PE=2 SV=1	S	Function unknown	F-box/kelch-repeat protein At1g30090 [Jatropha curcas]
GD_transcript_130175	--	--	Molecular Function: nucleic acid binding (GO:0003676);; Molecular Function: metal ion binding (GO:0046872);;	K09191|5.06987e-158|rcu:8276082|K09191 general transcription factor IIIA | (RefSeq) zinc finger protein 501	--	[R]	General function prediction only	Zinc finger, C2H2 type;; C2H2-type zinc finger;; Zinc-finger of C2H2 type	Uncharacterized zinc finger protein At4g06634 GN=At4g06634 OS=Arabidopsis thaliana (Mouse-ear cress) PE=1 SV=1	S	Function unknown	PREDICTED: zinc finger protein 501 [Ricinus communis]
GD_transcript_146532	[G]	Carbohydrate transport and metabolism	Molecular Function: ribokinase activity (GO:0004747);; Biological Process: D-ribose metabolic process (GO:0006014);; Biological Process: carbohydrate phosphorylation (GO:0046835);;	--	--	[G]	Carbohydrate transport and metabolism	pfkB family carbohydrate kinase	--	G	Carbohydrate transport and metabolism	ribokinase isoform X3 [Hevea brasiliensis]
GD_transcript_64983	--	--	Molecular Function: double-stranded DNA binding (GO:0003690);; Cellular Component: mitochondrion (GO:0005739);; Biological Process: regulation of transcription, DNA-templated (GO:0006355);; Biological Process: response to salt stress (GO:0009651);; Biological Process: chloroplast organization (GO:0009658);; Biological Process: response to abscisic acid (GO:0009737);;	K15032|0|rcu:8271772|K15032 mTERF domain-containing protein, mitochondrial | (RefSeq) uncharacterized LOC8271772	--	[KR]	--	mTERF	--	S	Function unknown	PREDICTED: uncharacterized protein LOC8271772 isoform X1 [Ricinus communis]
GD_transcript_55977	--	--	Molecular Function: nucleic acid binding (GO:0003676);; Molecular Function: RNA-DNA hybrid ribonuclease activity (GO:0004523);; Cellular Component: integral component of membrane (GO:0016021);; Molecular Function: metal ion binding (GO:0046872);; Biological Process: RNA phosphodiester bond hydrolysis, endonucleolytic (GO:0090502);;	--	--	[R]	General function prediction only	Reverse transcriptase-like;; Zinc-finger of C2H2 type;; TB2/DP1, HVA22 family	Putative ribonuclease H protein At1g65750 GN=At1g65750 OS=Arabidopsis thaliana (Mouse-ear cress) PE=3 SV=1	U	Intracellular trafficking, secretion, and vesicular transport	PREDICTED: uncharacterized protein LOC8280347 isoform X3 [Ricinus communis]
GD_transcript_64888	--	--	--	K15559|0|rcu:8268589|K15559 regulator of Ty1 transposition protein 103 | (RefSeq) UPF0400 protein C337.03	--	[A]	RNA processing and modification	--	--	S	Function unknown	PREDICTED: UPF0400 protein C337.03 [Ricinus communis]
GD_transcript_107054	[OT]	Posttranslational modification, protein turnover, chaperones;; Signal transduction mechanisms	Biological Process: metabolic process (GO:0008152);; Molecular Function: amino acid binding (GO:0016597);;	--	--	--	--	--	ACT domain-containing protein ACR11 {ECO:0000305} (Precursor) OS=Arabidopsis thaliana (Mouse-ear cress) PE=1 SV=1	S	Function unknown	PREDICTED: ACT domain-containing protein ACR11 isoform X1 [Ricinus communis]
GD_transcript_94298	--	--	Molecular Function: structural constituent of ribosome (GO:0003735);; Biological Process: translation (GO:0006412);; Cellular Component: integral component of membrane (GO:0016021);; Biological Process: transmembrane transport (GO:0055085);;	K15104|0|rcu:8286296|K15104 solute carrier family 25 (mitochondrial oxoglutarate transporter), member 11 | (RefSeq) mitochondrial dicarboxylate/tricarboxylate transporter DTC	--	[C]	Energy production and conversion	Mitochondrial carrier protein	Mitochondrial dicarboxylate/tricarboxylate transporter DTC GN=DTC OS=Arabidopsis thaliana (Mouse-ear cress) PE=1 SV=1	S	Function unknown	PREDICTED: mitochondrial dicarboxylate/tricarboxylate transporter DTC [Ricinus communis]
GD_transcript_86956	[EH]	Amino acid transport and metabolism;; Coenzyme transport and metabolism	Biological Process: tryptophan biosynthetic process (GO:0000162);; Molecular Function: anthranilate synthase activity (GO:0004049);;	K01657|0|rcu:8270462|K01657 anthranilate synthase component I [EC:4.1.3.27] | (RefSeq) anthranilate synthase alpha subunit 1, chloroplastic	Phenylalanine, tyrosine and tryptophan biosynthesis (ko00400);Biosynthesis of amino acids (ko01230)	[E]	Amino acid transport and metabolism	chorismate binding enzyme;; Anthranilate synthase component I, N terminal region	Anthranilate synthase alpha subunit 1, chloroplastic (Precursor) GN=At5g05730 OS=Arabidopsis thaliana (Mouse-ear cress) PE=1 SV=1	E	Amino acid transport and metabolism	PREDICTED: anthranilate synthase alpha subunit 1, chloroplastic [Ricinus communis]
GD_transcript_55982	--	--	Molecular Function: ATP binding (GO:0005524);; Cellular Component: kinesin complex (GO:0005871);; Cellular Component: microtubule (GO:0005874);; Biological Process: microtubule-based movement (GO:0007018);; Molecular Function: microtubule binding (GO:0008017);; Biological Process: protein localization (GO:0008104);; Molecular Function: ATP-dependent microtubule motor activity, plus-end-directed (…	--	--	[Z]	Cytoskeleton	Kinesin motor domain;; Armadillo/beta-catenin-like repeat	Armadillo repeat-containing kinesin-like protein 2 GN=ARK2 OS=Arabidopsis thaliana (Mouse-ear cress) PE=1 SV=2	Z	Cytoskeleton	PREDICTED: armadillo repeat-containing kinesin-like protein 2 [Ricinus communis]
GD_transcript_114062	--	--	Cellular Component: 1,3-beta-D-glucan synthase complex (GO:0000148);; Molecular Function: 1,3-beta-D-glucan synthase activity (GO:0003843);; Biological Process: (1->3)-beta-D-glucan biosynthetic process (GO:0006075);; Cellular Component: integral component of membrane (GO:0016021);;	K11000|9.6547e-74|rcu:8263090|K11000 callose synthase [EC:2.4.1.-] | (RefSeq) callose synthase 7	--	[M]	Cell wall/membrane/envelope biogenesis	--	Callose synthase 7 GN=F12K11.17 OS=Arabidopsis thaliana (Mouse-ear cress) PE=3 SV=3	S	Function unknown	transferase, transferring glycosyl groups, putative [Ricinus communis]
GD_transcript_5321	--	--	--	--	--	[I]	Lipid transport and metabolism	CRAL/TRIO domain;; CRAL/TRIO, N-terminal domain;; Divergent CRAL/TRIO domain	Phosphatidylinositol/phosphatidylcholine transfer protein SFH13 GN=SFH13 OS=Arabidopsis thaliana (Mouse-ear cress) PE=2 SV=1	S	Function unknown	PREDICTED: phosphatidylinositol/phosphatidylcholine transfer protein SFH13 isoform X1 [Ricinus communis]
GD_transcript_76601	--	--	Molecular Function: chitobiosyldiphosphodolichol beta-mannosyltransferase activity (GO:0004578);; Biological Process: mannosylation (GO:0097502);;	K03842|0|rcu:8271840|K03842 beta-1,4-mannosyltransferase [EC:2.4.1.142] | (RefSeq) UDP-glycosyltransferase TURAN	N-Glycan biosynthesis (ko00510)	[O]	Posttranslational modification, protein turnover, chaperones	Glycosyl transferase 4-like domain;; Glycosyltransferase Family 4;; Glycosyl transferases group 1;; Glycosyl transferases group 1	--	M	Cell wall/membrane/envelope biogenesis	PREDICTED: UDP-glycosyltransferase TURAN isoform X1 [Ricinus communis]
GD_transcript_147701	--	--	--	--	--	--	--	--	--	S	Function unknown	PREDICTED: uncharacterized protein LOC8282919 [Ricinus communis]
GD_transcript_656	--	--	Biological Process: regulation of photoperiodism, flowering (GO:2000028);;	K12124|0|jcu:105635479|K12124 GIGANTEA | (RefSeq) protein GIGANTEA	Circadian rhythm - plant (ko04712)	--	--	--	Protein GIGANTEA GN=GI OS=Arabidopsis thaliana (Mouse-ear cress) PE=1 SV=2	S	Function unknown	protein GIGANTEA isoform X1 [Jatropha curcas]
GD_transcript_104985	--	--	--	--	--	--	--	Domain of unknown function (DUF4228)	--	S	Function unknown	PREDICTED: uncharacterized protein LOC8265010 [Ricinus communis]
GD_transcript_150440	--	--	Molecular Function: protein channel activity (GO:0015266);; Cellular Component: integral component of membrane (GO:0016021);; Biological Process: protein localization to organelle (GO:0033365);; Biological Process: protein transmembrane transport (GO:0071806);;	--	--	--	--	--	--	O	Posttranslational modification, protein turnover, chaperones	PREDICTED: uncharacterized protein LOC8279040 [Ricinus communis]
GD_transcript_149756	--	--	Cellular Component: integral component of membrane (GO:0016021);;	--	--	--	--	Protein of unknown function (DUF4005);; IQ calmodulin-binding motif	Protein IQ-DOMAIN 1 GN=IQD1 OS=Arabidopsis thaliana (Mouse-ear cress) PE=1 SV=1	S	Function unknown	PREDICTED: protein IQ-DOMAIN 1 [Ricinus communis]
GD_transcript_90777	--	--	Molecular Function: diacylglycerol kinase activity (GO:0004143);; Molecular Function: ATP binding (GO:0005524);; Biological Process: protein kinase C-activating G-protein coupled receptor signaling pathway (GO:0007205);; Biological Process: phosphorylation (GO:0016310);;	K00901|1.70723e-92|rcu:8267910|K00901 diacylglycerol kinase (ATP) [EC:2.7.1.107] | (RefSeq) diacylglycerol kinase 4	Glycerolipid metabolism (ko00561);Glycerophospholipid metabolism (ko00564);Phosphatidylinositol signaling system (ko04070)	[IT]	--	Diacylglycerol kinase accessory domain	Diacylglycerol kinase 4 GN=DGK4 OS=Arabidopsis thaliana (Mouse-ear cress) PE=2 SV=1	I	Lipid transport and metabolism	PREDICTED: diacylglycerol kinase 4 [Ricinus communis]
GD_transcript_149847	--	--	Molecular Function: protein tyrosine phosphatase activity (GO:0004725);; Molecular Function: protein tyrosine/serine/threonine phosphatase activity (GO:0008138);; Molecular Function: kinase activity (GO:0016301);; Biological Process: phosphorylation (GO:0016310);; Biological Process: peptidyl-tyrosine dephosphorylation (GO:0035335);;	K14165|0|rcu:8275504|K14165 atypical dual specificity phosphatase [EC:3.1.3.16 3.1.3.48] | (RefSeq) dual specificity protein phosphatase PHS1	--	[V]	Defense mechanisms	Dual specificity phosphatase, catalytic domain;; Actin-fragmin kinase, catalytic;; Actin-fragmin kinase, catalytic	Dual specificity protein phosphatase PHS1 GN=PHS1 OS=Arabidopsis thaliana (Mouse-ear cress) PE=1 SV=1	T	Signal transduction mechanisms	PREDICTED: dual specificity protein phosphatase PHS1 [Ricinus communis]
GD_transcript_77755	--	--	--	K00318|2.96034e-11|jcu:105646802|K00318 proline dehydrogenase [EC:1.5.-.-] | (RefSeq) PRODH; proline dehydrogenase (oxidase) 1	Arginine and proline metabolism (ko00330)	--	--	--	--	--	--	hypothetical protein JCGZ_25643 [Jatropha curcas]
GD_transcript_135091	--	--	Cellular Component: integral component of membrane (GO:0016021);;	K17086|0|rcu:8266964|K17086 transmembrane 9 superfamily member 2/4 | (RefSeq) transmembrane 9 superfamily member 7	--	[U]	Intracellular trafficking, secretion, and vesicular transport	Endomembrane protein 70	Transmembrane 9 superfamily member 7 {ECO:0000305} (Precursor) OS=Arabidopsis thaliana (Mouse-ear cress) PE=2 SV=1	S	Function unknown	PREDICTED: transmembrane 9 superfamily member 7 [Ricinus communis]
GD_transcript_157092	--	--	--	--	--	[D]	Cell cycle control, cell division, chromosome partitioning	--	--	S	Function unknown	PREDICTED: protein MICRORCHIDIA 7 isoform X1 [Ricinus communis]
GD_transcript_89948	[L]	Replication, recombination and repair	Molecular Function: 5'-nucleotidase activity (GO:0008253);; Biological Process: dephosphorylation (GO:0016311);;	K03787|8.87236e-145|rcu:8272562|K03787 5'-nucleotidase [EC:3.1.3.5] | (RefSeq) 5'-nucleotidase SurE	Purine metabolism (ko00230);Pyrimidine metabolism (ko00240);Nicotinate and nicotinamide metabolism (ko00760)	--	--	Survival protein SurE	--	F	Nucleotide transport and metabolism	PREDICTED: 5&apos;-nucleotidase SurE [Ricinus communis]
GD_transcript_63653	--	--	--	--	--	--	--	Remorin, C-terminal region	Uncharacterized protein At3g61260 GN=At3g61260 OS=Arabidopsis thaliana (Mouse-ear cress) PE=1 SV=1	S	Function unknown	uncharacterized protein LOC110614322 [Manihot esculenta]
GD_transcript_91470	[L]	Replication, recombination and repair	Molecular Function: deoxyribodipyrimidine photo-lyase activity (GO:0003904);; Cellular Component: nucleus (GO:0005634);; Cellular Component: vacuole (GO:0005773);; Biological Process: chromatin remodeling (GO:0006338);; Biological Process: response to water deprivation (GO:0009414);; Biological Process: blue light signaling pathway (GO:0009785);; Molecular Function: blue light photoreceptor activ…	K12119|0|rcu:8258350|K12119 cryptochrome 2 | (RefSeq) cryptochrome-1	Circadian rhythm - plant (ko04712)	[LT]	--	FAD binding domain of DNA photolyase;; DNA photolyase	Cryptochrome-2 GN=F19P19.14 OS=Arabidopsis thaliana (Mouse-ear cress) PE=1 SV=2	L	Replication, recombination and repair	PREDICTED: cryptochrome-1 isoform X3 [Ricinus communis]
GD_transcript_62114	--	--	Biological Process: signal transduction (GO:0007165);; Cellular Component: membrane (GO:0016020);;	--	--	[R]	General function prediction only	--	--	S	Function unknown	uncharacterized protein LOC110645614 [Hevea brasiliensis]
GD_transcript_143016	--	--	--	K06671|8.33767e-103|jcu:105650072|K06671 cohesin complex subunit SA-1/2 | (RefSeq) sister-chromatid cohesion protein 3	--	[D]	Cell cycle control, cell division, chromosome partitioning	STAG domain;; HEAT repeat	Sister-chromatid cohesion protein 3 GN=SCC3 OS=Arabidopsis thaliana (Mouse-ear cress) PE=1 SV=2	D	Cell cycle control, cell division, chromosome partitioning	hypothetical protein GOBAR_DD24306 [Gossypium barbadense]
GD_transcript_129731	--	--	Molecular Function: transferase activity, transferring glycosyl groups (GO:0016757);; Cellular Component: membrane part (GO:0044425);; Biological Process: single-organism metabolic process (GO:0044710);;	K05286|9.56981e-177|rcu:8287576|K05286 phosphatidylinositol glycan, class B [EC:2.4.1.-] | (RefSeq) GPI mannosyltransferase 3	Glycosylphosphatidylinositol(GPI)-anchor biosynthesis (ko00563)	[MO]	--	Alg9-like mannosyltransferase family;; Alg9-like mannosyltransferase family;; Alg9-like mannosyltransferase family	--	S	Function unknown	PREDICTED: GPI mannosyltransferase 3 [Ricinus communis]
GD_transcript_62638	--	--	Cellular Component: membrane (GO:0016020);;	K07052|5.49965e-48|rcu:8285438|K07052 uncharacterized protein | (RefSeq) uncharacterized LOC8285438	--	--	--	--	--	S	Function unknown	PREDICTED: uncharacterized protein LOC8285438 isoform X1 [Ricinus communis]
GD_transcript_52506	--	--	Molecular Function: metal ion binding (GO:0046872);;	--	--	[O]	Posttranslational modification, protein turnover, chaperones	Zinc finger, C3HC4 type (RING finger);; Ring finger domain;; Zinc finger, C3HC4 type (RING finger);; zinc finger of C3HC4-type, RING;; Zinc finger, C3HC4 type (RING finger);; zinc-RING finger domain;; Prokaryotic RING finger family 4;; RING-type zinc-finger	E3 ubiquitin-protein ligase BRE1-like 2 GN=F7A10.17 OS=Arabidopsis thaliana (Mouse-ear cress) PE=2 SV=2	O	Posttranslational modification, protein turnover, chaperones	E3 ubiquitin-protein ligase bre1-like isoform X1 [Hevea brasiliensis]
GD_transcript_4107	[IQ]	Lipid transport and metabolism;; Secondary metabolites biosynthesis, transport and catabolism	Molecular Function: ligase activity (GO:0016874);; Molecular Function: Photinus-luciferin 4-monooxygenase (ATP-hydrolyzing) activity (GO:0047077);; Biological Process: oxidation-reduction process (GO:0055114);;	K01904|0|rcu:8280301|K01904 4-coumarate--CoA ligase [EC:6.2.1.12] | (RefSeq) 4-coumarate--CoA ligase 2	Ubiquinone and other terpenoid-quinone biosynthesis (ko00130);Phenylalanine metabolism (ko00360);Phenylpropanoid biosynthesis (ko00940)	[I]	Lipid transport and metabolism	AMP-binding enzyme	4-coumarate--CoA ligase 2 GN=4CL2 OS=Nicotiana tabacum (Common tobacco) PE=2 SV=1	IQ	Lipid transport and metabolism;; Secondary metabolites biosynthesis, transport and catabolism	PREDICTED: 4-coumarate--CoA ligase 2 [Ricinus communis]
GD_transcript_6343	--	--	Biological Process: protein peptidyl-prolyl isomerization (GO:0000413);; Molecular Function: peptidyl-prolyl cis-trans isomerase activity (GO:0003755);; Molecular Function: FK506 binding (GO:0005528);; Cellular Component: endoplasmic reticulum membrane (GO:0005789);; Biological Process: cell differentiation (GO:0030154);; Biological Process: very long-chain fatty acid biosynthetic process (GO:004…	--	--	[O]	Posttranslational modification, protein turnover, chaperones	FKBP-type peptidyl-prolyl cis-trans isomerase;; Tetratricopeptide repeat;; Tetratricopeptide repeat;; Tetratricopeptide repeat;; Tetratricopeptide repeat	Peptidyl-prolyl cis-trans isomerase PASTICCINO1 GN=F5K20.310 OS=Arabidopsis thaliana (Mouse-ear cress) PE=1 SV=2	O	Posttranslational modification, protein turnover, chaperones	PREDICTED: peptidyl-prolyl cis-trans isomerase PASTICCINO1 [Ricinus communis]
GD_transcript_143848	[K]	Transcription	Molecular Function: transferase activity (GO:0016740);;	--	--	--	--	Leucine rich repeat;; Leucine Rich repeats (2 copies);; Leucine rich repeat N-terminal domain;; Leucine Rich Repeat	Leucine-rich repeat extensin-like protein 4 (Precursor) GN=LRX4 OS=Arabidopsis thaliana (Mouse-ear cress) PE=2 SV=1	S	Function unknown	PREDICTED: leucine-rich repeat extensin-like protein 6 [Lupinus angustifolius]
GD_transcript_115005	--	--	--	--	--	--	--	--	--	S	Function unknown	PREDICTED: uncharacterized protein LOC8284443 [Ricinus communis]
GD_transcript_100021	[O]	Posttranslational modification, protein turnover, chaperones	Biological Process: response to oxidative stress (GO:0006979);; Molecular Function: peptide-methionine (S)-S-oxide reductase activity (GO:0008113);; Biological Process: protein repair (GO:0030091);; Biological Process: oxidation-reduction process (GO:0055114);;	K07304|2.58153e-80|jcu:105640272|K07304 peptide-methionine (S)-S-oxide reductase [EC:1.8.4.11] | (RefSeq) peptide methionine sulfoxide reductase-like	--	[O]	Posttranslational modification, protein turnover, chaperones	Peptide methionine sulfoxide reductase	Peptide methionine sulfoxide reductase OS=Fragaria ananassa (Strawberry) PE=2 SV=2	O	Posttranslational modification, protein turnover, chaperones	peptide methionine sulfoxide reductase [Jatropha curcas]
GD_transcript_142030	--	--	Molecular Function: structural constituent of ribosome (GO:0003735);; Biological Process: translation (GO:0006412);; Cellular Component: integral component of membrane (GO:0016021);; Biological Process: transmembrane transport (GO:0055085);;	K15108|1.12584e-100|rcu:8262424|K15108 solute carrier family 25 (mitochondrial thiamine pyrophosphate transporter), member 19 | (RefSeq) mitochondrial thiamine pyrophosphate carrier	--	[C]	Energy production and conversion	Mitochondrial carrier protein	Mitochondrial adenine nucleotide transporter ADNT1 OS=Arabidopsis thaliana (Mouse-ear cress) PE=2 SV=1	S	Function unknown	mitochondrial thiamine diphosphate carrier 2-like [Manihot esculenta]
GD_transcript_97682	--	--	Cellular Component: membrane (GO:0016020);;	--	--	[S]	Function unknown	E3 UFM1-protein ligase 1	E3 UFM1-protein ligase 1 homolog GN=At3g46220 OS=Arabidopsis thaliana (Mouse-ear cress) PE=1 SV=1	O	Posttranslational modification, protein turnover, chaperones	PREDICTED: E3 UFM1-protein ligase 1 homolog [Ricinus communis]
GD_transcript_17515	--	--	Cellular Component: endoplasmic reticulum membrane (GO:0005789);; Cellular Component: integral component of membrane (GO:0016021);;	--	--	[U]	Intracellular trafficking, secretion, and vesicular transport	Reticulon;; Reticulon	Reticulon-like protein B5 GN=RTNLB5 OS=Arabidopsis thaliana (Mouse-ear cress) PE=1 SV=1	U	Intracellular trafficking, secretion, and vesicular transport	reticulon-like protein B5 [Jatropha curcas]
GD_transcript_146618	--	--	--	--	--	--	--	--	--	S	Function unknown	PREDICTED: uncharacterized protein LOC8271736 isoform X1 [Ricinus communis]
GD_transcript_102759	--	--	--	--	--	--	--	Protein of unknown function (DUF1668)	--	--	--	DUF1668 domain-containing protein [Cephalotus follicularis]
GD_transcript_49677	--	--	Molecular Function: nucleotide binding (GO:0000166);; Molecular Function: nucleic acid binding (GO:0003676);;	K12893|8.68753e-179|jcu:105648513|K12893 splicing factor, arginine/serine-rich 4/5/6 | (RefSeq) serine/arginine-rich splicing factor RS40	Spliceosome (ko03040)	[A]	RNA processing and modification	RNA recognition motif. (a.k.a. RRM, RBD, or RNP domain);; Nup53/35/40-type RNA recognition motif	Serine/arginine-rich splicing factor RS40 GN=M7J2.130 OS=Arabidopsis thaliana (Mouse-ear cress) PE=1 SV=2	S	Function unknown	PREDICTED: serine/arginine-rich splicing factor RS40 isoform X1 [Ricinus communis]
GD_transcript_129140	[IR]	Lipid transport and metabolism;; General function prediction only	Molecular Function: diacylglycerol kinase activity (GO:0004143);; Molecular Function: ATP binding (GO:0005524);; Cellular Component: intracellular (GO:0005622);; Biological Process: protein kinase C-activating G-protein coupled receptor signaling pathway (GO:0007205);; Cellular Component: integral component of membrane (GO:0016021);; Biological Process: phosphorylation (GO:0016310);; Biological P…	K00901|0|rcu:8284459|K00901 diacylglycerol kinase (ATP) [EC:2.7.1.107] | (RefSeq) diacylglycerol kinase 1	Glycerolipid metabolism (ko00561);Glycerophospholipid metabolism (ko00564);Phosphatidylinositol signaling system (ko04070)	[IT]	--	Diacylglycerol kinase accessory domain;; Diacylglycerol kinase catalytic domain;; Phorbol esters/diacylglycerol binding domain (C1 domain)	Diacylglycerol kinase 1 GN=DGK1 OS=Arabidopsis thaliana (Mouse-ear cress) PE=1 SV=2	I	Lipid transport and metabolism	PREDICTED: diacylglycerol kinase 1 [Ricinus communis]
GD_transcript_4052	[T]	Signal transduction mechanisms	Biological Process: phosphorelay signal transduction system (GO:0000160);; Molecular Function: DNA binding (GO:0003677);; Molecular Function: transcription factor activity, sequence-specific DNA binding (GO:0003700);; Cellular Component: nucleus (GO:0005634);; Biological Process: regulation of transcription, DNA-templated (GO:0006355);; Molecular Function: kinase activity (GO:0016301);; Biologica…	K14491|0|rcu:8270676|K14491 two-component response regulator ARR-B family | (RefSeq) two-component response regulator ORR21	Plant hormone signal transduction (ko04075)	[K]	Transcription	Response regulator receiver domain;; Myb-like DNA-binding domain	Two-component response regulator ARR1 GN=ARR1 OS=Arabidopsis thaliana (Mouse-ear cress) PE=1 SV=2	K	Transcription	PREDICTED: two-component response regulator ORR21 isoform X1 [Ricinus communis]
GD_transcript_72586	[P]	Inorganic ion transport and metabolism	Molecular Function: N,N-dimethylaniline monooxygenase activity (GO:0004499);; Molecular Function: flavin adenine dinucleotide binding (GO:0050660);; Molecular Function: NADP binding (GO:0050661);; Biological Process: oxidation-reduction process (GO:0055114);;	K11816|1.03668e-99|rcu:8268852|K11816 indole-3-pyruvate monooxygenase [EC:1.14.13.168] | (RefSeq) indole-3-pyruvate monooxygenase YUCCA2	Tryptophan metabolism (ko00380)	[Q]	Secondary metabolites biosynthesis, transport and catabolism	--	Indole-3-pyruvate monooxygenase YUCCA6 GN=T14C9.160 OS=Arabidopsis thaliana (Mouse-ear cress) PE=1 SV=1	P	Inorganic ion transport and metabolism	indole-3-pyruvate monooxygenase YUCCA2-like [Hevea brasiliensis]
GD_transcript_58481	--	--	Cellular Component: plasma membrane (GO:0005886);; Cellular Component: integral component of membrane (GO:0016021);;	--	--	[TZ]	--	Formin Homology 2 Domain;; Formin Homology 2 Domain	Formin-like protein 1 (Precursor) OS=Oryza sativa subsp. japonica (Rice) PE=2 SV=1	S	Function unknown	PREDICTED: formin-like protein 2, partial [Ricinus communis]
GD_transcript_140624	--	--	--	--	--	--	--	--	--	--	--	DDRGK domain-containing protein 1-like [Hevea brasiliensis]
GD_transcript_89967	[Q]	Secondary metabolites biosynthesis, transport and catabolism	Molecular Function: naringenin 3-dioxygenase activity (GO:0045486);; Molecular Function: metal ion binding (GO:0046872);; Biological Process: oxidation-reduction process (GO:0055114);;	K00475|1.32569e-98|cam:101492596|K00475 naringenin 3-dioxygenase [EC:1.14.11.9] | (RefSeq) naringenin,2-oxoglutarate 3-dioxygenase-like	Flavonoid biosynthesis (ko00941)	[QR]	--	2OG-Fe(II) oxygenase superfamily	Naringenin,2-oxoglutarate 3-dioxygenase (Fragment) GN=AN3 OS=Petunia hybrida (Petunia) PE=1 SV=1	S	Function unknown	hypothetical protein CRG98_049992 [Punica granatum]
GD_transcript_152020	[PR]	Inorganic ion transport and metabolism;; General function prediction only	Molecular Function: monooxygenase activity (GO:0004497);; Biological Process: cellular aromatic compound metabolic process (GO:0006725);; Molecular Function: oxidoreductase activity, acting on paired donors, with incorporation or reduction of molecular oxygen (GO:0016705);; Molecular Function: metal ion binding (GO:0046872);; Molecular Function: iron-sulfur cluster binding (GO:0051536);;	K00499|6.44124e-105|jcu:105635914|K00499 choline monooxygenase [EC:1.14.15.7] | (RefSeq) choline monooxygenase, chloroplastic	Glycine, serine and threonine metabolism (ko00260)	--	--	Ring hydroxylating alpha subunit (catalytic domain)	Choline monooxygenase, chloroplastic (Precursor) GN=At4g29890 OS=Arabidopsis thaliana (Mouse-ear cress) PE=2 SV=2	P	Inorganic ion transport and metabolism	choline monooxygenase, chloroplastic-like isoform X1 [Hevea brasiliensis]
GD_transcript_77740	--	--	Cellular Component: Golgi apparatus (GO:0005794);; Cellular Component: integral component of membrane (GO:0016021);; Molecular Function: O-acetyltransferase activity (GO:0016413);; Biological Process: cell wall organization or biogenesis (GO:0071554);;	--	--	--	--	GDSL/SGNH-like Acyl-Esterase family found in Pmr5 and Cas1p;; PMR5 N terminal Domain	Protein trichome birefringence GN=TBR OS=Arabidopsis thaliana (Mouse-ear cress) PE=1 SV=1	S	Function unknown	PREDICTED: protein trichome birefringence [Ricinus communis]
GD_transcript_77683	--	--	Biological Process: protein polyubiquitination (GO:0000209);; Cellular Component: nucleus (GO:0005634);; Cellular Component: cytosol (GO:0005829);; Molecular Function: zinc ion binding (GO:0008270);; Biological Process: negative regulation of abscisic acid-activated signaling pathway (GO:0009788);; Molecular Function: ligase activity (GO:0016874);; Biological Process: protein ubiquitination invol…	K16274|6.90682e-38|rcu:8259009|K16274 E3 ubiquitin-protein ligase AIP2 [EC:2.3.2.27] | (RefSeq) E3 ubiquitin-protein ligase AIP2	--	[O]	Posttranslational modification, protein turnover, chaperones	--	E3 ubiquitin-protein ligase AIP2 GN=AIP2 OS=Arabidopsis thaliana (Mouse-ear cress) PE=1 SV=1	O	Posttranslational modification, protein turnover, chaperones	PREDICTED: E3 ubiquitin-protein ligase AIP2 [Ricinus communis]
GD_transcript_62851	--	--	Molecular Function: DNA binding (GO:0003677);; Cellular Component: nucleus (GO:0005634);; Cellular Component: integral component of membrane (GO:0016021);;	--	--	--	--	Ankyrin repeat;; SBP domain	Squamosa promoter-binding-like protein 1 GN=F14M4.9/F14M4.10 OS=Arabidopsis thaliana (Mouse-ear cress) PE=1 SV=2	S	Function unknown	PREDICTED: squamosa promoter-binding-like protein 1 isoform X2 [Ricinus communis]
GD_transcript_126535	[R]	General function prediction only	--	K11804|0|rcu:8283239|K11804 WD repeat-containing protein 42A | (RefSeq) DDB1- and CUL4-associated factor 8	--	[R]	General function prediction only	WD domain, G-beta repeat	Protein pleiotropic regulator PRL2 GN=PRL2 OS=Arabidopsis thaliana (Mouse-ear cress) PE=2 SV=2	S	Function unknown	DDB1- and CUL4-associated factor 8-like isoform X2 [Hevea brasiliensis]
GD_transcript_61658	--	--	Molecular Function: actin binding (GO:0003779);; Cellular Component: lysosomal membrane (GO:0005765);; Cellular Component: endosome (GO:0005768);; Biological Process: intracellular protein transport (GO:0006886);; Cellular Component: plant-type vacuole membrane (GO:0009705);; Biological Process: endosomal transport (GO:0016197);; Cellular Component: HOPS complex (GO:0030897);; Biological Process:…	K20180|4.65791e-116|tcc:TCM_001991|K20180 vacuolar protein sorting-associated protein 16 | (RefSeq) Vacuoleless1 (VCL1) isoform 1	--	[U]	Intracellular trafficking, secretion, and vesicular transport	Vps16, C-terminal region	Protein VACUOLELESS1 GN=VCL1 OS=Arabidopsis thaliana (Mouse-ear cress) PE=1 SV=1	U	Intracellular trafficking, secretion, and vesicular transport	Vacuoleless1 (VCL1) isoform 1 [Theobroma cacao]
GD_transcript_126934	[H]	Coenzyme transport and metabolism	Biological Process: thiamine biosynthetic process (GO:0009228);; Molecular Function: iron-sulfur cluster binding (GO:0051536);;	K03147|0|rcu:8276368|K03147 phosphomethylpyrimidine synthase [EC:4.1.99.17] | (RefSeq) phosphomethylpyrimidine synthase, chloroplastic	Thiamine metabolism (ko00730)	--	--	Radical SAM ThiC family	Phosphomethylpyrimidine synthase, chloroplastic (Precursor) GN=T27A16.27 OS=Arabidopsis thaliana (Mouse-ear cress) PE=1 SV=1	H	Coenzyme transport and metabolism	ATP-dependent zinc metalloprotease FTSH 9, chloroplastic-like [Hevea brasiliensis]
GD_transcript_3258	[T]	Signal transduction mechanisms	Molecular Function: protein serine/threonine kinase activity (GO:0004674);; Molecular Function: non-membrane spanning protein tyrosine kinase activity (GO:0004715);; Molecular Function: ATP binding (GO:0005524);; Cellular Component: plasma membrane (GO:0005886);; Biological Process: positive regulation of abscisic acid-activated signaling pathway (GO:0009789);; Cellular Component: integral compon…	--	--	--	--	Protein tyrosine kinase;; Protein kinase domain;; LysM domain	LysM domain receptor-like kinase 3 (Precursor) GN=LYK3 OS=Arabidopsis thaliana (Mouse-ear cress) PE=2 SV=1	T	Signal transduction mechanisms	hypothetical protein JCGZ_24855 [Jatropha curcas]
GD_transcript_123218	--	--	Molecular Function: core promoter sequence-specific DNA binding (GO:0001046);; Molecular Function: transcriptional activator activity, RNA polymerase II transcription regulatory region sequence-specific binding (GO:0001228);; Cellular Component: nucleus (GO:0005634);; Biological Process: positive regulation of transcription from RNA polymerase II promoter (GO:0045944);; Molecular Function: protei…	--	--	--	--	--	Transcription factor bHLH144 OS=Arabidopsis thaliana (Mouse-ear cress) PE=1 SV=1	K	Transcription	transcription factor bHLH145-like [Manihot esculenta]
GD_transcript_107212	[G]	Carbohydrate transport and metabolism	Cellular Component: vacuole (GO:0005773);; Biological Process: carbohydrate metabolic process (GO:0005975);; Molecular Function: mannosylglycoprotein endo-beta-mannosidase activity (GO:0033947);;	K18577|0|rcu:8285565|K18577 mannosylglycoprotein endo-beta-mannosidase [EC:3.2.1.152] | (RefSeq) mannosylglycoprotein endo-beta-mannosidase	--	[G]	Carbohydrate transport and metabolism	Glycosyl hydrolases family 2	Mannosylglycoprotein endo-beta-mannosidase 42 kDa subunit GN=EBM OS=Lilium longiflorum (Trumpet lily) PE=1 SV=4	G	Carbohydrate transport and metabolism	PREDICTED: mannosylglycoprotein endo-beta-mannosidase [Ricinus communis]
GD_transcript_80678	[K]	Transcription	Molecular Function: protein kinase activity (GO:0004672);; Molecular Function: ATP binding (GO:0005524);; Biological Process: protein phosphorylation (GO:0006468);; Cellular Component: integral component of membrane (GO:0016021);; Molecular Function: 2-alkenal reductase [NAD(P)] activity (GO:0032440);; Biological Process: oxidation-reduction process (GO:0055114);;	--	--	--	--	Leucine rich repeat;; Leucine Rich repeats (2 copies);; Protein tyrosine kinase;; Leucine rich repeat;; Leucine Rich repeats (2 copies);; Leucine Rich Repeat;; Protein tyrosine kinase	Probable inactive leucine-rich repeat receptor-like protein kinase At3g03770 (Precursor) GN=At3g03770 OS=Arabidopsis thaliana (Mouse-ear cress) PE=2 SV=1	S	Function unknown	leucine-rich repeat protein, putative [Ricinus communis]
GD_transcript_118374	[V]	Defense mechanisms	Cellular Component: cell (GO:0005623);; Biological Process: cellular ion homeostasis (GO:0006873);; Molecular Function: voltage-gated anion channel activity (GO:0008308);; Cellular Component: integral component of membrane (GO:0016021);; Biological Process: regulation of anion transmembrane transport (GO:1903959);;	--	--	--	--	Voltage-dependent anion channel;; Voltage-dependent anion channel	S-type anion channel SLAH3 GN=SLAH3 OS=Arabidopsis thaliana (Mouse-ear cress) PE=1 SV=1	P	Inorganic ion transport and metabolism	PREDICTED: S-type anion channel SLAH2 [Ricinus communis]
GD_transcript_133238	[M]	Cell wall/membrane/envelope biogenesis	Cellular Component: endoplasmic reticulum (GO:0005783);; Biological Process: pollen exine formation (GO:0010584);; Cellular Component: integral component of membrane (GO:0016021);;	--	--	--	--	Repeat domain in Vibrio, Colwellia, Bradyrhizobium and Shewanella;; FG-GAP repeat;; PQQ-like domain;; Integrin-alpha FG-GAP repeat-containing protein 2	--	S	Function unknown	PREDICTED: protein DEFECTIVE IN EXINE FORMATION 1 [Ricinus communis]
GD_transcript_53910	--	--	--	--	--	--	--	--	Sedoheptulose-1,7-bisphosphatase, chloroplastic (Precursor) GN=At3g55800 OS=Arabidopsis thaliana (Mouse-ear cress) PE=1 SV=1	S	Function unknown	uncharacterized protein LOC110664319 [Hevea brasiliensis]
GD_transcript_123634	--	--	--	--	--	--	--	--	--	S	Function unknown	PREDICTED: uncharacterized protein LOC8278976 [Ricinus communis]
GD_transcript_2664	--	--	--	--	--	--	--	--	--	S	Function unknown	PREDICTED: uncharacterized protein LOC8284431 [Ricinus communis]
GD_transcript_90538	--	--	--	--	--	--	--	Protein of unknown function (DUF1644)	--	S	Function unknown	PREDICTED: uncharacterized protein LOC8282064 [Ricinus communis]
GD_transcript_105044	--	--	Cellular Component: integral component of membrane (GO:0016021);;	--	--	--	--	Protein of unknown function (DUF1195)	--	S	Function unknown	PREDICTED: uncharacterized protein LOC8288909 [Ricinus communis]
GD_transcript_75259	--	--	Cellular Component: integral component of membrane (GO:0016021);;	K20362|1.8213e-164|rcu:8266418|K20362 protein transport protein YIF1 | (RefSeq) protein YIF1B	--	[S]	Function unknown	YIF1	--	S	Function unknown	PREDICTED: protein YIF1B [Ricinus communis]
GD_transcript_142988	--	--	--	--	--	--	--	--	--	--	--	conserved hypothetical protein [Ricinus communis]
GD_transcript_14805	--	--	Cellular Component: nucleus (GO:0005634);; Biological Process: nucleosome assembly (GO:0006334);;	K11279|2.89504e-150|jcu:105631447|K11279 nucleosome assembly protein 1-like 1 | (RefSeq) nucleosome assembly protein 1;4	--	[BD]	--	Nucleosome assembly protein (NAP)	Nucleosome assembly protein 1;2 (Precursor) GN=F3P11.8 OS=Arabidopsis thaliana (Mouse-ear cress) PE=1 SV=1	S	Function unknown	nucleosome assembly protein 1;4-like isoform X2 [Hevea brasiliensis]
GD_transcript_65992	[R]	General function prediction only	Molecular Function: ATP binding (GO:0005524);; Molecular Function: heme-transporting ATPase activity (GO:0015439);; Biological Process: heme transport (GO:0015886);; Biological Process: transmembrane transport (GO:0055085);; Molecular Function: protoheme IX ABC transporter activity (GO:0103115);;	K06185|0|rcu:8275214|K06185 ATP-binding cassette, subfamily F, member 2 | (RefSeq) ABC transporter F family member 1	--	[R]	General function prediction only	ABC transporter;; AAA domain, putative AbiEii toxin, Type IV TA system;; ABC transporter;; ABC transporter	ABC transporter F family member 1 GN=MAE1.10 OS=Arabidopsis thaliana (Mouse-ear cress) PE=1 SV=1	S	Function unknown	LOW QUALITY PROTEIN: ABC transporter F family member 1 [Hevea brasiliensis]
GD_transcript_78078	--	--	--	--	--	--	--	MYND finger	F-box protein At1g67340 GN=At1g67340 OS=Arabidopsis thaliana (Mouse-ear cress) PE=1 SV=1	S	Function unknown	PREDICTED: F-box protein At1g67340 [Ricinus communis]
GD_transcript_940	--	--	Biological Process: proteolysis (GO:0006508);; Molecular Function: peptidase activity (GO:0008233);; Biological Process: cellular protein metabolic process (GO:0044267);; Biological Process: system development (GO:0048731);;	K11855|0|rcu:8268402|K11855 ubiquitin carboxyl-terminal hydrolase 36/42 [EC:3.4.19.12] | (RefSeq) ubiquitin carboxyl-terminal hydrolase 17	--	[O]	Posttranslational modification, protein turnover, chaperones	Ubiquitin carboxyl-terminal hydrolase;; Ubiquitin carboxyl-terminal hydrolase;; MYND finger	Ubiquitin carboxyl-terminal hydrolase 16 GN=UBP16 OS=Arabidopsis thaliana (Mouse-ear cress) PE=1 SV=1	O	Posttranslational modification, protein turnover, chaperones	PREDICTED: ubiquitin carboxyl-terminal hydrolase 17 [Ricinus communis]
GD_transcript_95599	--	--	--	K11799|4.44559e-156|rcu:8268045|K11799 WD repeat-containing protein 21A | (RefSeq) DDB1- and CUL4-associated factor 4	--	[R]	General function prediction only	WD domain, G-beta repeat	Katanin p80 WD40 repeat-containing subunit B1 homolog {ECO:0000255|HAMAP-Rule:MF_03022} GN=At5g23430 OS=Arabidopsis thaliana (Mouse-ear cress) PE=2 SV=3	S	Function unknown	PREDICTED: DDB1- and CUL4-associated factor 4 isoform X2 [Ricinus communis]
GD_transcript_11645	--	--	--	K13199|1.06224e-62|jcu:105632328|K13199 plasminogen activator inhibitor 1 RNA-binding protein | (RefSeq) U3 small nucleolar RNA-associated protein 25	--	[R]	General function prediction only	Hyaluronan / mRNA binding family;; Stm1	--	S	Function unknown	RGG repeats nuclear RNA binding protein A-like [Manihot esculenta]
GD_transcript_25295	--	--	Biological Process: mRNA splicing, via spliceosome (GO:0000398);; Cellular Component: P-body (GO:0000932);; Molecular Function: RNA binding (GO:0003723);; Cellular Component: U6 snRNP (GO:0005688);; Cellular Component: cytosol (GO:0005829);; Cellular Component: viral nucleocapsid (GO:0019013);; Cellular Component: U4/U6 x U5 tri-snRNP complex (GO:0046540);; Cellular Component: precatalytic splice…	K12621|7.53605e-60|pvu:PHAVU_001G148500g|K12621 U6 snRNA-associated Sm-like protein LSm2 | (RefSeq) hypothetical protein	RNA degradation (ko03018);Spliceosome (ko03040)	[A]	RNA processing and modification	LSM domain	Sm-like protein LSM2 {ECO:0000305} OS=Arabidopsis thaliana (Mouse-ear cress) PE=1 SV=1	K	Transcription	hypothetical protein PHAVU_001G148500g [Phaseolus vulgaris]
GD_transcript_120772	--	--	--	--	--	--	--	--	--	--	--	PREDICTED: uncharacterized protein LOC8267564 [Ricinus communis]
GD_transcript_148463	--	--	Molecular Function: zinc ion binding (GO:0008270);;	--	--	[R]	General function prediction only	PPR repeat family;; PPR repeat;; DYW family of nucleic acid deaminases;; PPR repeat;; Pentatricopeptide repeat domain	Pentatricopeptide repeat-containing protein At4g30700 GN=T10C21.50 OS=Arabidopsis thaliana (Mouse-ear cress) PE=2 SV=1	S	Function unknown	PREDICTED: pentatricopeptide repeat-containing protein At4g30700 [Ricinus communis]
GD_transcript_77415	--	--	--	K11446|2.11232e-121|cit:102610903|K11446 histone demethylase JARID1 [EC:1.14.11.-] | (RefSeq) putative lysine-specific demethylase JMJ16	--	[R]	General function prediction only	JmjC domain, hydroxylase;; jmjN domain	Putative lysine-specific demethylase JMJ16 GN=F22O13.10 OS=Arabidopsis thaliana (Mouse-ear cress) PE=2 SV=1	S	Function unknown	hypothetical protein CISIN_1g039459mg, partial [Citrus sinensis]
GD_transcript_143453	--	--	Molecular Function: aspartic-type endopeptidase activity (GO:0004190);; Biological Process: proteolysis (GO:0006508);; Biological Process: lipid metabolic process (GO:0006629);;	K08245|7.7093e-169|rcu:8285897|K08245 phytepsin [EC:3.4.23.40] | (RefSeq) cyprosin	--	[O]	Posttranslational modification, protein turnover, chaperones	Eukaryotic aspartyl protease;; Saposin-like type B, region 1;; Saposin-like type B, region 2	Aspartic proteinase A1 (Precursor) GN=F12F1.24 OS=Arabidopsis thaliana (Mouse-ear cress) PE=1 SV=1	O	Posttranslational modification, protein turnover, chaperones	PREDICTED: cyprosin isoform X2 [Ricinus communis]
GD_transcript_2296	--	--	Biological Process: cell fate specification (GO:0001708);; Cellular Component: Golgi apparatus (GO:0005794);; Biological Process: anthocyanin-containing compound biosynthetic process (GO:0009718);; Biological Process: vesicle-mediated transport (GO:0016192);; Cellular Component: extrinsic component of membrane (GO:0019898);; Biological Process: positive regulation of vacuole organization (GO:0044…	K19513|0|rcu:8262660|K19513 protein CLEC16A | (RefSeq) protein CLEC16A homolog	--	[S]	Function unknown	Uncharacterised conserved protein	--	S	Function unknown	PREDICTED: uncharacterized protein LOC8262660 isoform X1 [Ricinus communis]
GD_transcript_85434	--	--	--	--	--	[GE]	--	--	Probable sugar phosphate/phosphate translocator At3g17430 GN=At3g17430 OS=Arabidopsis thaliana (Mouse-ear cress) PE=1 SV=1	S	Function unknown	organic anion transporter, putative [Ricinus communis]
GD_transcript_82578	--	--	Cellular Component: nucleus (GO:0005634);; Cellular Component: cytosol (GO:0005829);; Cellular Component: plasma membrane (GO:0005886);; Biological Process: endocytosis (GO:0006897);; Cellular Component: cell plate (GO:0009504);; Cellular Component: plasmodesma (GO:0009506);; Cellular Component: phragmoplast (GO:0009524);; Biological Process: pollen development (GO:0009555);;	--	--	--	--	--	Protein TPLATE OS=Arabidopsis thaliana (Mouse-ear cress) PE=1 SV=1	S	Function unknown	PREDICTED: protein TPLATE [Ricinus communis]
GD_transcript_150696	--	--	Molecular Function: nucleic acid binding (GO:0003676);; Molecular Function: 5'-3' exoribonuclease activity (GO:0004534);; Cellular Component: nucleus (GO:0005634);; Molecular Function: zinc ion binding (GO:0008270);; Biological Process: RNA phosphodiester bond hydrolysis, exonucleolytic (GO:0090503);;	K12619|0|rcu:8274641|K12619 5'-3' exoribonuclease 2 [EC:3.1.13.-] | (RefSeq) 5'-3' exoribonuclease 3	Ribosome biogenesis in eukaryotes (ko03008);RNA degradation (ko03018)	[LA]	--	XRN 5'-3' exonuclease N-terminus;; Zinc knuckle	5&apos;-3&apos; exoribonuclease 3 GN=XRN3 OS=Arabidopsis thaliana (Mouse-ear cress) PE=2 SV=1	ADL	RNA processing and modification;; Cell cycle control, cell division, chromosome partitioning;; Replication, recombination and repair	PREDICTED: 5&apos;-3&apos; exoribonuclease 3 isoform X1 [Ricinus communis]
GD_transcript_104070	--	--	--	K17710|1.02762e-161|rcu:8275339|K17710 pentatricopeptide repeat domain-containing protein 1 | (RefSeq) putative pentatricopeptide repeat-containing protein At2g02150	--	[R]	General function prediction only	--	Uncharacterized protein At2g02148 GN=At2g02148 OS=Arabidopsis thaliana (Mouse-ear cress) PE=2 SV=1	S	Function unknown	PREDICTED: putative pentatricopeptide repeat-containing protein At2g02150 [Ricinus communis]
GD_transcript_14998	[G]	Carbohydrate transport and metabolism	Molecular Function: magnesium ion binding (GO:0000287);; Molecular Function: pyruvate kinase activity (GO:0004743);; Biological Process: glycolytic process (GO:0006096);; Molecular Function: kinase activity (GO:0016301);; Molecular Function: potassium ion binding (GO:0030955);;	K00873|0|rcu:8277060|K00873 pyruvate kinase [EC:2.7.1.40] | (RefSeq) plastidial pyruvate kinase 2	Glycolysis / Gluconeogenesis (ko00010);Purine metabolism (ko00230);Pyruvate metabolism (ko00620);Carbon metabolism (ko01200);Biosynthesis of amino acids (ko01230)	[G]	Carbohydrate transport and metabolism	Pyruvate kinase, barrel domain;; Pyruvate kinase, alpha/beta domain	Plastidial pyruvate kinase 2 (Precursor) GN=MXC20.15 OS=Arabidopsis thaliana (Mouse-ear cress) PE=1 SV=1	G	Carbohydrate transport and metabolism	PREDICTED: plastidial pyruvate kinase 2 [Ricinus communis]
GD_transcript_24604	--	--	--	--	--	--	--	Sin3 binding region of histone deacetylase complex subunit SAP30	--	S	Function unknown	PREDICTED: uncharacterized protein LOC8288885 [Ricinus communis]
GD_transcript_25607	--	--	Molecular Function: nucleic acid binding (GO:0003676);; Molecular Function: ATP-dependent RNA helicase activity (GO:0004004);; Molecular Function: ATP binding (GO:0005524);; Biological Process: RNA secondary structure unwinding (GO:0010501);;	K14807|4.14226e-27|rcu:8278052|K14807 ATP-dependent RNA helicase DDX51/DBP6 [EC:3.6.4.13] | (RefSeq) DEAD-box ATP-dependent RNA helicase 1	--	[A]	RNA processing and modification	--	DEAD-box ATP-dependent RNA helicase 1 GN=RH1 OS=Arabidopsis thaliana (Mouse-ear cress) PE=2 SV=3	L	Replication, recombination and repair	PREDICTED: LOW QUALITY PROTEIN: DEAD-box ATP-dependent RNA helicase 1 [Ricinus communis]
GD_transcript_17189	--	--	--	K13115|0|rcu:8269508|K13115 coiled-coil domain-containing protein 130 | (RefSeq) coiled-coil domain-containing protein 130	--	[S]	Function unknown	Family of unknown function (DUF572)	--	S	Function unknown	PREDICTED: coiled-coil domain-containing protein 130 [Ricinus communis]
GD_transcript_36091	[H]	Coenzyme transport and metabolism	Molecular Function: nucleotide binding (GO:0000166);; Cellular Component: cytosol (GO:0005829);; Biological Process: Mo-molybdopterin cofactor biosynthetic process (GO:0006777);; Biological Process: auxin-activated signaling pathway (GO:0009734);; Biological Process: molybdenum incorporation into molybdenum-molybdopterin complex (GO:0018315);; Cellular Component: molybdopterin synthase complex (G…	K21232|1.41787e-19|pop:POPTR_0019s09910g|K21232 molybdopterin synthase sulfur carrier subunit | (RefSeq) POPTRDRAFT_826213; molybdenum cofactor synthesis family protein	Folate biosynthesis (ko00790);Sulfur relay system (ko04122)	[C]	Energy production and conversion	--	Molybdopterin synthase sulfur carrier subunit {ECO:0000255|HAMAP-Rule:MF_03051} GN=At4g10100 OS=Arabidopsis thaliana (Mouse-ear cress) PE=2 SV=1	H	Coenzyme transport and metabolism	molybdopterin synthase sulfur carrier subunit-like [Durio zibethinus]
GD_transcript_91064	[C]	Energy production and conversion	Molecular Function: NADH dehydrogenase activity (GO:0003954);; Cellular Component: mitochondrion (GO:0005739);; Cellular Component: plastoglobule (GO:0010287);; Biological Process: oxidation-reduction process (GO:0055114);;	K17872|0|rcu:8282114|K17872 NADH:ubiquinone reductase (non-electrogenic) [EC:1.6.5.9] | (RefSeq) alternative NAD(P)H-ubiquinone oxidoreductase C1, chloroplastic/mitochondrial	--	--	--	Pyridine nucleotide-disulphide oxidoreductase	Alternative NAD(P)H-ubiquinone oxidoreductase C1, chloroplastic/mitochondrial (Precursor) GN=NDC1 OS=Arabidopsis thaliana (Mouse-ear cress) PE=1 SV=2	C	Energy production and conversion	PREDICTED: alternative NAD(P)H-ubiquinone oxidoreductase C1, chloroplastic/mitochondrial isoform X1 [Ricinus communis]
GD_transcript_33332	--	--	Molecular Function: ligase activity (GO:0016874);;	--	--	[S]	Function unknown	Regulator of chromosome condensation (RCC1) repeat	--	DZ	Cell cycle control, cell division, chromosome partitioning;; Cytoskeleton	hypothetical protein B456_005G174500 [Gossypium raimondii]
GD_transcript_81112	--	--	Biological Process: maturation of LSU-rRNA from tricistronic rRNA transcript (SSU-rRNA, 5.8S rRNA, LSU-rRNA) (GO:0000463);; Biological Process: maturation of 5.8S rRNA from tricistronic rRNA transcript (SSU-rRNA, 5.8S rRNA, LSU-rRNA) (GO:0000466);; Cellular Component: nucleoplasm (GO:0005654);; Cellular Component: nucleolus (GO:0005730);; Cellular Component: preribosome, large subunit precursor (…	K14824|2.38652e-159|bna:106396405|K14824 ribosome biogenesis protein ERB1 | (RefSeq) ribosome biogenesis protein BOP1 homolog	--	[J]	Translation, ribosomal structure and biogenesis	BOP1NT (NUC169) domain;; WD domain, G-beta repeat;; BOP1NT (NUC169) domain	Ribosome biogenesis protein BOP1 homolog {ECO:0000255|HAMAP-Rule:MF_03027} GN=CHLREDRAFT_111274 OS=Chlamydomonas reinhardtii (Chlamydomonas smithii) PE=1 SV=2	J	Translation, ribosomal structure and biogenesis	ribosome biogenesis protein BOP1 homolog isoform X2 [Hevea brasiliensis]
GD_transcript_64434	--	--	--	--	--	--	--	Protein of unknown function (DUF1668)	--	S	Function unknown	DUF1668 domain-containing protein [Cephalotus follicularis]
GD_transcript_23256	[R]	General function prediction only	Molecular Function: GTP binding (GO:0005525);; Cellular Component: intracellular (GO:0005622);; Biological Process: small GTPase mediated signal transduction (GO:0007264);;	K07955|5.25043e-126|pper:PRUPE_ppa012077mg|K07955 ADP-ribosylation factor-like protein 8 | (RefSeq) hypothetical protein	--	[R]	General function prediction only	ADP-ribosylation factor family;; Ras family;; Ras of Complex, Roc, domain of DAPkinase;; Gtr1/RagA G protein conserved region;; Signal recognition particle receptor beta subunit;; 50S ribosome-binding GTPase	ADP-ribosylation factor 1 GN=ARF1 OS=Brassica rapa subsp. pekinensis (Chinese cabbage) PE=2 SV=3	S	Function unknown	ADP-ribosylation factor-like protein 8a [Prunus persica]
GD_transcript_16618	[Q]	Secondary metabolites biosynthesis, transport and catabolism	Molecular Function: iron ion binding (GO:0005506);; Molecular Function: gibberellin 3-beta-dioxygenase activity (GO:0016707);; Biological Process: oxidation-reduction process (GO:0055114);;	--	--	[QR]	--	2OG-Fe(II) oxygenase superfamily;; non-haem dioxygenase in morphine synthesis N-terminal	Gibberellin 20 oxidase 2 OS=Oryza sativa subsp. japonica (Rice) PE=1 SV=1	S	Function unknown	PREDICTED: gibberellin 20 oxidase 2 [Ricinus communis]
[truncated: 60,472 more rows]
