# Supplementary material for: Full-length transcriptome revealed the accumulation of polyunsaturated fatty acids in developing seeds of Plukenetia volubilis
Source: PeerJ. 2022 Sep 20;10:e13998. doi: 10.7717/peerj.13998 (PMC9504451; doi:10.7717/peerj.13998)
Supplement: Table S4 [file peerj-10-13998-s010.xlsx]

## Sheet: Sheet1
Table S3 TPM expression level statistics (Note:The gene ID marked in red is the differential gene after screening)
#Gene ID	IPT-10.1	IPT-10.2	IPT-10.3	IPT-70.1	IPT-70.2	IPT-70.3	IPT-110.1	IPT-110.2	IPT-110.3	SPT-10.1	SPT-10.2	SPT-10.3	SPT-70.1	SPT-70.2	SPT-70.3	SPT-110.1	SPT-110.2	SPT-110.3
GD_transcript_0	15.1556	7.94804	15.2583	9.19684	10.8285	11.2277	0.959583	1.27946	1.51072	6.65339	6.65462	9.1295	4.81024	11.6667	11.3623	2.29747	2.25025	3.11091
GD_transcript_1	3.18015	2.69044	3.66116	2.37995	2.25797	2.308	0.58917	0.508045	0.598784	1.93505	2.04796	3.02104	0.982197	2.09407	2.06413	0.71773	0.427595	0.896564
GD_transcript_100	29.2954	21.6629	33.1446	34.8633	30.1932	21.3939	4.2985	3.79362	3.4465	18.3454	18.539	15.1318	11.9835	14.2962	14.1619	6.45373	4.16961	10.0438
GD_transcript_1000	22.2386	21.4023	23.5797	27.2595	27.2601	30.3434	6.02372	6.51891	7.71265	27.9199	28.4679	28.2558	27.6226	24.9964	23.0836	9.0247	6.79083	9.39652
GD_transcript_100000	2.08081	1.07968	2.31122	0.940917	1.31272	0.771691	0.0708361	0.420052	0.0906106	0.537455	0.864161	0.63892	0.0926943	0.732243	0.612964	0.349966	0	0.0300343
GD_transcript_100002	5.00136	4.13482	5.61585	6.96047	5.86518	5.87779	0.525606	0.770118	0.855697	1.8127	3.7501	4.54327	2.75118	4.97225	5.8652	1.32461	0.996011	1.33713
GD_transcript_100003	8.08446	6.44741	6.38968	5.03195	5.30345	7.42937	1.42464	1.344	1.69809	15.7716	11.9091	11.5174	5.57157	3.8323	3.8291	1.15975	1.47638	1.08453
GD_transcript_100005	2.60692	1.98061	0.942179	2.52676	0.668919	7.00931	0.447588	0.306249	1.71761	5.09398	6.82541	2.52319	21.2317	3.81709	5.59448	0	0.874675	0.189776
GD_transcript_100007	28.1455	24.7352	22.1623	29.5556	24.9482	31.1867	0.325619	0	0.532218	20.2999	19.6301	33.5611	14.1322	14.1932	16.0451	0.290464	0.447783	0.575256
GD_transcript_100008	1.67761	3.17299	2.37429	2.50336	1.36561	1.78871	0.428326	0.182354	0.706178	4.24645	3.23971	2.63997	1.19572	1.47589	2.77295	0.77592	0.396815	0.847508
GD_transcript_100010	40.5909	39.7763	39.8385	37.917	36.8351	34.6479	8.55107	10.9751	8.90067	25.0613	27.2046	27.7415	33.4046	37.7839	39.8185	7.86946	7.6089	8.17543
GD_transcript_100011	5.82839	2.90353	2.7093	3.62037	1.9009	3.91775	6.51108	6.28537	6.06897	5.51459	4.89519	3.92657	3.46753	2.03483	3.49408	3.4911	4.86599	2.88908
GD_transcript_100012	0.623041	0.806458	0.431588	0	0.245132	0	0	0	0	3.42236	1.25062	0.924648	1.60977	0.635823	0.19713	0	0	0
GD_transcript_100013	3.44929	3.97639	3.76325	2.20506	1.55219	3.50682	1.38338	1.49505	1.32491	6.84672	7.58144	6.07087	5.65358	3.05805	2.35323	0.806133	1.79302	1.08286
GD_transcript_100014	0	0	0	0	0	0	0.238337	0	0	0	0	0	0	0	0	0	0	0
GD_transcript_100015	0.692985	0	1.60013	0	2.63562	1.39744	0	0	0.810297	1.55723	9.82984	10.8416	0	9.54723	4.56792	3.78683	0	4.60893
GD_transcript_100017	2.9539	3.18625	3.06931	10.8137	11.622	10.4794	0	0	0	2.58137	2.81642	2.23759	2.43803	5.10791	5.68557	0	0	0
GD_transcript_100019	7.16497	4.28043	6.20408	5.08935	7.94203	2.09936	2.04043	3.14382	2.7647	2.37381	3.31895	0.792397	2.01737	6.84325	6.75739	1.96015	0.767944	3.51822
GD_transcript_10002	30.3968	13.0732	26.5897	37.914	26.8671	27.0846	0	0	0	4.23601	9.74821	7.94699	4.79443	37.6935	43.9835	2.61463	0	1.53867
GD_transcript_100021	1.35017	0.925224	1.81554	3.12447	1.31242	2.6693	2.90109	3.64808	4.8142	3.92636	4.687	1.94484	3.07807	1.78312	1.35697	1.033	1.63439	1.19681
GD_transcript_100023	0	0	0.280184	0	0	0	0	0.12143	0	0	0	0	0	0	0	0	0	0
GD_transcript_100026	0.671975	0.494885	0.698228	0.212701	0.218801	0.841079	4.59802	3.69388	7.47147	4.37384	3.18141	2.03753	2.72404	0.401998	0.967754	3.07031	4.27168	2.87097
GD_transcript_100034	4.85786	5.56886	6.17531	3.45623	2.92794	4.58542	5.81623	5.35266	5.17746	28.3358	20.2906	18.2346	12.5514	6.80341	5.69026	1.80645	3.3234	1.73057
GD_transcript_100036	0	0	0	0	0	0	0	0.0254884	0	0.0847919	0	0.0629997	0	0	0	0	0	0
GD_transcript_10004	3.1424	4.04464	4.3291	4.30596	4.1675	4.69921	1.11543	1.5264	0.862029	6.02994	4.20984	4.9911	5.79286	4.21577	2.37951	1.26288	1.1807	0.916316
GD_transcript_100042	0	0	0	0	0	0	0	0	0	0	0	0	0	0	0	0	0	0
GD_transcript_100045	5.50262	4.96483	4.43955	2.29209	2.71259	3.7858	1.27821	1.57423	1.19902	3.97623	5.61362	5.18805	1.63081	3.20415	2.61154	0.736747	0.388556	0.948421
GD_transcript_100047	10.7784	15.9377	14.4037	15.251	14.0394	12.0817	4.66803	8.59659	3.48626	12.2752	13.9362	14.8738	6.71551	12.1684	11.0393	4.2496	6.72364	4.08139
GD_transcript_10005	0	0	0	0	0	0	0	0	0	1.64145	0	0	0	0	0	0	0	0
GD_transcript_100053	2.80027	3.55991	3.94884	0.524587	0.472178	1.25486	0.72404	0.240196	0.673572	0.99882	1.60598	2.15213	4.13437	3.334	2.65801	2.43895	2.28673	2.45593
GD_transcript_100057	0.528641	0.5132	0	0	0	0	0	0	0.222527	0	0	0	0	0	0	0	0	0
GD_transcript_100059	1.17517	0.923546	2.64569	0.330227	0.561444	0.376159	0.52484	0.504009	0.612462	4.52704	3.70685	2.70953	0.903672	1.37061	0.903004	0.159218	0.287899	0.702727
GD_transcript_100062	0	0	0	0	0	0	1.39454	1.60152	0.937391	0	0	0	0	0	0	0.95916	1.42495	1.2243
GD_transcript_100065	0	0	0	0	0	0	0	0	0	0	0	0	0	0	0	0	0	0
GD_transcript_100067	3.55637	3.79129	3.81619	4.88155	3.86424	5.58536	0.7711	1.03275	0.937391	4.13274	4.30319	4.47641	3.22034	4.39251	3.20219	0.864595	1.3537	0.932138
GD_transcript_100068	2.68281	2.45125	1.76276	2.58683	3.21318	3.12933	1.55798	2.52287	1.95968	0.945668	1.71058	1.2735	1.93679	2.73785	3.18315	2.27709	0.981035	1.78356
GD_transcript_100069	3.61153	2.43798	4.64729	5.08095	3.35943	3.63338	0.283345	0.258494	0.221493	1.46904	1.55549	1.5973	2.16287	2.4164	3.47346	0.583277	0.123047	0.240274
GD_transcript_100071	2.76543	1.87112	1.0449	3.04033	1.87934	4.54392	1.3237	2.69194	2.49279	2.97114	5.04635	4.38397	6.71209	3.62035	4.50747	0.499562	2.39515	0.958789
GD_transcript_100072	0	0	0.287329	0	0	0	1.63797	0.643384	0.87301	0	0	0.35909	0	0	1.26864	0.505775	0	0.25079
GD_transcript_100075	5.70694	5.57982	5.90872	3.74187	4.21005	3.4799	4.32616	4.44237	4.32412	3.08392	3.38753	4.60534	4.05493	6.40642	7.91272	2.12077	1.59034	1.91106
GD_transcript_100077	2.1473	2.38238	0.701232	0.804527	2.3897	1.64958	1.15079	0.55256	0	5.88223	5.0245	3.89243	9.90723	0	0	0	0	0
GD_transcript_100078	10.3429	6.99199	0	4.77729	0	2.75842	3.80324	3.39425	4.47716	8.97056	0	0	0	4.74339	8.90331	2.1445	3.69818	1.99817
GD_transcript_100079	1.4908	1.31435	0.60065	0.299227	0.682309	1.59517	1.17141	0	0.243332	1.18504	0.806131	2.25199	2.69235	1.81635	0.216592	0	0.156524	0.29291
GD_transcript_100080	22.4093	22.9207	23.0012	23.3014	28.4479	29.686	12.1799	14.1846	11.3288	17.2149	15.9765	16.5274	20.0286	21.532	23.0845	6.72306	7.81693	7.24364
GD_transcript_100081	0	0	0	0	0	0	0	0	0	0	0	0	0.903043	0	0	0	0	0
GD_transcript_100083	5.81505	5.50407	6.75975	5.29021	5.06197	6.88923	1.6146	4.22258	1.34629	8.87479	9.01696	6.75571	11.1745	8.6419	5.96811	2.68853	2.33722	1.43002
GD_transcript_100091	0.819225	0.824753	2.52217	2.50667	2.39949	1.55003	3.08529	3.79847	2.4267	1.90909	3.83697	4.82944	4.93887	3.31317	3.02403	1.62788	2.65366	3.20053
GD_transcript_100099	8.58264	8.47661	9.35146	7.22963	6.40183	7.77228	1.94174	1.58356	0.978466	8.83956	7.75249	8.06038	6.77577	5.62626	4.35619	2.10759	2.29972	1.19752
GD_transcript_100100	1.08336	1.05172	1.94437	0.904057	1.08498	1.50057	0.291691	0.502648	0.414576	1.86888	2.056	1.31548	0.975452	2.88123	3.14731	0.693862	0.619281	0.357286
GD_transcript_100103	0	0	0	0	0	0	0	0	0	0	0	0	0	0	0	0	0	0
GD_transcript_100107	0	0	0	0	0	0	0	0	0	0	0	0.234702	0.0778298	0	0	0	0	0
GD_transcript_100108	1.18359	1.14902	0.838524	1.5521	0.698517	1.37421	0	0.242273	0.0452932	0.805967	0.712742	0.658709	5.56017	4.83151	3.31933	0.0874681	0.230651	0
GD_transcript_100109	0.0506231	0	0	0	0.059752	0.068056	0	0	0	0.0758378	0	0	0	0.103323	0.144154	0	0.130219	0
GD_transcript_10011	25.3912	25.8855	29.6168	37.6094	42.9516	27.2891	6.84282	7.07078	7.35376	10.6486	12.1385	12.9108	8.4518	20.3544	19.6705	9.94661	5.06385	9.08888
GD_transcript_100110	0	0	0	0	0	0	0	0	0	0	0	0	0	0	0	0	0	0
GD_transcript_100113	2.31357	2.70945	1.94606	1.39655	1.77717	2.12289	0.181272	0.198448	0.123667	3.46592	4.51129	4.4963	2.84649	1.98626	1.95203	0.0298525	0.125952	0
GD_transcript_100115	86.3413	71.8695	87.0839	135.089	117.883	112.319	24.4771	32.0802	28.5907	17.9176	26.9167	40.9096	33.3835	52.5647	49.8857	41.942	31.5893	42.463
GD_transcript_100116	5.96454	20.5387	7.72873	6.67133	8.65523	14.8579	3.7755	6.66754	4.87377	34.0071	28.8608	21.9866	24.6119	11.7084	7.42661	0	6.67861	0.440587
GD_transcript_100117	2.91125	3.78214	1.82389	2.91937	3.03198	3.97134	3.67713	3.31607	1.69403	3.84821	5.51713	4.5747	4.36933	2.57776	1.86933	1.53131	1.68862	0.537618
GD_transcript_100119	84.772	85.8341	87.3893	133.93	147.225	136.694	23.5038	22.8408	23.5837	7.17199	16.9858	6.04883	28.0263	26.3649	26.3852	38.1985	46.8925	31.5395
GD_transcript_100120	0.592414	1.11639	1.48458	1.64511	1.1517	0.890119	0.412836	1.19265	0.880137	3.70657	2.14045	2.87031	1.35056	1.38695	1.42234	1.6147	0.776881	0.700164
GD_transcript_100121	3.00531	2.89821	3.28816	2.76652	3.00695	3.42484	0.471566	0.26888	0.268092	6.97694	5.03374	5.78194	4.01101	4.67153	3.68387	0.339759	0.648486	0.499857
GD_transcript_100124	0.396285	0.134649	0.205883	0.467699	0.350811	0.186463	0.0391225	0.28553	0.316945	0.356201	0.525	0.419037	1.10069	0.80883	0.677076	0.0322142	0.37377	0.0829392
GD_transcript_100125	5.01077	3.07226	3.13175	3.31012	3.20177	3.29219	3.27307	2.74848	1.36387	8.86114	7.1238	7.42245	6.27856	6.15166	4.54165	1.43943	1.64751	2.61784
GD_transcript_100126	0.0919849	0	0	0.120624	0	0	0	0	0	0	0	0	0	0	0	0	0	0
GD_transcript_100127	6.76404	6.40094	7.73704	6.03755	4.66282	7.41223	2.60935	1.45901	1.98591	9.66479	14.9921	11.6096	8.70152	7.13484	5.15252	1.20136	2.07135	1.04687
GD_transcript_100129	7.26223	5.93385	6.22541	4.68228	2.78585	4.47476	2.33009	1.36265	2.85318	8.06893	7.87176	10.1715	12.8218	9.14051	6.54864	2.26301	0.778368	0.911956
GD_transcript_100132	0.105812	0.0342404	0	0.323763	0	0	0	0.0952991	0	0.0528384	0.169915	0.0392585	0.18226	0.323948	0.368267	0	0.0907275	0.295274
GD_transcript_100136	0	0.837676	0.224147	0	0.381931	0	0.106483	0.388575	0	0.807917	0.649514	0.720331	2.22945	0.330218	0.307141	0.350719	0.0924835	0
GD_transcript_100138	0	0.126797	0.271428	0.513829	0.513883	0.40971	2.14907	2.39191	1.61274	0	0.891391	0.0969195	0.449954	0.844177	0.165302	0	0	0
GD_transcript_100140	74.3654	75.7527	107.003	84.4533	63.9738	117.976	18.1769	29.9351	16.9771	166.452	190.262	178.145	354.935	160.73	169.017	11.9867	21.323	14.7467
GD_transcript_100141	0	0	0	0	0	0	0	0	0	0	0	0	0	0	0	0	0	0
GD_transcript_100142	1.66224	1.48956	1.06288	0.83837	1.28284	2.06276	0.378696	0.748545	0.915	5.65078	2.77192	2.63295	1.89961	0.848169	0.485475	0.623649	0.767454	0.695785
GD_transcript_100145	16.5071	19.5269	17.9823	11.407	12.2077	15.7459	0.157779	0	0.115328	41.4203	33.9318	32.9858	28.0793	31.0586	36.8416	2.63548	2.62326	3.4978
GD_transcript_100147	0.305356	0	0.634572	0	0	0	0	0	0	0	0.367762	0	0	0	0	0	0	0
GD_transcript_100148	0	0	0	0	0	0	0	0	0	0.272826	0	0.121624	0	0	0	0	0	0
GD_transcript_10015	12.9613	14.5211	15.142	49.474	43.9111	49.731	1.0375	1.0727	1.03221	4.6706	4.97836	13.179	2.17222	2.35944	2.75982	1.62315	0.720877	0.909116
GD_transcript_100151	3.33857	3.1588	6.63865	3.75575	3.70058	4.19208	0.619035	0.41211	0.741908	2.43726	6.26602	3.45196	2.01419	4.75605	5.27625	1.50162	0.886398	1.816
GD_transcript_100153	24.0262	26.3372	25.6931	19.3635	19.7331	17.4286	8.35124	9.78271	8.25949	17.0219	19.9541	20.5585	17.0713	26.0005	23.9935	6.75449	4.5065	6.95609
GD_transcript_100157	1.00572	0.612039	0.639487	0.649581	0.549249	0.787021	0.0889149	0.135194	0.0884615	0.966961	1.15703	1.01919	0.659326	0.903806	0.840645	0.20744	0.0386127	0.0251331
GD_transcript_100158	10.5659	9.13206	10.8629	7.80472	8.49839	10.3687	3.411	4.53726	3.77206	12.1888	11.4635	10.7433	9.12866	8.57612	8.5904	4.11335	5.21792	3.50833
GD_transcript_10016	62.5233	66.8424	69.8531	37.1457	33.3094	39.8402	0	0.0637007	0.178634	77.4011	69.7642	59.2797	6.21321	3.32022	4.02808	0.172485	0.0303225	0.236844
GD_transcript_100160	7.08022	6.458	12.733	0.612171	1.23978	0.418392	0	0.455484	0	14.3949	17.804	10.4355	2.6636	1.27041	2.17864	0	0	0.130271
GD_transcript_100161	3.16177	2.64036	3.37361	2.07308	2.22712	2.12529	0.503452	0.581775	0.443641	1.12049	1.08506	1.51366	2.08621	3.19194	2.92047	0.663281	0.816225	1.06731
GD_transcript_100162	0	0.318235	4.42801	3.58225	3.09539	0	1.69004	0.754503	0	0	0	0	0.23527	1.44965	1.34834	1.12513	0.780771	0.731816
GD_transcript_100165	3.65177	4.87453	3.95254	4.09037	4.66949	4.80705	0.675965	1.50744	1.21694	6.15451	6.872	5.08083	4.7176	1.78571	3.6829	0.309223	0.456631	0.955357
GD_transcript_100169	0	0	0	0	0	0	0	0.234354	0	0	0	0	0	0	0	0	0	0
GD_transcript_100171	8.9131	9.85677	7.66336	7.11263	7.18277	11.2711	2.00801	2.01061	2.18571	25.3922	23.5007	20.2283	15.0821	7.32402	7.01625	1.49212	2.93505	1.89659
GD_transcript_100174	9.74972	8.43351	11.8407	16.1728	14.7783	13.4993	3.59918	4.39053	3.27975	4.83743	9.25831	11.9419	24.1141	26.1712	17.8958	1.33787	1.53621	1.72661
GD_transcript_100175	0.515399	0.750519	0.401651	0.337933	0.152086	0	0.890434	0.232097	0.108477	1.73725	1.24146	1.29077	0.832284	0.262987	0.978433	0	0	0.539344
GD_transcript_100178	0.136128	1.42064	0	0.178511	0.200846	0.183007	0.235183	0.827575	0.458418	0.560813	0.532833	1.59096	0.923263	0	0	0	0	0.227924
GD_transcript_10018	0.176913	0.37784	0	0	0	0.142702	0.139723	0.318672	0	7.7389	9.20455	21.7395	24.1804	22.8567	31.6036	0.488965	0.242708	0.651665
GD_transcript_100180	1.23382	1.50267	1.2121	0.588349	0.238307	1.17617	0.0885868	0.14143	0.0755443	1.41148	1.64808	0.923872	0.52165	1.07599	1.57572	0.145888	0.153881	0.0563408
GD_transcript_100184	53.3465	59.9033	45.1657	26.0091	27.9851	36.7781	0.150044	0.752863	0.895673	33.1283	32.2159	37.3862	34.0656	30.7878	35.056	3.33581	3.25794	6.29819
GD_transcript_100190	59.491	63.2336	51.5277	52.1605	52.5874	58.7282	21.5206	22.2926	17.8403	7.80636	16.4218	10.5368	36.2394	19.4986	18.136	4.94195	6.47865	5.01674
GD_transcript_100191	0	0	0	0	0.613067	0	0.384578	0	0.109319	0	0	0	0	0	0.123254	0.211112	0	0
GD_transcript_100192	9.24457	10.0235	7.73449	8.97402	7.22721	9.36143	0	0	0.202152	2.69789	4.91625	3.07358	6.35913	5.26847	7.29346	0.780774	2.98537	1.20612
GD_transcript_100193	3.50904	6.00334	4.39329	4.11122	3.80234	4.79477	0.170372	0.569909	0.992807	7.28202	10.219	6.17884	8.24896	4.22679	3.22157	0	1.43041	1.10764
GD_transcript_100194	16.3736	16.6483	13.7897	10.7357	8.74767	13.6707	0.765688	2.56129	1.95887	37.3099	36.1184	39.9028	31.2834	30.165	26.5846	7.70587	5.91132	8.22444
GD_transcript_100195	22.5333	21.4719	25.3198	4.44822	4.37152	3.16425	0.410058	0.436442	0.349686	16.4377	19.6764	17.5683	1.83335	3.603	3.02266	0.703434	0.712296	0.753407
GD_transcript_100196	4.44245	3.67038	5.49993	10.9075	10.1524	8.83136	3.17266	2.8944	3.10343	1.91159	2.67517	2.10415	3.11374	3.90661	1.88409	1.4983	0.607842	1.38476
GD_transcript_100197	1.14893	0.937928	1.46514	1.54089	2.09582	2.84344	75.377	74.4573	73.7982	2.46445	3.365	2.6158	1.7204	2.23842	2.15634	41.1797	44.8688	45.0757
GD_transcript_100198	2.65691	0.961776	2.94788	0.472423	2.87027	0.908101	1.33372	1.01396	2.16099	4.25013	8.51498	6.71662	0	2.11399	3.33409	0.36607	1.93063	1.77188
GD_transcript_1002	22.9842	11.7308	21.535	9.5687	13.7127	10.4122	0.991174	0	0	20.5466	23.7085	21.3125	11.6501	17.3083	11.538	1.31167	3.44346	4.44269
GD_transcript_10020	11.1396	7.99912	9.44358	15.5353	10.0179	11.315	2.61843	1.81547	2.73905	7.89374	8.94413	6.80968	15.9899	20.3905	19.5362	1.6961	1.66774	2.13159
GD_transcript_100201	0.38452	0.324599	0.590628	0.635778	0.57226	0.404559	0.247572	0	0.126674	0.0751363	0.221484	0	0.19438	0.102368	0.142821	0.231036	0.186354	0.0839759
GD_transcript_100204	4.31439	4.55794	4.21924	1.33121	3.29509	1.70592	34.7008	37.0289	31.3012	7.60392	12.9903	6.63834	6.72113	3.75542	3.25208	8.25221	13.9269	9.34836
GD_transcript_100206	1.92034	6.03141	6.06435	3.01199	1.68887	3.18909	0.929326	1.96694	2.40921	10.8869	11.9721	10.6873	2.57811	6.26348	8.11319	1.43862	3.09945	3.43595
GD_transcript_10021	57.9425	54.6331	54.609	70.3128	71.0266	57.0284	14.2744	12.8948	12.2325	43.0033	42.8094	48.9916	34.1078	38.6975	40.0971	18.6678	16.2569	17.3262
GD_transcript_100213	0.690124	0.0669968	0.0717086	0.090499	0.570203	0.278334	0.0681314	0	0	0.413547	0.166233	1.07542	0	0	0.19652	0	0	0.057775
GD_transcript_100216	0.0740565	0	0.0769498	0	0.611879	0.298678	0.365555	0	0.249388	0.221886	0.624339	0	0.382685	0.982486	0.492061	0.0602009	0	0.123995
GD_transcript_100218	0.369669	2.61976	1.7285	4.36286	2.09439	3.18061	0.802888	0.199765	0	5.03954	7.92487	5.06103	12.9897	2.56532	2.73694	0.360606	1.42636	0.0928424
GD_transcript_100219	0	0	2.4213	0	1.32194	0	0	0	0.547482	0	0.304581	1.52809	0	1.05077	0.531537	0.837007	0.480155	0
GD_transcript_10022	10.5402	11.8916	13.7639	10.7866	12.2728	12.8295	8.92913	7.66493	10.1327	13.4963	18.6554	22.2351	30.1311	16.5707	14.2973	2.92359	3.2059	4.62061
GD_transcript_100222	0	0	0	0	0	0	0	0	0	0	0	0	0	0	0	0	0	0
GD_transcript_100224	29.9225	28.2215	31.3128	21.6441	16.4652	25.4818	6.20245	8.63155	6.27541	29.1931	28.2146	27.6165	32.4654	22.9295	26.482	6.14595	6.57399	5.08134
GD_transcript_100225	0.407073	0.548866	0.822455	0.207594	0.400401	1.36814	0	0.142578	0.30463	0.474313	1.14395	0.478272	0.379805	0.600058	0	0	0	0.056798
GD_transcript_100227	0	0	0	0	0	0	0	0	0	0	0	0	0	0	0	0	0	0
GD_transcript_100228	0.927247	0.792145	1.40667	0.583651	1.0069	0.82273	0	0	0.0312254	3.47274	3.50659	2.55958	1.5812	1.94932	2.02433	0.437183	0.461135	0.263929
GD_transcript_100229	28.4654	26.3701	24.7812	8.45893	7.26458	9.94491	23.7786	25.1576	23.3667	36.3491	40.6975	28.7856	12.7675	10.9313	9.71798	34.1563	33.592	25.713
GD_transcript_10023	3.31431	6.06634	0	1.44873	2.32274	10.9071	2.38583	0	3.19718	20.0156	10.977	9.60689	11.4177	5.63717	3.50641	0.0561295	0	0
GD_transcript_100235	1.30087	2.17057	1.64738	1.1728	0.815715	1.03838	0.160533	0.366134	0.171123	1.76612	2.1053	2.57918	2.62587	1.41054	1.73642	0.297418	0.278856	0.23823
GD_transcript_100236	17.3375	18.7775	13.3579	16.188	17.4013	21.0353	0.776241	1.55795	1.4563	6.12516	9.32765	7.04521	12.6463	16.4494	12.8743	2.39689	3.26982	2.76464
GD_transcript_100237	9.38852	7.03168	8.3891	11.5251	12.9875	9.7996	0.501009	0.124655	0.388406	1.31318	2.55594	1.6946	0.655607	1.20059	0.525499	0.262525	0.336246	0.115869
GD_transcript_100238	0	0	0	0	0	0	0	0	0	0	0	0	0	0	0.227512	0	0	0
GD_transcript_100240	0.583619	0.236072	0.30321	0.510217	0	1.04613	0	0	0	0	0.585744	0	0.12566	0	0.138493	0	0	0
GD_transcript_100241	5.51793	5.78943	5.97608	5.28777	5.06009	4.96444	0.879978	1.52914	2.05472	2.79784	7.33574	8.71666	8.11544	5.63113	5.51964	1.43193	1.74694	1.35029
GD_transcript_100243	0.0402728	0.0195483	0.167385	0	0.071303	0	0	0	0.152573	0	0.266768	0.0448264	0	0	0	0	0	0.0168576
GD_transcript_100245	0	0	0	0	0	0	0.0286791	0	0	0.130558	0.0349869	0	12.0467	5.03981	4.54975	0.0472297	0	0
GD_transcript_100246	0.956572	0	0	0	0.205286	0.233815	0.944359	0.0783213	0.366056	1.43303	1.8852	1.74228	2.02216	0.443726	0.660347	0.070691	0.521949	0.072801
GD_transcript_100250	23.2496	21.7277	22.4948	16.1868	18.5083	16.6674	6.26715	7.98982	5.86976	28.4085	30.8763	28.1431	22.5353	27.4918	26.3946	8.6449	8.90918	8.92563
GD_transcript_100251	15.3434	10.9471	15.1745	11.0299	11.7826	14.9112	1.095	2.4974	4.39657	14.4007	20.5385	17.5926	11.4034	16.3184	10.3965	3.00547	7.96496	2.05055
GD_transcript_100252	0.738929	0.239115	1.02373	0.161498	0.581454	0	0.243165	0	0.103682	1.66047	2.5215	3.56407	2.38649	5.78135	3.97455	3.30373	1.68957	2.47443
GD_transcript_100254	0	0	0.361725	0.108693	0.195668	0.267433	0.147291	0.477771	0.153518	0.124172	0.499131	0	0.578225	0	0.629409	0	0	0
GD_transcript_100260	44.4871	41.6117	37.2879	11.2044	16.4723	18.6466	0.899752	1.02605	0.263754	14.7627	21.4041	12.8706	32.4151	16.9741	13.1926	4.81566	6.66685	4.00567
GD_transcript_100261	1.24503	2.94997	1.73221	2.90559	1.69372	1.50357	1.16664	0	1.33243	5.21615	7.77696	4.90904	3.40766	2.3258	2.54384	1.8698	0.904698	0.459319
GD_transcript_100262	1.62941	0.929523	2.30397	1.16748	2.89478	0.587152	0	0	1.04651	2.29001	4.20806	5.17917	6.68386	4.98852	6.87217	2.92222	1.08025	2.47505
GD_transcript_100263	11.7806	11.8883	11.8177	13.236	12.6003	14.3124	8.15549	8.27855	9.33018	10.9812	9.66898	9.90729	7.47796	9.23193	7.64803	6.76266	9.22824	8.54735
GD_transcript_100265	0.584895	0	0.405164	0.255666	0	0	0	0	0	0	0	0	0	0.198965	0.185061	0.158488	0	0
GD_transcript_100269	0.442868	0	0.230085	1.74225	0	0.297689	0.655821	0.199434	0.745688	0.995182	1.06675	0.739412	0.85819	1.35586	0.210185	0	0.569601	0
GD_transcript_100271	2.33193	1.90731	2.06053	1.82996	2.60074	2.69064	0.471307	0.231523	0.432835	1.73296	1.81336	1.85983	1.20976	2.04248	1.44659	0.23882	0.425089	0.538011
GD_transcript_100274	10.1212	9.57758	11.5616	8.39463	9.10106	6.33113	0.914089	1.30839	0.833269	0.526139	0.634474	0.692989	0.68057	1.17299	0.439437	0.376338	0.342205	0.374206
GD_transcript_100278	17.6737	15.7441	21.1588	42.6932	36.9958	38.2498	5.39014	5.00846	5.12432	25.9012	23.3315	22.1479	12.4871	18.9031	17.774	3.0904	2.44479	4.2153
GD_transcript_100279	2.13254	1.55269	2.60364	0.815645	2.20247	0.645058	0.0701773	0.576201	0	0.425965	0.877526	2.39344	1.65298	2.30325	2.80016	0.476728	0.929505	0.371937
GD_transcript_10028	6.04382	1.41505	9.97402	4.84855	12.6728	0	13622.9	12659.7	14918.7	2.07713	5.48065	3.04701	1.7912	3.99094	1.48482	14704.4	6003.12	15650.5
GD_transcript_100280	28.1414	30.2074	30.2609	21.0262	25.948	24.0352	12.2465	11.8422	10.8942	38.7714	35.0391	33.9059	21.8284	29.2045	27.2483	10.495	8.67239	9.81213
GD_transcript_100281	2.43055	3.76255	3.89065	3.70415	3.33408	3.26756	0.259408	0.473313	0.829559	3.24754	6.48749	3.14408	4.07345	4.75972	5.54946	0.694203	0.394281	0.219976
GD_transcript_10029	704.859	672.099	690.072	809.446	890.08	995.541	115.009	104.221	78.0081	1102.69	987.85	687.215	545.252	295.572	274.143	63.8343	53.422	58.2375
GD_transcript_100290	0	0	0	0	0	0	0	0	0	0	0	0	0	0	0	0	0	0
GD_transcript_100292	3.68828	1.87939	4.80348	9.06042	7.38699	7.15716	0.115332	0.210433	0.238855	1.15008	0.944689	2.30343	8.27906	19.0412	23.7935	1.45163	0.243268	1.43907
GD_transcript_100293	1.63226	1.58458	1.07929	0.64862	0.934112	0.59846	0.537139	0.757318	0.79119	0.518692	1.60841	1.65165	0.51119	2.92767	2.91087	0.482498	0.169644	0.538307
GD_transcript_100294	7.88937	7.24664	7.16788	4.18552	3.43317	3.40852	0.660701	1.71553	1.08351	10.6814	9.85822	10.6867	5.86914	8.81301	7.76956	3.6513	3.31061	3.2431
GD_transcript_100296	28.6412	26.3658	28.356	22.0663	19.8103	17.6405	6.02523	5.88941	6.42268	25.3393	27.8267	31.0547	22.5833	24.602	23.7931	7.40648	5.38261	7.99249
GD_transcript_100297	17.511	18.9752	16.7198	11.2953	14.1888	13.6157	7.05514	8.56761	8.28753	9.9969	9.11986	13.4329	5.56376	3.13937	2.83013	2.57765	3.00293	2.89231
GD_transcript_1003	33.0825	28.817	36.4901	25.4864	26.659	26.39	14.7137	16.3087	18.8509	24.4223	28.2891	33.7889	30.6645	31.0517	31.7547	13.5832	12.8855	13.2773
GD_transcript_100300	5.64608	7.26077	6.47619	2.01926	3.28885	1.97153	0.217169	0.990609	0.802514	1.42803	2.11947	4.24405	1.42091	4.26531	2.71443	1.43056	0.377235	0.306929
GD_transcript_100308	2.39877	6.70214	5.95765	2.45511	4.28155	11.9555	2.77246	5.79632	1.57619	3.15533	9.37165	8.00997	12.6223	2.6271	3.77634	0.523163	3.41129	0.832657
GD_transcript_100309	6.62805	4.32515	8.09564	5.8424	5.67319	6.43211	0.953347	0.7709	1.58902	4.66879	3.96487	4.54373	3.74257	8.13027	7.37461	2.89024	1.84421	2.55391
GD_transcript_100310	0	0	0	0	0.114561	0	0	0	0	0.290803	0	0	0	0	0	0	0	0
GD_transcript_100311	28.0601	39.502	27.1345	60.6558	56.53	103.211	30.8697	35.5717	31.0667	35.5929	25.3665	27.6611	51.4201	47.7611	49.3809	8.74111	23.3281	6.17281
GD_transcript_100312	2.98874	6.74586	3.49369	6.17284	3.6159	2.51123	2.06541	4.30688	2.64198	8.95479	17.2778	12.475	13.9963	3.96507	3.90075	1.21478	4.61281	0.938278
GD_transcript_100313	0.951446	1.58341	0.847386	0.891194	1.44389	1.82728	0	0	1.83088	2.23983	0.982193	2.57191	4.2142	0	0.387048	0.331472	0	0
GD_transcript_100316	1.50374	0.302031	1.47269	1.08795	0.571235	0.487966	0.648419	0.653818	0.640262	2.07147	0.957568	1.0966	0.178632	1.62278	1.39453	0.407465	0.0741016	0.463036
GD_transcript_100317	65.6689	72.1429	70.2326	59.1772	61.4532	69.6312	1.15325	1.74812	1.61893	72.1545	67.2716	70.9335	107.983	103.147	105.918	2.22062	2.48097	2.60285
GD_transcript_100318	0.384854	0.213494	0.380848	0.336451	0.281206	0.221737	0	0.0825282	0	0.796182	0.13243	0.101993	0.118376	0.374048	0.365304	0	0.141425	0.122738
GD_transcript_100319	0	0	0	0	0	0	0	0	0	21.8806	31.328	15.4055	13.5674	8.02048	7.36095	0	1.37162	1.39741
GD_transcript_10032	159.991	156.904	173.622	163.744	171.027	177.99	20.0898	21.6223	20.5106	113.589	125.835	145.587	162.046	205.641	181.09	15.4741	10.5361	20.2767
GD_transcript_100320	3.51311	1.72531	2.8344	2.81833	3.85393	2.83375	0.489636	0.781712	0	11.6404	2.28976	2.94424	9.3973	5.14579	3.68772	0.705556	0.53158	1.07262
GD_transcript_100321	2.46865	3.35517	3.64814	1.72653	2.78433	3.09753	0.37911	0.69172	0.415664	4.27354	3.96422	3.78582	2.83482	3.07914	2.13495	0.445951	0.752614	0.413335
GD_transcript_100322	8.53938	8.39933	9.59876	9.48437	9.36126	8.66306	1.29013	1.66401	1.00535	7.89842	8.46645	9.10364	5.26846	4.71369	5.79581	0.677686	0.463664	1.24493
GD_transcript_100325	0.299157	0.178719	0.2152	0.482827	0.325943	0.309367	0	0	0	1.03422	0.194005	0.845261	1.0405	0.375747	0.873721	0	0.0789261	0.0192649
GD_transcript_100326	2.25162	3.36621	3.13504	1.41727	2.33874	2.17944	0.17783	0.24335	0.227472	3.57551	4.28461	2.55632	0.465407	0.689344	0.854894	0.109821	0.540577	0.0376996
GD_transcript_100328	1.98547	3.12867	3.04972	1.16975	1.66424	1.16052	0.653375	0.596071	0.969009	0.517289	1.8021	1.53737	0.929336	1.76192	1.93924	0.654957	1.13495	0.529968
GD_transcript_100329	1.44425	2.76164	2.63755	2.52521	3.40938	2.47113	0.561682	0.748921	1.1422	6.68752	4.16403	2.92281	3.90117	2.85843	3.36488	0.177884	0.750521	1.1358
GD_transcript_10033	21.2096	15.3071	22.1107	20.3109	21.2463	14.2568	0.860971	0	0	108.909	100.496	120.368	157.82	157.174	158.276	3.17604	2.54245	3.62129
GD_transcript_100330	0	0	0	0	0	0	0	0	0	0	0	0	0	0	0	0	0	0
GD_transcript_100331	0	0	0	0	0	0	0	0	0.227014	8.88708	6.65752	12.9059	0	0	0	0.219199	0.115604	0
GD_transcript_100332	3.31441	1.4006	1.64092	4.26962	4.39536	5.84494	0.211724	0.421428	1.57573	0.204452	0.211329	0.47742	1.28453	0.557102	0.555182	0	0.317626	0
GD_transcript_100334	3.47693	2.84095	4.39554	2.96364	2.49656	3.3499	0.31465	0.626299	0.634222	3.86316	2.37292	3.2573	1.87156	3.31172	3.57533	1.29544	0.770162	1.01877
GD_transcript_100335	0	0.0761523	0.163016	0	0.185179	0.316371	0.154884	0.1413	0	0	0.0944748	0	0	0	0.707356	0.0318835	0	0.295516
GD_transcript_100336	2.46699	2.35217	2.24295	3.81276	0.88396	3.67189	1.9136	1.26965	0.222527	3.1678	2.91811	2.84399	5.52038	1.2588	2.4253	0.358112	0.415506	0.11064
GD_transcript_100337	0	0.0371608	0	0	0	0	0	0	0	0.057345	0.138305	0.0852137	0.0989022	0	0	0.031117	0	0
GD_transcript_100339	20.7557	19.2439	20.1127	22.5541	23.8793	25.0033	5.81338	6.2487	7.16627	4.71649	4.00241	6.0352	12.5783	21.479	20.5314	5.45036	4.04928	6.34517
GD_transcript_10034	43.3828	44.3414	43.3919	69.979	72.0633	60.883	18.6637	18.0751	14.1936	18.5991	23.7456	25.9891	47.7065	48.0163	44.6942	7.11056	9.94978	6.7913
GD_transcript_100341	0	0	0	0	0	0	1.6469	1.89441	1.77081	0	0	0	0	0	0	0.176881	0.808479	0.364321
GD_transcript_100343	0.14927	0.289821	0.310204	0.195744	0	0	0	0	0	1.1181	0.898882	0.664591	0.578512	0	0.283374	0	0	0
GD_transcript_100344	0	0	0.513125	0	0	0	2.66109	1.35284	3.77639	0.154126	0	0.0916113	0	0	0	2.47553	2.7876	4.34091
GD_transcript_100346	3.32043	4.55959	3.28926	0	0.731044	0.323804	0.0849232	0.58881	0.0724201	2.1392	2.92156	0	0	0	0	0.0839126	0.147517	0.10082
GD_transcript_100347	6.44378	4.45631	6.09091	4.52174	4.47699	2.69445	2.19142	1.97981	2.90297	6.90908	6.33313	5.68511	4.37106	3.71686	3.86624	0.700759	2.71639	1.44335
GD_transcript_100348	0.259701	1.38664	0.539695	0	0.459801	0.349134	0	0	0	0.972638	1.2511	0.578129	0	0.265029	0	0	0	0
GD_transcript_100349	4.81553	5.85376	4.69909	4.44782	5.28852	5.23537	1.81894	1.47084	1.55114	9.47241	10.3385	6.47861	6.5456	3.07679	4.25292	2.89337	2.87238	2.27862
GD_transcript_10035	0	0	0	1.76408	1.92212	1.2374	0	0	0	0.689445	0	3.50696	9.69556	6.14169	5.37646	0	0.303546	0
GD_transcript_100350	7.61673	6.55801	7.11345	6.89657	5.94	8.53307	0.671383	0.979998	1.33592	7.94661	8.90033	7.87236	10.1912	8.09687	6.1109	0.405407	0.855238	0.797059
GD_transcript_100351	14.9071	13.2207	15.4533	11.7381	13.1143	9.92668	3.50727	5.521	4.07584	17.897	17.8698	17.6393	18.7181	11.0898	17.3567	3.62409	5.16655	3.96553
GD_transcript_100354	1.63326	1.14513	0.659973	0.594935	0.642598	0.365951	0.806206	0.245166	0.15278	1.22339	0.983525	1.61594	1.28942	0.370394	1.11966	0.0737604	0.0778016	0.37981
GD_transcript_100357	0	0	0	0	0	0	0	0	0	0	0	0	0	0	0	0	0	0
GD_transcript_100358	2.07084	2.50069	0.997151	1.45714	0.775016	0.135804	0.797816	0.409412	0.0850444	0.151332	0	0	0.587251	0	0	0	0	0.380555
GD_transcript_100359	2.11144	1.94024	2.64612	1.62748	1.99757	2.01516	0.413715	0.522595	0.244249	2.26972	1.39765	2.27841	2.22797	2.2699	1.05564	0.327557	0.400784	0.674668
GD_transcript_100360	0	0	0	0	0	0	0	0	0	0	0	0	0	0	0	0	0	0
GD_transcript_100361	2.64543	1.22093	1.35186	21.3262	19.9123	22.7962	2.69729	1.48424	2.7383	0.779624	2.45484	2.1722	23.9228	19.8273	27.9096	0.881346	1.41304	1.56116
GD_transcript_100363	12.2133	10.982	11.4943	11.2899	10.7528	9.69003	8.5489	8.20486	8.80732	8.1735	10.61	9.8057	10.4109	12.9236	14.4436	5.45242	6.95288	5.0285
GD_transcript_100365	27.3287	25.4826	21.135	16.4658	14.016	16.6513	2.24365	1.53515	2.24815	25.0241	23.334	21.3121	22.6804	15.4233	16.233	1.66271	2.82558	2.37825
GD_transcript_100367	7.12133	3.14986	8.14388	3.42596	2.03921	0	1.8304	6.79332	2.09305	4.04009	3.75548	7.692	1.0343	7.78346	8.03947	0	1.55363	0.846638
GD_transcript_100369	7.16212	5.44227	6.01159	10.4908	10.4552	14.7512	2.1862	2.31788	2.82169	5.94754	5.86268	6.63956	9.12364	13.9259	15.3766	0.956839	1.59087	1.28603
GD_transcript_100370	1.98098	2.44761	1.30987	8.46234	10.4865	10.4106	0.0592633	0.297361	0.0505381	5.17096	4.41017	3.37426	5.58362	5.75856	5.29915	2.07393	1.44122	1.95994
GD_transcript_100371	5.66943	4.72277	7.32963	4.71101	4.15201	5.18182	0.923605	0.50556	0.69311	2.07427	4.41684	4.58185	3.5533	4.48729	5.93199	1.06472	0.433177	1.30013
GD_transcript_100373	8.82702	15.0503	9.60725	31.5023	28.6188	50.2835	2.12343	2.54099	2.46927	20.7143	19.378	15.9813	42.4377	33.5809	40.4612	0.77205	2.73047	0.467702
GD_transcript_100374	0	0	0	0	0	0	0	0	0	0	0	0	0	0	0	0	0	0
GD_transcript_100375	6.64119	5.19359	6.90065	2.90296	4.35489	8.18418	2.82289	2.49224	2.32963	10.3636	4.55466	8.31609	12.3927	4.51829	4.37765	0.974756	2.2145	0
GD_transcript_100380	0.818019	0.43677	0.509987	0.643622	0.531044	0.384901	0.242273	0	0.103302	0.735278	0.738897	0.956035	3.80438	0.667841	1.20352	0	0.210421	0.205446
GD_transcript_100381	1.5276	1.37255	1.65482	0.745874	0.498722	0.371406	0.272741	0.146365	0.0820891	0.48691	0.3523	0.651186	0.545849	0.928729	0.940954	0.158527	0.195081	0.299307
GD_transcript_100383	1.33746	1.12399	1.49342	1.2565	0.989601	1.07346	0.197073	0.125852	0.268893	1.1962	1.154	1.39981	1.26363	1.44639	2.00849	0.454364	0.325211	0.0668465
GD_transcript_100386	3.91522	3.99507	3.77123	3.71011	5.29589	5.34033	0.310347	0	0.336834	5.95096	3.64838	3.49904	2.1044	2.24567	2.54988	1.74235	0.686117	1.79436
GD_transcript_100387	8.25909	6.58832	8.38219	6.33878	6.19671	9.38183	4.89851	5.01669	5.22838	14.1952	14.7277	10.6538	16.3767	6.95844	7.44451	3.59113	6.25824	2.89433
GD_transcript_10039	23.5732	19.4588	17.7839	16.3355	21.4513	20.2102	3.24	5.24422	4.51584	11.6306	11.6028	13.5121	9.11779	13.9371	12.8292	10.0977	10.8628	6.529
GD_transcript_100390	2.76274	2.70599	1.99922	22.8695	31.3575	44.4701	0.170467	1.46629	0.913749	3.28889	2.64406	2.55344	54.6835	43.2227	45.3767	0.56146	0.930635	0.371712
GD_transcript_100392	3.76879	4.23875	5.492	5.3038	3.68894	4.13982	2.90394	0.538129	3.28897	1.99675	8.19236	6.70163	2.13751	7.83293	5.80226	3.39992	1.53694	1.73146
GD_transcript_100396	3.43066	4.10274	2.3248	175.517	147.536	216.032	0.19634	0	0.334866	1.34072	1.07786	3.37582	159.422	241.065	286.042	0.242504	0.255791	0
GD_transcript_100397	2.82476	1.63939	2.61608	1.04685	1.01474	0.866824	0	0	0	0.827948	1.9229	1.40119	0.634645	0.125335	0.233153	0	0	0
GD_transcript_100398	0	0	0.117058	0.147732	0	0.424066	0	0.162342	0	0	0.0542721	0	0	0	0.213867	0	0	0
GD_transcript_10040	3.56609	4.35313	4.69597	5.41718	4.29252	4.98401	4.00856	4.19759	3.59674	7.93413	14.6281	10.9254	11.6313	8.89996	7.3396	4.30529	10.7172	5.08407
GD_transcript_100404	0	0	0	4.72343	0	13.1087	0	2.32658	5.48291	8.88445	7.66837	0	12.5497	24.283	25.1762	0.946444	0	0
GD_transcript_100406	10.7633	8.96484	11.6561	6.50183	9.65624	6.11011	0.428299	0.614013	1.20008	9.19183	8.60883	10.3477	3.0425	4.49064	4.56901	0.890069	0.389705	2.81909
GD_transcript_100407	2.58863	2.86206	2.61505	1.79159	1.9238	2.8034	0.851862	0.496512	0.464117	3.91391	2.33825	2.45446	1.95077	1.19857	1.50158	0.389687	0.143863	0.361187
GD_transcript_100408	58.9696	49.8061	57.3443	88.0509	87.7384	46.4394	6.49094	6.47393	5.47794	30.9782	37.8697	42.4688	38.5085	75.3025	73.6617	18.8589	9.69781	22.9583
GD_transcript_100409	0	0	0	0	0	0	0	0	0	0	0	0	0	0	0	0	0	0
GD_transcript_10041	29.195	25.5259	25.5658	12.3763	17.0348	12.4411	0.362544	0.661494	0.865669	24.5365	21.9815	26.0785	4.17486	3.97253	2.57947	0.417935	0.66125	0.768588
GD_transcript_100414	2.50474	0.999279	2.60259	2.47468	0.283493	2.0296	0	0.37083	0.173318	0.925228	1.23971	0.80201	0.886517	1.71575	0.944484	0.223136	0	0.143622
GD_transcript_100415	3.28188	2.43637	1.80534	0.75947	0.319011	0.830503	1.37223	0.834583	0.975163	0	0	0	0	0	0	0.188319	0.165531	0.161616
GD_transcript_100416	1.95517	1.72012	1.46018	1.96299	2.63228	2.01242	0.150798	0.412716	0.745858	2.33406	2.6123	3.36637	2.36796	2.11999	1.85585	0.521512	0.628668	0.409202
GD_transcript_100418	13.1786	11.0879	13.0264	7.57736	7.49838	7.60919	1.45116	1.70431	1.10949	6.17593	6.24702	9.47822	4.97655	9.65569	8.67621	2.12886	2.54972	1.62662
GD_transcript_100421	0	0	0	0	0	0	0	0	0	0	0	0	0	0	0	0	0	0
GD_transcript_100422	0	0	0	0	0	0	0	0	0	0	0	0	0	0.0835312	0	0	0	0
GD_transcript_100423	1.5933	1.3258	0.473013	0.716353	1.02091	0.550795	0.764008	0.205	0.651525	2.18231	1.20618	2.22948	1.235	1.16142	0.777784	0.740114	0.624531	0.266772
GD_transcript_100426	0	0	0	0	0	0	0	0	0.0613952	0	0.131744	0	0	0	0	0	0	0.122102
GD_transcript_100427	17.5667	23.6425	17.2159	10.2091	10.3672	13.5524	2.95609	3.50587	2.18475	9.56959	9.97732	8.77656	10.5732	2.54646	1.23162	1.37932	3.42327	0.417791
GD_transcript_100428	39.3438	39.865	30.9289	23.2395	22.0686	26.986	0.849305	0.981434	0.482842	40.7257	41.7204	41.3665	33.5636	20.2511	17.856	1.07231	0.934353	1.34438
GD_transcript_100429	7.2002	8.21073	8.07079	4.81797	5.09335	7.55813	0.559898	0.0888334	0.685059	12.0794	12.7403	11.6098	8.40975	8.42997	9.45584	0.621388	0.42286	0.701864
GD_transcript_100430	0.744689	0.578351	1.23805	0	0.175796	0.600681	0	0	0	0	0	0	0.384816	0.151993	0.424115	0	0	0.249372
GD_transcript_100431	13.8976	16.6907	18.0134	19.8215	15.8541	16.1313	5.16273	5.06479	4.37248	16.527	20.6634	17.5421	18.4628	14.6213	15.6735	5.15371	4.5147	5.45746
GD_transcript_100434	6.61584	6.18473	6.66214	6.10507	5.42284	6.25883	2.64077	3.88041	4.12576	6.9133	7.3531	8.61391	5.80337	8.25192	9.71035	3.13719	3.25655	3.21373
GD_transcript_100437	0	0	0	0	0	0	0	0	0	0	0	0	0	0	0	0	0	0
GD_transcript_100438	0.700241	1.58617	0.848865	0.306085	0	0.470691	0	0	0	0.174837	0.702791	0.389708	0.15077	0.119101	0.332334	0	0	0.195406
GD_transcript_100439	5.58697	5.21677	7.09038	4.58601	4.63124	5.16019	2.27362	4.22525	2.90832	6.77249	7.7047	6.36108	8.81542	6.57207	7.12484	2.28817	3.94942	3.32048
GD_transcript_10044	9.88219	8.94023	9.75302	8.59285	3.63725	8.90449	0.384646	1.05273	0.178918	6.57973	8.83037	6.93878	20.2708	11.3139	10.8595	2.0731	1.15408	1.1861
GD_transcript_100440	9.47848	10.2184	10.5018	7.34785	4.32676	12.0386	7.59971	9.00842	10.6691	40.716	46.5453	36.6633	29.7667	12.0244	11.4823	2.00077	3.45745	3.90178
GD_transcript_100441	3.39418	4.22062	6.30067	8.35176	7.35982	9.45932	1.69425	1.75174	0.112374	1.79967	2.4573	3.96897	2.80826	5.19573	5.59283	1.8446	1.37341	1.96351
GD_transcript_100446	0.587572	0.427808	0.801318	0.288941	0.650185	0.148109	0.32629	0.132299	0.216417	0.605161	0.574968	0.490505	0.948831	0.487197	0.278862	0.35823	0.283393	0.584127
GD_transcript_100447	0	0	0.10449	0.065935	0	0	46.7595	36.9526	48.7646	0	0.121112	0	0	0	0	34.1292	48.5017	35.0215
GD_transcript_100448	0	0	0	0	0	0	0	0	0	0	0	0	0	0	0	0	0	0
GD_transcript_100449	1.71206	0	0.142316	0.22451	0.40416	1.24288	0	0	0	0	0	0.609804	0	1.99179	0.910048	0.167009	0	0
GD_transcript_10045	37.1757	38.184	32.1278	44.7897	30.9789	42.1476	8.0217	8.41911	11.3204	32.7476	31.0468	40.5786	39.2011	36.911	41.9418	8.73874	8.16938	9.30056
GD_transcript_100452	0	0	0.0701521	0	0	0	7.79834	6.68874	8.52591	0.202285	0	0	0.0436098	0.516747	0.256339	3.48506	2.74976	3.36299
GD_transcript_100458	1.47886	0.786669	0.694646	0.239092	1.00429	0.354052	0.0999989	0.291931	0.306995	2.7314	1.6835	1.66862	0.837478	1.1164	0	0.115277	0	0.220476
GD_transcript_100460	1.01734	2.69951	2.18464	1.1562	2.4016	2.37064	0.535653	0.671927	0	4.77539	2.69555	1.13237	4.4685	0.34607	1.73818	0.937266	0.814155	0.624567
GD_transcript_100461	17.8071	17.7473	17.61	14.9199	15.143	17.1678	1.69655	2.64186	1.87083	9.09935	9.56343	9.62994	11.7893	11.3087	11.6715	2.91437	3.3281	4.11756
GD_transcript_100462	1.22752	1.7875	1.4973	0	0.708691	1.43499	0	0.252356	0.325755	0.879488	1.14093	0.891071	0.551579	0	1.08917	0.336234	0	2.66963
GD_transcript_100463	0.366369	0.460276	0.268717	0.480435	0.2035	0	0.255311	0.0388199	0.471732	0.710279	1.24586	1.55921	0.751711	0.527838	0.368213	0.613164	0.0554365	0.0902094
GD_transcript_100464	14.2039	13.4303	11.1757	15.2885	13.0827	16.7773	8.63236	9.02142	8.64018	5.16591	5.83407	9.09294	18.1374	14.8304	11.1833	5.57296	7.49747	5.60183
GD_transcript_100465	0.898295	0.290686	0	0	0	0	0.985363	0.809047	0.252087	0	0	0	0	0	0	0	0	0
GD_transcript_100467	0	0.0538419	0	0	0.114561	0	0	0	0	0.0207717	0.0500973	0.216064	0	0	0.0921275	0.0338139	0	0
GD_transcript_100471	1.30191	1.70138	1.17067	0.755129	1.35938	0.740488	1.58189	1.28531	1.43331	6.82631	7.83989	6.49313	3.62254	3.88366	3.11319	1.48573	1.15925	1.61391
GD_transcript_100474	0.341189	0.110408	0.118173	0	0.268478	0	0	0	0	0	0	0	0	0.116063	0.431809	0	0.0975166	0
GD_transcript_100476	8.76694	7.50387	9.21376	7.52536	7.26723	6.00546	1.00755	0.587674	0.746527	5.99035	4.23151	6.20129	5.68448	8.6224	8.28982	2.4481	1.93667	2.00293
GD_transcript_100477	0	0	0	0	0	0	0	0	0	0	0	0	0	0	0	0	0	0
GD_transcript_100479	28.7501	29.9218	28.2535	31.0252	29.719	33.637	3.79869	4.22972	4.10326	29.8564	28.6607	26.5099	20.9541	21.1441	20.5468	4.52343	5.5834	4.7906
GD_transcript_100481	4.23784	3.81236	3.61079	7.70606	7.50308	9.03957	0.446265	0.737914	0.547058	3.21665	3.53872	2.67296	4.92725	5.33389	6.11428	1.14832	0.508718	1.11164
GD_transcript_100482	0	5.17452	0.473683	0	0	9.71149	1.2463	2.65298	0	11.8201	5.23699	5.58159	13.7265	1.50304	2.563	1.88141	0.390885	0.528427
GD_transcript_10049	16.0612	14.9188	8.60985	7.18014	10.9006	19.7274	10.2705	9.36969	11.8315	11.7024	18.7721	15.0737	27.681	10.6167	16.5619	5.40053	7.63696	5.89787
GD_transcript_100492	0.0816023	0	0.169581	0.321026	0.385271	0.164555	0.0402802	0	0.0343499	0.611237	0.147419	0.408729	1.58129	0.666211	0.193642	0	0.0349846	0
GD_transcript_100494	0	0	0	0	0	0	0	0	0	0	0	0	0	0	0	0	0	0
GD_transcript_100497	0	0	0	0	0	0	0	0	0	0.225229	0.0724279	0.100406	0	0	0.0285413	0.0244431	0	0
GD_transcript_100498	1.61671	1.33169	1.52716	1.28489	1.15652	1.44897	0.532024	0.264743	0.041245	0.513752	0.531032	0.708897	0.696192	0.899934	0.18601	0	0	0.205069
GD_transcript_10050	21.839	18.8801	20.6158	18.9519	21.6074	24.1306	24.5194	25.2294	26.0467	22.0785	16.6753	21.8854	37.4792	34.4867	32.4492	21.5821	16.5533	22.4354
GD_transcript_100500	0.0318443	0	0.0330884	0	0.0375869	0.128431	0	0.0286805	0	0	0.115057	0	0	0.0974929	0	0	0	0
GD_transcript_100501	0	0	0	0	0	0	0	0	0	0	0	0	0	0	0	0	0	0
GD_transcript_100506	4.14593	3.813	4.23232	3.66264	3.62296	5.78877	3.50418	2.94791	2.8413	5.90586	6.44739	5.57001	6.59632	3.72623	4.21147	5.46334	7.29688	3.97015
GD_transcript_100507	0.77624	2.37374	1.45182	1.11971	0.732977	0.939197	1.95414	3.11108	3.62695	2.50018	0.934879	2.63522	0.902519	0.91099	0.884167	2.24008	2.49593	3.11924
GD_transcript_100512	1.45873	1.36494	2.15488	2.48907	1.97072	2.66989	0.329663	0.189947	0.517866	1.23746	2.18018	1.99534	1.52121	2.20608	1.71827	0.300024	0.331531	0.220699
GD_transcript_100514	1.51719	1.35958	0.727599	0.918256	0.413259	0.941382	0	0	0.884284	1.3987	3.09228	0.909318	0.30154	0.238203	0	0	0.100069	0
GD_transcript_100521	0	0	0	0	0.0655313	0	0	0	0	0	0	0	0	0	0	0	0	0
GD_transcript_100522	3.22604	2.28361	2.37438	7.05073	5.07706	5.60193	0	0	0.452659	2.51713	7.12312	2.6931	0.260476	1.37176	0.637948	0.327807	0	0
GD_transcript_100526	0	0	0	0	0	0	0	0	0	0	0	0	0	0	0	0.0613329	0	0
GD_transcript_100527	4.35909	3.81594	4.34613	2.18077	2.23057	2.77768	1.34327	0.590036	1.08187	1.54764	1.54768	1.31816	0.976538	1.97998	1.79378	1.00366	0.453706	1.53987
GD_transcript_100528	1.79927	1.74672	0.778987	2.16284	2.30072	1.41102	0.592101	0	0.631159	0.89849	1.08349	0.834464	1.54962	0.612063	0.142323	0	0.128565	0
GD_transcript_10053	33.8779	28.9961	28.6657	24.1664	27.1792	18.0991	0.0363142	0	0	45.0762	47.5796	53.3895	36.8279	25.0382	28.9447	3.02008	2.5232	3.41816
GD_transcript_100532	0.158843	0	0	0	0	0	0.40772	0.0572248	0	0	0	0.0353606	0	0	0	0	0	0
GD_transcript_100533	5.15217	8.88055	4.88002	5.60724	1.11697	4.14642	0.865033	1.16796	0.413098	21.8425	19.0374	11.5864	1.81113	0	0	0.398878	0.240418	0.645517
GD_transcript_100534	0	0	0	0	0	0	0	0	0.482566	0	0	0	0	0	0	0.621273	0.163828	0.319908
GD_transcript_100535	52.7421	58.7757	56.0021	84.4572	87.1076	81.1794	17.6444	17.1366	17.9957	21.8253	28.2369	29.9952	47.9265	60.2019	58.1106	13.0726	13.5158	12.4298
GD_transcript_100539	0	0	0.486197	0	0	0	0	0	0	0	0	0	0	0	0	0	0	0
GD_transcript_100541	0	0	0.201116	0	0	0	0	0	0	0	0.0777036	0	0	0	0	0.104894	0	0
GD_transcript_100542	1.82112	2.09684	1.36419	0.444299	0.499889	0.28468	0.836216	0.80102	1.06965	3.87022	3.06041	2.8284	1.36781	1.46949	1.4472	0.481988	0.762594	0.780017
GD_transcript_100543	56.4085	43.5902	51.4211	59.8109	63.1361	53.078	0	7.96045	8.03776	21.9225	25.5578	30.7203	35.9245	56.3745	43.7683	16.0983	5.32645	15.8458
GD_transcript_100546	2.30597	1.46477	1.8636	1.1573	2.08336	2.60253	0.140526	0.641007	0.239674	2.60157	3.1201	5.6087	2.16989	0.871584	2.21585	0.254566	0.537027	0.0476662
GD_transcript_100547	5.23924	8.12381	5.89759	6.10705	2.40491	5.08695	6.60911	3.86672	4.16579	6.5407	9.46496	8.90942	7.52044	8.16861	8.49568	3.37171	3.9932	2.0103
GD_transcript_100548	9.12848	11.1892	12.5031	10.1871	9.0605	13.0778	2.09368	3.86164	2.63934	14.7458	15.5749	15.6771	10.1549	8.5865	9.43057	1.76145	1.85796	2.02631
GD_transcript_100549	0.028324	0	0.147153	0	0.36775	0	0	0	0	0.0424319	0.170563	0.126106	0.182954	0.317956	0.295737	0.0460495	0	0.023712
GD_transcript_10055	0.743821	0.343855	0.331235	0	0.125422	0.0952352	2.90233	2.39257	2.50485	14.0615	18.1726	24.3646	27.8209	35.966	27.8379	3.62793	4.22152	4.181
GD_transcript_100550	0	0	0	0	0	0	0	0	0	0	0	0	0	0	0	0	0	0
GD_transcript_100551	5.63791	5.11369	6.99133	5.45049	5.53741	4.25997	4.469	3.78053	3.55119	6.10338	7.38488	8.1076	11.0049	9.02934	8.22256	1.42176	1.72902	1.42974
GD_transcript_100553	1.00599	0.390642	0.8101	0.626618	0.94992	1.04812	0	0	0	1.69544	2.42316	3.61113	17.7071	13.7568	9.45334	0.408886	0.258773	0.42109
GD_transcript_100555	0	0	0	0	0.34772	0	0.290834	0	0	0	0.709602	0.655808	0	0	0.279629	0	0	0
GD_transcript_100556	3.7705	3.66037	3.14164	2.98531	3.27486	5.40368	2.42305	2.81923	2.78502	3.78346	7.15433	4.19682	3.99789	4.50127	2.63357	1.59036	3.17199	1.28048
GD_transcript_10056	43.6852	39.763	43.6998	37.0922	30.6286	26.9849	6.95492	6.53624	6.52704	14.001	20.1669	24.6669	14.8177	33.4903	39.6178	8.83481	12.5061	10.4618
GD_transcript_100562	4.20145	3.82381	5.00224	3.2139	4.44253	6.82502	2.0739	2.04968	1.5475	4.06496	2.31921	3.50737	5.54079	3.84102	5.73277	0.711537	1.42599	1.53883
GD_transcript_100564	7.64092	8.41067	6.65787	5.75945	5.89419	10.3531	0.17819	0.487685	0.405214	15.7731	12.9704	13.4604	14.3402	4.72773	5.56806	0.464627	0.490084	0.654783
GD_transcript_100566	2.86206	2.6716	2.97387	1.80439	1.49419	2.2198	0.489032	0.297427	0.139011	2.80344	3.11553	2.02167	1.27987	0.954869	0.88814	0.178968	0.896672	0.322541
GD_transcript_100572	4.4582	2.36815	2.22879	0.275766	0.645359	2.88365	0.622823	2.31067	0	7.62389	7.64875	4.72821	3.20571	0	0	1.23082	4.54391	1.4084
GD_transcript_100573	14.3044	13.8866	15.2968	14.1466	18.8537	15.3843	5.58987	5.42169	5.61991	16.5184	12.4901	9.48671	14.4755	17.7607	19.1785	6.73461	5.1105	7.43459
GD_transcript_100574	19.7832	15.0027	19.0054	10.7716	12.0102	14.5249	2.0456	1.744	1.28756	8.64718	8.76401	10.8727	10.8985	10.8371	11.0398	1.66433	2.68615	2.04442
GD_transcript_100575	6.99236	2.36254	3.06293	2.53956	4.40986	2.09664	1.31971	0.895255	0.649276	2.18233	1.05267	3.85333	0.730627	2.06379	2.554	1.46283	1.36663	2.36734
GD_transcript_10058	35.5994	32.873	36.9166	27.8053	29.7985	24.9304	7.66608	7.79209	7.46281	29.0028	31.9853	34.6123	26.7968	29.0204	34.3295	11.0106	13.9549	9.29108
GD_transcript_100580	1.25412	0.451651	0.462397	0.503986	0.405884	0.870195	0.119817	0.0728724	0.272471	1.12121	1.24245	0.968139	1.90761	1.58949	1.61282	0.197319	0.659078	0.355615
GD_transcript_100582	3.7524	2.3418	2.92425	1.75738	3.47999	4.14378	0	0	0	7.02677	5.00347	4.32583	5.71324	4.10291	4.0706	0.217881	0.114909	0
GD_transcript_100585	1.94251	0.91829	1.28125	1.04107	0.717749	0.817497	0.0500272	0.486822	0.68259	0.733839	0.813739	1.33489	0.349143	0.879135	0.801665	0.549244	0.463469	0.410087
GD_transcript_100586	0.0665403	0	0.13828	0	0	0	0	0	0	1.59493	0.961669	1.70347	0	0	0.0631601	0.270455	0.228218	0.445643
GD_transcript_100587	3.51394	4.14605	4.49382	0.708921	2.16952	0.436065	0.373593	0	0.0910257	10.3664	11.4592	10.8312	5.30778	2.26196	2.41177	0	0	0.226289
GD_transcript_100592	0.451083	1.27723	0.312471	0.246468	0.354952	0.10107	0.222662	0	0	0.337881	0.90545	0.794968	0.242808	0.460337	0.178403	0.0611146	0	0
GD_transcript_100593	0.171031	1.38363	0.651613	0	0.672911	0.229928	0	0.205385	0.23998	1.19569	1.16724	0.951843	0.441898	0.349079	0.108228	0	0	0.286363
GD_transcript_100594	0.349337	0	0	0	0	0	0	2.11251	0	4.26146	3.84668	0	3.86826	0	0	0	0	0
GD_transcript_100597	13.337	12.6436	14.5738	33.2956	30.8561	42.7203	4.97617	4.8781	4.42804	18.7137	19.7579	19.8282	23.1751	19.0741	22.8228	7.73683	4.832	8.59678
GD_transcript_100598	4.24223	5.72822	3.24587	3.79297	3.14091	12.0803	5.17798	6.8079	6.39618	6.18191	8.9179	8.37062	20.128	12.2794	8.74898	3.57393	3.14145	4.55233
GD_transcript_1006	2.38082	1.66548	3.47428	2.77773	2.58287	1.05905	0	0	0	0.183579	0.0632511	0.409193	0.113077	1.96517	2.17679	0.113846	0	0
GD_transcript_10060	48.735	44.6582	47.8728	74.3812	75.455	60.9368	12.1246	11.8604	12.0129	58.7584	66.6035	59.2234	135.089	109.866	110.712	8.25232	14.9132	10.2221
GD_transcript_100600	0	0	0	0	0	0	0	0	0	0	0	0	0	0	0	0	0	0
GD_transcript_100606	0.214337	0	0	0.281069	0.505977	0.576295	0.634801	0	0	1.28438	1.03256	0.477142	2.76895	0	0.406896	0	0.183781	0
GD_transcript_100608	2.61852	2.54204	1.779	0	1.30762	0.406184	0	0.362826	0	3.62102	2.54719	6.50178	2.08171	1.54168	0.860365	0.163739	0.34542	0
GD_transcript_10061	126.508	122.436	128.552	176.776	172.493	142.875	3.38114	4.76999	5.3208	86.1647	89.002	90.9401	68.0546	118.078	162.879	2.55447	1.78619	2.45336
GD_transcript_100610	7.20395	9.18344	10.0561	4.00775	4.72392	6.60325	1.14941	1.70398	1.07208	15.3706	13.2334	12.2707	15.0409	6.83193	7.52869	1.24221	0.998299	1.46204
GD_transcript_100613	13.3419	12.265	10.2229	15.4249	14.141	11.9332	4.55182	3.38421	3.65243	11.0135	12.1334	11.6985	22.3247	24.397	27.8095	2.68561	2.35025	2.09712
GD_transcript_100614	9.65334	6.81723	8.51608	4.19479	4.49064	4.93659	1.83127	1.73885	1.94411	18.2612	14.5213	16.981	7.60476	12.3625	8.65988	3.67743	3.24595	4.07242
GD_transcript_100616	0	0	0	0	0	0	0	0	0	0	0	0	0	0	0	0	0	0
GD_transcript_100618	17.0323	21.1197	11.0154	16.3396	16.9014	30.8679	4.71212	7.28541	4.14526	34.3975	44.4149	38.8109	68.5417	19.2788	23.2729	1.6337	3.74798	2.56576
GD_transcript_100619	1.26638	0.793156	1.40075	0.589266	0.43396	1.09837	0.766259	0.919808	0.894187	2.63153	3.09958	1.40957	1.05548	1.62587	1.47348	0.464911	0.105082	0.341991
GD_transcript_100620	0	0	0	0	0	0.145237	0	0	0.109143	0.194213	0	0.0721494	0.111652	0	0.0410183	0	0.666957	0
GD_transcript_100622	0.354764	0.688805	0.184312	0.232609	0.20937	0.238467	0	1.59759	0.298671	0	0.427267	0.789752	0	0	0	0.144195	0.30419	0
GD_transcript_100623	17.4634	11.4276	18.5657	18.241	19.3405	21.9604	1.49628	1.65323	1.63043	13.7999	16.5907	16.2327	10.6819	17.5124	19.4855	1.67013	2.49806	1.46621
GD_transcript_100624	1.43961	1.37842	1.57782	1.37061	2.2346	1.29909	0.214159	0.444036	0.398462	2.48165	2.51761	1.79994	1.70693	1.52953	0.992103	0.320622	0.355097	0.264153
GD_transcript_100625	18.3053	17.1125	17.2273	11.9215	12.0035	11.0202	3.46829	2.99757	3.42466	8.864	8.05398	8.91838	11.3463	10.4726	7.07887	2.17947	2.11391	2.39931
GD_transcript_100626	5.24048	7.63112	6.39221	1.64332	3.09275	3.36941	0.899752	0.615629	0.0959104	10.0694	7.82073	6.08661	0.883043	1.62765	1.40577	0.0926089	0.0976828	0.190746
GD_transcript_100627	16.5369	20.9828	21.1773	22.2563	22.4298	20.0866	6.94563	5.55257	6.4726	18.5803	23.1486	22.3625	25.2052	25.6844	24.9222	6.42667	6.21907	5.10049
GD_transcript_100628	12.083	10.3144	15.5134	6.92077	11.5571	6.90836	3.63346	4.25293	5.26163	3.95317	5.93803	9.42987	6.01059	11.4805	11.1396	4.34665	1.96491	4.36012
GD_transcript_100629	26.8538	31.3173	21.2896	14.406	21.4054	31.413	9.98466	15.7836	14.0932	55.5114	51.5581	49.5904	61.2735	20.7315	30.7034	3.82727	8.37295	2.55468
GD_transcript_10063	20710.3	23003.5	22706.9	4358.33	5689.76	6295.55	1.62877	1.05665	1.1729	6870.96	6754.13	7393.55	1166.47	2689.13	2002.27	3.06975	3.23794	4.05147
GD_transcript_100631	1.024	2.92705	3.16247	2.64834	1.91372	4.24463	7.94703	7.65993	6.32201	7.2441	8.05055	5.19234	14.9191	3.86073	4.58992	2.42788	5.39009	2.90516
GD_transcript_100632	1.42789	0.924126	1.97824	1.09227	0.702246	0.319936	0.117472	0.321507	0.300531	6.95211	3.29611	3.04624	5.07279	2.42865	0.903571	1.3542	1.22434	1.8927
GD_transcript_100638	18.0498	18.2408	18.2938	15.1329	12.0494	13.9229	1.75272	1.26588	1.80607	20.9451	17.1949	18.6909	12.7102	11.4748	9.54946	3.66819	3.42516	3.46803
GD_transcript_10064	57.1722	55.9679	51.1274	61.5257	59.9503	56.133	28.9494	33.4864	33.7548	56.3073	58.5502	57.396	66.7589	67.1534	69.2878	38.5597	36.2446	39.3092
GD_transcript_100641	14.6607	4.18603	12.6426	10.596	5.00105	7.2839	1.05498	0	2.36751	2.78048	3.70298	8.38871	2.59149	6.14148	10.6772	3.35282	0.996655	3.20177
GD_transcript_100642	0.633868	0.307677	0	0.623413	1.12226	0.852152	0.938663	0	0.400233	0.237397	1.14512	0.529153	1.22831	0.970308	0.150417	0.386455	0.543505	0.79598
GD_transcript_100644	1.80852	5.59372	3.88945	1.65459	1.48929	5.25842	2.32521	0.265159	0.495718	7.56088	11.8024	8.66058	6.90042	1.28764	3.23368	0	0	0.49294
GD_transcript_100645	11.185	12.6527	9.75065	12.2435	9.17429	15.1005	9.3578	8.66513	5.90525	23.0752	28.4258	18.569	8.93912	7.64189	9.85203	7.7439	10.2001	7.73697
GD_transcript_100647	4.40157	4.34798	6.90043	9.2149	7.20053	9.23935	10.2917	10.4323	7.93133	54.3711	50.2211	49.5082	46.2881	32.6252	43.1724	0.690503	1.45667	0.775759
GD_transcript_100649	0	0	0	13.9058	13.5726	9.84556	0.0327152	0	0.0836959	0	0	0	0.0856205	0.0676363	0.0629097	0.269383	0.227313	0.0554846
GD_transcript_100650	121.775	120.25	126.468	150.366	155.068	151.919	26.432	28.2436	31.0126	123.879	108.227	103.413	93.269	101.912	97.0395	26.2426	23.1945	25.5573
GD_transcript_100651	2.55784	2.20154	1.91798	0.933645	0.497996	1.63071	0	0.284996	0.0444002	1.73817	1.33386	1.61431	3.20219	1.56081	1.2515	1.20041	0.655699	0.750573
GD_transcript_100652	1.68052	0	0.602129	0.379954	1.64158	0	1.20139	0	0	0	1.675	0.516008	0	0.473102	1.92518	0.329749	0	0.388104
GD_transcript_100655	0.757429	0.445054	0.476355	0.365934	0.329375	0.455539	0.196779	0.323136	0.117465	0.567348	0.696171	0.798697	0.643749	0.386484	0.643272	0.0648124	0.136727	0.300361
GD_transcript_100657	1.24632	2.60889	3.27801	3.93267	1.83885	2.30384	0	0.876952	0.55742	3.20908	3.09588	1.25719	3.57237	3.25923	3.06843	1.42473	0.300558	0.97817
GD_transcript_100658	0.84117	0.816602	1.52956	0	0.0827384	0.282711	0	0	0	1.36516	0.168847	1.48244	0.181113	0.0715357	0.332683	0	0	0
GD_transcript_100659	2.0126	2.04262	1.23572	2.99909	1.18777	1.35283	0.0903137	0	0.308068	0.685237	0.991598	1.01825	3.54546	7.56203	5.55739	1.63605	0.862842	1.30195
GD_transcript_10066	44.4874	44.4968	47.8474	44.1957	39.9478	46.9303	0.175117	0.670987	0.268804	127.924	131.812	113.764	10.3578	11.0423	17.6453	0.605618	0.669218	0.386096
GD_transcript_100660	10.0089	8.28764	9.32933	9.13608	11.5242	12.4662	2.85777	3.35833	3.26314	8.01159	5.02266	5.89794	5.07064	4.10572	5.12278	2.59244	4.24895	1.88941
GD_transcript_100661	4.33186	3.41683	4.31355	2.60359	2.27246	3.96329	0.772155	0.839901	1.06369	8.6076	8.44164	9.74374	7.11182	3.56114	4.62577	0.904801	1.52184	0.604415
GD_transcript_100663	3.01303	0.922659	2.05915	3.04952	1.81399	3.18069	1.27766	0.91063	1.9578	3.4535	3.06865	3.21865	3.16097	3.03357	4.41471	0.460272	0.48549	0.931091
GD_transcript_100664	35.2827	42.168	33.9968	18.6281	21.2464	25.7848	10.6826	10.0228	12.0457	45.5581	52.8079	48.6904	35.1792	23.5508	20.9315	7.87907	10.4214	7.21265
GD_transcript_100666	17.4033	16.4273	16.4563	14.2536	13.2561	14.1674	4.90463	4.04058	3.67556	13.7575	13.4898	13.8747	9.60765	13.9501	15.4903	4.13646	4.38891	4.68843
GD_transcript_100667	2.33994	1.19558	1.02373	2.42247	1.01755	2.15235	0.364747	0.776433	0.829457	0.55349	0.593295	0.548318	1.4319	0.754089	0.701391	0.100113	0.316794	0
GD_transcript_100668	1.9023	1.13645	0.304095	1.72701	1.72719	1.7705	1.44462	1.18613	1.72471	3.72667	2.29107	1.62876	4.34791	2.53865	0.833381	0.118953	0.50188	0
GD_transcript_100672	4.67186	2.38821	2.60307	7.87258	9.24386	12.7434	1.69337	1.78878	1.76708	0.912894	0.244637	2.21067	7.66819	7.50856	9.83308	0.954031	1.4901	0.661302
GD_transcript_100673	5.88392	4.77837	5.99623	8.30937	6.94498	7.75804	0.223416	0.560507	1.38129	3.22073	3.13437	3.71541	5.11622	4.50348	4.13506	1.10378	1.3583	0.75782
GD_transcript_100675	0.482451	0.6505	0.724099	0.91384	0.569452	0.648592	0.0264606	0	0	0.682601	0.484207	0.716	1.24652	1.09411	1.78089	0.0217881	0	0.0448769
GD_transcript_100676	0.223656	0.217123	0.464787	0.146645	0.131994	0.451013	0.1104	0.705022	0.753169	0.837639	0.269364	0.497887	1.58913	0.456488	0.743028	0.272716	0.383544	0
GD_transcript_100677	0.928792	3.10573	2.78801	0.405988	1.82714	3.05223	0.101882	0.0929461	0.173764	2.31902	1.49148	2.41222	0.13332	0.421266	0.195913	0	0.176975	0.086395
GD_transcript_100678	1.96685	4.10169	3.25478	1.81501	2.92342	3.9173	0.359582	0.787308	0.919925	2.18261	4.3867	3.3244	6.49345	2.82496	3.38814	0.947475	1.74893	0.426893
GD_transcript_10068	6.06969	6.71941	4.27831	3.9099	3.64497	4.48556	1.29656	1.47056	1.61368	11.7517	11.2003	9.52157	8.02465	6.19421	5.35704	1.78896	2.37394	1.39663
GD_transcript_100680	4.82561	3.83291	2.90592	5.24938	5.72818	6.70855	0.568432	0.444495	0.623241	5.33974	5.28346	3.96738	2.12524	2.23846	4.60649	0.936113	0.799325	0.826331
GD_transcript_100681	4.77325	4.49552	3.87402	4.01721	3.25148	2.52211	0.562664	0.192493	0.259905	1.28073	2.54547	1.26876	2.39293	3.27169	3.83199	1.79532	1.40499	1.05367
GD_transcript_100682	0	0	0	0	0	0	0	0	0	0	0	0	0	0	0	0	0	0
GD_transcript_100684	1.3768	3.05505	5.62017	3.22403	4.75916	3.43743	1.26213	0.442861	1.90424	17.3845	10.1859	5.14471	5.20887	0.903243	1.5869	0	2.36105	0.411647
GD_transcript_100685	0.0870743	0.549452	0.0452381	0	0.0513883	0.17559	0	0.313693	0	0	0.157304	0	0	0.799746	0.0413254	0	0.111992	0
GD_transcript_100686	0	0	0	0	0	0	0	0	0	0	0	0	0	0	0	0	0	0
GD_transcript_100687	0.504648	0.293945	0.359564	0.378152	0.391429	0.0969189	0.697487	1.62325	1.86936	0	0.0520956	0.0802438	0.223522	1.47143	0.506383	1.27758	1.11267	0.772525
GD_transcript_100688	1.66303	1.24189	0.930463	0.503263	0.264241	1.76278	0.126292	0.172824	0.134623	1.24568	0.423691	1.3171	1.11552	0.5222	0.667847	0.0259978	0.2468	0.401606
GD_transcript_100693	8.41329	5.46841	5.55285	4.82977	5.66847	6.01936	2.35274	2.17891	1.82396	1.94738	5.436	5.30524	5.13122	10.9443	13.1956	5.43027	2.16727	3.38564
GD_transcript_100694	0	0	0	0	0	0	0	0	0	0	0	0	0	0	0	0	0	0
GD_transcript_100695	7.83303	11.6901	11.9049	1.83972	3.17386	4.87231	0	0.526478	1.47638	19.7911	23.9367	10.5405	5.13513	0.477238	1.88652	0.760299	1.70415	2.05535
GD_transcript_100696	3.89955	7.97403	4.48295	3.26403	3.62345	3.68085	2.04774	1.49452	2.58446	8.45205	7.4944	4.70985	5.14488	5.16495	4.41023	0.607013	1.06712	0.138918
GD_transcript_100697	0	0	0	0	0	0	0	0	0	0	0	0	0	0	0	0	0	0
GD_transcript_100698	28.8194	24.9756	33.4709	14.2495	9.32792	12.3565	0	0	0	15.4423	14.6906	11.5691	17.1451	20.9951	18.3456	3.07245	1.62039	0
GD_transcript_100699	0.499053	0.161492	0.17285	1.527	0.490873	1.11818	0.574795	0.449471	0.560193	0.498416	0.100174	0.462899	3.00864	1.95228	1.65795	0.405682	0.570545	0.696318
GD_transcript_100700	2.83916	2.79864	1.54312	0.916457	1.18579	2.2314	0.0862434	0.393397	0.257411	4.44961	3.94545	2.04196	1.18499	2.0059	1.40965	0.319564	0.561788	0.219401
GD_transcript_100701	0	0	0	0	0	0	0	0	0	0	0	0	0	0	0	0	0	0
GD_transcript_100702	28.391	28.7268	29.8403	15.8077	22.405	34.8682	3.7156	3.24235	4.13291	15.3623	19.3466	16.9086	12.86	9.43518	12.3483	8.80158	9.49427	12.5804
GD_transcript_100706	1.39419	0.490049	0.199815	1.57609	1.36188	3.03767	0	0.411341	0.0607111	0.324096	0.434255	0.775913	0.683179	2.52668	2.30448	0	0.123666	0.543338
GD_transcript_100709	11.8569	9.13943	12.9362	8.08522	7.13751	11.3812	0.2107	1.30283	1.1779	14.7075	17.3646	19.374	13.8777	11.592	10.8719	0.385542	0.792997	0.952918
GD_transcript_10071	0	0	0	0	0	0	75.9904	70.4747	68.8303	0	0	0	0	0	0	53.6412	47.4641	28.2145
GD_transcript_100710	0.0347392	0	0.0360965	0	0	0	0	0	0	0	0.0418389	0.116001	0	0.141808	0	0	0	0
GD_transcript_100711	10.5455	9.20966	10.9135	10.2744	10.0478	9.73606	2.84314	2.13605	3.45855	8.81903	9.94633	8.53235	5.79953	8.86018	9.44701	3.7182	3.05038	3.90008
GD_transcript_100718	5.45984	6.96399	2.98151	2.82208	2.21086	1.33942	1.45573	0.717867	0.805236	1.37317	1.10394	2.17358	2.41977	1.01676	1.13485	0.226776	1.23017	1.101
GD_transcript_100719	7.42277	3.50382	3.89176	1.87532	1.36645	2.47185	0.201688	0.122666	0.573314	8.77355	7.95556	5.83649	2.90316	1.59841	0.711033	0.110716	0.116782	0.342061
GD_transcript_10072	14.7347	16.1612	19.1748	11.3797	11.7061	11.1901	7.02854	9.18748	6.73923	7.11035	6.44148	10.3687	9.24311	17.1697	15.869	10.7974	3.79633	8.42131
GD_transcript_100722	0	0	0	0	0	0	0	0	0	0	0	0	0	0	0	0	0	0
GD_transcript_100724	1.06997	0	1.29707	0	0.210486	0	0	0	0	0.267151	0.214773	0.595473	0.230376	0	0.169269	0.144964	0	0.149291
GD_transcript_100725	18.2206	12.1359	15.5973	9.20924	13.0462	8.27319	2.21573	3.34727	1.82856	7.62841	8.22546	11.0134	3.52299	12.7821	12.3928	4.2571	4.20064	3.77806
GD_transcript_100727	1.8157	1.43403	0.927328	0.121068	0.399566	1.36529	0	0.249453	0.18136	1.24478	0.48183	0.856352	0.914402	0.816553	1.16845	0	0.0527748	0.283398
GD_transcript_100728	0.344558	0.390244	0.208845	0.0753057	0.135564	0.482514	0.0425199	0	0.0241732	0.473164	0.380394	0.415476	0.315296	0.175814	0.0545091	0.0816938	0.01231	0
GD_transcript_100732	0	0.310621	0	0.587421	0.453201	0	0	1.03744	0.32325	0.766941	0.539501	0.284915	1.90143	2.28572	0	0.884348	0	0
GD_transcript_100733	0.473203	0.275629	0.255679	0.124106	0.134049	0.127232	0.112119	0.170476	0.0159353	0.765611	0.592707	0.758457	0.855841	0.347696	0.736629	0.138481	0.0973786	0.047538
GD_transcript_100734	2.47339	2.50786	2.58906	1.82595	1.51377	1.72415	0.1447	0.264018	0.123396	1.64682	2.71408	2.65108	0.852076	1.12184	1.00866	0.223403	0.267062	0.168719
GD_transcript_100737	3.69551	4.38906	2.24674	0.25777	3.01623	5.23239	0	1.45173	0.297881	9.83559	10.7481	5.86371	8.12615	2.68808	3.88095	1.05463	4.989	2.6659
GD_transcript_100738	54.2794	59.6125	57.668	38.5339	40.0424	44.3604	2.6986	2.02229	2.38348	44.0214	55.3785	42.5416	17.2152	15.791	13.9925	3.88863	4.56207	3.31
GD_transcript_10074	37.0215	36.1814	37.804	25.042	28.9922	31.542	14.4373	11.7965	12.3118	35.3082	40.1416	37.2171	40.5818	39.1576	40.9359	9.92586	9.1001	10.4004
GD_transcript_100744	6.61328	5.36607	6.56396	7.31318	7.57285	15.3265	18.7095	23.6916	19.4451	4.58396	2.79363	2.80158	4.46301	2.619	2.76389	14.5632	24.1208	16.8572
GD_transcript_100745	4.74706	7.0518	5.5615	4.21965	2.70754	5.43952	2.51622	1.43471	2.01165	7.35016	6.44625	8.54628	6.0091	4.19419	5.17121	1.55392	2.07614	1.62697
GD_transcript_100747	3.357	2.90714	2.79449	13.2065	14.5437	17.1547	0	0.0687154	0	4.08613	2.43503	1.69844	1.20741	1.10952	1.50271	0.0310105	0	0
GD_transcript_100750	7.59353	3.36734	5.92576	2.62261	3.52245	4.39007	2.82279	2.32191	2.18358	2.55136	3.51891	1.61738	6.86284	8.03633	6.11029	3.25152	3.3091	0.483973
GD_transcript_100751	5.21417	4.32471	4.15546	28.6116	30.2943	33.7558	2.64877	3.69308	2.64236	6.2187	6.82851	5.18391	10.1367	8.98912	7.49601	3.04523	4.60107	2.28852
GD_transcript_100752	4.56042	4.48447	4.53434	4.87186	3.10904	4.38675	1.86298	2.07137	1.39011	6.41964	4.99527	4.92289	10.7417	7.4223	6.71702	1.67782	2.20797	1.82664
GD_transcript_100755	0.768191	0.667254	0.777198	0.53019	1.2885	1.25015	0	0.0182071	0	0.423985	0.365205	0.72004	1.09686	2.14555	2.0148	0.1479	0	0.253857
GD_transcript_100756	4.15074	4.05936	4.18511	3.14487	4.28231	3.22407	0.546367	0.221532	0.388272	6.12605	5.25823	7.15252	6.79213	2.98082	3.85233	0.249937	0.0527262	0.231658
GD_transcript_100759	0.165002	0.0457666	0.293912	2.28739	2.2258	2.18655	0	0.0636895	0	0.918126	0	0.446028	0.365419	5.72517	5.99631	0.0574847	0	0.0197335
GD_transcript_100761	0.0596903	0	0	0	0	0	0	0	0	0	0.0479261	0.0221464	0	0	0.018886	0	0	0
GD_transcript_100762	0.084223	0.0408815	0.0875134	0.0552226	0.0745583	0.16984	0.0415739	0.113783	0.0177265	0.788584	0.45646	0.0937458	0.244811	0.27934	0.0799444	0.0684652	0.0902704	0.0176272
GD_transcript_100763	7.85171	8.24461	9.87895	12.8879	12.609	21.3266	2.3729	3.60797	5.21624	17.3638	13.3161	11.177	9.93635	3.48856	3.80247	1.17233	3.34329	1.34147
GD_transcript_100764	0.0502427	0.0487752	0.104411	0	0.0593031	0	0	0	0	0.37634	0	0.447388	0	0.102547	0	0	0	0.0841231
GD_transcript_100765	0.983427	0.607539	1.70308	0.586186	0.105525	1.16183	0.0882611	0.32208	0.275978	1.25004	1.04084	1.19413	1.07796	0.486596	0.848608	0.0726757	0.0766575	0
GD_transcript_100766	0.48393	0.39639	0.204277	0.158649	0.160649	0.833555	0	0.149824	0	0.928867	0.63747	0.639642	0.566563	0.154331	0.3158	0	0.0518677	0.0253206
GD_transcript_100767	0	0	0	0	0	0	0	0	0	0	0	0.406744	0	0	0	0	0	0
GD_transcript_10077	5.83841	7.12832	7.22026	3.66368	5.03104	3.85225	9.08782	9.29082	8.98619	12.0733	8.02378	9.20958	9.80981	5.62921	7.51375	5.91075	5.92747	5.45746
GD_transcript_100771	0	0	0	0	0	0	0	2.45499	2.14183	2.17786	5.03374	2.02267	6.80799	0	0	0	1.40233	0.456391
GD_transcript_100772	1.2425	1.37852	1.38326	1.57115	1.09992	1.37209	0.963785	0.559527	0.821889	5.11877	4.22206	4.54409	7.3378	11.0043	8.9717	0.865742	0.760979	0.891582
GD_transcript_100774	21.158	16.4993	18.4526	38.5706	31.9332	34.6925	0	0.812218	1.10964	3.94907	6.43316	9.88337	5.46666	25.2025	19.7539	0.507523	0	1.91646
GD_transcript_100775	5.64792	5.46211	6.11403	5.43508	4.46118	4.79246	2.43809	2.4757	2.67576	6.56296	7.785	4.75671	6.90796	5.54463	5.8706	2.32179	2.37535	2.12142
GD_transcript_100776	1.51984	2.13121	0.877344	0.442896	0.398649	0.908101	0.166715	0.456281	0.426511	5.81863	0.61015	1.31576	1.52712	1.03402	0.480878	0	0	0
GD_transcript_100777	0	0	0	0	0	0	0	0	0	0	0	0	0	0	0	0	0	0
GD_transcript_100783	0	0	0	0	0	0	0	0	0	0	0	0	0	0	0	0	0	0
GD_transcript_100785	1.61931	1.2746	2.91039	1.60695	4.80413	0.706037	0.432063	1.10367	0.331607	1.83579	0.843349	1.8024	2.54424	2.00983	2.99101	2.41922	1.16331	1.57546
GD_transcript_100786	0	0	0	0	0	0	0	0	0	0	0	0	0	0	0	0	0	0
GD_transcript_100788	0	0	0	0	0	0	0	0	0	0	0	0	0	0	0	0	0	0
GD_transcript_100789	0	1.55243	1.96373	2.28766	0	1.95439	0	0	0	0	3.50173	1.29451	0	0.296717	0	0	0	0
GD_transcript_100790	1.2146	0.204079	0.679567	0.949528	1.1855	2.22949	0.046119	0	0.137651	1.92455	1.37843	1.9759	0.512975	1.90695	1.97323	0.0379751	0.0200279	0
GD_transcript_100793	0.387109	0.751605	1.27374	0.253816	0.342688	0.390313	0.127389	0.377703	0.325901	1.11152	1.20441	0.646317	0.916837	0.329209	1.13295	0.314683	0.746828	0.378087
GD_transcript_100794	0	0	0	0	0	0	0	0	0	0	0	0	0	0	0	0	0	0
GD_transcript_100797	12.6815	9.23336	11.1085	15.5663	13.6631	9.8129	0.582309	0.464833	1.42766	6.07496	4.2623	7.0577	3.71472	5.1165	5.45878	1.61826	1.51726	1.41966
GD_transcript_10080	20.379	19.0575	18.2506	13.6422	12.2793	15.8538	6.29593	12.5143	8.18846	19.3745	22.0122	19.5504	14.9585	11.3802	12.3435	6.11095	10.0505	6.44248
GD_transcript_100800	8.72257	9.20168	9.93947	6.02416	5.07913	11.6873	2.49725	2.64484	4.6753	20.4283	19.2595	17.0551	13.8977	7.86301	5.51964	2.81261	5.85863	4.30833
GD_transcript_100803	84.6494	81.8346	77.3285	67.3427	74.353	71.2198	0.139281	0	0	107.051	106.622	61.6359	0.637909	1.00784	0.535661	0	0.060485	0.177164
GD_transcript_100807	4.51322	4.15607	4.39477	1.31895	0.943658	1.52553	1.04388	0.998785	1.45471	7.37937	7.57875	6.34398	2.16561	2.18447	2.37453	0.607976	0.597059	0.388627
GD_transcript_10081	7.03743	5.30235	6.62115	8.63161	8.1412	7.90761	2.14303	2.17581	1.82752	4.7206	5.94561	5.10517	11.6244	10.8978	15.9188	4.18384	3.7526	3.488
GD_transcript_100810	6.27811	4.35339	6.46514	5.47625	5.3592	7.08364	1.54949	0.706795	1.15619	7.22181	7.69617	8.76613	5.75699	5.43443	6.35823	1.45814	1.00933	0.610051
GD_transcript_100814	4.21128	3.79274	3.63772	6.45392	7.486	2.72844	0.100181	0.0456973	0	1.52021	1.22215	2.31548	1.76977	2.89964	3.85286	0	0.130515	0.127429
GD_transcript_100816	8.51685	6.35418	6.88302	2.5853	1.95469	2.12033	1.47921	2.48587	1.59338	4.96183	4.3689	3.86215	3.76942	6.27725	5.38946	1.98727	1.35235	2.24464
GD_transcript_100818	4.29083	2.39295	3.74701	2.75352	3.07109	2.51603	1.44206	0.863352	1.22975	2.66695	2.30899	3.75981	3.42026	3.58694	4.15951	1.6327	2.34839	2.25464
GD_transcript_100819	1.24016	1.62068	2.32941	0.875684	0.337799	1.66723	0.235447	1.24582	0.160626	2.85825	1.03403	1.2211	1.66374	0.827507	1.85628	0.116323	0.28629	0
GD_transcript_100821	0.11058	0.10735	0.201075	0	0.358932	0.0371649	0.054584	0.0497967	0.0698215	0.207072	0.299652	0.184624	0.392849	0.761726	0.47233	0.0898907	0	0.0925737
GD_transcript_100822	28.2794	27.5004	24.6546	18.7325	16.2323	13.4104	0.62147	1.65728	1.46762	14.3635	14.0551	13.4208	15.7643	16.2088	19.9482	3.89702	2.07602	3.36471
GD_transcript_100825	0	0	0	0	0	0	0	0	0	0	0	0	0	0	0	0	0	0
GD_transcript_100826	5.67699	8.5003	8.19831	6.18271	8.40432	8.53746	3.5147	6.41288	1.62013	14.5588	14.022	13.7087	12.3061	4.71333	5.29727	0.782178	1.98008	1.04718
GD_transcript_100827	2.67293	1.67618	2.41509	2.22064	1.82242	1.62931	0	0.179431	0.0978391	1.36792	2.25943	1.774	1.28686	1.98229	3.59297	0.323901	0.498235	0.653239
GD_transcript_100829	0.69172	0.217255	0.338233	0.533578	0.312176	0.218806	0.16068	0.0366468	0.222663	2.71256	3.77339	3.94023	2.28659	1.61944	2.52976	1.60422	1.06411	1.49881
GD_transcript_100830	6.78009	9.00702	8.30565	8.70384	5.55981	5.46896	1.90237	1.15701	1.5622	2.4591	5.07134	3.57475	4.97878	4.29718	5.28401	0.348099	0.673146	0.836473
GD_transcript_100832	0	0	0	0	0	0	0	0	0	0	0.152972	0	0.0820428	0.518481	0	0	0	0.0531661
GD_transcript_100833	10.7544	11.2539	10.3619	6.15393	4.94564	6.53423	3.99866	4.65429	5.38537	13.684	12.515	10.6645	13.4964	9.20766	9.43918	5.2454	6.20343	5.61242
GD_transcript_100836	3.11352	3.04449	3.61025	0.147931	0.452716	0.545963	0.289558	0.345443	0.455866	7.03029	7.20076	4.99743	1.22417	0.552591	0.856624	0.476854	0.599708	0.755519
GD_transcript_100837	4.18272	4.94115	4.45085	4.36155	3.80684	3.72616	0.547259	1.90627	0.678817	5.73761	2.6098	4.15081	8.52843	6.99421	5.16608	1.10607	1.20988	1.35003
GD_transcript_100840	6.25524	5.47781	6.39911	1.60673	2.24543	2.81756	0.413814	0.667921	0.298599	8.40483	12.8926	7.75206	5.20679	1.9414	3.21358	0.157265	0.801762	0.188953
GD_transcript_100843	0.414502	0	0.430696	0.181185	0	0.185748	0.954824	1.11996	0.814248	0	0	0	0	0	0	0	0	0
GD_transcript_100845	0.601857	0	1.4592	3.59543	1.34185	0.629314	0.330096	1.62618	0.168898	5.81054	3.78537	4.09388	7.60242	1.22841	3.11032	0.76106	1.49083	0
GD_transcript_100846	0.589303	0.596964	1.06491	1.98234	0	1.51559	0.404716	0.507678	0.215707	3.26262	3.85727	4.07819	9.10251	17.9895	16.9026	1.29134	1.01059	2.35948
GD_transcript_100849	4.52167	3.34996	3.58556	5.77341	6.74156	6.39872	22.907	21.8625	25.1444	7.30863	7.59539	10.0658	16.1407	11.1718	15.6995	76.8024	112.945	56.482
GD_transcript_10085	18.767	20.8019	16.5512	10.0022	13.4415	17.3604	5.74385	5.87912	8.03424	41.1888	37.8986	35.0255	18.974	14.2645	11.1125	13.7562	16.913	14.8202
GD_transcript_100850	0	0	0	0	0	0	0	0	0	0	0	0	1.66337	0	0.763849	0	0	0
GD_transcript_100855	14.5852	13.4597	13.5677	17.6143	17.5557	20.9255	1.76431	1.94706	2.01416	19.3454	14.5805	12.4806	8.00607	9.97201	9.32986	1.8511	1.97723	1.61678
GD_transcript_100857	2.59643	2.8723	2.63512	1.50445	2.3163	2.55703	0.387472	0.679786	0.355843	9.31712	5.4178	5.8808	7.25451	2.92699	1.46152	0	0	0.0505498
GD_transcript_100858	0.426486	2.34617	0.443148	0	0.570515	0.458684	0	0	0.215431	2.68344	0.239702	1.64565	0	0	0.620725	0.184903	0	0
GD_transcript_100859	2.98198	3.29615	2.36221	12.6604	10.5592	9.76419	0.262328	1.1966	0.745688	1.54806	2.45353	1.18306	4.57701	3.43485	2.77444	1.22403	0.607574	0.766226
GD_transcript_10086	44.38	76.4089	43.2619	36.461	36.4368	36.2292	9.00903	15.7957	11.554	101.143	66.0718	50.866	64.3328	7.13008	14.211	3.68012	16.9941	3.13343
GD_transcript_100860	0.114823	0.445878	0.0477237	0.120458	0.243953	0	0.362743	0.0206831	0	0.619255	1.60416	0.971325	0.593345	0.421844	0.610345	0.336025	0	0.076901
GD_transcript_100861	21.2223	21.067	23.742	27.0454	26.0661	26.1504	4.74772	3.59866	6.98959	5.26895	11.2093	11.5047	15.2073	20.2904	23.3691	6.49614	6.74948	9.39408
GD_transcript_100862	0.183843	0.156165	0.0238782	0.0904057	0.0271245	0.0617883	0.0680611	0	0.0386938	0.137707	0.276769	0.230209	0.326564	0.351778	0.152691	0.0186809	0.137931	0.0192385
GD_transcript_100864	1.79407	2.52713	1.71795	3.45976	1.70238	2.9321	3.33396	3.00987	2.78387	3.47816	5.88902	5.28596	3.86283	2.01037	2.40414	1.42981	2.89564	3.12167
GD_transcript_100865	33.8522	29.8962	34.9222	24.6528	24.4692	20.3393	5.68152	5.79369	5.46952	29.8112	31.606	32.8399	20.0241	24.3536	22.9674	7.17334	6.29433	7.22684
GD_transcript_100866	6.43978	3.96591	4.80942	4.56545	4.60815	4.19344	3.21851	3.53436	3.40541	5.48693	3.80522	4.12154	7.4614	6.67458	5.55867	2.48659	4.26209	3.52111
GD_transcript_100867	0.410875	0.483484	0.349304	0.359199	0.323313	0.150646	0.208961	0	0	0.708789	1.06467	0.679068	1.06159	0.559073	0.567276	0	0.149461	0.0416935
GD_transcript_100868	0	0	0	0	0	0	0	0	0	0	0	0	0	0	0	0	0	0
GD_transcript_100871	6.82316	3.45848	6.58781	5.93861	8.40996	9.21343	1.10281	2.01217	1.11836	7.73412	6.14502	10.619	5.46038	6.34694	4.1553	1.22712	0.931933	0.151649
GD_transcript_100872	11.8641	1.28581	11.1271	0.702139	1.1642	8.2969	0.695526	1.67514	0.8541	17.9001	15.307	15.4954	12.1231	3.30728	4.25312	0	0.628249	0
GD_transcript_100873	3.41853	2.49692	3.7889	1.4089	1.72929	3.28269	0.0964254	0.263905	0.137048	3.51172	1.84293	2.93533	3.40685	2.55836	2.37957	1.08511	0.390826	0
GD_transcript_100878	7.38929	8.24948	6.78221	2.66472	3.27068	2.73183	1.09424	0.110919	0.673934	14.3907	18.0955	12.3372	8.43228	2.89067	3.7992	0.500565	0.316794	0.824809
GD_transcript_100879	0.514848	0	0.743003	0.375079	0.236325	0	0.0847125	0	0	40.4497	28.3508	24.6734	8.90515	5.69195	4.75119	1.04631	0.662179	1.55644
GD_transcript_10088	1.84477	2.06641	2.13802	1.53522	0.837479	1.24003	0.175117	0.223662	0.209069	3.87971	4.10176	3.86979	3.02483	0.434451	1.51534	0.490262	0.790894	0.356396
GD_transcript_100880	0	0	0	0	0	0	0	0.0326888	0	0	0	0	0	0.0185197	0	0	0	0
GD_transcript_100882	1.76471	2.97549	3.18476	2.07054	1.86368	2.62214	0.825241	1.25477	0.547355	3.20025	3.35582	1.65409	1.31986	0.758278	1.41057	0.604016	1.11494	0.388777
GD_transcript_100887	7.32153	4.0292	6.49308	10.2737	8.80697	11.849	1.7955	1.05002	1.8845	3.07391	5.89727	3.84109	9.39819	9.08982	10.1367	0.454907	1.63942	1.09313
GD_transcript_100889	7.56079	7.47673	8.05136	11.5159	8.86881	10.9852	1.99356	1.73412	0.276753	9.42721	10.4068	8.10203	6.30946	4.07361	4.10097	1.14525	2.61734	2.35887
GD_transcript_100893	0	0.0568973	0	0.307427	0.276713	0.0393961	0	0	0	0.0439008	0.105881	0.0326179	0.265003	0	0	0	0	0.0981314
GD_transcript_100894	2.97758	2.10845	2.80272	61.877	50.1959	74.4552	0.311249	0.694101	0.56034	6.76974	5.52683	4.79591	10.1823	9.00877	7.34844	0.427146	0.510621	0.234611
GD_transcript_100897	0.318532	0.563888	0.447792	0.147425	0	0	2.33075	3.03761	2.61858	0.617539	0.654428	0.729951	0.459913	0.573648	0.409063	2.63506	3.38994	1.99214
GD_transcript_100898	2.59573	2.26365	3.52	4.1539	4.05048	4.37681	0.521205	0.752863	0.555586	2.63636	2.33142	2.69334	2.38712	3.63674	3.5914	0.78681	0.716747	0.626136
GD_transcript_100900	8.7525	8.91057	8.65165	6.06117	6.26816	7.18335	0.258899	0.501909	0.386369	8.10293	10.5807	6.93259	5.33592	3.98096	5.25854	0.426364	0.196754	0.274431
GD_transcript_100907	0.206957	0.100456	0	0.067848	0.244278	0.243448	0.178776	0.139797	0.0871171	0.38755	0.18694	0.316741	0.167101	0.0528008	0.0491109	0	0	0
GD_transcript_100909	0.736217	1.07207	0.637483	2.57449	2.17245	0	0.242273	1.21563	0	0.18382	0.295559	0.273153	1.42664	1.00176	1.28116	0.598474	0.631264	0.102723
GD_transcript_100910	6.14021	2.35422	6.33979	3.68888	4.24774	5.138	1.08213	1.35415	1.40463	0.392356	0.490669	0.691005	0.714287	1.55417	2.24661	0.99355	1.0563	1.05569
GD_transcript_100911	8.48974	14.4548	5.76785	4.02499	6.01243	5.88226	0	3.35259	4.12349	28.8609	32.2474	23.4787	30.1188	0	3.6573	0.265437	4.70365	0
GD_transcript_100913	0	0.363315	0	0	0.469343	0	0.369468	0.0210665	0	0	0.591583	0	0	5.7766	4.30721	1.38803	0.0601677	1.99733
GD_transcript_100915	20.1822	23.0273	22.9446	8.45624	7.85827	8.73949	1.56574	1.036	1.20317	29.3992	26.2169	24.4428	4.21036	3.00584	3.30862	0.79339	1.33001	0.729527
GD_transcript_100916	0.21629	0	0	0.567262	0.185669	0	0	0	0	0.913153	1.16038	0	0.45723	0	0	0	0	0
GD_transcript_100917	0.352892	0.391526	0.785741	0.59498	0.743803	0.338869	0	0.272427	0.424421	0.981803	0.819666	1.26255	0.45589	0.411579	0.382817	0.184415	0	0.105511
GD_transcript_100918	13.7347	15.9803	9.46074	12.5469	18.5188	17.9804	0.914113	3.01145	0.909452	15.1814	18.772	18.0932	24.5882	17.1662	14.0135	1.42176	0.573398	1.16274
GD_transcript_100921	0.117942	0.457988	0	0.927973	0.696053	0	1.51367	2.01826	1.4894	1.59019	2.13068	0.91894	6.85644	1.08325	2.01511	0.0958755	2.02257	0.888634
GD_transcript_100923	6.03344	7.5307	2.53237	2.02669	3.68351	5.47403	3.25695	2.51624	1.90167	3.51749	8.44773	7.24492	2.11178	1.45589	4.00603	1.15971	1.12131	0.646926
GD_transcript_100924	3.78979	2.65454	3.19016	2.4534	2.88777	4.77242	2.51006	1.77144	1.89819	2.87465	3.63989	3.84452	3.59446	2.05616	1.86694	1.24789	1.234	1.24498
GD_transcript_100925	0	0	0	0	0	0	0	0	0	0	0	0	0	0	0	0	0	0
GD_transcript_100927	4.0664	2.62215	3.48508	3.46415	3.2582	4.50907	0.0879085	0.507924	0.249886	3.24601	3.36029	3.63416	3.14428	4.93739	4.84592	1.15817	0.814413	1.04364
GD_transcript_10093	48.7895	49.0498	52.1237	66.0191	58.9539	86.3526	0.0714108	0.0651477	0	176.469	168.789	88.8057	492.602	144.832	171.752	0.117602	0.0310112	0.333057
GD_transcript_100932	0	0	0.0463702	0	0	0.0599947	0	0	0	0	0	0	0	0	0.0423596	0	0	0
GD_transcript_100934	0	0.460062	0.164139	0.34525	0	0	0.311902	0	0.531963	1.26213	0	2.22716	0	0	0.249905	0	0	0
GD_transcript_100936	0.244732	0.118792	0.127147	0	0.288865	0.0822525	0	0	0	1.64984	1.98955	2.79213	0.395202	0	0.290374	0.049736	0	0.409763
GD_transcript_100937	13.8727	12.3153	14.536	16.5079	16.1218	18.2838	4.97498	4.59122	3.55455	15.6525	16.1455	16.784	15.0562	17.2549	21.0355	3.79597	3.11974	3.20886
GD_transcript_100938	4.33303	1.0376	3.48179	1.81827	1.43204	1.47571	0.228144	0.312202	0.0972776	0.25965	0.382694	1.38258	0.111954	1.76877	0.548387	0.234822	0.272457	0.532029
GD_transcript_100939	0.338455	0.109523	0.293065	1.59039	0.399489	0.227504	0.167067	0.0508048	0.14247	0.676047	0.0679374	0.408116	0.145746	0.345399	0.669294	0.206349	0.314389	0.212508
GD_transcript_100944	0	0	0	0	0	0	0	0	0	0	0	0	0	0	0	0	0	0
GD_transcript_100948	0	0	0	0	0	0	2.85104	1.62562	1.3676	0	0	0.200902	0	0	0	1.10043	1.31549	0.679967
GD_transcript_100950	2.68911	1.61348	1.90159	1.98357	1.7854	2.385	0.82962	0.235467	0.440208	1.98629	2.00169	1.22637	1.59224	2.05821	2.26889	0.349152	0.368281	0.640978
GD_transcript_100954	0.910037	0.854959	0.549053	0.577437	0.970197	0.907702	0.347775	0.0793183	0.0988576	0.703646	0.954598	0.68618	0.606785	1.34812	0.696618	0.477273	0.755133	0.393215
GD_transcript_100955	0	0	0.0422149	0	0	0	0	0	0	0	0	2.66805	0	1.03653	0	0	0	0
GD_transcript_100956	1.33231	0	1.30571	0	0.589715	0	0	0	0	0.204128	0.601724	0	0	0	0.17245	0.467678	0	0.456287
GD_transcript_100957	33.7864	30.2765	35.5218	85.9894	81.2921	89.4988	43.6181	50.1459	43.5921	24.7085	31.1806	42.057	68.5705	76.7119	54.1774	0.975092	0.771387	1.17156
GD_transcript_10096	39.8817	34.1884	37.0368	30.3985	33.1617	28.4355	9.87829	7.1518	9.47317	33.0205	40.999	45.144	46.5077	50.4025	46.0352	8.13395	9.3429	9.80762
GD_transcript_100960	0	0	0.73597	1.85764	0	0	0	0	0.925301	0	0	0	0	6.18143	1.29826	0	0.984284	0.592964
GD_transcript_100963	0.510481	0.743357	0.530425	0	0	1.02941	0	0	0	0	0.922211	0.5682	0.329737	1.04191	1.69592	0	0	0
GD_transcript_100967	0.233143	0.301777	0.201876	1.07005	0.275186	0.104476	0	0	0.0654264	2.32845	0.421184	0.302754	0.100396	0.237926	0	0.157936	0	0.0650598
GD_transcript_100968	6.59887	6.14196	5.0188	2.58709	3.33235	4.38992	0.604449	0	1.23137	6.72634	7.94747	4.31612	3.25175	3.02	4.84302	0.746571	1.1083	0.882758
GD_transcript_100969	8.33612	8.60322	10.0553	7.34515	8.90822	9.29777	2.90765	2.74737	2.14748	7.60325	8.29785	7.69807	6.72648	7.00431	6.96412	2.62936	2.59303	2.79589
GD_transcript_10097	15.3531	15.0768	16.1003	14.6001	15.527	12.1077	2.38033	1.85222	2.02988	17.7947	18.6617	21.0752	12.322	13.0266	12.3182	3.37237	2.58424	4.00733
GD_transcript_100970	1.14224	1.96574	1.90618	1.24823	0.265559	2.02419	0.290458	0.249396	0	2.85196	2.50124	2.04193	1.18497	0.653485	0.213557	0.21103	0.400666	0.217329
GD_transcript_100974	13.0671	5.68981	16.7724	14.1116	13.042	4.6501	4.4582	2.33647	3.2356	4.74999	6.24878	7.91398	4.34438	7.45204	8.11688	5.07686	3.21301	3.61965
GD_transcript_100975	0.308645	2.54686	0.694857	1.28167	0.850041	2.90453	0.25392	0	0	0	0	0.114514	0	0.209985	0.146483	0	0.396968	0
GD_transcript_100976	4.95907	4.47723	5.82268	3.08894	1.99014	3.10007	7.09885	7.68216	6.7217	5.83186	5.79337	5.87856	0	3.745	2.04761	1.16906	0.0425212	1.20396
GD_transcript_100978	1.15797	0.936794	0.50134	0.253084	1.3668	0.908101	0.0952659	0.0869106	0	1.44562	1.97572	1.82595	0	0.492388	0.183191	0.156887	0.744673	0.242355
GD_transcript_100979	5.85815	6.43074	2.97328	1.41822	1.35632	0.514937	0	0	0	1.65394	0.976898	5.04086	5.06471	0.298917	1.26182	0	0	0
GD_transcript_100980	1.30879	1.27057	1.29517	1.14418	3.45743	0.586499	0	0.336789	0.472222	0.93366	0.825664	1.31803	0.805136	1.39925	2.01135	0.658619	0.213755	0.730452
GD_transcript_100982	10.9115	7.8672	8.88462	2.84502	4.21776	2.7451	0.125991	0.114941	0.268604	9.36813	8.2999	8.73607	3.21494	2.73501	2.24104	0.103743	0.273568	0
GD_transcript_100985	12.2444	4.69374	8.54706	8.64584	5.9292	6.49996	2.10766	0.73519	2.5903	5.83217	6.42806	7.54825	1.54125	12.7519	4.70854	3.9814	0.861443	2.41809
GD_transcript_100987	4.87773	2.923	3.34758	2.84283	4.40685	2.18582	0.832301	1.13896	1.06464	4.19491	4.24275	5.49626	0.855742	1.65927	2.11491	1.19933	1.41994	0.957852
GD_transcript_100988	7.05388	6.44346	6.46378	4.66145	2.62234	3.6588	1.01442	1.4507	1.00535	7.40546	11.8736	12.519	7.60586	5.69653	3.95406	1.30937	1.71448	0.906717
GD_transcript_10099	0	0	0	0	0	0	0	0	0	0	0	0	0.321156	0	0	0	0	0
GD_transcript_100990	6.78211	3.77578	4.16763	3.12394	5.07853	5.42484	1.82387	2.0361	2.41488	9.90528	8.46092	8.1442	6.46913	9.7989	8.42191	2.54912	3.54335	2.95081
GD_transcript_100991	0	0.437908	0	0.443643	0	0.909632	0	0	0	1.01364	0.135818	0.502085	1.74822	1.03576	0.321126	0	0	0
GD_transcript_100994	0	2.55499	0	5.49065	1.83564	0	0	0.75421	2.92072	1.25451	0	1.99734	2.16364	0	0.227105	0	0.410303	0
GD_transcript_100995	3.97077	2.7799	2.89606	4.25575	2.27581	2.72041	1.26272	1.16916	1.23753	4.60441	3.70166	3.9735	3.52667	1.94819	2.55498	0.744889	0.818438	0.575342
GD_transcript_100999	32.5836	31.6319	28.0661	20.0591	23.5589	16.5126	5.0525	6.24825	3.97351	26.2381	20.2719	23.4189	30.4866	43.9879	51.0614	8.13572	8.24016	7.23602
GD_transcript_1010	22.9159	20.3077	24.958	26.7882	24.815	22.9642	5.13695	5.83829	6.1506	12.8344	11.5419	13.085	10.3887	24.5482	25.5766	7.79033	4.65689	8.27219
GD_transcript_10100	41.7291	32.3393	42.0678	26.6387	23.7678	32.2272	6.17068	4.79785	6.57773	62.1946	67.6226	56.8435	22.1598	22.6879	19.6192	8.74748	8.2523	6.92738
GD_transcript_101000	10.5562	10.8743	11.6659	5.44911	7.00674	4.58011	1.19757	1.81315	1.19509	10.3623	10.0403	11.089	4.96807	6.95356	6.27164	2.4128	2.14665	2.91696
GD_transcript_101004	63.3178	67.7139	56.2042	55.0582	71.5388	72.3768	0.66855	0.533675	1.06898	45.7792	53.6252	49.4657	24.4957	18.4866	16.793	0.34406	0.653238	0.212597
GD_transcript_101005	8.31623	6.6637	7.21466	2.31957	3.39662	3.33628	2.42392	1.68822	2.17819	13.8823	9.72964	8.52187	3.99043	2.90978	3.95941	1.37352	1.56196	1.43662
GD_transcript_10101	12.0393	10.2741	17.7128	24.4033	24.7319	13.1296	8.27432	11.099	13.1555	2.87297	4.31998	4.34825	9.1759	17.7227	14.3267	3.95513	4.20228	4.57861
GD_transcript_101011	9.95982	8.97828	8.77811	9.79555	6.82262	6.93393	1.58025	2.32266	1.49732	5.59525	8.35386	10.69	3.56133	5.71734	4.4737	1.59036	2.13499	2.15896
GD_transcript_101014	2.65297	1.42095	1.61595	0.599819	0.86383	0.122985	0.632196	1.48307	1.23227	2.32981	2.42391	2.8511	1.89091	1.1203	1.30251	0.446195	0.784402	0.382927
GD_transcript_10102	22.3513	21.1367	18.3391	15.4139	8.06827	18.0387	3.14208	2.89907	3.07531	33.4842	35.8051	33.4531	30.6971	26.3531	11.0885	1.20542	3.93843	3.96641
GD_transcript_101021	2.2252	3.11524	1.28993	0.829325	1.68647	4.37701	1.36432	1.45562	0.433831	9.40409	5.75486	6.70038	4.62971	0.167326	0.711463	0.171367	0.482016	0.549054
GD_transcript_101023	12.6701	13.1218	13.08	9.38166	11.0551	10.9028	0.296534	0.491866	0.804606	11.7404	12.7601	11.0329	6.70245	6.49289	4.74319	0.732514	0.842888	0.434338
GD_transcript_101024	4.38769	6.23717	4.39628	5.08591	6.19622	10.5333	0.812188	1.16436	0.560685	1.64328	3.34993	3.48842	3.79574	3.55818	7.2512	1.05092	0.235137	0.131187
GD_transcript_101027	0.593109	0.0719732	0.15407	0.0972212	0.875082	0	0.439153	0.133546	0.249665	0	0.357161	0	0.861995	0.378298	0.0703723	0	0	0
GD_transcript_101028	193.795	202.783	187.974	147.25	140.145	133.12	54.3424	58.5902	53.2355	163.903	197.423	206.002	153.584	167.595	163.943	59.6619	58.835	58.5864
GD_transcript_101029	17.4169	15.4217	18.7735	13.6033	9.53334	14.0488	0	0.448184	0.96679	21.6191	21.8522	18.2357	7.61547	6.44558	5.70447	1.74255	1.37852	1.85865
GD_transcript_10103	7.95516	10.5844	8.96708	9.54709	15.6775	7.68679	131.162	135.619	134.724	1.5961	2.35246	6.52238	12.1122	11.344	10.7198	286.906	268.002	285.628
GD_transcript_101030	0	0	0	0	0	0	0	0	0	0	0	0	0	0	0	0	0	0
GD_transcript_101033	3.13841	3.35583	3.53277	1.89374	2.02666	2.50704	0.594971	0.675925	0.83286	3.84987	4.87539	4.63236	4.77421	2.86627	2.55803	0.480665	0.585	0.69492
GD_transcript_101035	1.4174	0.839362	1.44332	1.56131	1.12091	0.514488	0.643681	0.446803	0.596645	0.870591	0.563335	0.741502	0.292975	1.44648	1.54721	2.36204	1.04519	2.75292
GD_transcript_101037	11.3371	9.8713	9.83689	33.5907	32.3041	36.8721	0.807693	0.614045	0.754376	10.1261	9.43111	8.99801	32.3369	39.0824	47.1308	0.506719	0.250538	0.782764
GD_transcript_101042	2.89939	3.26869	1.84647	1.96237	2.2079	3.01769	0.184669	0.926601	0.551183	1.68137	2.02758	2.8108	1.32909	2.38619	3.37354	0.836329	2.08508	1.87918
GD_transcript_101044	0.502805	0.59659	0.464399	0.402936	0.296738	0.187765	0.165462	0.075475	0.0940675	0.292929	0.470993	0.497471	0.72173	0.370587	0.371204	0.181659	0.598786	0.280621
GD_transcript_101045	0	0.0363086	0	0	0.750476	0.201123	0	0.101055	0	5.21079	5.49544	2.62268	1.64278	0.343515	0	0	0.0320692	0
GD_transcript_101047	0.703187	0.295814	0.36533	0.737695	0.525663	1.07139	0.393385	0.907764	0.98667	2.49313	1.66556	1.04359	31.0681	14.3523	12.7486	0	0	0
GD_transcript_10105	102.327	96.3226	101.019	129.644	134.223	106.51	24.6383	22.7668	22.664	61.8848	66.8227	83.1373	65.3122	95.39	93.2312	30.3588	20.1745	31.504
GD_transcript_101050	0.375691	0.972582	0.390369	0.90321	0.147814	0	0.803606	0	0.632578	2.34508	0.82953	0.975729	0.970686	0.894598	0.178303	0.0509002	0.214756	0.157258
GD_transcript_101051	0.776948	1.02363	0.980296	1.52827	0.393025	2.08901	0.49309	0.349878	0.560658	2.57729	1.4036	2.96501	2.72437	1.52914	1.58031	0.406019	0.904113	0.603976
GD_transcript_101053	0.147704	0.179238	0	0.193691	0	1.14177	0	0	0	0	0	0	0.238518	1.35661	0.946355	0	0	0.340046
GD_transcript_101060	3.43161	2.32357	2.36713	0.378152	1.12323	0.891654	0.170813	0.25972	0.121387	6.26405	5.52213	4.46156	2.27247	1.38315	2.10765	0.117209	0.0741783	0.217273
GD_transcript_101061	5.56384	4.50803	5.60333	3.7603	3.51091	4.11392	1.3732	1.06003	1.29714	3.91109	6.75246	7.14568	3.9809	4.73893	3.96089	1.68738	1.33946	1.16447
GD_transcript_101067	2.62168	2.42764	4.35857	2.64456	2.85642	2.22315	1.67238	1.9253	1.59594	3.56497	4.46904	5.926	6.93004	3.45753	5.66612	1.73773	1.2796	1.587
GD_transcript_101068	0.184096	0.670198	0.8608	0.241414	0.543238	0.494987	0.272619	0.580321	0.464964	1.17212	0.16629	1.12701	1.84317	1.0333	1.44164	0.374132	0.670872	0.231179
GD_transcript_101069	10.4611	4.70008	13.6546	6.46222	8.4698	4.30042	0	0.428261	0.0363926	12.5632	16.816	8.94942	3.23897	6.48482	3.65181	0.491958	0.518912	0.108566
GD_transcript_10107	47.7766	43.13	43.0907	59.7082	54.3317	52.1594	14.2801	13.862	11.9677	25.886	33.0398	28.6316	28.3061	40.4671	39.4991	19.2596	18.8791	21.3854
GD_transcript_101071	28.2438	27.8457	23.8661	37.3976	34.6343	35.9756	10.9038	9.65051	10.3624	32.1042	34.5454	35.3516	23.9936	26.6924	26.1831	11.1224	11.6847	9.15432
GD_transcript_101073	13.1961	9.71632	14.904	6.65991	3.56162	1.71405	0.755225	0.956928	0.196789	8.11768	9.52043	7.8053	1.92163	0.824058	0.625278	0.380029	0.583055	0.871691
GD_transcript_101075	0	0	0	0	0	0	0	0	0	0	0	0	0	0	0	0	0	0
GD_transcript_101076	4.67719	6.3776	5.08251	2.76237	2.86567	3.02393	1.40992	2.5082	4.118	10.2696	5.97706	6.99435	3.13646	2.33192	2.47397	0.870711	4.99006	1.67384
GD_transcript_101078	8.43701	8.59382	7.76859	5.14042	5.33162	5.79337	0.256286	0.374093	0.32783	9.7226	8.87939	6.41474	7.67995	5.00711	4.90361	0.422061	0.445185	0.543322
GD_transcript_10108	34.1419	31.8094	42.5856	40.0078	44.7117	15.3156	5.39715	3.08134	3.47417	11.783	15.5897	19.8256	17.5881	52.0476	44.2925	11.784	4.44565	14.5865
GD_transcript_101080	9.24785	9.35286	9.04706	5.94532	5.0473	4.53666	1.65303	0.510416	1.27953	6.59902	7.4459	7.28285	4.22637	5.78348	5.33041	1.69618	1.63449	1.85463
GD_transcript_101082	27.1822	30.0663	19.7459	20.2673	5.67859	26.6795	48.149	33.6893	37.0098	39.9105	41.0666	29.854	62.8511	29.5197	19.0085	2.98206	40.6844	0
GD_transcript_101083	1.47125	0.93731	2.69917	0.452184	0.732614	0.71081	0	0	0	3.78824	4.92818	5.52691	0.237583	1.7595	1.8111	0.392434	0	0.423392
GD_transcript_101087	6.03269	4.23661	2.13392	5.89112	4.09055	9.1455	0.633582	1.15603	1.72896	3.65346	3.86467	4.14317	3.15054	4.19163	6.21357	2.19115	1.10057	1.82673
GD_transcript_101090	5.25189	5.20798	5.4236	3.35901	5.19117	6.90887	0.890648	1.16076	1.13928	7.45751	7.31474	6.76022	3.9543	4.11016	4.02172	0.471455	0.842623	0.525987
GD_transcript_101091	4.84858	4.38109	4.34043	5.91797	5.72293	6.36785	0	0.235139	0	5.30801	7.77099	5.85344	5.15552	2.85464	3.3986	0.151593	0.0319798	0.156118
GD_transcript_101092	12.4854	10.6001	11.8243	14.5602	13.2143	14.9888	3.47949	3.44403	4.44112	13.7349	13.7608	15.5125	8.30283	7.2406	8.06841	3.55793	2.98254	4.24267
GD_transcript_101096	0.129099	0	0	1.52363	1.21903	1.562	0	0	0	0	0	0.143695	1.66778	0.526989	0.612701	0	0	0
GD_transcript_101097	1.09385	0.917913	1.32922	0.656425	0.722143	1.76963	0	0	0.437035	1.36094	2.65712	1.73343	1.60471	3.55699	3.92435	0	0.0317936	0.217293
GD_transcript_101099	0	0	0	0	0	0	0	0	0	0	0	0	0	0	0	0	0	0
GD_transcript_1011	5.73348	5.37878	4.86436	4.32259	3.20779	5.77504	1.71366	2.65298	2.96701	9.27219	12.0789	12.4317	10.0344	7.04996	5.92486	2.62257	3.83368	2.78892
GD_transcript_10110	83.9644	81.3395	81.7435	73.9943	82.036	104.185	43.7088	37.2831	42.5088	141.543	146.101	136.331	53.8911	28.4656	31.7042	26.9207	43.081	26.8913
GD_transcript_101106	12.6638	11.476	11.2983	11.9111	9.54026	15.3966	4.21068	6.23632	4.87633	3.62863	6.02463	5.06973	14.0811	11.1771	11.5456	4.72987	6.45637	3.43838
GD_transcript_10111	1.49238	1.48329	1.10764	0.279575	0.461348	1.52862	0	0.640054	0	1.38402	2.95284	2.13573	3.21327	2.53834	2.09113	0	0	0.148735
GD_transcript_101113	0	0	0	0	0	0	0	0	0	0	0	0	0	0	0	0	0	0
GD_transcript_101115	3.89242	2.95794	3.89531	1.88273	1.92059	2.40196	1.05517	1.23562	1.31616	2.8678	3.34302	3.55125	2.32877	2.39313	1.86248	1.16711	1.54566	0.868072
GD_transcript_101116	6.60913	6.89903	5.09512	2.51618	4.86512	6.87879	0.491111	0.512043	0.717952	12.3497	11.6402	6.56539	6.70197	3.91629	4.31717	0.346619	0.731219	0.475953
GD_transcript_101118	0.10384	0.403229	0	1.49787	0	0.558397	0.512572	0.28057	0.174843	0.622246	0	1.04023	0.670738	1.37762	0.98565	0	0.356148	0
GD_transcript_101119	0	0	0	0.0826517	0	0	0	0	0	0	0	0.210464	0	0	0	0	0	0
GD_transcript_10112	9.3807	10.0036	8.63956	9.22599	9.6883	7.49979	9.26094	10.0808	8.10688	11.7642	16.0908	9.96674	14.4138	5.72939	3.47397	5.37259	15.5993	5.5627
GD_transcript_101121	0.93222	1.17117	2.84894	3.8112	2.07121	3.02254	1.13686	1.06185	0.992569	0.739348	0.297195	1.12918	2.65655	2.09856	1.19717	0.267461	0.188076	0.803378
GD_transcript_101125	0	0	0	0	0	0	0	0	0	0	0	0	0	0	0	0	0	0
GD_transcript_101127	5.387	3.16871	2.45406	15.59	9.70994	7.56318	1.4147	3.10705	0.603208	0	0	3.24911	8.43342	25.2127	17.6322	0.345152	0.0682617	0.799771
GD_transcript_101130	1.85441	0.955684	2.06958	0.570413	0.648538	0.0615556	3.63886	5.36102	2.60199	1.33758	1.65436	1.40153	2.21819	1.91581	2.36866	2.49381	3.25861	3.14323
GD_transcript_101131	3.72021	3.56751	2.54561	3.62911	5.24788	4.39141	28.5307	34.1189	26.8893	2.3788	2.34953	4.14084	4.92324	8.19496	10.4645	16.2273	6.30193	18.8765
GD_transcript_101133	1.67946	1.03753	0.0793216	0	0.0901055	0	38.1344	36.3712	36.4404	0.228725	0.275821	0.509823	11.3413	9.50444	7.97071	21.7818	23.1716	23.774
GD_transcript_101137	0.124996	0.970764	0	0.819565	0.295074	0.504123	0.740403	0.112578	0.315698	0	1.20433	0.278259	0.484436	0.127561	0.830525	0.30483	0.321532	0.941786
GD_transcript_10114	2.19604	2.06313	2.94431	4.41254	4.55701	4.57129	6.46905	3.63671	4.05547	1.37962	1.4504	1.69527	2.92851	2.27724	1.34483	0.892587	0.516301	0.83027
GD_transcript_101142	0	0	0	0	0	0	0	0	0	0	0	0	0	0	0	0	0	0
GD_transcript_101144	87.8874	106.85	93.9255	316.459	262.879	95.6439	318.892	348.733	750.293	426.741	213.34	209.777	509.021	129.389	376.82	367.653	532.77	135.872
GD_transcript_101146	2.89926	5.02933	2.46928	5.54707	5.60998	4.66442	5.02066	2.69682	3.96137	10.9652	10.8188	11.2683	11.2978	8.43968	10.3312	2.975	3.42327	3.85959
GD_transcript_101147	0	0	0	0	0	0	0	0.265912	0	0	0	0	0	0	0	0	0	0
GD_transcript_101149	30.107	35.0045	32.0194	25.1747	31.9409	29.4277	6.99357	7.01822	6.56031	33.0048	39.1608	47.231	60.7666	59.4975	58.1638	8.17725	7.83563	7.17591
GD_transcript_101150	7.23429	5.70975	6.0502	4.1263	4.44299	5.37672	2.17742	2.30428	3.02046	6.96073	5.77308	4.87717	3.98903	5.61206	3.40548	2.86868	2.06766	2.09263
GD_transcript_101151	2.02345	2.44581	3.11253	0.494268	0.491718	0.800077	0.274183	0.536005	0.100207	4.24977	1.69633	2.80425	0.845715	0	0.433089	0.241893	0	0.780553
GD_transcript_101153	31.604	36.0471	35.4608	9.21845	9.07758	13.0855	0	0	0	77.049	86.1841	103.526	38.1891	50.3407	46.5946	0.195369	0.309109	0.1006
GD_transcript_101154	0.0512437	0.248735	0.0532457	0	0	0	0	0	0.0431413	0	0.0617163	0	0.1324	0	0	0	0	0
GD_transcript_101156	1.60147	0.935836	2.2618	1.08062	1.7618	1.17054	0.199547	0.462115	0.0654492	1.2578	1.40444	1.60948	1.10475	1.38045	1.40205	0.543488	0.266635	0.494627
GD_transcript_101158	0	0	0	0	0	0	0	0	0	0	0	0	0	0	0	0	0	0
GD_transcript_101159	3.31232	3.73702	0	1.70222	2.16615	2.52737	0.972172	0.40314	1.46966	7.97966	12.1834	9.06761	9.30988	3.83707	1.91192	0.800503	1.11302	0
GD_transcript_101160	5.03001	4.47455	5.22652	4.07327	3.71363	5.25349	5.38125	5.64929	5.26384	6.0043	4.87535	8.27542	12.1936	13.5386	13.7908	2.47616	2.61182	3.80832
GD_transcript_101167	0.385213	0.373962	0.400263	0.303088	0.136404	0.517869	0.418325	0.208165	0.194583	0.6925	1.02067	1.71507	0.696702	0.825545	0.621595	0.156571	0.297268	0.0322488
GD_transcript_101169	0.246268	0.326012	0.372203	0.205509	0.44923	0.120391	0.0442044	0	0.150785	5.23212	6.09374	3.23952	4.80111	4.7751	3.0176	2.09292	0.556697	1.18078
GD_transcript_10117	181.443	178.73	185.997	110.38	120.968	113.008	20.0429	17.1021	17.8819	203.287	195.926	165.576	66.175	69.9301	71.9892	35.4478	30.8258	38.6421
GD_transcript_101172	11.8409	19.122	12.3817	6.21101	10.6042	15.6659	11.6898	11.2739	12.2789	25.7353	24.4924	31.9243	38.655	16.4954	18.0187	4.95028	11.2488	4.65746
GD_transcript_101173	1.07517	1.26283	0.427562	0.24369	0.344683	0.927928	0.262085	0.406468	0	0.477245	0.447621	1.03422	0.462993	0.0948224	0.377982	0.0863222	0.455258	0.177797
GD_transcript_101174	6.70156	8.58216	6.48187	3.6461	4.88068	6.2778	1.37247	1.38052	1.50052	10.894	6.39682	9.32411	7.09181	5.67496	4.737	1.88352	2.59802	2.17848
GD_transcript_101176	0	0	0	0	0.995707	0	19.9875	21.7571	19.4336	0	0	0	0	0	0.43676	28.4275	31.1029	34.4121
GD_transcript_101177	0.256875	0.249372	0.533821	0	0	0.115111	1.35251	1.61948	1.5859	0.256547	0	0.285919	3.76094	6.641	10.647	2.01854	1.46837	1.57701
GD_transcript_101178	0	0	0	0.36237	0	0.371496	0	0.24888	0	0	0.332809	0	0	0.282004	0	0	0	0
GD_transcript_101183	2.50327	4.05916	2.68682	1.01004	1.68839	2.32983	1.68375	1.80861	0.532656	10.014	9.24336	9.00191	3.44711	2.21775	2.71554	0	0.589673	0.414525
GD_transcript_101185	20.0151	21.1201	19.545	21.1553	21.4911	21.3281	5.81551	7.11414	8.62243	12.3347	17.9784	15.4233	24.5596	26.9838	25.0981	7.12847	8.60958	7.005
GD_transcript_101187	0	0	0	0	0	0	0	0	0	0	0	0	0	0	0	0	0	0
GD_transcript_10119	31.3045	21.456	24.7741	75.299	46.3445	73.5171	1.40317	5.85649	2.54275	6.49424	9.80001	30.889	11.2005	46.923	33.087	7.53896	2.68114	7.61524
GD_transcript_101191	0.12814	0.124397	0.199719	0.0630133	0.0378119	0.0430668	0	0	0	0.239956	0.154328	0.0534856	0.0206925	0.0163461	0.12163	0.0520828	0	0
GD_transcript_101193	5.3779	5.53862	5.44223	4.66063	6.5133	7.9843	3.13938	4.04335	2.79529	3.57291	2.70343	4.16415	5.55803	3.8179	3.59549	1.90075	4.29046	2.11408
GD_transcript_101199	7.30827	8.71781	7.59379	6.3891	6.03269	7.64167	2.40499	3.26958	2.09112	13.3099	9.49219	11.1651	7.28153	4.14345	7.02768	2.79573	3.15369	2.35932
GD_transcript_1012	34.2439	30.313	37.4785	32.0622	29.4598	26.0031	13.4464	13.3579	13.7719	23.8227	22.2383	22.6624	21.5411	35.0181	33.404	13.0268	13.6351	13.6654
GD_transcript_101201	17.9632	20.4601	14.969	32.0688	28.8649	38.9735	0.263375	0.160184	0.0748662	74.6034	63.4037	38.6028	108.334	33.0335	43.3864	0.0722891	0.0762497	0.297787
GD_transcript_101203	7.98449	10.5017	13.503	1.41243	3.01248	2.92748	1.20203	0.843544	1.22219	16.7671	19.8811	13.6046	5.20282	4.20558	4.71179	0.494887	1.48569	0.842895
GD_transcript_101205	13.3116	14.758	11.0899	11.5169	9.48305	13.3423	2.48836	5.14323	5.80235	8.79097	10.3876	18.1483	8.03875	13.4641	11.7008	3.55366	5.30174	4.97855
GD_transcript_101207	0	0	0	0	0	0	0	0	0	0	0	0	0	0	0	0	0	0
GD_transcript_101209	5.66454	4.81171	2.61593	4.84893	1.67151	5.07682	0.776698	1.06287	2.58315	9.66458	13.4549	11.384	7.62274	2.24807	1.19484	0.191864	1.07934	0.592771
GD_transcript_101212	6.53994	6.077	6.61829	8.49626	8.26555	5.91051	1.9718	2.32536	2.45048	1.91569	1.92146	3.10425	1.82505	4.49913	6.10367	3.43533	1.80655	3.25239
GD_transcript_101213	2.79227	1.3382	1.98321	0	0.625786	1.09289	1.60512	1.81451	2.64833	5.77157	4.08659	5.97991	1.87211	0.396773	0	1.20675	1.09103	0.325488
GD_transcript_101215	44.9937	46.4631	40.1514	34.2444	29.053	28.1685	8.84031	9.57467	9.50703	24.1203	22.4725	25.8261	31.6273	35.6081	35.5063	8.24744	9.60706	8.05046
GD_transcript_101217	1.0361	0.387967	1.75329	0.388196	0.506649	0.43777	0.482213	0.386596	0.274145	0.886956	0.802189	0.856701	0.688375	1.57093	0.885121	0.204547	0.253828	0.396522
GD_transcript_101225	4.33841	4.66027	3.25422	1.34654	4.12085	7.83407	0	1.36411	4.10629	11.1527	10.6665	9.91503	12.3037	4.34882	4.65408	0.313022	2.09109	0.365346
GD_transcript_101226	0	0	0	0	0	0	0	0	0	0	0	0	0	0	0	0	0	0
GD_transcript_101228	2.63903	4.73961	3.18088	1.76494	2.2739	3.22852	1.5632	0.451599	1.19975	6.64188	5.62571	3.6424	2.07966	1.99295	1.40278	0.429056	0.633589	0.972097
GD_transcript_101231	0.380285	0.738355	0.256842	0.199473	0.35909	0.639053	0.0938574	0	0.080039	0.484245	0.389302	0.698415	0.786043	0.756769	0.433159	0	0.0978216	0
GD_transcript_101232	2.2399	1.20513	1.79463	1.73405	0.509652	1.6326	1.06569	0.607638	1.1587	4.81098	4.42026	7.02889	3.66064	4.40646	2.74089	0.614253	0.601628	0.293701
GD_transcript_101234	4.84464	2.68948	3.02625	2.36607	2.46507	2.10096	0.0561031	0.0511825	0.215294	3.32023	2.51526	2.11901	0.110122	1.29038	0.701242	0.173236	0.134	0.249769
GD_transcript_101235	3.12209	4.693	0.73253	1.84896	0.475497	0.676973	1.59083	0	0.50873	1.50876	1.21295	2.12989	5.20428	0.616672	1.24275	0.491218	0.518131	0
GD_transcript_101236	0.972935	1.34331	1.50519	0.425284	0.86767	1.51145	0.192103	0	0.291235	0.777355	1.04158	2.02149	1.3407	0.860509	1.25187	0.474542	0.203924	0.289603
GD_transcript_101238	0.188022	0.18253	0.195367	0.410935	0.36988	0.505541	0.247495	0.169341	0.105528	0	0.0754825	0.209281	1.37643	1.72691	1.60623	0.0509479	0	0
GD_transcript_101239	10.6842	6.7177	7.82289	3.99267	4.18185	7.81433	1.85816	0.897453	1.58459	8.04439	6.13383	6.59309	8.22432	6.72281	7.40902	1.35003	0.949334	2.827
GD_transcript_101240	10.5242	11.4338	12.4094	11.2483	9.81301	10.8663	2.54046	2.34736	1.58316	10.5767	10.132	11.3836	9.0781	10.6391	11.2108	3.32551	2.57421	3.36953
GD_transcript_101242	1.72972	2.27504	2.0292	2.92677	2.37094	3.30053	0.137712	0.351776	0.352312	2.2987	3.72963	3.63321	1.08124	1.0819	1.11222	0.317505	0.0717644	0.233558
GD_transcript_101243	0.303509	0.196429	0.455529	0.265336	0.199023	0.362691	0	0	0	0.252601	0.284306	0.225217	0.0435659	0.20649	0.38412	0	0	0
GD_transcript_101244	0	0	0	0	0	0.239419	0	0	0	0	0	0	0	0	0	0	0	0
GD_transcript_101247	16.2606	11.1859	13.0915	6.21339	8.89737	9.84434	3.61458	3.10359	3.26373	12.2606	11.2834	13.3047	12.3813	10.4401	12.8792	1.75077	2.6777	2.43408
GD_transcript_101250	0	0	0	0	0	0	0	0	0	0	0	0.445714	1.03462	0	0	0	0	0
GD_transcript_101251	77.7227	85.5065	85.3198	101.145	89.2356	77.3714	44.9379	50.413	47.5805	38.5655	50.7234	52.038	56.8932	95.3719	98.5374	50.9939	50.1512	51.5663
GD_transcript_101254	1.50217	2.0073	1.72612	0.509846	0.917819	0.451411	0	0	0.0892697	0.820727	1.66018	0	0.525104	0	1.17424	0.0861967	0.378831	0.281103
GD_transcript_101255	5.91991	2.25623	0	5.29036	3.57137	4.95198	0	1.22433	1.2552	9.06562	6.02068	6.34521	12.1797	0.402757	1.54007	0.748583	0.375999	0
GD_transcript_101258	2.97302	3.98293	3.13036	1.53347	1.49724	2.15829	0	0.285615	0.066745	6.05722	6.25413	4.69901	1.30585	1.88109	1.69319	0.17723	0.237924	0.282077
GD_transcript_10126	6.7959	9.11395	7.02501	7.76333	6.73965	8.71235	0.311249	0.473251	0.855256	7.18957	8.64885	5.10784	7.01447	9.50926	11.139	2.13573	0.78095	0
GD_transcript_101260	13.3235	13.679	11.5416	10.1701	12.6748	14.3981	4.79579	3.50526	4.52022	11.1502	14.062	12.4584	13.2486	10.1469	11.9186	3.11758	3.87299	3.16307
GD_transcript_101262	0.71885	1.10494	1.1204	0.392775	0.6835	1.10062	0	0.287747	0	2.30337	1.89986	2.33371	2.657	1.42644	0.833962	0.519428	0.273943	0.217316
GD_transcript_101263	2.88914	4.07032	2.83727	2.49497	2.43285	2.1315	0.434795	0.317329	0.400444	4.5921	4.13732	5.17666	1.66137	2.62481	1.48824	0.60147	0.634423	0.383452
GD_transcript_101264	0.65242	0.535924	0.651836	0.954263	0.888545	0.77589	0.0495454	0.0904001	0.0845019	0.789424	0.574205	0.670326	0.226918	0.614589	0.524003	0.183584	0.0645476	0.252085
GD_transcript_101266	18.2483	14.9626	14.1188	18.3707	20.7106	19.0221	0.886909	1.61824	1.18177	113.85	105.459	117.37	4.31593	5.09975	7.8612	12.8715	13.0952	10.5763
GD_transcript_101267	0	0.232133	0.538328	0.130652	0	0.107154	0	0.125627	0.0838787	0.925397	0.407979	0.266153	0.205938	0.244023	0.0945707	0	0.170858	0.316953
GD_transcript_101268	3.87571	4.71964	3.00269	1.82788	3.69181	1.55397	0.10069	0.459296	0.572439	1.52794	1.31026	1.92991	1.58113	3.05316	2.32347	1.54766	0.816225	0.483847
GD_transcript_101270	15.6315	14.3219	14.6083	13.342	16.8127	14.9837	2.05454	2.45748	2.76436	10.5309	13.9803	12.7145	11.2918	11.4686	13.8716	2.6692	2.9344	3.13603
GD_transcript_101271	0	0	0	0	0	0	0	0	0	1.74735	2.10715	0	0	0	0	0.158027	0.166685	0
GD_transcript_101275	11.4313	12.984	11.0464	11.5426	11.199	11.8333	0.789974	1.13251	0.769907	14.2138	11.2893	14.5051	4.57799	4.89964	7.05287	0.929255	1.1762	1.05269
GD_transcript_101276	53.2313	45.2317	52.3666	55.6843	55.9981	48.8148	4.95544	5.14062	4.60074	47.5438	48.5579	39.9656	38.1752	38.3362	44.3409	5.46247	4.37337	5.76106
GD_transcript_101278	24.4616	23.5696	26.2282	14.8874	17.0704	18.3771	3.69583	4.3162	4.63002	17.9574	24.4234	24.2549	11.1533	17.2728	15.3712	5.14471	4.32871	3.85885
GD_transcript_101279	23.1898	25.7746	25.0873	21.9234	24.6297	27.7737	13.0237	10.5363	12.608	22.4974	25.7807	27.8435	35.1567	46.0612	37.1326	29.339	35.9619	26.707
GD_transcript_101281	0.469371	0.671502	0.539047	0.712692	0.116635	0	0.317049	0	0.124786	0.370084	1.36861	0.412454	3.57436	2.64711	2.69661	0.2209	0	0
GD_transcript_101283	0	0	0	0	0	0	2.38504	1.23903	0	6.13255	1.37399	0	8.6261	2.97909	2.07021	2.37303	1.35222	0.898889
GD_transcript_101284	6.59222	4.73823	6.19114	4.32233	3.55383	4.64423	0.594486	1.0276	0.293504	5.50762	5.80192	6.77316	7.6974	8.63574	6.10692	1.28818	3.85889	1.3797
GD_transcript_101285	0	0	0	0	0	0	0	0	0	0	0	0.243249	0	0.446046	0.414875	0	0	0
GD_transcript_101289	44.8665	45.6274	41.172	42.4478	45.6182	51.2204	20.5821	20.2045	19.2968	58.0816	70.9954	73.145	45.9125	39.9392	45.8855	16.7495	20.751	16.2797
GD_transcript_101291	0.331876	0.184105	0.197053	0.124344	0.139901	0.28682	0.0234028	0	0	0.177564	0.256951	0.290243	0.122497	0.169342	0.202511	0	0.0609782	0.0992271
GD_transcript_101292	3.99294	2.49432	3.28307	3.14167	3.27861	2.66065	0.719836	0.281444	0.672319	2.44472	3.47082	3.43958	13.5911	13.0041	10.5464	0.620951	0.446572	1.01736
GD_transcript_101297	12.3679	12.984	7.39686	11.7868	12.9857	19.8171	8.30565	8.80769	10.715	32.1012	22.0835	21.2097	45.5179	12.3281	17.6777	4.38398	6.04226	1.44475
GD_transcript_101298	2.73296	3.60302	3.15525	1.90253	2.07088	2.13188	3.19771	2.49182	2.52808	6.21713	5.16072	4.50661	2.8768	1.30843	1.69739	1.01482	1.5333	1.15809
GD_transcript_101299	5.05895	19.4146	4.27099	10.4693	14.0884	45.9074	12.4859	13.0995	2.9281	53.6434	43.4115	69.771	116.618	3.38805	2.17589	1.67068	6.16775	0
GD_transcript_1013	14.5669	9.78362	10.5823	5.84003	6.7435	5.72472	0.122615	0.447443	0.702062	0.159483	0.555594	0.434479	0.802252	2.95143	2.82938	0.317313	0.212989	0.787251
GD_transcript_10130	7.60406	3.89795	6.90426	3.86746	3.27138	6.59218	0.841904	1.66414	0.717952	9.74136	6.07686	5.49753	5.09533	3.22731	4.92427	1.09763	1.06636	0.565194
GD_transcript_101303	1.62774	0.921783	1.40945	0.889386	0	0.364714	0.133913	0	1.14198	3.04812	4.24753	2.26473	1.40188	0.415284	2.18882	0	0.232616	0.908461
GD_transcript_101304	4.24976	6.92518	5.20433	0	0.859908	10.4471	7.49198	9.73288	14.0301	27.8762	25.5183	25.1042	25.9997	4.64673	7.49148	4.6391	13.4044	2.23631
GD_transcript_101309	7.22119	8.04023	8.96131	8.93091	7.10957	8.5117	1.85827	2.00353	2.3338	10.0489	10.7991	11.3137	12.1142	10.7571	8.96588	1.94744	3.43334	2.49263
GD_transcript_10131	59.8656	61.7775	63.1654	37.7828	39.7181	43.612	3.05515	4.32496	2.87486	107.695	133.148	95.3787	22.0113	13.649	11.8173	3.06506	3.59899	3.81167
GD_transcript_101311	0.677767	0.986957	0.821621	0	0	0.0759307	18.1776	16.9394	18.9725	1.77687	0.884305	0.502933	2.18896	2.01738	1.55473	22.4057	23.4396	25.3914
GD_transcript_101313	10.1949	13.0476	10.1844	6.36208	6.61639	10.0479	1.52103	2.18478	2.12503	15.5674	13.7786	13.9017	23.6305	16.1915	14.8733	1.01261	1.77079	1.18005
GD_transcript_101316	11.7022	9.4372	10.7711	7.21968	6.57997	8.20669	0.886928	0.871381	1.00846	11.1466	10.709	11.6151	6.36848	7.82831	6.77834	2.62163	2.70601	1.77421
GD_transcript_101318	0	0	0	0	0	0	0	0	0	0	0	0	0	0	0	0	0	0
GD_transcript_101319	50.7412	51.1645	52.1267	59.0691	62.886	67.5069	28.7328	33.8869	29.3386	51.5609	58.5744	58.4497	66.3548	60.5265	59.6591	28.4065	30.2091	23.3233
GD_transcript_10132	22.9876	20.2187	28.7806	36.6938	23.4958	20.4279	9.72106	8.23045	7.21634	15.335	17.2768	29.411	17.4338	29.2066	26.1233	8.7819	7.10673	18.7997
GD_transcript_101324	13.814	11.3946	15.1355	10.7742	10.6569	11.0051	1.36674	1.24687	0.83613	13.4357	11.2364	16.7494	7.65934	15.2031	10.4555	0.905208	1.31608	2.06601
GD_transcript_101325	0.914092	0.513754	0.0999794	1.7034	0.567859	1.42291	1.04491	2.72981	0.648051	4.10817	2.31769	0.481948	6.96101	1.12923	2.23764	0.312871	1.2788	0.966629
GD_transcript_101326	0	0.517766	0.255776	0.215199	0.0968496	0	0	0	0	1.1063	0	1.00463	0	0	0	0	0.246244	0
GD_transcript_101327	37.9517	36.6655	33.4115	67.2103	63.3044	66.4422	0.903549	0.93421	0.667785	38.0252	28.5857	30.3577	163.717	96.7012	103.554	1.38879	0.418539	1.07268
GD_transcript_101328	0.101631	0	0	0	0	0	0	0.347827	0	0	0	0	0	0	0	0	0	0
GD_transcript_101330	135.561	131.195	136.409	78.7228	99.7504	61.3736	0.505367	0.964	0.235071	61.2105	65.1829	82.4111	58.075	77.5533	57.6451	7.52813	3.79073	5.4932
GD_transcript_101331	3.16442	3.98399	3.98162	2.95013	3.239	2.79178	0.414909	0.467582	0.27057	8.44415	6.96721	6.52159	7.02626	3.80961	3.44952	0.30145	0.678327	0.434626
GD_transcript_101332	4.00095	5.79285	4.22853	2.39845	4.66848	3.96491	0.541697	0.0617734	0.423449	4.45252	5.83741	4.32609	1.65398	1.7732	1.23697	0	0	0.382796
GD_transcript_101333	5.13074	2.90435	6.21722	3.29775	2.74651	1.4961	0.214024	0.429557	0.425865	2.29506	2.57616	3.52303	0.914883	2.90561	2.31844	1.70357	0.718761	1.9722
GD_transcript_101334	0.775589	0.334638	0.0895434	3.61623	3.35666	4.74998	0	0.15523	0	0	0.311365	0.863283	4.23049	3.78162	3.59915	0	0	0.144288
GD_transcript_101337	0	0.26716	0	0	0	0	0	0	0	0	0	0.306313	0.355519	0	0	0	0	0
GD_transcript_101339	4.67073	3.70662	2.27254	4.47217	4.59418	4.28579	5.26983	2.47059	3.30806	1.94366	3.57161	2.5169	2.58599	3.59383	4.01122	2.44084	0.572126	2.54472
GD_transcript_101340	4.72914	2.29551	2.61051	4.65115	2.00602	9.6359	1.89669	2.06309	0.559884	9.07723	13.7941	7.48454	22.9103	11.0851	7.43474	1.26142	3.16794	0.618607
GD_transcript_101342	0.0635474	0.123383	0.15407	0.0833324	0.750071	0.256293	0.167296	0.267091	0.124832	2.57039	2.06643	2.71141	0.0547299	0.389107	0.22117	0	0	0
GD_transcript_101348	3.04085	3.82027	3.26585	2.37915	1.83985	2.16424	0.554996	0.943596	1.29078	3.25389	3.47764	6.00138	6.70133	4.48534	2.95913	1.59948	1.0517	0.919874
GD_transcript_101349	2.25148	3.56618	2.5857	3.05606	2.75075	3.02682	0.896895	0.889384	1.26366	5.44401	9.37173	5.97935	11.9917	1.41085	4.01176	1.15594	1.93052	0.529086
GD_transcript_10135	33.7761	30.9853	32.6445	36.746	36.2811	33.3469	27.805	35.1202	31.1136	23.4525	23.6325	24.8246	26.6423	38.226	37.1152	36.7833	19.5832	38.5993
GD_transcript_101351	0.189442	0.0919545	0	0	0	0.25468	0	0.255931	0	0	0	0	0.122367	0	0.0899091	0	0	0
GD_transcript_101354	0	0	0	0	0.173478	0	0.0483658	0	0	0	0	0	0	0	0	0	0	0
GD_transcript_101355	0	0	0	0	0	0	0	0	0	0	0	0	0	0	0	1.10942	0	0
GD_transcript_101357	0	0	0	0	0	0	0	0	0	0	0	0	0	0	0	0	0	0
GD_transcript_101362	12.6374	10.5721	14.6482	17.6705	15.3966	14.9944	6.33256	6.31607	6.44804	15.2388	15.4796	14.7057	22.2935	13.776	14.6762	7.58803	4.55599	5.59038
GD_transcript_101363	0	0	0	0	0	0	0	0	0.0984256	0	0.35201	0	0	0	0	0	0	0.0734055
GD_transcript_101366	0.137097	0.177457	0.0474845	0.519369	0.0899003	0	0	0.109757	0.0384734	0	0	0.406929	0.137753	0.917188	0.53499	0	0	0
GD_transcript_101367	6.09204	6.03007	5.87494	5.50858	5.54571	7.17289	0.157236	0.125515	0.117325	5.57725	3.40478	4.72	1.67175	2.03171	3.13694	0.0485514	0.0512115	0.26667
GD_transcript_101369	29.065	30.1659	23.878	30.3674	33.6788	32.7999	3.38261	3.35197	5.71946	0	0.0711482	0.0657546	0.305269	0.0602871	0.336444	0	0	0
GD_transcript_10137	13.3461	15.9968	18.675	10.5008	8.7796	7.751	18.4812	14.7768	16.5393	4.15869	8.05827	4.39712	0	13.8015	17.2287	7.81138	2.80748	14.8675
GD_transcript_101370	0	0	0	0	0.12314	0.280505	4.42875	1.22149	0.526984	0	0	0	0	0	0	0.169614	0.357815	0
GD_transcript_101374	3.33758	1.29604	2.64827	1.11407	0.429759	1.95794	0.179726	0.327926	0.153265	6.0909	4.38511	3.10705	4.93887	2.29135	2.07362	0.789276	1.09268	0.0508021
GD_transcript_101375	2.52418	2.19161	2.38268	1.37531	1.63656	2.10297	0.456274	0.256158	0.314271	2.26354	1.66988	2.11708	0.94153	1.59637	2.22722	0.476854	0.182902	0.297629
GD_transcript_101377	8.09634	9.77055	8.04082	1.81839	6.44131	2.94662	3.35616	4.633	3.38926	9.51558	13.0372	9.31049	6.58768	7.30381	5.51964	1.99992	1.68759	1.4979
GD_transcript_101378	6.5957	10.1382	9.32821	5.28564	6.70385	6.89659	0	0	0	0.548941	3.53051	0.611788	3.55032	3.92643	4.69547	1.19148	1.88514	1.53381
GD_transcript_101389	68.4271	69.3088	64.9349	61.756	63.2571	57.0434	15.9469	12.6396	12.37	58.4863	56.6614	62.1158	41.4312	58.3927	53.1946	13.7818	13.2043	16.4798
GD_transcript_10139	10.6114	8.98784	12.4319	9.29233	8.65819	14.3135	2.24986	2.05253	1.88864	18.5107	15.1816	14.3478	9.43034	9.48453	9.70052	2.19993	1.58768	2.65313
GD_transcript_101391	4.21984	4.92398	4.6439	3.13483	3.90123	4.19189	0.841402	0.748885	1.26004	4.39093	2.8791	5.43737	3.46424	5.89746	5.28801	1.72361	1.24768	1.20077
GD_transcript_101394	2.92861	2.78875	3.02364	1.39429	1.71736	2.60804	0.294647	0.352806	0.298379	5.53305	7.00932	6.62329	7.30167	4.5116	4.60355	0.985632	0.735741	0.702727
GD_transcript_101396	18.9857	17.0224	17.6541	13.7963	15.9863	12.518	7.34211	6.91599	6.46476	14.8551	13.9088	17.1616	12.3416	15.1793	16.7012	8.8964	7.62111	7.94709
GD_transcript_101397	5.05982	6.6591	5.27105	4.15552	4.23292	6.57435	1.01707	0.998336	1.17473	0.488405	1.46065	1.16122	1.92055	1.03805	1.67107	0.47704	0.536722	0.240181
GD_transcript_10140	18.0892	16.2818	19.8319	20.0789	21.6875	17.8559	9.1049	6.95937	11.4218	6.34804	8.10544	10.8996	8.2803	12.1736	11.4581	7.00504	4.51879	6.37943
GD_transcript_101400	7.48296	9.93108	7.97215	1.49054	3.46587	3.43818	2.43131	2.72993	1.59488	25.8259	21.675	24.3545	8.07622	4.83322	2.967	1.23199	3.32993	0.555082
GD_transcript_101401	0.0745104	0.289336	0.0774214	0.146563	0.13192	0.200339	0.220677	0	0.0627292	0.0558115	0.358952	0.33174	0.192515	0.342176	0.176813	0	0	0
GD_transcript_101403	157.902	131.444	160.9	427.964	340.19	363.368	145.092	186.756	172.43	29.9021	30.9297	52.5001	410.932	325.007	267.781	20.3597	17.4418	18.2001
GD_transcript_101404	0.272097	0.223511	0.36972	0.164683	0.14823	0.0562767	0.0619899	0.0565531	0.0352422	0.783894	0.352913	0.302862	0.270395	0.405839	0.178805	0.136116	0.0538402	0.0350447
GD_transcript_101406	0	0	0	0	0	0	0	0	0	0	0	0	0	0	0	0	0	0.124409
GD_transcript_101407	7.72133	9.51223	9.00827	4.08565	4.69011	6.31317	1.42648	1.42337	0.874333	27.0578	23.7106	19.0986	10.7333	5.94437	5.31466	0.624	1.47124	0.982838
GD_transcript_101408	0.597081	0.948504	0.592207	0	0.288308	0.875669	0	0.0977744	0.319883	1.2604	0.588359	1.08751	0.666165	0.581634	0.0772839	0.19856	0.395607	0.318091
GD_transcript_10141	22.0835	22.5406	25.6861	25.4532	25.3742	25.0111	7.84567	6.20102	8.54049	19.9156	12.6588	19.4034	10.9763	21.8264	16.9987	7.85948	5.87215	8.95252
GD_transcript_101413	2.92425	2.98826	2.23889	30.8794	32.1543	27.9327	0	0	0	2.19039	3.4292	3.16923	7.35666	22.1463	27.3187	0	0	0
GD_transcript_101416	0	0.4241	1.18719	3.6135	0	1.98778	0	0	0	1.61096	0	0.561061	0.477539	2.2977	2.77507	0	0	0
GD_transcript_101417	0	0	0	0	0	0	0	0	0	0	0	0	0	0	0	0	0	0
GD_transcript_101419	0.222108	1.50935	2.17323	1.14077	0.961258	3.03572	0	0	0	0.554562	2.02854	1.35972	0.81298	2.15332	1.77444	0	0	0
GD_transcript_10142	44.3216	44.4751	40.0013	43.4975	46.8648	48.3647	11.8505	10.3314	13.0359	45.2227	43.2426	43.6011	39.2728	41.4254	50.2953	14.6946	19.2452	17.7496
GD_transcript_101420	3.10024	3.24482	3.92603	2.79501	3.60213	4.36323	0.980366	0.403563	1.03994	2.66692	3.36919	4.03039	4.64653	4.3132	3.67843	0.689116	1.10069	0.699546
GD_transcript_101421	0.449315	0.399842	1.3617	0	0.353561	1.15775	0.887157	0	0.346749	0	1.8038	1.33365	1.06417	0	0.355408	0.700063	0.0963154	0.47019
GD_transcript_101422	0	0	0	0	0.567859	0	0	0	0	0	0	0	0	0	0	0	0	0
GD_transcript_101425	6.02381	3.64433	4.89847	4.57929	3.91571	3.99043	0.172374	0.157256	0.146996	14.7788	18.7155	14.6731	1.80451	5.79103	7.458	0.425807	0.673705	0.292344
GD_transcript_101426	23.5016	23.8283	20.5594	23.0455	26.2123	32.9977	5.19253	4.43635	4.56862	41.461	36.3988	35.6838	44.7055	24.0689	25.2794	3.25761	4.18774	3.25
GD_transcript_101427	9.68148	11.0034	12.0717	7.80323	7.46959	11.3647	3.21704	3.14756	3.30004	11.037	17.1204	19.5547	12.8122	9.15717	9.41379	2.34184	3.523	2.05591
GD_transcript_101428	0	0	0	0	0	0	0	0	0	0	0	0	0	0	0	0	0	0
GD_transcript_101429	0	0.047876	0	8.34252	6.17023	5.83435	0	0	0	0.147761	0.11879	0.0548924	0	0.100656	0.140433	0	0	0
GD_transcript_101430	0.0232926	0	0.0242026	0.0610892	0.027493	0.0626276	0	0.0419568	0.0196097	0.24426	0.168317	0.54445	0.601819	0.736885	0.464296	0	0	0.0584994
GD_transcript_101432	45.2088	45.7136	41.289	35.4748	35.5742	38.8205	2.77043	3.00766	3.04768	27.0318	33.1217	34.0467	15.3351	25.7745	23.8933	4.72212	3.92211	3.64142
GD_transcript_101433	0.684123	0.166035	0.799707	0.11214	0.201873	0	0.168847	0	0	0.384329	0	0.380737	0	0	0	0	0	0
GD_transcript_101437	0.394661	0.979119	0.93407	0.172512	0.232915	0.471617	0.887472	0.592417	0.867565	1.97079	1.10907	1.80594	0.538174	1.05164	0.291365	0.231704	0.375999	0.403819
GD_transcript_101439	2.9867	1.55581	3.48185	0.955267	0.601881	1.07726	0.719164	1.11535	0.613283	2.29174	3.07069	2.51357	1.1293	2.30457	1.31377	0.651389	0.437231	0.975755
GD_transcript_10144	71.6445	68.1483	73.6173	72.0983	75.0498	65.5556	19.3062	21.5522	19.9939	40.181	50.1523	54.9203	63.2289	96.6866	94.8364	29.6784	20.2394	31.6839
GD_transcript_101440	4.19909	5.96306	4.72373	1.68379	2.45768	3.639	0	0.281298	0.0584322	5.51077	7.18881	5.63954	1.92777	1.41661	0.559984	0.112842	0	0.290524
GD_transcript_101441	0.877078	0.240979	0.275123	0.151907	0.0585987	0	0.0490121	0.178854	0.0835923	0.5702	0.936741	1.32622	0.427573	0.236434	0.204203	0	0.028379	0
GD_transcript_101445	0	0	0	0	0	0	0	0	0	0	0	0	0	0	0	0	0	0
GD_transcript_101446	7.26417	5.289	4.21798	4.20256	6.4306	4.3084	2.2147	3.36744	3.0578	5.12111	7.46215	3.68604	5.38219	5.34186	4.15736	3.56041	5.67902	3.57725
GD_transcript_101447	1.41281	2.15529	0.559241	0.970451	1.38966	0.723557	0.763805	0.484741	0.339836	4.58578	2.55232	3.70673	1.52097	0.789555	1.05367	0.136724	1.35562	0
GD_transcript_101450	1.91905	1.88201	1.22083	1.8232	1.34058	1.2373	0.560632	0.793648	0.72538	2.22952	2.78293	2.17962	2.47916	2.39807	2.24907	0.350205	0.772366	0.639348
GD_transcript_101453	0.902581	0.159313	1.10836	1.07599	0.774797	0.110309	0.324021	0	0.138158	0.245845	0.296465	0	0	0.921098	0.467307	0	0	0
GD_transcript_101454	8.62089	9.74194	8.36428	3.85152	2.92105	5.70342	1.04707	1.34713	1.23634	9.24817	9.95693	9.1113	1.86203	2.10924	2.37486	1.50328	2.09865	1.70752
GD_transcript_101456	0.0986813	0.159665	0.170894	0	0.155302	0.0884427	0.194843	0.0296257	0.138464	0.985555	0.594243	0.329517	0.254966	0.134275	0.124891	0.213916	0.225636	0.275376
GD_transcript_101457	0.612711	0.594815	0.522962	0.774779	0.439087	0.558946	0.259238	0.630671	0.202648	0.753985	0.34261	0.560205	1.04597	0.937922	0.893148	0.177884	0.131341	0.164874
GD_transcript_101458	3.45109	0.884983	0.60893	2.60433	1.614	0	0.0964254	0	0	3.75559	2.23504	1.77569	0.588839	0	0.401746	0.211729	1.25623	0.109024
GD_transcript_101463	0.628025	0.429036	0.773406	0.915063	0.741278	0.625405	0.275559	0.502782	0.411231	1.39383	2.88543	2.87381	0.600981	1.09192	1.8546	0.359258	0.319108	0.993106
GD_transcript_101468	1.14934	0.774211	0.706799	1.10732	0.526032	0.599136	0.463131	0.633768	0.296209	2.31918	2.57072	2.03643	1.39389	1.36442	1.29134	0.476687	0.583253	0.353459
GD_transcript_101470	0	0	0	0	0	0	0	0	0	0	0	0	0	0	0	0	0	0
GD_transcript_101471	0.161097	0.417044	0.0929948	0	0	0	0	0	0.120555	12.8177	13.6029	16.138	5.87348	7.36155	8.86895	4.72898	4.08254	4.55544
GD_transcript_101473	0	1.50798	0	0.241675	0	0	0.545829	0	0.221651	0	0	0.908448	3.29919	0.510494	0	0.0856085	0	0
GD_transcript_101475	2.5979	1.6319	1.81018	2.24444	3.67967	1.84899	0.150867	1.07355	0.488889	1.41939	0.920244	2.38135	8.48907	9.82504	8.84832	1.44102	0.419304	1.63756
GD_transcript_101476	13.7602	13.4987	15.4997	9.44878	9.75633	14.1899	2.06979	2.36575	2.27226	17.9785	17.0077	19.1517	13.8848	13.0834	12.7638	1.95897	2.54155	2.50162
GD_transcript_10148	27.8104	27.3438	28.9709	31.6593	33.54	25.0845	6.99565	7.697	6.92501	18.6707	21.443	20.3723	25.1169	27.2544	30.5549	6.28138	5.70955	8.19786
GD_transcript_101480	0	0	0	0.640458	0	0	0	0	0.126516	0	0	0	0.533877	0	0	0	0	0
GD_transcript_101484	1.06268	1.84222	1.34081	1.99077	1.61269	2.245	0.599494	0.205093	0.191712	1.13714	0.63993	1.4363	1.96121	3.79569	5.11553	0.185113	0.195255	0.381275
GD_transcript_101487	4.62709	6.5748	1.45042	0.644057	2.37987	3.96166	2.27125	1.14079	1.26222	10.9205	9.15296	5.66816	5.20951	0.76502	1.34951	0.735465	2.52676	1.06038
GD_transcript_10149	79.7702	79.2389	81.3319	282.516	247.31	245.231	13.436	15.7231	16.7668	63.3007	69.3835	60.6339	33.415	28.396	27.3247	9.15195	9.07294	7.93379
GD_transcript_101493	0.63207	0.552248	1.05082	0.745975	1.11908	1.78444	0.312	0.170782	0.106426	1.60972	1.59862	1.9699	2.368	0	1.43991	0	0.379375	0.370404
GD_transcript_101495	3.55471	3.01953	2.07764	1.4567	1.70452	4.77884	1.316	1.80087	1.77689	6.32376	4.01361	4.20392	6.74482	5.21474	1.89795	0.812712	1.71448	1.58094
GD_transcript_101498	7.61845	11.2631	14.8491	6.79086	11.8722	12.0494	2.99864	0.80724	4.73703	5.81844	6.77662	5.87492	3.73096	3.9636	8.08218	0.809552	3.24484	3.33486
GD_transcript_101500	13.6693	15.342	13.6754	5.131	4.97826	6.69483	0	0	0	0.304504	0.918007	0.509048	0.0656467	0.207432	0.0482339	0.0826161	0	0
GD_transcript_101501	1.70377	1.24051	0.442584	0.279279	0.251377	0.143156	0	0	0.358595	0	2.82146	0.948206	0.825393	0.543352	0.707533	0.173125	0.456527	0.0891464
GD_transcript_101505	5.55665	5.7227	5.42229	2.47113	3.30786	3.11799	0.190807	0.0870362	0	2.75065	3.608	3.71095	3.99496	3.10653	4.31122	0.353506	0.82861	0.647213
GD_transcript_101506	29.7669	24.861	32.2717	28.9971	28.1078	28.1182	7.30783	7.80169	6.76229	16.8936	15.9334	17.6356	19.0036	25.2343	25.8328	6.4527	6.32007	7.51551
GD_transcript_101507	6.29818	6.30895	6.08573	3.15633	3.4092	4.04478	1.18811	1.66199	0.607912	10.4569	8.5033	5.93866	6.42621	4.2167	4.68358	0.913089	1.61666	0.940342
GD_transcript_101509	3.7964	2.68943	5.09082	3.36377	4.48101	7.31079	1.92461	1.50168	1.12296	6.37904	7.7852	5.56757	6.06428	2.72247	4.1392	0.750675	1.67159	0.472438
GD_transcript_101510	11.0332	9.85245	10.0203	6.37821	6.16349	11.8322	7.25464	7.43381	6.13337	18.7367	16.6608	17.507	7.37153	4.59837	4.85662	6.6069	9.7131	9.02512
GD_transcript_101513	8.96193	7.49872	8.66908	7.499	7.70687	11.9047	4.86613	3.30549	3.34132	0.0958982	0.0770962	0.332507	0.165395	0.108878	0.10127	0.988705	0.512289	0.410859
GD_transcript_10152	21.4405	20.539	19.8478	8.82976	8.36592	8.71863	0.0349864	0.0638358	0	1.53962	2.94502	2.24841	2.97585	3.65275	2.52289	0.432126	0.486188	0.267014
GD_transcript_101521	3.60406	5.11362	4.15638	5.27148	3.6229	3.99328	0	0.10701	0.183386	5.69585	6.63016	5.62058	3.0187	3.33445	2.46234	0.547316	0.713139	0.182358
GD_transcript_101522	0.152273	0.147825	0.0527406	0.0998408	0.38942	0.136474	0	0.0228573	0	0.190098	0.550177	0.282483	0.131144	0.233095	0.168627	0	0.0652825	0
GD_transcript_101523	1.60206	5.1675	0.698079	13.0117	3.17194	2.08428	0	0	0	2.3226	4.35687	0.632748	6.80981	6.48697	9.22215	3.19279	3.81084	1.8171
GD_transcript_101525	0.315439	0.119088	0.163881	0.206824	0.124108	0.235592	0.121105	0.0473499	0.0885211	9.39859	5.67746	7.84133	3.69019	2.87931	3.5098	1.19663	0.465811	1.39373
GD_transcript_101526	1.67418	2.70118	2.30312	2.62833	1.30812	2.34582	0	0.615882	0.516144	2.04885	2.38552	2.0472	1.91912	2.02136	1.09673	0.0958417	0.465026	0.0987023
GD_transcript_101527	5.86973	4.73162	4.46538	3.36754	2.04136	3.66372	0.931307	1.65205	1.0148	5.7314	7.3218	4.60838	3.18212	1.55102	2.23857	1.4911	1.84242	0.745868
GD_transcript_101528	3.93875	2.16122	4.44851	4.4352	4.4469	3.97134	1.90196	3.12327	2.37885	2.82202	2.01092	5.57541	6.69227	10.4421	8.69644	5.6728	7.1583	5.26865
GD_transcript_101529	16.8331	12.7741	14.7955	12.2594	10.1097	10.8246	3.68108	3.94227	3.16187	15.2195	13.7975	19.3078	8.76128	17.013	16.85	4.32695	1.87657	4.343
GD_transcript_101530	2.40661	3.28079	2.1016	1.64509	1.54118	2.65025	0.404406	0.530348	0.301758	3.64367	4.07016	3.53363	2.51368	1.48927	1.60391	0.624365	0.98786	0.878768
GD_transcript_101533	0.667618	0.810148	0.491371	0.437738	0.623842	0.71054	0.192236	0.551181	0.234191	1.95863	1.57461	1.54813	1.61714	0.482598	0.871341	0.0226129	0.0715555	0
GD_transcript_101534	4.27544	4.38499	4.16206	2.27243	3.78902	3.66635	0.126205	0.243065	0.251123	11.2566	9.47728	8.37938	2.73413	2.04387	2.02238	0.323305	0.243584	0.297281
GD_transcript_101535	26.2109	18.3343	25.4926	20.8312	23.8021	20.6439	2.94048	3.3582	2.78618	18.972	14.5349	12.3034	18.6121	28.0771	28.3348	4.05334	2.79983	4.0635
GD_transcript_101536	0	0.272773	0.454155	0	0	0.377739	0.739712	0	0.289119	1.30956	0.714405	0.833996	0	0	0.118536	0.507576	0	0
GD_transcript_101538	0.0955784	0	0.132417	0.0417787	0.225629	0.171323	0.0314527	0	0	0.190913	0.115112	0.0354617	0.0823164	0.227592	0.423374	0.336683	0.0546353	0.373404
GD_transcript_101541	2.9761	4.36266	5.10242	5.15155	5.37457	3.52086	4.14273	2.5464	2.28004	1.82797	3.54848	4.8364	7.57412	13.9709	10.0002	3.21765	3.49602	3.83691
GD_transcript_101545	0	0	0	0	0	0	0	0	0	0	0	0	0	0	0	0	0	0
GD_transcript_101548	1.03691	1.08175	1.30255	0.974147	0.365343	1.04029	0.198623	0.0836321	0.0781755	0.857839	1.19291	2.53224	1.29957	1.57938	1.26335	0.050323	0.291941	0.0777375
GD_transcript_101553	0.716809	0.47523	0.672149	0.412675	0.515898	0.18803	0.431499	0.0472385	0.206063	0.6024	0.694853	0.622717	0.361374	0.785041	0.414875	0.213182	0.104936	0.0585453
GD_transcript_101555	0	0	0	0	0	1.87296	0	0	0	0.417424	0.335582	2.48114	5.39944	0	0	0	0	0
GD_transcript_101556	23.1999	23.3606	23.2563	20.9773	15.6631	19.5811	3.61166	3.72466	2.46776	37.4788	41.3782	38.5196	33.1415	27.9195	23.0351	3.54651	3.19529	4.14696
GD_transcript_101557	1.48222	1.45761	1.12009	0.63107	0.408976	0.776356	0.532107	0.450764	0.761679	3.25864	3.03705	3.5353	2.98415	2.1609	1.2242	0.610275	0.775754	0.62849
GD_transcript_101559	0	0.163115	0	0	0	0.225884	0.66351	0.151329	0	0.251713	0	0.18702	0	0.17147	0	0.136586	0	0.140663
GD_transcript_10156	19.1324	16.1159	18.0385	7.49355	7.47062	10.3565	10.0332	11.922	10.383	31.5878	34.237	28.7028	28.1273	17.5688	17.3366	6.5857	7.75281	7.93282
GD_transcript_101563	131.207	135.935	135.013	44.4943	56.7847	48.934	3.62131	3.93903	2.55367	82.8507	91.4144	88.4102	13.1227	13.5338	13.1237	5.90636	5.86705	7.02752
GD_transcript_101565	0	0	0	0	0.144037	0	0	0	0	0	0	0	0	0.996278	0	0	0	0
GD_transcript_101566	1.95345	1.07462	1.55615	0.170776	0.384286	0.437692	0.128567	0.234582	0	2.53624	2.74478	1.88441	0.0841198	0.132902	0.123614	0	0.0558323	0
GD_transcript_101567	0.412161	0.100031	0.392574	0.270242	0.608108	0.184698	0	0.0618686	0.057832	0.617453	0.537759	0.458762	0.887428	0.911336	0.326019	0.139603	0.294503	0
GD_transcript_101569	3.50033	2.16831	3.53317	2.09835	4.60374	4.97464	2.07339	1.74142	1.76813	5.24381	4.73763	4.93507	3.70371	4.18452	3.86045	0.731684	0.657435	0.920972
GD_transcript_10157	28.7065	28.1847	29.6397	21.7214	25.498	20.3193	5.58212	3.78676	3.9669	24.0002	24.5766	19.8491	10.4418	14.1299	14.3122	3.27052	4.97256	4.12673
GD_transcript_101571	5.00967	3.79865	6.58641	3.96114	4.65147	5.71024	0.715706	0.929176	0.9468	6.19609	6.07826	7.14858	3.30195	8.37531	7.63122	0.876431	0.701307	1.08155
GD_transcript_101573	0	0	0	0	0	0	0	0	0	0	0	0	0	0	0	0.0467022	0	0
GD_transcript_101574	0.248816	0.440472	1.07977	0.345477	0.518269	1.338	0.0577976	0.25046	0.184831	0.438528	0.387804	0.456152	0.113449	0.298731	0.15282	0.095183	0.112948	0
GD_transcript_101576	37.5291	38.4593	35.4232	6.76217	9.03327	6.71239	0.12121	0.14744	0.172275	39.668	36.721	29.5641	5.12848	5.88895	4.31201	0.698647	0.245642	0.308357
GD_transcript_101578	0	0	0	0	0	0	0	0	0	0	0	0	0	0.874936	0.406896	0	0	0
GD_transcript_101586	2.30474	2.06532	1.65793	1.20892	0.502221	1.71605	0.0700099	0	0.179107	3.66518	4.2704	3.27573	1.74065	0.651331	1.21163	0.144118	0.0304029	0.029684
GD_transcript_101589	0.938763	0.88454	0.573788	0.61552	0.488847	0.111357	0.190807	0.049735	0.116225	2.19225	2.12822	0.983441	0.963072	0.39448	0.969697	0.0673345	0.0710237	0.184918
GD_transcript_10159	1.09012	1.56917	1.79671	0.492937	0	1.92033	0.0371103	0.3047	0.18988	1.57678	2.26363	2.67779	1.01979	2.64694	2.28356	0.213901	0.709092	0.786733
GD_transcript_101591	15.1252	15.7185	16.8755	15.9324	17.0332	13.0003	7.09885	7.92781	7.43144	4.68034	5.07666	5.21619	5.41346	7.28757	5.71918	2.55984	3.95447	3.07216
GD_transcript_101593	1.36476	0.441632	0	0.596554	0.536955	1.22316	0	0.409721	0.382989	0.681508	3.28734	0	1.76308	2.32126	0	0.739611	0	0
GD_transcript_101595	0	0	1.55759	0	0.393188	1.34349	0	0	0	0	0	1.9466	0	0	0	0	0	0.418311
GD_transcript_101598	4.09975	3.13181	3.28224	1.23388	1.18994	1.62637	7.89577	8.41391	6.3938	0.20137	0.485667	0.448849	2.60476	1.44035	1.59487	10.0528	7.49163	9.3963
GD_transcript_101599	9.8018	10.2625	12.3746	10.4846	7.5813	9.21956	1.65131	2.89244	3.01353	11.8274	9.10555	11.2079	8.25448	10.2419	12.8603	4.51425	2.46684	2.24048
GD_transcript_101600	19.211	26.2433	11.5661	16.5693	16.6387	24.7288	3.69131	5.14811	5.13786	32.9647	36.9054	31.2853	33.5904	18.1577	14.482	2.51544	4.82745	1.4032
GD_transcript_101601	24.2554	29.78	23.5916	20.9065	22.2958	27.1874	12.3097	10.8949	8.14723	55.5739	51.7382	52.753	42.1137	27.2537	26.1146	9.90911	10.9573	9.29603
GD_transcript_101604	0.306055	0.445674	0.636025	0	0	0.411451	0	0	0	0.458497	0.184302	0.34066	0	0	0.290507	0	0	0
GD_transcript_101607	40.0355	36.8499	38.0028	28.7805	28.2522	39.1291	3.51909	3.34311	3.57142	47.2001	48.6432	56.006	33.2244	37.3694	32.2413	2.1553	3.41008	3.53907
GD_transcript_10161	2.6735	1.9033	0.629668	2.89819	3.23976	2.39611	0	0.545786	0.120041	0	0.300522	2.89643	0.506558	6.03874	3.41741	0	0.519604	0.895266
GD_transcript_101610	8.42888	7.84056	8.84973	9.01198	8.87426	10.4234	6.46566	7.22114	6.30494	11.2193	10.5759	9.57804	10.3958	11.2093	11.7362	3.55725	3.60105	3.93387
GD_transcript_101613	0.0909837	0.176653	0.283615	0.238622	0.107391	0.611578	0	0	0	0.136302	0.328734	0.101271	0.352617	0.557102	0.172723	0	0	0
GD_transcript_101616	0.36693	0.26716	0.0953164	0.721757	0.108275	0.246645	1.1773	1.48714	1.0812	0.41227	0	0.102104	0.237013	0.561687	0.261218	0.596559	1.49445	0.383978
GD_transcript_101617	0	0	0	0	0	0	0	0	0	0	0	0	0	0	0	0	0	0
GD_transcript_101618	23.8048	25.6693	21.5383	24.2046	24.6394	27.5713	2.45855	3.76019	3.32987	20.7386	22.4065	20.3818	16.7483	10.6142	9.87248	1.48854	2.32374	1.77824
GD_transcript_10162	16.6647	12.402	14.9798	9.35896	6.94976	7.96357	1.691	2.21761	2.7639	8.82069	8.76741	11.1612	7.32987	10.2695	9.21314	4.52528	3.79409	4.36161
GD_transcript_101620	2.92968	3.30782	5.49268	3.42422	3.42041	3.42484	1.76051	2.38048	2.65412	2.91004	3.56676	2.16213	2.26262	2.63231	2.69017	1.11311	1.28332	0.613157
GD_transcript_101622	0.121587	0.177054	0.0631688	0.876935	0.717567	0.980749	0	0.438029	0.153544	0.819668	1.46436	2.57136	9.97424	10.2988	8.25186	0.345936	0.36489	0.610734
GD_transcript_101626	1.47444	1.40829	1.33436	1.21623	1.65612	1.66248	0	0.278442	0	0.819409	1.11702	1.08528	0.645168	1.16492	1.06094	0	0	0
GD_transcript_101628	0	0	0	0	0	0	0	0	0	0	0	0	0	0	0	0	0	0
GD_transcript_10163	20.3899	19.7943	21.705	16.0803	16.4092	23.1464	1.79477	2.72893	2.97102	23.7638	23.5695	22.2588	13.3086	9.67653	10.9628	1.73864	2.29237	1.85022
GD_transcript_101632	0.463828	0.370819	1.0773	1.10914	1.09494	0.440157	0	0	0.13782	4.3735	3.54888	0.698485	2.29107	0	0.647449	0.221793	0.257339	0.228413
GD_transcript_101633	0.576492	0.559654	0.718817	0	0.952633	0.930021	0.113826	0.103843	0.194136	2.07272	2.63837	2.43836	0.44685	0.117664	0.547206	0	0	0
GD_transcript_101634	3.02352	3.36685	4.62006	2.91534	1.78438	2.74966	0.52675	0.240275	0.224599	5.19559	5.89054	5.74093	5.97385	3.08555	3.96724	0.216867	0.381249	0.44668
GD_transcript_101635	0	0	0	0	0	0	0	0	0	0.764746	0	0	0	0	0	0	0	0
GD_transcript_101636	0.395699	0.768282	0.102789	1.16752	0.467056	0.398973	0.292985	0.623674	1.16596	0.444593	1.90627	2.75274	3.19494	1.00954	1.03289	0.321665	0.254467	0.0828165
GD_transcript_101637	0.25427	1.48106	0.528408	0	0.600247	0	0	0.458016	0	2.28551	0.61247	0.566039	0	0	0	0	0.436044	0
GD_transcript_101639	31.5454	32.8115	29.6422	33.6633	29.7303	26.0727	0.834179	0.833495	0.508117	18.1436	16.6216	18.7205	12.3713	29.2361	26.7347	2.25688	0.448506	2.69477
GD_transcript_10164	93.8932	96.9299	88.3016	75.5398	83.6869	90.8125	11.6836	9.21415	10.3836	31.9342	26.7035	39.7564	36.0577	26.4468	26.6626	5.65057	3.72892	2.74548
GD_transcript_101640	1.86343	1.31299	1.31164	1.26121	0.957832	1.21216	0.237373	0.378969	0.430153	3.73711	3.54737	3.44572	2.32965	1.62561	1.71171	0.195457	0.180395	0.528388
GD_transcript_101641	13.4794	8.71248	7.4747	10.3034	16.4048	2.34731	2.20639	1.06934	0	2.30182	7.31798	8.00702	3.83459	7.16305	14.4188	1.58968	2.12591	2.19258
GD_transcript_101642	0	0	0	0	0	0.214052	0	0	0	0	0.191761	0.177224	0	0.162488	0	0	0	0
GD_transcript_101644	23.8547	25.4172	24.8244	12.1598	11.7605	18.3324	9.26209	8.71176	10.8068	48.5383	46.9049	34.5255	26.0254	15.2521	19.2257	6.20766	8.35621	6.94091
GD_transcript_101645	2.86738	1.98157	2.22193	4.60986	5.29658	3.31034	0	0	0	2.42688	2.9461	2.09166	0.10464	0.942337	0.64583	0	0	0
GD_transcript_101646	0	0	0	0	0	0	0	0	0	0	0	0	0	0	0	0	0	0
GD_transcript_101648	0	0	0	0	0	0	0	0	0	0	0	0	0	0	0	0	0	0
GD_transcript_10165	51.1403	48.6377	52.468	61.0471	55.4557	58.5375	8.06667	8.84392	8.71947	28.5083	38.3276	38.1744	44.816	67.221	63.3738	10.2838	10.5707	10.8008
GD_transcript_101652	10.3525	8.23974	8.49628	0	0.846612	1.41426	4.98036	4.95269	5.17302	16.1179	14.1672	11.6827	0	0.0487987	0	8.39618	9.63522	6.72528
GD_transcript_101654	4.31919	4.04845	3.63678	8.20295	6.15286	4.30488	0	0	0.0626942	5.24336	5.74003	5.30488	0.577223	1.97591	1.27234	0.121072	0.191558	0
GD_transcript_101655	2.06616	1.61444	1.78034	0.66084	1.60601	0.745231	2.78604	3.47213	3.45773	1.20792	0.758664	2.10345	1.95308	3.16282	1.98512	3.87125	3.45681	3.20631
GD_transcript_101656	2.00553	0.670264	1.12735	0.862276	0.465678	0	0	0.236889	0.968771	2.65969	0.791935	0.329355	1.14678	1.37564	1.15467	0	0	0.715626
GD_transcript_101657	8.98922	21.1234	7.20172	15.1481	13.6347	36.3109	13.6434	12.4847	11.6347	34.9251	28.1788	30.6714	41.1334	17.8757	14.1545	3.27807	15.5595	1.4418
GD_transcript_101658	1.76588	3.13046	3.19108	6.14156	3.71553	5.4705	0.378986	0.484045	0.969565	3.56559	3.88366	2.73466	3.66989	1.4887	1.45754	0.686539	0.460825	0.449928
GD_transcript_101662	2.437	1.88464	1.35194	0.893726	1.34073	0.610823	0.142722	0.27901	0.41729	0.618787	0.547213	1.77005	0.346845	1.70718	2.07796	0.5876	0.230209	2.04018
GD_transcript_101665	6.17742	5.14028	4.68672	4.37182	4.62947	3.03189	3.29128	2.56106	2.31141	1.90962	2.83424	3.81993	7.60039	7.20475	5.39824	1.27534	1.26114	2.29846
GD_transcript_101668	9.66242	7.65649	8.92437	6.28123	6.21419	9.29829	1.22296	1.80371	1.63388	9.77382	9.84679	10.4562	4.45425	6.40521	6.23196	0.788819	1.29231	1.72843
GD_transcript_10167	41.5505	41.5141	39.0232	32.5518	36.4563	28.0974	14.7531	15.3544	14.5628	42.7976	48.7534	46.0896	29.8568	33.3764	35.2079	11.5391	7.33949	14.2125
GD_transcript_101670	3.28211	1.19484	1.06573	0	1.45274	0	0.810053	0.739007	1.03619	0.307306	0.494109	1.36995	5.03506	4.39615	8.56729	0	2.46244	1.20211
GD_transcript_101671	3.86681	3.38584	2.20589	2.18737	2.50579	3.31272	2.1707	4.40451	1.85111	1.93094	1.96327	3.20691	3.91796	2.94026	1.7992	0.0924514	0.390067	0.0317369
GD_transcript_101672	0	0	0	0	0	0	0	0	0	0	0	0	0.167425	0	0	0	0	0
GD_transcript_101674	0.555952	2.15886	0.90777	1.24979	2.15611	1.17449	0.313631	0.214593	0.133728	0.951845	2.86959	2.56365	2.87286	2.02628	2.94009	0.0645622	0.340498	0.398935
GD_transcript_101676	16.1863	14.9758	16.3449	7.07527	7.71385	6.53833	2.85083	3.21678	2.94292	14.1165	16.474	12.6031	10.308	9.46124	9.16072	3.08872	2.67151	1.97216
GD_transcript_10168	54.6819	51.7006	55.0774	73.6233	79.6898	66.1326	24.5285	24.3998	22.5978	48.3286	51.9473	55.8256	50.9781	66.9718	65.9797	25.3551	22.2818	25.1271
GD_transcript_101682	26.3236	16.5653	19.0882	16.2069	7.44812	23.0402	2.46973	2.99296	4.84093	28.4715	20.5509	26.0997	0.0482362	7.35415	12.6526	5.00817	7.68372	6.12666
GD_transcript_101683	5.3657	6.51765	4.39435	2.66893	1.65353	2.06099	0	0	0.155769	4.63291	2.38754	4.26599	2.66344	3.61456	3.93902	0.429734	0.0226639	0
GD_transcript_101685	1.15869	1.17841	1.94927	0.868252	0.911761	1.70606	0.108943	0	0.0929033	1.9838	1.72775	2.39516	0.712798	0.337847	0.576101	0.224263	0.14193	0.415722
GD_transcript_101687	3.50759	3.40515	2.69386	2.19984	1.53005	1.94771	0.903343	0.961467	0	1.25655	2.02038	1.10336	0.78806	0.233449	1.44757	0.185957	0.915344	0
GD_transcript_101690	0	0	0	0	0	0	0	0	0	0	0	0	0	0	0	0	0	0
GD_transcript_101692	10.0904	11.6953	7.57446	5.58461	6.56638	6.75683	1.59083	1.52041	1.35661	20.4617	18.3906	16.2278	11.0033	5.08999	6.628	0.904464	0.690841	1.22053
GD_transcript_101694	0.187319	0.181848	0.194638	0	0.221099	1.00731	0	0	0	0	0.225602	0	0.241992	0.382325	0.177804	0	0	0
GD_transcript_101696	0	0	0	0	0	0	0	0	0	0	0	0	0	0	0	0	0	0
GD_transcript_101697	0.585749	1.04251	0.608634	0.512079	1.1523	1.57493	0.192757	0.351702	0.410945	1.60876	1.64607	1.73861	3.15296	1.09591	0.185331	0.476158	0.0837077	0.163457
GD_transcript_101699	0	0	0	0	0	0	0	0	0	0	0	0	0	0	0	0	0	0
GD_transcript_10170	20.5158	23.4905	23.5828	12.4205	15.9468	16.0007	12.5969	10.7517	10.6521	23.9879	32.3709	30.8319	26.0882	30.1285	25.275	7.52518	9.31657	8.40806
GD_transcript_101703	43.8149	37.6802	48.9297	40.9159	34.373	32.3076	13.5447	14.1903	13.2645	31.4269	39.0706	53.9414	39.3934	48.1012	43.7315	18.888	15.0655	17.3028
GD_transcript_101704	5.45746	6.04426	6.14988	6.9046	6.5777	8.37019	2.84566	1.4538	1.77958	8.40605	6.01734	9.53955	8.98666	7.9227	8.13512	3.12422	1.77951	1.73743
GD_transcript_101705	1.2038	1.9746	3.19177	1.63303	1.2249	1.61835	0.532744	0.747723	0.908619	3.9799	5.74927	2.86463	5.2017	1.31322	0.197008	0.539902	1.24574	0.278008
GD_transcript_101706	2.18143	1.23416	1.62118	2.91743	3.03521	3.32107	0	0.0260225	0	1.49331	1.21793	1.39896	1.67967	1.75441	1.35755	0.0469746	0.0371612	0.108848
GD_transcript_101707	7.28948	6.7327	7.2837	5.15844	5.10519	4.53645	0.331293	0.268655	0.470862	1.22888	1.14512	1.55633	1.13197	1.54108	1.53956	0.454654	0.367665	0.405794
GD_transcript_101708	15.8115	12.9761	12.0256	12.6116	15.2959	15.0658	5.47143	6.20275	6.4499	9.95101	11.1902	11.9748	10.7397	8.19273	9.47689	2.4514	3.42431	3.07042
GD_transcript_10171	161.565	157.747	177.142	197.649	183.46	161.824	29.9287	34.4028	33.059	56.3155	73.4093	73.402	87.543	84.915	79.0824	20.063	15.8411	22.5429
GD_transcript_101713	4.53251	4.54439	3.86032	16.1746	17.8036	18.5797	3.37432	3.61374	3.06519	6.67878	6.08523	6.12014	52.3146	39.1271	46.3374	1.51004	2.29359	1.67952
GD_transcript_101715	1.18177	0.874096	0.857607	1.22992	0.996342	1.58873	0	0.0168945	0	1.40507	1.24255	1.48242	0.411963	1.68459	1.85175	0.0457459	0.193009	0.0785188
GD_transcript_101717	7.36662	9.67803	6.9669	6.24729	5.72729	5.15928	0.26129	0.158916	0	6.74046	7.43771	8.64143	6.26848	5.85215	5.52692	0.322726	0.113469	0.517002
GD_transcript_101719	3.39895	1.84625	3.46167	1.53879	1.46466	1.84954	0.532628	0.17007	0.420145	4.22307	2.95648	2.65729	1.18487	0.825878	0.588925	0.756542	0.797992	0.632332
GD_transcript_10172	13.923	11.7533	12.7649	6.63071	7.85962	10.9625	14.5538	12.1869	14.0599	22.0314	26.7179	26.1986	36.0193	30.0525	29.7775	7.46818	10.2283	8.04881
GD_transcript_101724	10.2054	8.27697	12.528	6.77606	7.21726	7.46771	2.55065	1.90034	2.03011	9.48275	10.2684	10.0172	5.56285	7.07498	7.84763	4.97059	4.2091	3.92933
GD_transcript_101725	0	0	0	0	0	0	0	0	0	0	0	0	0	0	0	0	0	0
GD_transcript_101727	1.21864	3.20409	1.63558	0.332929	0.899003	0.477839	0	0	0	5.78117	5.93194	2.99545	6.69088	4.09366	9.0129	0	0	0
GD_transcript_101728	15.744	23.4559	14.869	10.1389	12.2906	14.3759	6.89432	6.76699	7.0079	25.8744	32.704	27.6916	25.0111	11.0083	12.5768	2.96517	4.7048	2.63607
GD_transcript_101732	3.81896	9.06851	7.70794	6.16088	9.01529	6.61153	4.47542	4.10765	4.32539	2.09912	7.80912	9.11314	5.85642	8.71989	10.0143	3.41713	4.59378	5.31318
GD_transcript_101733	0	0	0	0	0	0	0	0	0	0	0	0	0	0	0	0.0909814	0	0
GD_transcript_101737	2.38579	2.24731	2.6999	1.79662	0.836444	1.17498	0.186561	0.127649	0.576716	7.39596	6.37263	5.75806	3.69245	3.39899	3.4081	0.652875	0.445594	0.454832
GD_transcript_101739	3.93371	3.54604	5.18223	2.30288	2.90193	4.81618	1.45631	1.01225	1.30104	4.52501	4.23003	4.53485	1.08896	3.51261	2.33367	1.77017	1.566	1.58778
GD_transcript_10174	53.0243	50.1238	55.4869	61.8839	61.6979	53.4757	30.1675	26.4371	24.3003	42.5645	40.9724	41.72	22.7038	37.7133	41.4718	29.8269	23.6845	30.4966
GD_transcript_101741	5.73198	5.98718	4.92557	3.96444	4.56752	4.61703	1.59974	1.39409	1.0588	5.68843	5.65089	8.31832	4.24925	6.44193	4.84391	2.9884	2.01156	2.14622
GD_transcript_101742	17.5938	11.4726	15.5562	13.8211	12.0877	12.6073	6.99683	8.70025	7.35008	11.7861	13.8731	14.0776	8.29818	14.4316	12.6668	8.51379	5.05228	7.5868
GD_transcript_101744	0	0	0	0	0	0	0	0	0	0	0	0	0	0	0	0	0	0
GD_transcript_101745	21.1254	21.407	19.8989	20.1498	18.768	20.436	1.36059	1.20421	1.00442	25.9776	20.4384	21.8655	24.5009	18.1161	16.0886	1.05345	0.564403	1.15378
GD_transcript_101748	14.9963	13.1062	14.8869	10.4778	11.2429	9.78921	4.19664	3.97037	4.24151	6.60409	8.86459	11.6098	9.10183	12.693	10.6478	7.10314	6.37859	6.55727
GD_transcript_10175	27.1059	25.691	24.8666	15.247	15.2813	14.4802	3.80271	4.91469	4.80422	28.5317	29.5098	31.9968	21.7936	19.9093	17.9087	3.65309	3.0887	3.43368
GD_transcript_101754	33.3819	34.3163	34.7428	69.3524	65.0677	48.9907	11.3808	11.8096	9.56722	32.0025	29.4128	34.3589	26.5384	32.8401	36.5608	12.2136	8.66655	13.0812
GD_transcript_101756	2.65369	1.9579	2.66283	1.96863	2.00463	1.69203	0.104793	0.0136574	0.114897	0.567923	0.566153	0.641383	0.156719	0.448777	0.417415	0.172576	0.169029	0.0634739
GD_transcript_101759	0	0	0	0	0	0	0	0	0	0	0	0	0	0	0	0	0	0
GD_transcript_10176	38.1459	39.7748	35.985	47.6471	43.8704	44.5127	10.5144	10.7995	11.2538	30.6623	31.8494	32.2978	40.294	43.106	42.7069	14.3707	9.53592	13.8898
GD_transcript_101761	0.954695	1.20701	0.738228	0.232918	0.078618	0.447719	0	0.539902	0.168225	0.898043	0.668491	0.123563	0	0.113289	0.906196	0.180483	0	0.148696
GD_transcript_101762	3.64762	2.51662	3.48024	2.9181	2.03085	2.22056	0.0226481	0	0	12.2349	9.22823	9.98414	5.18643	7.46832	7.77389	1.71569	0.963859	1.67088
GD_transcript_101765	11.9111	13.2546	11.7181	9.84527	8.89906	10.5617	4.59727	5.10706	4.0271	9.63377	13.4297	11.5301	6.99805	5.85142	7.57741	1.28757	1.49393	2.59897
GD_transcript_101766	0.362652	0.375531	0.703398	0.317041	0.0570733	0.357528	0.167077	0.0653244	0	0.398409	0.436767	0.538208	0.374799	0.61682	0.344229	0.196534	0.248763	0.14168
GD_transcript_101767	0.205132	0.597422	0	0.806995	0.242124	0	1.21508	0.369503	0.345395	1.84383	0.988218	0.913303	2.12003	1.0467	1.36298	0.166753	0.703556	0.17173
GD_transcript_101768	6.54635	5.05254	6.35145	5.86519	4.73531	6.55953	1.11058	1.39159	1.70016	1.62435	1.40381	2.06678	1.64588	2.79398	2.18705	1.32213	1.94077	1.18004
GD_transcript_101774	1.17098	0.556032	1.94412	0.400579	0.22535	0.530446	0.301573	0.355367	0.107155	0.438557	0.367902	0.736691	0.0493287	0.142881	0.0483257	0.3104	0.240098	0.309009
GD_transcript_101776	0.0847567	0	0.088068	0.111145	0.300123	0.113944	0.794909	0.343512	0.46381	0.571378	0.255196	0.0943399	0.766461	0.432478	0.241353	0.241147	0	0.0709556
GD_transcript_101777	0	0	0	0	0	0	0	0	0.114198	0.203208	0	0.528437	0	0	0.579394	0	0	0
GD_transcript_101778	7.69447	7.80374	7.93008	8.1623	9.04511	10.6385	0.092637	0.112683	0.710984	5.15434	7.04441	6.92816	3.75789	5.61792	5.34408	0.915346	0.187736	1.83296
GD_transcript_101779	0	0	0	0	0	2.22789	5.96676	3.68749	0	17.9626	30.4079	12.3695	22.7941	0	0	0	4.0957	0.244828
GD_transcript_10178	6.09882	6.61317	8.44946	6.3607	4.04134	4.55503	4.29566	4.33649	3.24285	3.31267	5.32637	4.4859	6.12801	6.8063	5.65358	1.44964	1.00918	1.37347
GD_transcript_101786	7.78576	8.78879	7.21196	11.1596	9.97341	10.7103	1.60877	1.90254	2.38815	5.15375	7.487	8.06146	5.69183	7.76072	8.36415	1.03032	0.931513	1.01054
GD_transcript_101787	0	0	0	0	0	0	0	0	0	0	0	0	0	0	0	0	0	0
GD_transcript_101788	7.39123	6.11234	6.37968	5.12827	4.47745	5.62545	11.6595	12.3276	9.31739	10.1353	12.2929	10.9257	16.0152	10.4563	8.98313	11.4127	11.3338	8.77409
GD_transcript_10179	52.2845	41.2469	51.2291	53.5284	56.3085	25.1477	12.4399	7.32083	9.20394	22.2803	13.5515	16.1195	17.6084	32.1302	24.2583	13.3884	8.33923	11.4999
GD_transcript_101794	0.570346	0.138422	0.296314	0	0.336599	0.191689	0	0	0	0.213607	0	0	1.65782	0	0.406029	0	0	0
GD_transcript_101795	0	0	0	0	0	0	0	0	0	0	0	0	0	0	0	0	0	0
GD_transcript_101796	0	0	0	0	0	0	0	0	0	0	0	0	0	0	0	0	0	0
GD_transcript_101797	6.59039	6.02155	7.17012	3.05021	3.38609	4.63842	3.86548	3.91052	3.42692	10.2795	9.05781	7.16294	8.36366	4.58923	3.75335	1.44964	3.25756	2.46654
GD_transcript_101798	1.18383	2.04311	1.28475	0.172489	0.931539	0.671966	0.3636	0.521259	0.221477	2.28581	2.15449	1.63978	2.1071	1.18127	1.14866	0.36355	0.315797	0.638684
GD_transcript_101799	6.04639	9.21557	6.03131	0.792889	0	0.569	0.835687	0.762393	0.356325	3.80437	4.00514	2.89391	0.156223	0.617044	1.32002	0	0.103689	0.253092
GD_transcript_101800	1.61383	1.98285	2.48912	0.462937	0.35716	0.203398	0	0	0	3.66426	4.28209	2.21731	0	0.308801	0.215416	0	0	0
GD_transcript_101801	0.557663	0.180458	2.12465	0.152351	1.1519	2.28035	0.137636	0	0.449926	0.243666	0.0839539	0.181042	0.27016	1.11449	0.727833	0	0	0.525214
GD_transcript_101804	2.35615	3.49827	1.87215	1.18136	1.7177	1.11795	0.684138	1.24827	0.700096	7.26706	7.17764	6.86491	4.47622	1.62657	3.15735	5.01364	5.40717	6.90372
GD_transcript_101809	1.25447	1.12415	1.50402	4.55551	5.69498	6.22698	9.62186	8.60415	9.83006	5.20424	2.20816	5.58525	20.32	22.1575	27.3871	4.15751	5.12997	2.74669
GD_transcript_10181	50.9577	47.9451	48.6474	33.8327	36.8969	29.3117	6.41169	8.83831	8.17153	13.5785	12.5494	15.0139	13.6456	27.3854	22.5248	7.89024	4.19186	8.42448
GD_transcript_101810	1.22937	0.788136	1.03638	1.2167	0.410679	1.74628	0.45799	0.167129	0	2.25869	2.03934	1.5491	1.67808	1.46763	1.51919	0.150847	0.616557	0.0582559
GD_transcript_101812	0	0	0	0	0	0	0	0	0	0	0	0	0	0	0	0	0	0
GD_transcript_101814	60.4211	59.0248	54.6579	63.5056	65.7621	60.4109	0	0	0.191712	15.6925	21.4834	13.2647	3.72629	2.78867	3.81864	0	0	0
GD_transcript_101816	0	0	0	0	0	0	0	0	0	0	0	0	0	0	0	0	0	0
GD_transcript_101817	0	0	0	0	0	0	0	0	0	0	0	0	0	0	0	0.335564	0	0
GD_transcript_101818	0	0	0	0	0	0	0	0	0	0	0	0	0	0	0	0	0	0
GD_transcript_101819	3.88345	4.86333	7.42472	5.75457	7.47154	2.71481	5.29074	3.42767	2.19051	3.66518	0.280626	2.24772	0.602028	4.95391	2.72777	1.0102	0	0.845286
GD_transcript_10182	1.14191	0.0692848	0.222473	0	0	0	0	0.0964179	0	5.23896	5.93089	4.60745	10.7413	0	2.54039	0	0.458963	0
GD_transcript_101822	5.33899	3.19182	2.6014	6.17058	5.69652	8.67795	0.297787	0.434671	0.533283	3.84098	2.94259	2.95454	3.77985	3.50922	4.9246	0.245203	0.0258637	0.252521
GD_transcript_101825	1.0345	1.60207	2.07305	1.48578	1.65714	1.95367	3.0882	1.92999	3.69109	5.3504	10.7683	7.01847	15.9736	14.202	11.1054	5.70645	7.83538	4.94886
GD_transcript_101829	2.87645	1.76008	2.30049	1.44022	1.27576	2.08584	0.172105	0.439628	0.293532	3.31675	3.54829	2.96883	1.05849	0.907324	1.37343	0.680226	0.448434	0.481614
GD_transcript_10183	24.4902	24.123	21.833	28.0713	27.1714	18.8963	9.98254	9.59144	12.9202	23.9577	24.8313	27.7382	23.1611	38.7515	40.6722	12.0382	5.31892	10.4463
GD_transcript_101834	20.1154	20.7744	17.7883	14.7325	10.9874	14.5282	0.950678	2.69826	1.53134	17.632	17.01	19.5315	14.6519	17.2523	17.367	3.65309	3.30277	2.23936
GD_transcript_101837	0	0	0	0	0	0	0	0	0	0	0	0	0	0	0	0	0	0
GD_transcript_101838	26.658	24.9935	23.1619	22.5644	23.6951	29.8797	3.73208	4.46141	4.77393	7.81144	16.5633	9.86652	45.5532	37.5148	36.4398	4.60959	5.02981	2.83739
GD_transcript_101839	0	0	0	0	0	0	0	0	0	0	0	0	0	0	0	0	0	0
GD_transcript_101842	2.68951	1.06208	0.331561	2.21176	1.18372	2.81901	2.29515	2.46336	1.38158	5.66808	5.2156	2.94286	9.59901	1.53516	2.29327	0.296449	1.36802	0
GD_transcript_101845	2.06	3.10421	1.8849	0.524145	1.34276	1.94271	0	0	0	6.12605	3.4808	4.79116	1.7874	2.25915	2.01372	0.324919	0.632715	0.180178
GD_transcript_101846	1.68543	1.26124	1.66007	1.08207	0.87035	0.684473	0.0866622	0.0790615	0.0147806	0.657533	0.803495	0.918458	0.317531	0.662921	0.499941	0.256893	0.0602151	0.0440934
GD_transcript_101850	4.93979	4.89864	4.02896	1.0448	1.25389	1.85659	0.681692	1.24381	1.25209	12.9703	10.9391	10.2872	7.82254	3.7944	2.67214	1.55442	2.23165	0.88934
GD_transcript_101851	0	0	0	0	0	0	0	0	0	0	0	0	0	0	0	0	0	0
GD_transcript_101852	1.91837	3.55008	4.57839	1.84742	1.48595	2.69988	1.12449	1.05286	1.23652	4.71496	4.87354	3.03609	3.40763	2.35539	3.15814	0.633526	0.514028	0.652435
GD_transcript_101855	0	0	0	0	0	0	0	0	0	0	0	0	0	0	0	0	0.637109	0
GD_transcript_101857	8.42002	12.7678	8.82128	0.638766	2.21766	2.05811	1.44267	2.19357	0.585842	11.7799	12.4874	10.3015	3.0565	2.05942	1.98156	0.22627	0.0596668	0
GD_transcript_101858	0	0	0	0	0	0	0	0	0	0	0	0.539378	0	0	0	0	0	0
GD_transcript_101859	34.6214	38.0941	33.2613	22.8582	24.3197	25.2697	14.1158	13.9268	12.4772	48.737	57.7081	45.2864	36.9951	23.2812	17.9181	7.08494	9.40166	4.57286
GD_transcript_10186	31.576	28.7959	34.3562	27.5582	24.8886	26.9182	6.50747	7.88372	8.38375	29.5714	27.06	30.4916	26.0501	27.3776	26.7426	8.90179	8.75138	10.3542
GD_transcript_101860	0	0	0	0	0	0	0	0	0	0	0	0	0	0	0	0	0	0
GD_transcript_101861	11.3578	18.4455	14.3383	9.18694	11.7772	13.4139	0.83834	1.43403	2.68092	19.7183	21.0938	22.2121	22.352	11.5908	13.8035	0.517728	0	0.177727
GD_transcript_101862	0	0	0	0.394128	0	0	2.07701	0.270692	0.126516	0	0.180988	0	0.194137	0	0	0.366481	0.773121	0.125807
GD_transcript_101864	2.68566	1.95542	1.67435	1.05655	1.26799	2.16631	0.795413	1.08848	0	8.44906	9.21841	6.57651	4.3369	3.83707	1.27462	0.327478	0.34542	0.224835
GD_transcript_101865	0	0	0	0.171612	0.154467	1.40747	0.387589	0.589325	0.22035	1.9605	0	0	0	0.667759	0	0	0	0.109558
GD_transcript_10187	51.1846	49.3071	48.8298	50.587	49.5494	32.8886	18.7414	17.8074	17.5502	24.5759	26.0126	26.8314	25.959	30.7779	35.1208	19.3046	12.6227	16.5523
GD_transcript_101871	1.81846	0	4.12496	0.268689	2.358	2.54797	1.89638	0.184539	3.0403	2.03356	0.431849	1.48241	2.44846	1.59439	2.79576	2.5817	0.351374	3.17335
GD_transcript_101872	1.35783	4.69598	4.10036	2.11444	2.45412	5.47626	0.377014	1.03184	1.2503	5.27607	6.38799	5.62035	5.70093	2.42495	2.13466	0.931318	1.81916	0.710456
GD_transcript_101873	2.91516	1.46615	4.41584	1.70413	3.31649	2.50252	0	0.284696	0.354828	1.99942	2.62262	1.8374	1.81494	0	1.26685	0	0.843232	1.29375
GD_transcript_101875	1.18109	1.4447	1.22723	3.71714	4.2101	6.6053	0.629644	0.65952	0.73581	2.97254	1.7354	4.07534	19.6219	18.827	17.9822	0.576066	0.28356	0.533934
GD_transcript_101876	42.7214	43.4924	46.7408	5.6453	4.5215	5.29701	4.79027	3.28582	6.75716	239.879	240.785	187.405	3.81761	3.64867	4.19017	3.05468	1.9082	5.34489
GD_transcript_10188	85.7502	82.9685	81.1655	97.6608	99.3184	111.298	24.8365	23.3974	21.8709	119.534	111.14	87.2635	153.743	109.942	115.774	11.9804	12.9734	13.981
GD_transcript_101882	2.43946	2.05931	1.73576	0.904057	1.62747	5.56095	0.811498	1.74335	1.31708	7.74601	6.866	6.07987	2.98018	2.86835	2.81891	1.63817	0.613868	0.332973
GD_transcript_101883	0.0330891	0.0642453	0.343818	0.0433911	0.546786	0.0444839	345.515	406.524	377.967	0.346992	0.0398515	0	0.12824	0.101304	0	320.063	549.452	325.35
GD_transcript_101884	0	0	0	0	0	0	0	0	0	0	0	0	0	0	0	0	0	0
GD_transcript_101885	1.31788	1.20628	1.40849	0.691278	0.577771	1.21489	0.929326	0.61043	0.443802	2.08712	3.31048	1.76027	3.16184	2.11344	1.32241	0.244871	0.645718	0.157612
GD_transcript_101889	23.1198	22.1481	21.3942	18.3624	18.8964	22.3435	9.43133	13.083	10.2463	29.0154	24.5875	23.0149	20.9638	24.7961	25.8375	15.0354	16.5698	12.2705
GD_transcript_101891	0.492549	1.25058	0.826742	1.14275	1.38635	2.13931	2.20688	0.307117	1.91386	4.88137	2.32721	2.40382	0.978936	0.773315	1.29469	0.184798	0	1.01501
GD_transcript_101893	4.06032	4.27417	3.76148	4.74712	3.86867	2.95947	0.19318	0.0440593	0.123554	4.17729	7.95382	6.80634	7.33092	6.78956	6.82586	1.27254	1.0067	1.96579
GD_transcript_101894	0	0	0	0	0	0	0	0	0	0	0	0	0	0	0	0	0	0
GD_transcript_101895	1.53613	0.695925	1.30352	1.24221	0.906575	0.89489	0	0.16141	0	2.72316	1.91174	2.02329	1.98448	1.48927	1.19078	0.0832487	0.395144	0.0643001
GD_transcript_101896	10.2512	13.9114	16.5818	10.2702	12.0815	12.6763	2.61811	3.05894	2.67657	11.2216	13.9899	19.4716	8.99573	9.30614	8.53803	2.35751	1.82179	1.62291
GD_transcript_101898	7.84585	8.89801	9.48571	9.08666	7.78938	8.62547	3.22134	2.87277	2.99399	9.06249	6.79996	7.38628	7.5308	7.37076	9.2917	3.03995	2.82927	2.73167
GD_transcript_101899	1.19799	1.75318	0.613109	1.07858	0.717567	1.17786	0.15887	0.112728	0.662346	3.21439	4.00545	1.45286	1.47835	1.44154	1.222	0.334308	0.41395	0.104783
GD_transcript_1019	12.2402	18.5144	13.6855	10.1557	7.44137	6.87014	3.138	4.38116	4.92324	12.1018	14.1495	17.8462	3.90212	5.94993	6.93434	6.42401	5.78216	5.3367
GD_transcript_101900	1.49758	1.30438	2.10871	1.72524	1.76764	3.10461	0.552694	0.315137	0.42419	1.34191	0.876532	1.40207	0.596673	1.22835	0.929952	0.819176	0.624041	0.913928
GD_transcript_101903	7.21059	6.53999	6.8715	7.05114	6.03057	7.94882	3.74231	3.52542	3.53823	10.0305	9.87518	8.50742	10.8322	9.04047	9.13223	2.81353	3.14433	2.65605
GD_transcript_101905	0.879909	0	0.914285	0.230772	0	0	0	0	0	0	0	0	0	0	0	0	0	0
GD_transcript_101908	0.135253	0.393908	0.200768	0.734791	0.615769	0.233782	0	0.800502	0	0.202621	0.558496	0.430131	0.648994	0	0.128382	0	0	0.307337
GD_transcript_101909	4.15375	4.50028	4.26834	6.01877	6.63639	9.34808	0.657021	0.682072	0.444367	9.17931	8.65098	8.14842	4.8028	4.37948	3.04963	1.43645	2.36128	1.22957
GD_transcript_101910	0.537853	0.348096	0.931443	0	0.42323	0	0	0	0	0	0	0	0	0	0.850883	0	0	0
GD_transcript_101911	0	0	0.0947963	0	0.215368	0.122649	0	0	0	0	0.219754	0.101547	0	0.465519	0	0	0.0782262	0
GD_transcript_101919	11.6681	13.0264	10.7601	10.3281	10.8457	11.7647	5.47161	7.0935	6.01673	7.75671	7.9925	8.68534	8.38474	15.1077	9.06798	7.11382	5.37756	9.09663
GD_transcript_101922	0.105686	0.153899	0	0	0.155931	0.177602	0	0	0	0.0395819	0	0.058818	0	0.0269637	0.0501587	0	0	0
GD_transcript_101924	5.88343	5.59849	5.32643	3.43746	4.05663	4.268	1.15016	1.5477	0.907264	4.79964	4.77065	4.60351	2.37049	2.61566	2.48816	1.34956	2.07282	1.70683
GD_transcript_101925	0	0	0	0	0	0	0	0	0	0	0	0	0	0	0	0	0	0
GD_transcript_101927	3.64258	2.59449	3.10608	2.23258	3.45826	3.8058	0.254071	0.517064	0.94999	4.53754	6.50899	7.93259	3.29913	3.11123	3.00655	0.354041	0.814775	0.21545
GD_transcript_101929	9.51817	10.7063	10.255	8.5667	8.29122	8.45192	4.12621	4.33371	4.46492	13.1015	15.4396	13.7609	9.30156	10.8604	10.5682	3.6831	4.57755	4.96916
GD_transcript_10193	4.57741	3.92296	5.42509	2.48543	2.44817	1.82689	1.05913	0.901825	1.38491	1.50005	2.15347	2.30865	1.24736	2.88308	2.57977	1.91864	1.04254	1.31727
GD_transcript_101934	2.96157	1.52627	2.92531	3.54801	4.48823	3.09668	0.902396	0.790321	1.13892	12.598	15.5883	14.0403	40.3851	44.7007	36.6487	5.67689	5.11011	2.96908
GD_transcript_101935	0.153379	0.148899	0.159371	0.643622	0.28966	0.329916	0.0605682	0.248652	0	5.56054	8.12787	9.15062	27.7403	37.8791	26.3512	9.50078	8.25903	11.2738
GD_transcript_101937	2.27766	3.0853	1.48603	1.42393	1.71932	2.45673	0.496779	0.429356	0.222968	2.18217	1.91382	1.06124	3.353	2.35141	3.46918	0.258351	0.181671	0.266062
GD_transcript_101939	0	0.0786907	0	0.21259	0	0	0	0	0	0	0.097624	0.180446	0	0	0	0	0	0
GD_transcript_10194	123.617	114.744	124.148	132.826	121.409	128.883	43.4495	49.6609	51.5553	112.577	109.062	89.6386	160.987	129.538	153.222	36.6468	31.8351	39.6814
GD_transcript_101940	5.08189	7.81131	6.72055	11.2078	8.45218	8.38464	5.9672	6.69212	4.40801	16.0337	14.0029	13.027	25.415	17.4443	15.5309	3.50517	6.76722	3.28749
GD_transcript_101941	0.877321	1.67402	1.68174	1.36866	0.892699	2.15553	0.328528	0.476819	0.445709	4.03355	3.47955	3.53566	3.51739	2.8712	2.12496	0.319701	0.570674	0.481201
GD_transcript_101942	2.05961	1.06221	1.73881	0.506411	0.987605	1.29791	0.127082	0	0	1.06063	1.08523	1.36116	0.415742	0.985251	1.46624	0.209284	0.0551875	0.323295
GD_transcript_101945	0.262005	0.194505	0.30427	0.444632	0.0727655	0.103598	0	0.0277617	0	0.115443	0.0371237	0.29163	0.0398207	0.157283	0.263325	0.100228	0.02643	0.10322
GD_transcript_101946	0	0	0	0	0	0	0	0	0	0	0.244802	0	0	0	0.192936	0	0	0
GD_transcript_101947	5.01329	3.67567	5.39129	2.62046	3.26902	2.21515	0.536461	0.55256	0.855928	3.88647	2.74448	3.92169	1.01903	2.2003	1.64721	0.883462	0.766535	1.42344
GD_transcript_101949	9.42933	8.81697	8.9562	8.79969	6.62322	7.15483	6.85321	8.1278	8.62024	8.57957	7.52448	10.1091	12.1814	13.1649	13.6177	5.9252	5.2578	4.06804
GD_transcript_101952	14.0421	12.5927	16.3573	10.3217	9.95946	10.9203	0.994641	1.47453	2.17352	21.1306	18.5803	18.3632	12.9343	7.77556	9.02529	0.972567	1.24182	1.42332
GD_transcript_101957	10.7834	7.80694	10.5294	5.48584	6.66359	4.94147	0	0	0.0341934	12.2299	14.0144	12.4999	1.36421	1.96881	1.73484	0	0	0.0850045
GD_transcript_101958	11.0144	10.4254	10.382	5.36478	6.40746	3.17301	2.13592	2.19659	2.41756	20.7435	20.1349	17.7328	13.0095	4.456	7.87847	0.83141	2.59716	0.592771
GD_transcript_10196	87.6293	84.8536	90.2812	55.1188	51.7159	46.7231	64.1864	92.835	89.8727	58.5181	48.6995	48.2313	41.013	47.9345	45.1838	252.882	168.867	258.813
GD_transcript_101960	0	0	0	0	0	0	0	0	0	0	0	0	0	0	0	0	0	0
GD_transcript_101962	0.503075	0.418613	0.634743	0.0942434	0.381726	0.579701	0	0.323638	0.0605045	1.3458	0.952109	1.51988	0.835594	0.256698	0.648061	0.35053	0.154056	0.150414
GD_transcript_101966	13.6892	14.59	17.0083	14.6665	12.5824	11.9034	4.2556	4.5644	3.87426	18.4132	18.381	17.8305	12.8684	14.2078	12.4408	5.68238	5.44428	5.41308
GD_transcript_101969	3.42734	3.48199	1.73921	7.73459	8.84344	7.07215	0.236064	0.0717867	0.469721	0.955248	0.671965	4.61332	2.6772	5.69386	4.38808	0.129586	0.273372	0.066727
GD_transcript_10197	3.10622	2.80753	3.11628	4.07332	2.52853	4.17591	0.528718	0.578816	0.541052	3.26272	2.70903	3.41769	3.32096	3.35213	3.96512	0.493403	0.795961	0.65758
GD_transcript_101971	9.97988	12.9687	9.47161	4.94628	10.11	9.50785	4.65471	7.64364	6.02027	23.6622	30.5692	18.1056	28.3233	7.77881	14.8434	2.74682	5.05345	1.44729
GD_transcript_101972	4.18292	3.07159	3.17617	2.49649	2.34202	2.19889	1.72063	1.11088	1.08355	7.87314	4.9086	5.58107	4.78026	5.30855	2.54514	2.28867	2.0692	2.89572
GD_transcript_101973	0	0	0.443526	0	0	0	0	0.128147	0	0	0	1.58371	0	0	0.135055	0	0.122	0
GD_transcript_101974	0	0	0	0	0	0	0	0	0	0	0.78194	0	0	0	0	0	0	0
GD_transcript_101975	8.09113	6.02119	6.04685	4.0165	4.69979	7.58334	0.907135	1.37929	0.90251	10.0564	11.2817	10.8526	5.83634	4.14159	4.45785	1.24492	1.31312	0.833349
GD_transcript_101979	1.29956	1.36673	1.96923	1.49114	0.766955	1.60149	0.0534569	0.292611	0.0911731	1.46014	1.89122	1.86839	2.02862	1.82355	2.15869	0.0440173	0.278574	0.0453311
GD_transcript_10198	6.70543	7.77631	6.32715	329.385	308.286	262.104	2.79106	3.62354	4.27204	1.03168	1.65881	3.873	543.819	1109.93	1390.83	4.7732	2.79706	7.55556
GD_transcript_101980	3.02932	5.02789	5.61842	2.26388	5.22884	6.481	1.0612	2.34697	2.19384	4.78217	6.00223	5.4747	3.02979	3.39064	3.18461	0.635496	0.726174	2.31789
GD_transcript_101982	17.7202	11.1322	12.6671	7.15369	21.5947	4.58989	2.30811	1.06955	0	2.30718	5.25162	5.74159	1.00678	5.60503	1.07437	13.0624	0.461391	0
GD_transcript_10199	89.2594	84.3958	89.291	73.8126	75.4712	67.0659	5.33097	6.60265	6.41271	56.3053	54.9566	58.3134	16.6776	20.364	17.9226	8.6048	9.01492	8.4425
GD_transcript_101992	1.06997	0.727102	0.277943	0.280619	1.38921	1.58228	0.369708	0	0.180158	2.16392	1.25642	0.684794	1.38226	1.01003	0.380855	0.565359	0.665142	1.16447
GD_transcript_101993	1.88884	4.17453	3.13187	2.74042	1.23332	0.91847	0.436426	0.289563	0.135335	18.0616	12.9232	9.349	7.16465	2.17367	1.29698	0.326691	0.516885	0
GD_transcript_101994	0	0	0	0	0	0	0.694331	0.844579	0.69079	0	0	0	0	0	0	0	0	0
GD_transcript_101997	0	0	0	0.210802	0	0.648332	0	0	0.135335	0.722464	0.387211	0.178928	2.07671	0.164051	0.915517	0	0.827016	0.134577
GD_transcript_101999	5.33629	6.08495	6.55691	5.44266	5.8487	6.26296	2.2996	2.51749	1.034	7.99423	5.40672	2.96982	8.04274	6.00764	5.3466	1.82467	1.99727	2.62369
GD_transcript_102	17.3292	14.3598	22.8055	18.8298	17.9561	13.8335	4.91768	5.24464	5.02058	7.32225	9.36509	9.04559	7.37172	10.5488	12.7085	3.23184	2.36618	4.62046
GD_transcript_102002	6.38639	5.84258	5.3762	3.69056	3.85846	3.57978	0.769406	1.13088	0.729031	2.98372	3.75453	4.69882	4.89428	3.46859	2.58917	0.668739	0.983816	0.724946
GD_transcript_102004	5.24465	3.69168	6.48978	3.9972	4.28568	3.88695	0.973584	1.04296	1.25795	2.57421	2.43842	3.20987	1.8338	4.33822	4.47472	2.54468	1.33244	2.52056
GD_transcript_102007	0.756578	0.36724	0.524091	0	0	0.395546	0.622432	0.113568	1.69854	1.32232	0.506221	0.982475	0.434399	0.300261	0.917627	1.6059	2.27053	0.950073
GD_transcript_102008	3.74504	2.49835	4.051	3.27402	2.6069	4.49252	0.151681	0.138378	0.323374	6.07074	5.06554	4.95943	3.10135	2.66551	2.66154	0.234182	0.823374	0.514499
GD_transcript_102009	3.07839	2.13008	2.45003	0.0858898	0.579817	0.660397	0	0	0.0827122	4.61169	4.89076	4.52	2.58073	0.267365	0.963639	0.106487	0.224642	0.575741
GD_transcript_102011	2.18086	2.41397	1.88486	2.0313	2.55009	2.16466	0.905476	1.17484	0.514777	4.39688	5.32677	4.28773	4.63421	2.26721	2.53439	0.762153	1.13596	0.66546
GD_transcript_102012	1.35192	0.85461	0.326684	0.948261	0.667975	1.43708	0.434542	0.481379	0.211751	0.1884	0.302924	1.01485	1.09664	1.2834	0.387958	0.0255578	0.188706	0
GD_transcript_102013	7.95268	7.26403	8.71115	1.79805	3.79172	3.26533	0.193378	0.211701	0.23087	12.2073	11.5596	7.67452	6.02258	3.79805	3.08641	0.382154	0.604637	0.49195
GD_transcript_102017	0.783286	0.855459	0.50868	2.63209	1.32902	0.789769	0	0	0	0.146679	1.76881	1.90717	0.126488	1.24899	1.62639	0	0	0
GD_transcript_102018	94.8361	82.2924	97.7161	131.503	132.558	110.681	26.0661	20.485	26.741	42.5284	38.4938	43.7829	97.7853	175.185	191.343	24.1145	15.9034	25.5228
GD_transcript_10202	15.7327	11.6876	16.0891	12.7139	11.821	7.92551	1.71797	1.43936	0.74747	9.8958	7.61343	9.60568	4.40443	19.1361	12.9783	3.55096	1.58347	2.11092
GD_transcript_102020	1.47723	1.65471	1.12169	17.3599	22.6	24.366	0	0	0	0	2.53184	3.09879	13.5055	16.177	23.1361	0	0	0
GD_transcript_102021	43.5173	40.9978	43.9674	48.634	43.7262	50.305	9.21485	8.9671	9.53458	34.9269	37.5719	34.6775	21.5978	26.5444	26.7764	8.16096	7.07855	9.16859
GD_transcript_102023	3.74454	3.42134	3.24999	1.27092	2.75588	3.07965	0.91331	0.634825	0.445055	6.00562	7.53403	5.83509	4.78053	4.31589	2.92708	0.322301	0.604372	0.848241
GD_transcript_102025	26.5646	31.3647	27.4959	32.8178	28.0864	38.3324	3.64524	4.43404	6.38981	22.7406	20.9996	22.0334	36.5705	32.6571	39.0396	8.58777	12.0484	8.0713
GD_transcript_102026	3.4064	2.26262	2.23546	3.19069	1.26969	2.13478	0.834407	0.645888	0.45281	5.10309	4.68864	4.01962	4.56606	2.66603	2.96593	1.10347	0.944317	0.771896
GD_transcript_102029	6.91304	10.2721	9.67522	5.64272	6.32792	4.88392	0.557125	1.17536	0.623569	8.71834	8.53824	8.32281	3.00728	5.75907	7.19795	1.06085	0.514123	1.12204
GD_transcript_10203	36.9731	16.23	35.6708	61.7415	57.2597	12.6785	4.23201	3.5391	5.26303	2.72931	3.14071	4.3738	2.86124	46.3352	48.5902	16.6975	2.29727	24.493
GD_transcript_102031	1.17045	0.322225	2.46867	0.412352	0	0	0	0	0	1.72727	1.34654	0.58334	0	0.481352	0.812517	0	0.913722	0.701993
GD_transcript_102033	69.4387	82.9174	69.8297	69.3517	70.3358	70.4306	0.163414	0	0.0696775	56.5382	55.8197	55.8256	9.30201	10.7266	10.8412	0	0.28386	0
GD_transcript_102035	5.8495	7.58375	7.29364	4.7014	5.25622	7.0014	0.130399	0.152952	0.0794292	13.0033	7.72673	7.351	3.9734	1.73308	1.77317	0.076695	0.0323588	0.126375
GD_transcript_102038	19.0439	18.7007	16.4595	6.73237	7.76894	9.08458	3.55222	4.30772	3.32477	15.2508	18.7081	20.611	13.2081	9.58296	8.62172	2.3899	3.34858	1.94695
GD_transcript_102048	0	0	0	0	0	0	0	2.39547	0	0	0	0.725008	0.631104	0.443149	1.33959	14.9582	32.6725	20.0851
GD_transcript_102051	0	0	0	0	0	0	0	0	0	0	0	0	0	0	0	0	0	0
GD_transcript_102053	0	0.0595595	0.191245	0.0804527	0	0	0	0	0	0	0	0	1.03035	0.313051	0.116469	0	0	0
GD_transcript_102056	5.16995	5.05975	5.85234	12.0158	7.64022	8.70202	3.56861	2.1578	2.90167	3.40026	4.75848	3.27492	4.56119	7.76389	6.94205	2.01592	2.05429	2.35759
GD_transcript_102057	0.581224	0.689636	1.07366	1.31265	0.647924	1.64958	2.70963	4.0715	4.34954	3.19266	1.90558	2.04865	0.750864	0.428385	1.34859	1.86367	4.70679	1.59491
GD_transcript_102058	41.5197	34.5686	38.6278	20.6393	14.3743	17.3294	0	0	0	36.9147	31.221	38.6836	22.9088	28.708	35.8277	1.38943	0.854906	0.894312
GD_transcript_102059	3.43043	1.42725	1.2518	9.26472	6.50741	11.6392	8.84961	4.06431	2.45826	5.38381	7.32851	5.3638	2.506	8.33527	10.0205	0.647357	2.99392	1.58977
GD_transcript_102061	18.5734	17.9256	20.6518	14.995	15.597	12.2806	6.9618	6.78114	6.57618	20.6409	25.6881	24.5135	19.061	18.7552	17.3827	7.79615	6.21398	8.53746
GD_transcript_102068	4.84942	5.26163	4.02263	2.191	1.73161	4.98542	0.72416	1.21119	0.8577	11.5993	14.184	8.3007	6.8439	2.95271	3.24922	0.795048	0.873549	0.511736
GD_transcript_102069	2.89478	2.73908	3.4838	2.9071	2.09766	2.8079	0.705412	0.396027	0.786649	0.768517	1.36807	1.46829	1.86983	1.57057	1.54777	0.0297871	0.109967	0.0766903
GD_transcript_102070	0.884564	2.26132	0.551474	1.08264	0.870066	1.42702	0.0873271	0.159336	0.0496468	1.81104	0.816762	1.50969	5.10424	1.29389	0.727677	0	0.809027	0.34558
GD_transcript_102072	0.324102	0	0.477083	0	0.223153	2.43273	1.73314	3.11362	0.909522	3.03458	2.50467	1.5933	1.04674	0	0	1.53687	1.32002	0.226106
GD_transcript_102074	3.02137	3.22644	3.97659	0.264137	0.832119	0.676973	1.09369	1.17918	2.45886	7.39292	4.36662	4.03559	1.95161	1.33612	1.33835	1.39178	2.24523	1.77058
GD_transcript_102076	0.763536	0.741235	1.12394	0.584067	0.150204	1.02647	0.628157	0.114613	0.267837	3.14557	0.383158	1.13316	1.06859	1.42854	0.905935	0.258618	1.03659	0
GD_transcript_10208	1.46463	0.485512	0	0	0	0	0	0	0	0	0	0	0	0.401012	0	0	0	0
GD_transcript_102083	0	0.0893597	0	1.6899	2.11863	2.96992	7.67877	5.22289	5.77331	0.482637	2.88236	0.97333	0.59457	0.234842	0.349489	1.90807	2.05208	1.27149
GD_transcript_102085	4.36859	2.6395	3.84092	2.92445	3.28134	2.09456	0	0.110058	0.0514385	6.26994	4.41516	5.84864	4.61752	2.55646	2.4648	0.0993356	0.157167	0.0255751
GD_transcript_102086	0.921479	0.979762	0.927084	0.843944	0.276229	0.373608	0.404318	0.197602	0.221651	1.66531	1.00411	1.56292	1.28491	0.746337	0.277672	0.0356702	0	0.208164
GD_transcript_102087	8.5205	13.4101	9.72531	6.51776	11.8094	6.59513	0.637252	2.55799	1.03252	12.8612	13.9157	14.0821	3.50234	5.40163	5.26923	0.629669	0.166042	0.37827
GD_transcript_102088	7.30631	5.51671	5.66746	1.43051	3.86278	1.53475	0.0751358	0	0.170863	3.19244	4.85805	2.4849	2.26138	2.27829	1.56522	0.0206227	0.174021	0.0212382
GD_transcript_102089	0.120167	0.116657	0	0.236371	0	0	0	0.162342	0	1.08013	0	0	0	0.183949	0	0	0	0.2012
GD_transcript_102090	1.97557	3.4202	4.78976	7.55606	6.17935	5.22326	0.650116	0.593098	1.13652	6.26444	3.52932	6.23033	8.12442	6.21631	7.09454	1.33829	0.875201	1.48849
GD_transcript_102092	0	0	0	0	0	0	6.4514	15.1063	0	0	0.262345	0	0	0	0	5.04658	9.43211	1.7324
GD_transcript_102093	0	0	0	0	0	0	13.7001	11.3176	14.7188	0	0	0	0	0	0.311156	12.7021	16.6773	8.23293
GD_transcript_102096	1.44673	1.12727	1.22633	0.798802	0.921215	0.921284	0.0939643	0.154302	0.128208	1.88215	2.04043	2.14001	0.983673	1.10731	0.596272	0.170218	0.22851	0.111554
GD_transcript_102099	3.45636	3.37625	2.45375	2.44922	2.25521	2.48205	0.381492	0.28036	0.352436	4.06837	4.25323	4.58792	2.38512	2.87002	2.65926	0.654431	0.846751	0.961522
GD_transcript_10210	29.5326	19.5461	23.5876	7.34729	9.04523	5.88008	0.570978	0	1.18685	21.2818	11.9286	21.0025	0.747166	1.14357	0	2.35076	0.774862	1.87622
GD_transcript_102100	67.1451	41.7304	70.6447	28.256	30.7958	13.1305	0.644615	0.759602	0.893278	7.70315	9.46949	8.44879	10.4738	57.4169	57.6654	1.83564	0	0.683286
GD_transcript_102101	2.2578	1.32457	1.58651	1.23542	0.402619	1.11368	0.288644	0.468139	0.273497	2.57937	2.1519	1.37406	0.860344	0.878549	0.847989	0.15845	0.348189	0.0271965
GD_transcript_102102	1.0923	2.16007	1.17701	2.12204	4.24984	8.59317	0.798781	4.29947	0.885532	40.6666	28.7468	25.2617	40.0859	2.14685	4.68485	1.54567	0	0
GD_transcript_102103	12.9172	11.398	15.1646	6.54131	6.3763	11.4793	0	0	0	12.8898	12.5925	13.4078	0.872353	2.48972	1.24057	0	0	0.0182358
GD_transcript_102107	5.45748	5.29809	6.42854	3.16607	4.27464	2.67103	1.24143	0.520973	0.931619	9.1177	7.45122	8.25802	6.36805	3.20821	4.96539	2.37154	2.2427	1.89491
GD_transcript_102108	1.47193	1.34074	0.453167	0.524255	0.922308	1.00163	0	0	0	2.99456	4.02699	2.20471	3.99089	2.00284	1.06943	0	2.55536	1.06491
GD_transcript_102109	0.0813541	0.157956	0.056355	0.746782	1.79246	2.36968	0.0535436	0.146543	0.159812	1.34063	1.43704	1.47902	7.70723	7.61045	5.81733	0.330665	0.395286	0.136214
GD_transcript_10211	14.3606	16.5421	24.0527	15.084	22.769	10.3253	1.7986	1.73738	1.02253	5.29807	4.73257	9.74165	0	9.58784	23.3965	4.06549	0	1.64483
GD_transcript_102110	0.297144	0.409924	0.276253	0.0820332	0.184594	0.294347	0.030879	0.0563415	0.157996	0.726294	1.07361	0.661482	0.303056	0.22344	0.103913	0.0762789	0.040229	0.0523704
GD_transcript_102113	2.49895	2.98192	3.16459	0.614435	1.81277	1.85473	0.385477	0.797115	0.372554	3.1977	3.00966	2.57868	2.15221	1.40794	2.0755	0.486692	0.781196	0.588387
GD_transcript_102116	2.90752	2.54034	2.26584	1.33447	2.57388	2.93159	0.861121	1.44026	2.69258	4.35572	5.77785	4.20715	6.57323	5.19256	4.96768	0.472708	0.872562	0.973634
GD_transcript_102118	43.7061	44.0435	46.4724	36.4979	42.0931	44.6266	9.15905	8.93534	8.5781	45.7124	60.1949	69.9574	42.5374	24.8462	28.5056	3.44391	2.75893	3.27733
GD_transcript_10212	0	0.351108	0.300641	0.237138	0	0	0	0.325739	0.21314	0	0.740496	0.603847	0	0.738183	2.57474	0	0	1.09001
GD_transcript_102124	0	0.232688	0	0	0	0	0	0	0	0	0	0.800367	0.309645	0	0	0	0	0
GD_transcript_102125	0	0	0	0	0	0	0	0	0	0	0	0	0	0	0	0	0	0
GD_transcript_102126	7.22952	8.65852	7.83857	5.15238	7.60571	4.96521	0	0	0.0330784	0.765195	0.473207	0.699734	0.152276	0.200485	0.149179	0	0	0
GD_transcript_102127	2.62888	1.84107	2.84031	2.17819	2.26933	3.11219	0.451922	0.188473	0.341342	3.13496	2.7881	2.40204	1.19964	0.787494	0.819364	0.350856	0.201861	0.514619
GD_transcript_102130	9.13388	8.16336	8.73749	9.83878	10.2676	8.1862	1.39553	1.24049	1.15955	7.71046	10.564	10.9331	8.66252	7.76773	8.66987	1.32589	1.98902	1.79027
GD_transcript_102131	10.5809	8.16579	9.80788	4.94118	6.46913	5.88431	2.29208	0	1.40989	0	6.46335	6.22756	4.81863	3.57344	6.61132	0.711618	2.34972	1.14708
GD_transcript_102132	0.683774	0.292073	0.511551	0.717329	0.0968496	0.110309	0.0810053	0	0.0460527	0.122922	0.230584	0.365321	0	0.781538	0.493268	0	0	0.0915893
GD_transcript_102133	2.19256	2.07702	2.71916	1.29848	1.18962	2.44841	0.855353	0.573307	1.71191	2.72837	1.87401	4.17241	2.87818	3.32022	3.27282	1.60986	0.303225	1.49508
GD_transcript_102135	0.476207	0.0660426	0.282749	0.62447	1.84684	2.92662	0	0.490165	0.229092	0.101914	0.409663	0.605771	2.54867	2.84644	1.80806	0.110603	0	0.341713
GD_transcript_102136	9.72542	9.65025	8.54039	16.2521	20.1141	30.6616	0.297384	1.00769	0.326058	41.001	34.6725	40.3784	52.3683	18.0933	17.5641	0.0699632	0.590371	0.180128
GD_transcript_102138	4.15994	3.20027	3.50691	2.57317	2.68667	2.42693	2.32462	2.82766	0.991187	4.93853	7.46789	7.16385	7.60485	2.96369	2.83108	1.33989	1.0768	0.985633
GD_transcript_102139	0	0.121459	0	0	0	0	0	0	0	0	0	0	0	0	0	0	0	0
GD_transcript_102140	14.1828	9.84549	7.44922	8.20375	5.87063	9.22005	0.153444	2.81722	3.22225	14.8439	17.2452	11.9371	6.77676	10.0722	10.9174	1.15293	1.58259	1.3012
GD_transcript_102142	0	0	0	0	0	0	0	0	0	1.03517	2.54288	0	3.71948	2.70316	1.34822	4.80577	5.76031	1.86399
GD_transcript_102144	4.60592	3.91549	4.4237	2.18744	2.05706	3.04582	1.35185	2.13022	1.46722	6.26602	6.11695	7.84247	2.6374	2.08343	1.74878	0.930985	2.71115	1.81333
GD_transcript_102146	0	0	0	0	0	0	0	0	0	0	0	0	0	0	0	0	0	0
GD_transcript_102148	72.9012	64.9199	75.603	62.9812	66.4974	63.7342	19.1884	19.9157	18.6637	47.3901	50.5494	52.2983	52.9118	55.4814	57.9946	17.2656	16.7623	16.8376
GD_transcript_102149	4.85264	7.82735	11.9656	8.54173	9.82525	10.6638	8.16259	6.03467	7.7779	25.5557	25.8276	26.7988	6.87174	5.5236	7.51152	2.24546	1.77637	2.23436
GD_transcript_102152	0	0	0	0	0.0655041	0	23.504	26.9406	31.9108	0	0	0	0	0	0	21.3385	15.8934	18.0264
GD_transcript_102153	9.40039	11.204	11.5084	11.6559	13.842	12.4499	3.85917	3.14348	5.21073	7.59903	9.19174	8.70211	11.4827	8.64342	7.55349	4.27477	6.74351	4.40236
GD_transcript_102154	0.284939	0.106391	0.455494	0.689821	0.129355	0.32413	0	0	0	0.0656714	0.475161	0.853882	0.283157	0.693411	0.957027	0	0.0375875	0
GD_transcript_102155	0	0	0	0	0	0	0	0	0	0.564548	1.36158	0.533852	2.3014	1.85296	1.75599	0	0	0
GD_transcript_102156	4.10873	3.91995	2.61307	4.73768	4.18074	5.9522	1.25884	0.957029	0.77531	5.14705	5.71628	5.91373	4.85035	2.2411	1.68103	0.547069	1.15408	0.83027
GD_transcript_102159	43.4025	48.7249	44.9481	62.3135	63.7597	57.3781	27.9477	24.4559	28.7577	30.0761	34.2686	38.1013	37.971	48.4938	46.2016	23.8932	20.0627	19.5883
GD_transcript_10216	19.4078	14.8507	17.7892	12.5143	24.9327	6.91923	0.811568	6.37379	0	1.82051	3.83113	8.51358	3.60155	20.1708	13.1973	10.8665	2.51302	11.879
GD_transcript_102160	2.41348	2.10236	2.60266	3.30176	3.12588	3.7883	1.85462	1.63321	1.70238	4.98368	5.97057	4.21106	4.21338	4.59316	4.14834	0.996873	0.592862	1.87851
GD_transcript_102161	1.28866	0.900738	1.51754	1.12659	1.56161	1.73244	0.407108	0.402352	0.18805	1.05536	1.01399	0.841496	1.08766	1.03455	1.28844	0.0698374	0.235724	0.215765
GD_transcript_102163	48.9995	50.0094	50.7726	98.5661	88.9594	74.0047	2.8179	2.50954	2.00252	12.2173	12.0319	15.4315	29.675	39.8789	33.9957	0.552453	1.22371	0.967202
GD_transcript_102164	0	0.368166	0.262706	0.0828861	0	0	0	0.0569273	0	0.284069	0.685121	0.0703536	0.898206	0.193511	0	0.513813	0.0541964	0.264574
GD_transcript_102165	0.320734	0	0.333265	0.210296	0.567859	0.646777	0	0	0.270021	1.68171	0	1.78499	0.207173	0.163657	0.304441	0.130363	0	0.134254
GD_transcript_102167	1.75626	1.04921	2.38638	1.06295	0.797297	0.36324	0	0.365025	0.227472	4.65491	5.20661	4.51116	2.09433	2.48164	1.28234	0.109821	0	0.226198
GD_transcript_102168	7.83464	9.54704	9.43507	5.11545	5.61039	5.81719	0.420711	0.826673	0.579553	16.9916	15.9895	13.7557	8.8085	5.41946	6.87655	0.319773	1.18053	0.79585
GD_transcript_102170	2.34217	6.9389	4.32187	1.64161	5.71974	5.42886	0.398667	1.30933	0.475961	2.48034	4.23126	4.09028	6.93841	2.63749	3.64143	0.886327	1.93903	1.18324
GD_transcript_102173	1.96045	1.13866	1.51472	0.351565	1.02844	1.05873	0	0.0301824	0.183386	0.476936	0.625591	0.503564	1.2122	1.09438	1.09743	0.27242	0.244244	0.462909
GD_transcript_102175	10.295	14.1659	13.5809	2.34788	6.44562	7.46174	0.0883792	0	0	25.4813	17.143	17.3381	7.5173	0	1.44456	0	0.0767601	0
GD_transcript_102176	14.5037	19.9616	23.4639	15.5284	16.1982	14.9322	5.43742	6.77939	3.3231	16.9834	26.257	17.6251	27.5123	28.7594	29.015	5.26078	4.72256	4.07296
GD_transcript_102177	2.04267	1.322	2.32461	1.19051	0.78454	1.08972	0.0800234	0.14601	0.109187	2.08864	2.88967	2.7067	1.17282	2.18384	2.01584	0.224035	0.0556022	0.162862
GD_transcript_102179	9.0254	10.675	8.93587	5.28628	5.15466	7.19577	0.331644	0.181534	0.603343	9.69608	7.33651	9.42268	3.67437	2.58261	3.40125	1.03771	0.902535	1.33117
GD_transcript_102181	2.03486	0.942819	1.3455	3.4568	4.03942	4.04124	5.52444	3.20722	3.81559	4.01835	3.509	3.86069	2.80801	0.943915	0.438975	1.87972	3.21198	1.93582
GD_transcript_102184	8.32938	9.24126	10.8803	4.36907	7.16291	6.07878	2.23197	2.35772	3.70655	17.6477	24.6492	19.4694	0.307442	2.67151	1.35536	2.0313	1.93853	1.49423
GD_transcript_102186	3.51495	1.38219	2.9588	1.57533	1.31291	2.72158	1.0542	0.761379	1.12374	3.16609	5.49257	3.54095	2.64404	3.26922	3.50532	1.17548	2.44161	1.80653
GD_transcript_102189	0.755628	0	1.96287	0.990887	0.445946	0	1.86495	0	1.2723	1.132	2.73016	0.420532	0	1.92783	0	0	0.647907	0
GD_transcript_102197	0.331055	0	0.343989	0	0	0	0	0	0	1.9838	0	0	0.427679	0	0	0	0	0
GD_transcript_102199	1.41368	0.8652	2.29916	2.01502	0.399015	1.0742	0.455096	0.166073	0.569204	2.02573	1.11038	2.4971	1.70718	1.19178	0.875127	0.899361	0.685126	0.823293
GD_transcript_10220	4.44871	16.4459	14.1264	31.4091	60.7851	36.0756	5.93787	0	3.59549	23.5126	22.5031	0.0792274	22.0231	10.3512	20.8433	0	2.92955	0
GD_transcript_102203	4.75176	3.18295	4.27908	4.79801	3.7578	5.42989	0.312739	0.385169	0.426713	3.03725	3.79617	4.05492	2.90562	3.39447	3.84884	0.373397	0.529666	0.411062
GD_transcript_102205	1.39319	0.732603	0.482539	2.89267	1.37035	2.41924	0.859626	1.93444	1.46613	1.39141	1.74783	1.4861	1.79981	1.00709	2.58973	0.896586	2.23984	0.583166
GD_transcript_102207	2.05469	2.31939	1.78741	1.47252	2.11502	2.95498	0.0235867	0.172144	0.0603424	0.966383	1.12221	1.03713	1.38892	0.707076	0.589629	0.0582652	0.0204858	0.0200014
GD_transcript_102210	0	0.839759	0.6914	0	0	5.7251	3.35023	6.83195	2.24077	18.0427	16.1881	8.14702	63.6113	0	0	0	11.2397	0
GD_transcript_102212	0.20718	0	0.0239193	0	0.0815137	0	0.136357	0.0621987	0.193802	0.137944	0.554491	0.0768683	0.892163	0.399368	0.39331	0	0	0.134901
GD_transcript_102213	0	0	0	0	0	0	0	0	0	0	0	0	0	0	0	0	0	0
GD_transcript_102214	1.03519	0.301485	3.44202	0.47512	0.549839	0	1.07307	0	0	1.24064	1.37142	1.38268	2.00598	1.16207	1.32651	0.168302	0	0
GD_transcript_102216	1.04557	23.8533	19.963	22.5089	6.68483	40.7048	14.1931	12.8306	8.9859	47.4476	52.8362	25.0215	28.3093	24.0969	17.7815	3.93102	8.29279	2.6989
GD_transcript_102217	7.17885	6.68064	6.96045	5.96616	6.88129	10.6346	2.27964	2.01793	1.69379	15.4811	12.7212	11.9349	13.9998	7.23281	8.94087	0.817744	1.23501	0.191398
GD_transcript_102219	1.65552	2.06984	1.64201	1.80913	2.36856	2.36052	0.222871	0.338873	0.295646	6.38818	5.04507	4.35549	4.21262	3.27658	2.95237	0.32625	0.516187	0.314988
GD_transcript_10222	35.9033	35.0644	40.7485	41.8398	44.8431	32.5332	14.4695	13.9464	14.6736	21.3095	19.9073	19.9613	24.8892	39.0654	35.6859	12.4121	9.17066	12.8428
GD_transcript_102222	3.66938	2.78781	2.84574	1.39473	2.13416	1.78732	0.393753	0.718438	1.27597	3.38586	2.49785	2.63405	4.15639	6.83807	8.05121	0.951054	1.64154	2.58216
GD_transcript_102224	3.28936	3.41031	2.75421	2.30332	1.62087	2.53306	0.0630557	0.632779	0.457063	2.63132	3.11544	2.87926	3.25926	1.79249	2.36443	0.623053	0.438126	0.481237
GD_transcript_102225	3.30097	3.37031	1.95151	1.49266	1.34353	3.06049	0.449493	0.307553	0.335401	6.82088	5.75774	4.68777	3.52917	1.97475	1.62066	0.37012	0.536798	0.285875
GD_transcript_102226	0	0	0	0	0.148369	0	0	0	0	0	0	0	2.43584	0.51312	1.31247	0	0	0
GD_transcript_102227	14.9918	11.5928	14.4413	12.7918	14.7064	9.20683	7.78369	9.12247	8.30925	0.991471	2.56452	2.62633	3.82886	6.78339	6.25472	2.47948	2.64	1.87898
GD_transcript_102228	0	0	0.268977	0	0.203697	0	8.26306	3.88575	4.14073	0	0.311767	0	0.557362	0	0	50.1528	68.4378	34.6739
GD_transcript_102229	24.91	24.0799	24.9314	25.4579	26.4494	31.7357	1.11308	1.55491	0.800887	20.7964	17.1858	18.785	22.986	34.6259	35.6174	2.03354	1.54074	1.76978
GD_transcript_10223	360.684	357.738	419.224	22.2408	27.6369	30.9957	0	0	0	319.668	313.263	237.431	2.68669	7.61124	7.4197	1.19508	1.59875	2.07126
GD_transcript_102232	10.994	7.99796	8.87539	7.98527	9.69174	7.51961	0.217616	0	1.20625	7.80154	3.15257	7.48329	1.77979	4.72401	5.36158	0.604762	3.68562	2.19138
GD_transcript_102233	2.73636	1.8338	2.07283	1.13437	1.667	1.47147	0.139428	0.222599	0.653953	3.12076	3.33811	2.14185	1.7561	1.83764	1.02218	0.100457	0.27247	0.369482
GD_transcript_102234	0.0908601	0	0	0	0	0	0	0.081833	0	0	0	0.404533	0.469517	0	0	0	0	0.15213
GD_transcript_102235	1.5687	1.52288	1.38851	5.25704	4.04606	6.56105	0.0573582	0.0523276	0	2.43709	2.16919	3.5568	0.30023	0.177876	0.496336	0.0472297	0.0498174	0
GD_transcript_102238	3.44351	2.4292	2.21839	3.49209	4.19997	4.90711	1.9944	1.32326	1.62346	0	2.516	1.22652	9.28267	5.88036	3.81335	1.45561	1.79125	1.53749
GD_transcript_102239	4.04003	2.11583	2.31987	1.6033	1.63135	1.50075	0.262398	0.861783	0	0.477814	4.03339	0.710024	0.686734	0.92223	2.32106	0.345701	1.00276	0.178009
GD_transcript_102240	2.39903	4.26977	4.36233	0	0	0	43.8155	48.0752	37.4488	0	3.00971	0	0	0.714073	0.284645	35.5096	44.3976	33.8916
GD_transcript_102248	0	0	0	0	0	0	0	0	0	0	0	0	0	0	0	0	0	0
GD_transcript_10225	23.3861	16.8387	21.1063	18.4837	20.7651	24.5058	1.8484	0.859051	1.69523	29.0013	27.7826	21.3905	28.295	29.7423	29.2733	1.80918	2.60498	3.31231
GD_transcript_102252	3.72884	4.02419	2.7928	1.96088	2.05542	1.85758	0.261611	0.392094	0.191224	6.20996	5.42555	7.05787	1.88285	3.22585	3.44958	1.03091	0.275906	0.126768
GD_transcript_102253	2.61632	3.35267	2.93601	4.11707	2.71755	6.04974	3.7194	1.8851	2.20264	6.42793	1.76457	3.02862	24.8763	12.4956	11.7217	0.425363	1.61521	0.788506
GD_transcript_102254	3.0913	1.59237	0	0	0.446787	0.932945	0.186847	0	0.345232	5.76517	1.36766	0	0.896511	0	0	0	0.622083	0
GD_transcript_102256	0.106741	0	0.0277277	0.20996	0.157487	0.143499	0	0	0.0898634	0.0799534	0	0.356429	0	0.626351	0.227966	0.108462	0.366096	0.1117
GD_transcript_102259	0.713752	1.01271	0.656063	5.07585	6.15647	8.599	0.487827	0.642839	0.600897	4.23592	3.53767	4.58338	18.1223	15.0722	14.4879	1.53979	1.69477	1.63172
GD_transcript_102262	7.37078	7.12297	7.72837	4.87674	5.41771	5.08964	1.71994	2.35364	2.48214	7.82983	6.6175	8.35333	1.64472	1.84631	1.65368	0.953231	1.00546	1.20607
GD_transcript_102264	3.47746	2.80346	4.54021	1.16978	1.73105	1.89032	0	0.163407	0.0381864	3.94113	2.85886	2.0363	0.625032	0.432028	0.229621	0.159778	0.38892	0.0632873
GD_transcript_102265	3.59585	5.86016	2.65432	3.79792	2.59267	8.68396	0	0	0	1.63313	0.254749	3.9662	4.45618	6.4592	5.59082	0.105813	0	0
GD_transcript_102266	40.0175	38.087	47.5774	30.1716	32.4453	26.746	4.298	3.67028	3.15379	67.5714	66.1816	53.614	6.50713	8.57583	8.84145	4.38266	3.36399	4.85251
GD_transcript_102267	0.73044	0.51349	0.261716	1.25512	0.832432	0.948119	0.323258	0.226851	0	0.94333	0.303351	0.588745	5.04355	4.52396	2.74942	0.470927	0	0.147604
GD_transcript_102268	0.302067	0.24813	0.434587	0.0914109	0.630801	1.03084	0.275272	0.272056	0.156496	0.382904	0.839539	0.258632	0.420248	0.308265	0.110278	0.113332	0.039847	0.136167
GD_transcript_102269	0	0.182018	0	0	0	0	0	0	0	0	0	0	0.188392	0	0	0	0	0
GD_transcript_102271	27.5755	25.6672	26.7748	14.2883	13.1046	15.1341	8.25878	9.11575	7.95582	61.0373	58.026	46.1549	44.9634	23.2929	25.0962	5.41515	6.46456	4.66893
GD_transcript_102272	2.62533	1.20353	3.6372	0	1.89369	2.64706	15.2629	12.3479	11.2353	0	0.439148	1.37991	0	0	0.415327	4.92039	7.69116	4.88409
GD_transcript_102274	21.5708	18.3809	18.1896	19.1619	14.6107	18.6106	0.795413	1.31937	0	4.55371	7.58644	11.7807	4.02149	16.1456	16.3035	0.77404	0.439626	1.28769
GD_transcript_102278	13.9664	14.0755	11.8064	16.7626	13.9005	14.0024	12.3859	10.7133	10.6122	8.68832	10.2635	8.62909	23.7767	16.2459	14.6612	4.37778	8.27114	3.96346
GD_transcript_102279	0.0314549	0	0.0653675	0	0.111382	0	7.01804	6.91246	6.17016	0.471221	0.795548	0.420136	1.2597	0.898806	0.716567	2.02001	1.88795	1.23765
GD_transcript_10228	0	2.21121	0	1.12009	0.5461	2.24875	12.6487	13.4305	14.2621	3.73215	2.70038	0.554592	4.36783	2.94191	4.29028	16.8379	18.7064	12.6627
GD_transcript_102280	0	0	0	0	0	0	0	0.056027	0	0	0.149841	0	0	0	0	0	0	0
GD_transcript_102284	20.2993	14.9085	19.8448	13.1449	11.9964	16.6291	10.1992	8.62571	8.34501	25.3905	17.4867	18.3988	7.93572	11.1415	9.59426	11.1674	11.1088	8.27487
GD_transcript_102287	2.19937	1.3997	2.00598	1.81059	1.54317	1.52766	0.277443	0.242105	0.339463	3.42298	2.72243	3.07366	1.07338	1.25941	1.34537	0.377441	0.492412	0.480768
GD_transcript_102289	6.43452	6.82662	7.3545	5.12299	3.68894	4.20161	0.181496	0.745102	1.08343	7.50502	7.08529	4.60417	2.37501	1.87615	1.13428	0.448341	0.354679	0
GD_transcript_10229	47.3906	52.4605	50.3873	27.2731	25.0939	24.3275	13.8637	19.3719	19.6943	54.325	63.9694	60.8215	47.4898	38.6395	39.2464	14.1611	17.1013	16.9648
GD_transcript_102290	0	0	0	0	0	0	0	0	0	0	0	0	0	0	0	0	0	0
GD_transcript_102292	0	0	0	0	0	0	0	0	0	0	0	0	0	0	0	0	0	0
GD_transcript_102293	0	0	0	0	0	0	0	0	0	0	0	0	0	0	0	0	0	0
GD_transcript_102298	0	0	0	0.425697	0	0	0	0	0	0	0	0	0	0	0	0	0	0
GD_transcript_102301	26.5035	29.1941	25.1072	19.7176	15.0545	17.304	9.47258	6.8502	6.50177	29.4497	31.7086	25.7231	12.8491	10.6278	10.5515	7.37184	7.9764	6.36738
GD_transcript_102303	11.3684	14.0746	12.9799	6.80501	6.37774	7.47985	5.51921	4.6015	4.79671	29.0126	24.2908	20.4545	14.6174	9.71809	9.1913	3.71832	4.74773	3.56058
GD_transcript_102304	0	0.143946	0	0	0.175016	0.398678	0	0	0	0.222132	0	0	0	0.302639	0.281489	0	0	0
GD_transcript_102306	3.68484	3.55072	2.18384	1.50332	1.482	2.86219	0.970079	0.417916	1.21791	6.99227	6.5418	8.50676	7.72231	5.43175	3.75673	3.50576	3.55741	2.58212
GD_transcript_102307	19.0905	15.4198	14.926	9.95958	7.76929	6.10103	4.38771	2.76993	2.77866	15.4234	24.0309	21.5621	8.2854	12.363	11.8372	2.45434	2.89432	2.32351
GD_transcript_102308	0	1.7942	2.70478	0.204812	0.30725	1.08484	1.77319	1.7349	2.06	1.40387	0.846467	1.82536	0.739822	0.239083	0.222376	1.88329	0.691916	1.46007
GD_transcript_102309	3.19753	1.51869	1.75054	4.53121	2.98279	4.27554	0.169715	0.433525	0.50655	2.36934	2.79508	2.698	0.755089	1.66665	1.1096	0.558986	0.397988	0.518103
GD_transcript_102314	14.5404	10.5947	15.3777	9.85225	16.8185	4.78897	3.90041	6.09582	4.08955	17.3195	23.2844	57.3846	24.976	18.1766	21.7631	9.50337	1.83265	12.0372
GD_transcript_102315	2.22749	1.51605	2.99377	3.03212	2.35768	2.09945	0.406346	0.359804	0.693041	2.88358	2.8431	4.4736	1.81415	5.54707	3.12553	1.16123	0.456725	1.08441
GD_transcript_102316	16.601	14.2945	14.5416	9.02225	7.99783	7.35753	2.9845	1.85428	2.74257	16.8661	19.2718	15.0551	5.89183	8.16493	6.87696	4.61839	3.21782	5.65076
GD_transcript_102317	34.7345	38.4702	34.7548	25.9375	24.0241	30.7291	12.7231	11.8968	11.0626	38.5102	38.015	40.4261	25.5523	27.359	24.1823	7.82461	12.114	8.32739
GD_transcript_102318	0.370725	0.249159	0.740785	2.39334	1.31274	3.87211	0.0281532	0	0	0	0.0686907	0.507866	0.110522	0.291024	0	0	0	0
GD_transcript_102320	6.71353	5.52455	6.43083	1.37558	4.89071	2.25636	1.76051	1.18096	1.23638	6.56092	11.7493	7.67693	4.20098	4.95111	3.48495	0.916682	0.719558	0.900134
GD_transcript_102323	0	0	0	0	0	0	0	0	0	0	0	0	0	0	0	0	0	0
GD_transcript_102326	0	0	0	0	0	0	0.429394	0.0979334	0.73235	0	0	0	0	0	0	0	0	0
GD_transcript_102327	7.64709	7.08285	12.608	8.80005	10.5919	5.76967	1.77181	0.386534	0.91971	0	2.11452	4.25586	1.76411	7.44564	3.74041	0.983199	0.635622	0.71858
GD_transcript_10233	0	0	0	0	0	0	0.247131	0	0	0	0	0	0	0	0	0	0	0
GD_transcript_102330	3.89154	2.43574	3.08589	1.94725	0.423068	1.72094	1.41542	1.29128	1.68122	3.5286	4.31683	3.53363	2.97672	1.77667	2.18715	0.499492	1.40496	0.728734
GD_transcript_102331	2.31997	2.89972	3.04339	0.646483	0.924187	1.36451	0.830251	0.65296	0.537115	10.5569	6.91539	7.45633	3.74636	1.12459	1.34879	0.259313	0.298386	0.412718
GD_transcript_102334	7.02652	4.66513	3.48268	17.687	20.3051	12.595	36.2388	38.6252	31.5154	5.50515	3.98808	8.22551	12.0509	21.6356	19.9704	9.15871	9.45275	11.9
GD_transcript_102335	22.5959	21.418	21.1427	18.588	16.9559	20.6442	5.00317	7.24121	5.7743	32.766	32.5372	25.3627	21.6101	15.7489	15.7695	3.68604	5.0642	4.17886
GD_transcript_102336	0	0	0	0	0	27.7627	1.63778	0	0	49.7909	58.5619	56.6693	137.974	0	0	0	0	0
GD_transcript_102337	0.962548	1.4951	0.400061	1.48312	2.18704	2.36159	0	0	0	0.576793	1.18824	1.23209	1.43001	0.638492	0.319778	0	0	0
GD_transcript_102338	3.14697	1.95523	2.09275	2.10464	4.04877	3.25763	0.621358	1.61556	1.16573	4.47871	5.38195	3.22256	5.00052	3.9823	3.73387	0.537219	1.34917	0.790361
GD_transcript_102339	0	0	0	0	0	0	0	0	0	0	0	0	0	0	0	0	0	0
GD_transcript_102340	0	0	0	0	0	0	2.35183	0	0	0	0	0	0	0	0	0.276648	0	0
GD_transcript_102341	1.18563	1.151	1.87551	0.951424	1.06524	0.618537	0.19217	0.111565	0.0744898	2.91611	2.06731	3.23027	0.640103	1.51696	1.42774	0	0.273119	0.13333
GD_transcript_102349	0.224406	0	0	0.126117	0	0.38788	0	0.086619	0	0	0	0	0	0	0	0.156361	0	0
GD_transcript_10235	0	0	0.148632	0	0.801987	1.24997	0	0.032208	0.0602133	0.0535731	0	0	0.508183	0.182473	0.441276	0	0	0
GD_transcript_102351	0.684258	1.22635	0.628953	0.897297	0.0931906	0.459947	0	0.142217	0.31019	1.0645	0.919187	0.673745	1.56395	0.322291	0.399691	0	0.361053	0.088129
GD_transcript_102352	26.7492	31.5826	29.0463	28.9152	29.7952	24.2168	5.47187	6.67403	4.66626	21.5706	23.7266	21.4585	20.1579	18.752	20.9299	10.8723	12.0362	7.26278
GD_transcript_102353	5.84156	5.65537	5.93638	3.17776	2.67086	3.17149	0	0.0289076	0.0405323	15.5309	16.1389	14.1116	8.87338	8.33614	7.28137	1.43503	1.2522	1.74656
GD_transcript_102355	0.474583	0.837676	0	1.58414	0.61109	1.50803	0.575007	1.6903	0.508511	8.30538	8.44369	7.73155	7.66373	10.4569	12.0809	1.06969	1.73869	2.02265
GD_transcript_102356	0	0	0	0	0	0	0.223911	1.20992	0.69034	0.182956	0	0.213612	0	0	0.645854	0	0.179514	0.248298
GD_transcript_102358	13.5444	16.4464	12.1324	0.612462	2.10486	3.45338	2.38927	1.77819	2.94902	4.10268	7.08239	4.5842	6.19822	3.74806	4.23172	0.604016	3.02172	1.47513
GD_transcript_102359	2.70194	2.4263	2.38638	2.65738	2.55135	3.72321	0.533489	1.03424	0.796153	2.83342	3.25413	4.36079	4.36319	1.65442	3.3982	0.933479	0.926704	0.96134
GD_transcript_10236	7.87163	8.0238	5.76259	5.30196	4.9412	4.13674	1.02438	0.998984	1.11454	5.41378	7.19644	5.8942	3.65163	5.58667	4.82267	3.19944	2.57707	2.36636
GD_transcript_102363	0	0.0508378	0	0.0686715	0	0	0	0.094329	0.176349	1.80437	0.630695	2.5064	2.77372	2.61864	0.298242	0.297987	0	0.263041
GD_transcript_102366	13.7782	13.8354	14.0576	12.2523	14.4984	14.7045	4.42752	4.93681	4.88739	17.1324	16.7441	14.0604	12.1025	14.2643	13.8351	4.37484	4.25135	3.98395
GD_transcript_102367	20.7714	18.1507	15.3821	26.8018	19.1058	19.8673	19.2672	20.5069	17.0343	13.3908	17.459	10.662	37.7858	34.5276	39.6511	12.5754	11.5075	16.6387
GD_transcript_102369	6.28763	7.57083	8.5591	5.43291	5.98322	5.56973	2.45407	1.84375	2.38	13.5815	12.5623	9.11439	7.93388	3.43215	4.16387	1.82261	1.50454	1.10172
GD_transcript_102371	3.40732	2.23862	3.21859	1.85045	4.59051	5.87625	0	0.123992	0.202829	0.876525	1.74095	3.67765	3.11239	3.23136	3.16889	0.13989	0	0
GD_transcript_102372	1.03817	1.25366	0.920863	1.89267	1.16561	1.19143	0.274976	0.205249	0.191857	1.4794	0.97587	1.46557	1.07948	1.29203	1.89875	0.247004	0.586208	0.402762
GD_transcript_102373	1.18866	1.77365	0.388827	0.923697	0.675524	1.36125	0.0434623	0.0991262	0.31504	1.48393	0.901367	1.71507	1.59246	0.763769	0.438773	0.37577	0.320861	0.128995
GD_transcript_102374	1.70377	3.96962	3.45215	2.34594	0.603305	0.744411	0.084101	0.15345	0.322735	1.02096	2.97536	1.89641	0.770366	1.65179	0.970332	0	0.292177	0.24961
GD_transcript_102377	0	0	0	0	0	0	0	0	0	0	0	0	0	0	0	0	0	0
GD_transcript_10238	179.598	186.422	255.503	150.46	135.767	115.361	30.3667	25.9234	26.4707	846.349	744.333	614.312	274.585	269.313	284.737	16.8839	9.15095	21.5392
GD_transcript_102380	4.28356	4.36465	1.94957	2.55328	1.33713	3.56943	0.52424	0.924639	1.5498	5.99287	6.13961	4.84669	2.46962	2.63731	1.24331	0.719447	0.789219	0.326005
GD_transcript_102382	7.00936	3.86209	5.51161	8.76935	5.85844	2.49586	0.841606	1.91095	1.75437	0.624362	1.75682	2.99424	0.660782	3.96324	4.47748	2.43317	1.3807	2.37892
GD_transcript_102383	0	0	0	0	0	0	0.942291	0.698464	1.65734	0	0	0	0.0770661	0	0	0.339456	0.767259	0.848998
GD_transcript_102384	10.0292	9.23095	10.0605	8.10038	6.79958	4.75869	1.54171	1.81281	2.07434	8.68206	8.98602	9.23184	6.72479	7.72051	7.08215	2.20041	2.20194	2.46945
GD_transcript_102385	14.4424	10.5653	11.9484	14.7652	14.1384	13.8028	0	0.70894	0	3.74271	9.68621	16.1896	16.9776	27.6962	27.3524	1.14064	0	1.66175
GD_transcript_102389	3.43153	2.32921	3.5656	0.841448	0.625664	0.0750121	0.137712	0	0	1.88076	1.84801	1.55265	0.144165	0.313181	0.450183	0	0	0
GD_transcript_102390	8.49643	11.2904	9.634	12.6033	11.0582	9.07706	4.44913	1.46936	3.42692	13.8415	13.1704	9.94253	7.4288	5.30795	6.6849	0.774716	3.37945	0.933066
GD_transcript_102392	206.295	220.073	205.785	254.125	273.856	231.671	86.508	82.6752	74.6677	81.9789	93.0373	127.545	54.997	62.1808	55.1415	79.8839	72.7774	76.254
GD_transcript_102394	8.74677	9.41762	8.13833	12.3042	10.1364	9.78125	0.588757	0.501312	0.167359	6.67084	7.4698	8.05411	10.8888	13.9168	13.3971	1.29278	0.988617	1.23151
GD_transcript_102396	1.23423	1.96067	1.51563	4.85551	9.93277	4.22358	0.110771	0	0.0944621	0.50427	0.270268	2.87246	0	0	0.426012	0.0912104	0	0
GD_transcript_102397	8.30954	7.36072	8.61128	1.82093	2.57558	2.37052	1.41439	1.05212	1.15048	12.6465	9.50338	7.01654	3.81556	2.60924	3.05454	1.89924	1.58752	2.06665
GD_transcript_102399	0	0	0	0	0	0	0	0	0	0	0	0	0	0	0	0	0	0
GD_transcript_1024	1.47708	1.19495	1.40689	3.89698	4.75296	6.69005	0.104159	0.253396	0.0740197	1.42251	1.22832	1.9181	12.585	13.2434	11.8005	0.314476	0.18093	0.206094
GD_transcript_10240	63.4024	60.3001	66.6973	64.6558	65.3336	67.9195	15.1184	17.0472	17.9532	58.0507	62.915	57.3888	51.585	55.5746	44.7286	17.2479	18.2542	20.788
GD_transcript_102400	13.4486	14.7857	10.2709	8.5974	9.60364	14.1475	5.50991	4.57244	4.727	20.1471	17.2094	16.9152	13.3344	11.8374	10.5634	2.04983	2.91167	2.44877
GD_transcript_102403	4.259	5.10873	4.21687	2.77789	2.21084	3.53732	1.60701	2.14889	2.45923	5.04416	4.43117	4.76537	4.03293	3.18583	2.45522	3.09963	2.50467	2.38944
GD_transcript_102405	1.53595	2.15635	1.96426	0.278884	0	0.571815	0.513224	0.383082	0.835539	5.20378	3.10206	5.33927	3.32743	2.31503	2.4224	0.249717	0.952286	0.989116
GD_transcript_102407	0	0	0	0	0	0	0	0	0	0	0	0	0	0	0	0	0	0
GD_transcript_10241	28.5345	33.4188	30.7896	22.9308	23.8352	24.7378	4.18941	4.57978	3.819	33.3208	28.2859	29.6841	28.734	32.6292	31.7379	5.82868	4.9247	6.12516
GD_transcript_102415	0.857702	0.429755	0.776216	0.507947	0.130629	0.78111	0	0	0.0232931	1.28491	1.7994	1.47821	0.0714862	0.451767	0.367671	0.0674738	0	0
GD_transcript_102416	0	0	0	0	0.0901055	0	0.67828	0.756301	0.385612	0	0	0	0.29586	0	0	0.0620564	0	0.191726
GD_transcript_102418	39.8444	41.0449	41.6914	37.538	38.453	34.941	8.55295	9.27707	9.81458	34.1515	33.6103	38.8835	38.1668	42.373	44.0731	10.5477	10.3383	9.72616
GD_transcript_102419	2.17297	1.79307	2.08852	0.498663	0.641206	1.16851	0.0536306	0	0.0914694	5.20847	4.71069	4.59545	2.10539	2.55018	1.49537	0.839047	0.978177	0.818612
GD_transcript_102421	1.6829	0.773879	0.506187	0.232301	0.156819	0.357226	0	0.678075	0	3.25093	2.08017	1.28165	0.629339	0.271172	0.756666	0.180005	0.569601	0.40783
GD_transcript_102422	0.0663643	0.408031	0.1609	0	0.0783319	0	0	0	0	0.927915	0.186496	0	0	0	0.125986	0.107896	0	0.111116
GD_transcript_102425	6.93531	3.57943	7.09224	4.00046	3.70441	4.95685	0.498341	0.731367	0.258678	3.74818	5.31293	5.61859	1.95635	5.06182	5.99969	0.517388	0.225821	0.918673
GD_transcript_102426	0	0	0	0	0	0	0.128944	0	0	0	0	0	0	0	0	0	0	0
GD_transcript_102430	0.0535842	0.0520191	0.139194	0.210802	0	0.0720369	0	0.0241302	0	0.64219	0.419478	0.387678	0.449954	0.492152	0.864655	0.37025	0	0
GD_transcript_102434	1.58592	1.4113	1.28169	1.03984	0.363984	1.03642	0.152218	0.277736	0.111264	2.40885	2.36102	2.15751	0.483745	0.786751	0.752678	0.44764	0.547712	0.295041
GD_transcript_102435	0.555539	0.943799	1.0679	0.601015	0.721293	1.12027	0	0.0500345	0.070155	1.70611	1.18761	1.20579	0.574146	1.06301	0.975538	0	0.130994	0.0813889
GD_transcript_10244	16.4231	14.0677	16.507	22.287	20.1026	21.2128	1.90746	2.96473	2.13872	13.5076	15.5564	15.0143	30.1837	28.5906	29.6832	2.99584	1.62601	4.34332
GD_transcript_102440	14.3977	14.9244	13.8369	10.028	7.00307	15.1373	3.69666	3.79994	2.84161	2.40973	7.5903	6.07566	13.2857	13.5091	10.5126	1.47908	3.77592	2.64908
GD_transcript_102449	2.04975	0	2.01573	0.383989	1.64173	0	0	0	0	0	0	0.631488	0	1.38208	1.68505	0.743862	0.219693	1.17974
GD_transcript_10245	17.8185	13.1993	15.1686	6.38112	13.7255	5.43549	0.74179	0.966758	0.843437	7.66505	7.79973	13.2221	1.84893	2.04479	1.3585	0.552631	0.460191	0.808757
GD_transcript_102450	0	0	0	0	0	0	0	0	0	0	0	0	0	0.334534	0	0	0	0
GD_transcript_102451	102.672	111.258	99.1107	89.3738	99.729	112.189	16.6827	12.2622	15.3053	194.604	195.225	201.284	191.716	137.879	153.178	32.1611	42.3696	33.7915
GD_transcript_102453	3.5994	2.39082	0.393687	1.86318	1.11802	0.891379	2.71184	3.24179	1.59488	12.771	13.005	5.58783	9.05516	0.579986	2.51746	0.461995	0.974614	0.555082
GD_transcript_102454	0.099255	0.24089	0.180482	0.0650787	0.234308	0.333588	16.413	19.5102	18.7804	0.669117	0.687353	0.497148	0.929626	0.303874	0.164872	9.80321	15.0211	11.0514
GD_transcript_102455	7.10456	8.97711	6.32753	7.24617	9.98302	5.45779	6.34587	10.3598	6.6458	12.6705	13.5818	16.8199	32.9248	15.4213	15.0929	3.30019	5.2215	3.77632
GD_transcript_102458	0.116605	0.537697	0.363482	0.344046	0	0.11757	0.201454	0.498846	0.0490841	0.567725	0.456416	0.129789	0.715532	0.178496	0.0830111	0	0.0749866	0.048809
GD_transcript_10246	42.0734	43.767	46.2493	64.5717	73.6449	59.7419	6.33304	8.39204	6.87903	45.7958	55.3765	66.8551	54.6773	62.2836	67.728	7.72014	5.83846	9.18065
GD_transcript_102460	2.34269	2.89452	2.21292	0	0	0	0.210253	0.959061	0	1.2762	2.30847	1.89641	2.47618	1.30404	2.42583	0	0	0
GD_transcript_102461	1.79038	1.78506	1.88547	1.64981	1.37075	1.72388	0.214969	0.370439	0.0611065	0.543678	0.524499	1.05026	0.843907	2.46907	2.1817	0.747371	0.456395	0.810187
GD_transcript_102462	4.26296	3.28048	2.82696	3.45411	3.76356	1.77055	0.0684315	0.218504	0.131302	2.64797	2.83841	4.60994	3.17894	4.01441	3.70098	1.36643	0.980675	0.391699
GD_transcript_102466	1.56419	0.462784	1.26929	0.253958	0.35167	1.14155	0	0	0.0627082	0.691832	2.17093	0.878817	1.05848	1.77872	1.86652	0	0	0.0498854
GD_transcript_102469	9.50825	11.1143	10.2578	8.65166	8.78936	8.47824	1.60439	2.18459	2.00121	14.9346	12.9705	13.3641	39.5137	29.0357	34.0518	1.71543	0.894309	1.07622
GD_transcript_102470	2.28324	1.09685	1.17399	1.51249	0.805716	0.253156	0.209142	0.275599	0.495419	0.740519	0.595331	0.5502	0.182452	1.15303	1.60868	0.153077	0.0605489	0.532054
GD_transcript_102472	0	0	0	0	0	0	0	0	0	0	0	0.399468	0	0	0	0	0	0.2003
GD_transcript_102473	15.6434	17.9395	15.1138	9.47714	10.15	10.0848	2.07721	1.97742	1.92542	22.0646	18.2895	17.1066	14.1818	11.9499	10.7674	2.37971	1.64724	1.53171
GD_transcript_102480	5.18893	6.33917	4.54353	8.94519	7.56981	8.54343	2.87791	2.31044	2.11061	4.80383	4.91524	4.8671	6.47745	9.1033	8.35645	2.65409	1.89966	3.17259
GD_transcript_102481	1.42977	0	0	1.08548	0	0	0.247634	0	0	0.789128	0	0	0	0.716752	0	0	0	0.461983
GD_transcript_102482	12.0737	10.4417	4.85914	7.35889	7.62729	13.3738	1.42699	2.18249	1.00215	18.0875	13.8244	10.8836	30.2616	11.1066	5.56877	0.794858	1.05712	0
GD_transcript_102483	0.909837	0	0.472692	0.298277	0.268478	1.52895	0	0.204861	0	0	0.273945	0.759532	0.587694	0.928504	1.07952	0.184903	0	0.380843
GD_transcript_102488	0.796559	0.994235	1.67507	1.59171	1.36554	0.994378	0.0187236	0.136651	0.654644	0.25571	0.913668	0.823293	0.465522	2.6129	1.92624	1.43381	1.17086	1.09555
GD_transcript_102492	0.328346	1.38127	0.454898	2.58344	2.19616	5.44415	0.648307	0.197149	0	1.63963	1.44998	1.46188	0.141393	0.670164	0.311665	0	0	0
GD_transcript_102497	8.97805	8.25252	7.77917	2.85532	3.27418	5.17277	0.883398	0.832784	1.00445	10.9476	11.6391	10.6572	5.58729	3.62228	3.39746	0.945627	1.27876	1.19859
GD_transcript_1025	10.8495	5.49676	13.7583	11.345	8.67572	6.76097	2.77757	2.96157	4.1155	7.19158	6.0569	8.98377	5.90631	15.5942	11.3833	6.5754	3.82969	6.00617
GD_transcript_10250	9.83427	10.901	10.5157	8.86314	10.8057	10.8171	10.2736	8.63176	10.1459	11.9468	9.34606	9.19481	10.8104	9.5616	8.9613	6.13383	8.21768	7.15517
GD_transcript_102501	0	0.162503	0	0	0	0.337554	0	0	0	0	0	0	0	0.768717	0.436943	0	0.466469	0
GD_transcript_102502	0.348297	0	0.482539	0.456737	1.09628	0.780399	0.802318	2.19585	0.48871	0	0.139826	0.129226	0	0.355443	0.551006	0.566265	0.0995482	0
GD_transcript_102503	6.26333	5.94007	7.0587	9.72968	5.51617	9.90995	3.61489	1.82249	4.2184	12.7032	11.0829	9.43834	16.8052	5.94931	9.37504	1.44912	2.80915	3.0654
GD_transcript_102504	5.19739	4.03647	3.96032	1.81748	1.63591	3.57124	2.5085	1.87241	1.75024	6.22891	5.14676	5.39937	1.9397	2.35734	1.75408	2.25332	1.78258	1.45036
GD_transcript_102505	11.2848	9.49453	10.7703	20.0599	20.1278	22.925	7.1796	8.65793	6.8263	11.02	12.1816	12.3747	19.006	18.4262	20.3916	5.02843	5.51895	4.05884
GD_transcript_102506	16.2495	16.0783	16.1809	20.8306	20.3478	21.2152	12.7514	13.0402	13.6802	21.3003	22.3303	19.4201	22.3379	14.51	14.4848	8.63686	12.504	10.9003
GD_transcript_102507	0.875719	1.13352	1.26839	1.35716	0.970994	0.677832	0.130991	0.0956017	0.201069	1.3119	1.75781	2.03808	2.09121	1.51656	0.906798	0.10786	0.273047	0.355454
GD_transcript_10251	21.3364	19.7401	17.8178	12.0649	11.1976	17.9515	1.76711	2.16025	2.62208	40.3301	36.2602	33.7105	20.9503	14.2847	15.2233	3.34666	4.11324	3.47652
GD_transcript_102512	7.69678	6.90876	2.773	3.09387	3.65217	6.65556	2.48193	2.78677	3.80973	16.1079	16.1173	12.5707	15.8392	4.4602	4.07508	1.06899	2.75258	0.777105
GD_transcript_102515	0	0	0	0	0	0.277475	0	0.185892	0	0	0	0	0	0	0	0	0.176975	0
GD_transcript_102517	0	0	0	0	0	0	0	0	0	0	0	0	0.669698	0	0	0	0	0
GD_transcript_102519	0.214878	0.193702	0.111636	0.301906	0.507255	0.453946	0.106067	0	0	0	0.0369703	0.0341676	0.118969	1.0651	0.78671	0	0.0921227	0
GD_transcript_10252	142.721	137.419	152.201	150.94	149.209	135.711	68.9007	74.0623	63.7937	136.636	142.098	162.35	199.458	222.234	221.421	52.7006	50.3326	53.6322
GD_transcript_102521	4.65427	3.29866	2.46256	1.31053	2.2918	1.34354	0.422839	2.54598	2.28371	3.16543	0.378283	0.476735	1.8075	1.253	2.19536	1.02131	1.07726	0.932269
GD_transcript_102522	0	0	0	0	0	0	0	0	0	0	0	0.416998	1.20996	0.382325	0.711214	0	0	0
GD_transcript_102524	0	0	0	0	0	0	0	0	0	0	0	0	0	0	0	0	0	0
GD_transcript_102525	10.679	12.5827	12.349	2.59749	3.76111	4.16803	2.97576	3.91702	2.39263	14.0628	13.2764	14.8101	4.50591	5.44905	4.65953	2.27527	2.06763	2.55947
GD_transcript_102526	4.46382	8.13542	8.00748	6.40582	5.66643	8.88829	2.91017	2.54115	6.66517	16.2764	13.7952	8.62461	12.3494	7.30583	5.71602	0.479257	4.62185	0.634579
GD_transcript_102527	0	0.833127	0.34297	0	0.623356	0.266245	0.260688	0.594561	1.00038	1.18675	1.35161	0	1.02339	0.943169	1.00258	0.42931	0.735851	0.60792
GD_transcript_102528	0.827689	0.370853	0.948234	0.306134	0.22545	0.68475	0.209519	0	0	0.731253	0.383401	0.850406	0.164502	0.346531	0.362604	0.0345042	0.0363947	0.159903
GD_transcript_10253	18.2867	18.6177	20.5198	7.33895	4.79653	9.34482	0.633447	0.12842	0.330114	26.3805	30.138	26.8217	4.51297	7.93039	6.46263	0.550569	0.489039	0
GD_transcript_102531	0	0	0	0	0	0	0	0	0	0	0	0.286285	0	0	0	0	0	0
GD_transcript_102532	0.466123	0	0.161444	0	0.366786	0	0	0	0	1.07071	0.823362	0	0	0.126849	0	0.176826	0	0.104059
GD_transcript_102534	1.16338	2.25881	2.32813	3.05119	1.57661	2.20121	0.170153	0.232844	0.217652	4.5185	4.20343	4.46029	3.2842	3.12203	1.43148	0.0700534	0.0369457	0.108216
GD_transcript_102537	18.5652	13.0864	18.2437	13.9026	11.0981	11.4151	2.36798	4.407	3.27134	11.2111	9.76415	9.93167	5.88748	12.8265	11.2472	4.79659	4.40126	4.6988
GD_transcript_102538	4.82418	5.55533	4.66695	2.1378	2.78816	2.14691	4.6312	3.5658	3.64126	4.33622	5.48953	5.14744	2.23499	2.20693	1.8948	2.94796	3.62296	3.09165
GD_transcript_102542	0	0	0	0	0	0	0	0	0	0	0	0	0	0	0	0	0	0
GD_transcript_102544	0	0	0.0932694	0	0	0	0.0354466	0	0.120911	0	0	0.0999116	0.162346	0.403058	0.136324	0.204311	0.215505	0.225439
GD_transcript_102545	0.946488	4.34684	2.30736	2.00497	1.37498	3.57259	1.72505	0.655733	0.306475	4.36284	0	3.52519	0	3.04632	1.24395	0.266332	0.686704	0.182854
GD_transcript_102546	0	0	0	0	0	0	10.7691	6.95655	9.4688	0	0	0	0	0	0	6.44406	14.1171	3.91377
GD_transcript_102547	9.46769	10.0056	7.53384	12.8083	12.1652	14.0975	2.0705	1.67303	2.57282	10.4131	12.4129	13.2728	28.0229	19.0181	23.7181	1.75359	1.90105	2.25742
GD_transcript_102549	36.8873	27.9548	21.7606	20.597	26.1235	26.2347	1.64461	0.857353	0.500884	15.3303	7.16546	7.94671	21.9821	10.8075	11.2946	2.0313	4.48924	1.39462
GD_transcript_10255	1.15042	1.26093	0	0	0	0.898022	0.146547	0	0	16.6784	21.8557	18.0922	18.6973	26.0937	25.2917	10.0155	10.2461	13.5766
GD_transcript_102550	6.93333	14.7023	9.59453	5.32111	5.3929	15.4633	7.38104	4.5179	4.41142	24.2197	29.5531	23.7563	17.9964	4.95616	5.51964	2.5973	6.52024	1.36416
GD_transcript_102552	0.486153	0.183538	0.112255	0.460426	0.446306	0.689878	0	0	0	0.36415	0.487923	0.240498	6.62936	5.26446	6.99875	0	0	0
GD_transcript_102557	0.54064	0.282611	0	1.58154	0	1.78909	0	1.83534	0.245085	0.934531	0	3.10142	2.57884	0.976141	0.197375	0.169034	0	0.139264
GD_transcript_102558	14.4209	19.3598	17.7325	9.87311	9.93491	10.8744	3.20186	3.23401	2.84423	24.8719	23.4133	22.9061	10.9735	11.2297	11.636	4.77075	4.73417	5.33334
GD_transcript_102559	0.153379	0.446696	0.318742	4.92773	5.06905	4.74254	0.605682	0.20721	0.193691	0.114887	0	0.597522	2.8731	12.9916	10.8462	0.872775	1.38089	0.898825
GD_transcript_10256	20.4803	22.5901	24.4077	22.8138	23.3938	24.3258	5.07283	5.45433	6.67435	24.1932	25.1079	24.0216	40.4454	32.5868	32.2953	8.86133	7.55299	10.7543
GD_transcript_102561	0	0	0	0	1.37274	0	0	0	0	2.06897	0	0	0	0	0	0	0	0
GD_transcript_102562	0	0.0897923	0.480537	0	0.32752	0	0	0	0	0.277128	0.33419	0.308855	1.07541	0	0.877951	0.150377	0.317233	0
GD_transcript_102563	5.7345	4.02537	4.90433	3.41287	3.28017	3.49882	1.56774	1.7878	2.26535	5.22055	8.39399	7.31576	7.12328	4.99683	4.85699	1.57777	2.30721	1.10786
GD_transcript_102565	0.702208	0.396336	0.695705	0.171318	0	0.373219	0.161219	0.235327	0.0962383	0.415895	0.472028	0.508951	0.358644	0.666618	1.36407	0.477902	0.112019	0.492166
GD_transcript_102567	0.226209	0	0	0	0.133501	0.380135	0	0	0	0.508321	0	0.78683	0.474877	0	0.0805191	0	0.0727355	0
GD_transcript_102568	14.034	10.3823	15.1094	9.6267	10.062	10.8731	3.3107	2.69038	2.68092	11.1454	10.759	13.6604	7.64523	10.1232	13.3746	3.37897	2.94794	3.18493
GD_transcript_102571	8.12476	8.58999	9.33084	5.73696	7.72629	6.14677	2.56543	2.90332	2.96313	11.0875	7.60632	8.53082	4.16445	5.40455	5.37031	1.79155	0.535886	2.1204
GD_transcript_102572	0	0	0	0	0	0	0	0	0	0	0	0	0	0	0	0	0	0
GD_transcript_102573	327.48	296.326	308.039	1064.98	1000.71	1016.9	26.1733	35.4959	27.9165	94.3723	82.732	110.902	177.894	256.585	273.885	9.52129	8.14293	12.5881
GD_transcript_102575	8.89809	9.68463	11.8372	5.43234	6.61096	8.12641	1.81532	1.35154	2.54451	10.9871	13.8221	16.8912	7.23566	9.38261	8.06488	1.78685	2.10222	2.72488
GD_transcript_102576	21.4971	20.306	26.652	15.1762	17.6246	22.0445	4.37114	5.83039	5.19291	31.7928	38.9827	29.9096	17.4755	20.2554	15.3617	5.23756	7.51439	6.69762
GD_transcript_102579	0	0	0	0	0	0	0	0	0	0	0	0	0	0.603938	0.561733	0	0	0
GD_transcript_10258	11.235	9.93423	10.1868	5.30196	7.09505	4.90637	0.31791	0.257802	0.301227	13.5076	12.9277	12.9433	1.71026	2.95765	2.64907	0.232687	0.214756	0.179724
GD_transcript_102582	0	0.482538	0	1.20334	0	0.359814	0	0	0	0	0.184196	0.170232	2.61791	0.897447	0.362927	0.0621628	0	0
GD_transcript_102588	0.430934	2.70024	3.13439	1.64393	3.97668	3.42333	0	0.0352836	0.329815	0	0	2.35468	0.303659	0.519734	4.20198	1.01908	0.33591	1.50865
GD_transcript_102589	3.94613	3.2318	3.7797	3.17298	2.58763	3.71135	0.112223	0.0292516	0.0546862	3.67349	5.20242	5.11531	4.32165	6.01577	5.54913	0.673247	0.487346	0.870076
GD_transcript_102591	0	0.717346	0	0	0	0	0	0	0	0	0	0	0	0	0	0	0	0
GD_transcript_102592	2.27841	1.56811	1.59006	1.96212	1.12388	2.40013	1.54431	0.872885	1.80364	2.44532	2.6007	2.5928	1.86708	1.61373	3.11488	1.05046	1.63286	2.49102
GD_transcript_102594	1.17459	0.722176	1.26116	2.20774	1.43261	2.10543	0.231918	0.84631	1.45034	1.93559	2.0748	2.91984	4.19816	3.51614	1.96968	0.604723	0.436427	0.622772
GD_transcript_102595	0	0	0	0	0	0	1.07787	1.22916	0.459587	1.22671	2.62987	0.607626	0.352617	0	0	0	0	0
GD_transcript_102597	2.52135	3.47686	3.30459	0.450866	0.811644	0.770368	0.707147	1.31606	0.747764	6.26672	7.1775	5.64475	2.22085	0.760227	1.4414	0.86177	0.565045	0.959451
GD_transcript_102602	10.6692	5.7799	11.6799	19.9247	19.5644	6.97957	6.34801	4.84749	4.41092	2.71147	6.94111	3.33999	7.62998	21.6304	29.0705	7.3566	4.98252	10.4471
GD_transcript_102603	0	0	0	0	0	0	0	0	0	0	0	0	0	0	0	0	0	0
GD_transcript_102611	4.54613	4.46784	6.35664	6.73433	6.49213	8.37526	1.16358	1.31427	1.25215	4.20401	5.23864	3.96691	3.5528	4.83987	5.75358	1.32311	1.10685	1.03369
GD_transcript_102612	0	0	0.105122	0.353781	0	0	0	0	0	0	0	0	0	0	0	0	0	0
GD_transcript_102613	3.78527	2.85811	2.88431	20.4067	16.3822	8.70749	0	0.0757598	0	0.756088	1.01308	2.52795	2.06469	3.86293	7.66501	0.0683791	0	0
GD_transcript_102614	1.7064	1.54231	1.13109	1.35032	0	0.711938	1.80079	0	0.842138	0	5.98822	6.45118	2.0144	1.77143	1.25667	0	0	1.30539
GD_transcript_102615	6.2662	6.88514	5.862	6.52615	7.03947	8.91165	0.0198913	0.0544402	0.0339255	10.8965	12.2302	5.7188	2.08234	1.15147	2.50537	0	0.103657	0
GD_transcript_102616	6.83887	8.86413	7.9511	5.81715	8.07214	8.29941	3.28454	2.39718	3.14331	14.011	10.6407	13.0846	11.2705	8.82771	8.91259	1.59268	1.0777	1.67116
GD_transcript_10262	24.5945	26.6973	29.4219	11.6646	11.5031	12.8636	0.699727	0.414933	0	2.07053	4.3535	0	1.96864	3.25493	2.75836	3.1113	5.5	2.93715
GD_transcript_102624	8.20641	6.46737	7.37731	3.99019	4.89757	4.9584	1.16063	1.51559	2.61993	5.38723	8.52317	7.10729	7.44494	4.11681	8.11773	1.85515	2.8067	2.39297
GD_transcript_102627	1.2323	0.757664	1.49386	0.727188	1.16362	0.662668	0.547457	0.351459	0.414983	0.861513	1.28626	1.14303	0.955184	0.586874	1.32566	0.166958	0.070442	0.0171941
GD_transcript_10263	134.753	128.792	134.71	129.818	140.626	145.42	41.7282	44.3537	47.0626	111.768	121.784	125.445	151.545	167.29	167.243	45.9396	36.7357	46.1363
GD_transcript_102632	5.69341	6.09889	6.11984	10.5876	11.4126	7.45609	1.69591	2.43126	3.67754	4.44843	4.40383	5.68158	19.5608	31.3551	35.5698	3.531	1.11523	4.31436
GD_transcript_102637	0.759921	0	0.315844	1.19582	1.07635	1.02161	5.70167	8.89747	3.58269	0.227686	0.549135	0.507506	2.74881	2.79184	1.87542	6.67163	10.5557	9.54272
GD_transcript_10264	41.4692	40.9179	42.606	46.4977	46.7513	41.4636	10.8089	10.9244	10.7839	24.8176	30.8111	33.573	27.7801	38.705	44.1512	8.46397	7.63917	10.4539
GD_transcript_102640	24.3123	12.7174	39.9439	27.8309	23.7675	12.151	27.3904	34.2105	29.6668	2.31386	2.20468	0.76408	0	0.700548	0	310.869	25.6043	298.789
GD_transcript_102641	6.80744	4.95646	4.68092	2.23172	3.30854	2.96084	0.296494	1.08196	0.927086	5.09907	6.149	5.79428	1.16395	1.22596	2.66066	0.406897	1.54508	3.18472
GD_transcript_102646	0	0	0.308825	0	0	0.435888	0	0	0.0682417	0.121432	0	0	0	0	0	0	0	0
GD_transcript_102649	0	0	0	0	0	0	0	0	0	0	0	0	0	0	0	0	0	0
GD_transcript_102650	4.64236	4.65576	5.78051	1.81123	4.05304	2.57894	0.681783	0.742929	1.43736	5.94883	5.98388	5.5089	1.51172	4.38522	3.89668	0.358667	0.921121	0.963579
GD_transcript_102655	0.957688	0.609125	1.06373	0.996025	0.467748	1.19869	0.0652042	0	0.0834065	1.58312	0.914773	0.661637	1.10922	0.977336	1.2225	0.590593	0.113264	0.0829392
GD_transcript_102656	0.237138	0	0	0.932909	0.559804	0	0	0	0	0.355254	0	0.527902	0.306351	0	0	0	0	0
GD_transcript_102657	1.45693	1.98013	2.11939	0.382107	2.92342	2.15451	0	0	0.122657	6.98434	3.15842	3.40548	0.752863	0.297364	0.968041	0.236869	0.249847	0.121969
GD_transcript_102659	1.77667	2.03554	1.36377	2.01498	2.45601	2.13028	0.37924	1.5569	0.727661	4.96352	3.72048	3.88383	2.46064	1.6171	1.61045	0.793692	1.67435	0.656585
GD_transcript_10266	48.0059	50.2393	47.7691	32.5051	36.8351	29.2961	4.96465	5.71774	5.76506	42.851	47.8514	39.9364	18.983	16.1968	13.8462	4.72582	6.5138	6.89722
GD_transcript_102660	2.64763	2.78228	4.59456	3.54353	4.47821	3.66947	0.511986	1.40125	0.643422	3.92549	4.96388	5.04329	2.60936	3.2869	3.00539	1.30911	2.17657	1.05113
GD_transcript_102661	0.250273	0.0485927	0	0	0.118162	0	0	0	0	0	0.180853	0	0	0	0.0475119	0	0	0
GD_transcript_102662	0	0	0	0	0	0	0	0	0	0	0	0	0	0	0	0	0	0
GD_transcript_102664	0.199451	1.4107	1.39149	0	0	0.919322	0	0	0.21589	0	0.96085	0.729436	2.3926	0.348931	0.676138	0	0	0
GD_transcript_102665	0.726881	0.14113	0.604223	1.14383	0.514777	1.95439	0	0	0.36717	1.08893	1.92595	0.647254	1.69026	0.445076	2.06986	0.236354	0.498607	0.121704
GD_transcript_102667	0.475865	0.489141	0.494456	1.13792	0.330399	0.752633	0.138173	0.075633	0.117831	0.503215	0.775394	0.965868	1.338	1.08552	1.00966	0.159284	0.240016	0.23434
GD_transcript_102668	1.03375	0	0.370393	2.99168	1.22017	0	0	0.353155	0.510176	0.160205	0	1.0316	0	0.582047	3.28207	0.985228	0	1.52195
GD_transcript_102672	0	0	0	0	0	0	0	0.207686	0	1.49697	0.83317	0	1.8867	0	0	0	0	0.193048
GD_transcript_102674	11.932	12.964	9.97853	15.2146	16.0541	21.4712	0.244139	0.204166	0.346992	1.26578	3.00318	2.95902	3.46097	4.33235	2.8168	0.871123	1.55498	0.707347
GD_transcript_102675	25.503	21.5331	28.5146	32.2255	33.3898	20.8874	2.62773	4.01403	4.93336	5.10027	4.67185	5.32821	6.63727	11.4549	11.8687	7.43045	6.88219	7.58314
GD_transcript_102676	2.91303	0.614771	1.57922	65.9362	64.7306	29.9673	0	0	0	0	0.762687	0.986816	0.654478	4.00681	4.929	0.205914	0	0.10603
GD_transcript_102678	10.3092	10.4422	10.5571	6.12421	6.47996	8.24881	1.66765	1.94648	1.90314	5.65662	7.12053	7.63144	4.78168	4.8167	4.26788	1.47414	1.76791	1.7469
GD_transcript_102679	4.68574	6.8514	5.40978	3.64125	3.68715	2.72195	1.7133	1.35463	2.92211	3.29317	3.1352	5.53749	4.18504	12.8107	6.36955	3.57393	2.6289	2.37302
GD_transcript_102680	114.952	125.65	114.447	65.4835	63.1975	56.4825	0.862997	1.32858	0.919925	99.8543	100.28	95.7184	55.9001	48.6748	54.556	2.17623	1.45223	3.33891
GD_transcript_102681	2.07959	2.73138	2.41505	4.19752	5.29425	7.04415	0.986264	0.495788	0.652249	3.35975	3.68322	2.88205	4.84633	7.4695	7.04427	1.04414	0.664302	0.699799
GD_transcript_102683	0.687751	0.938902	1.03843	0.183194	0.811775	0.418955	0.0848713	0.0774277	0.126658	2.17331	2.08371	2.88263	0.527537	1.54629	2.25424	0.62896	0.11057	1.11554
GD_transcript_102684	0	0	0	0	0	0	0	0	0	0	0	0	0	0	0	0	0	0
GD_transcript_102686	0	0.221569	0.237152	0.59859	0	0	0	0.41112	0.384296	0	0	0.508083	0.5897	0.465836	1.08321	0	0.391398	0
GD_transcript_102687	2.89015	2.02968	2.5558	11.007	8.2743	12.1109	0.424952	0.415373	0.388272	5.20484	5.40635	7.39208	19.582	13.9942	17.1604	0.749812	0.500899	0.900891
GD_transcript_102689	2.00552	2.05511	2.66273	1.40263	0.973176	2.2468	0.659973	0.682368	0.806689	7.57789	6.46787	6.42401	1.43937	1.29622	2.26322	0.452861	0.898024	0.578308
GD_transcript_102690	0	0.22731	1.04618	0	0	0	0	0	0.177414	1.47326	0	1.38131	0	0.40622	0	0	0.160616	0
GD_transcript_102691	4.48075	5.82719	4.12873	3.71395	3.69216	5.0577	1.54407	1.75129	1.4235	7.40914	5.90557	5.31673	3.87722	3.49421	4.13275	1.61504	1.73977	1.80479
GD_transcript_102692	12.6206	10.5813	13.7098	2.74042	4.69145	12.009	1.49676	3.24765	1.41438	17.9247	15.2493	18.8822	9.42256	5.43618	5.75639	0	0	1.95532
GD_transcript_102693	2.73194	2.38309	2.50955	2.8037	1.21506	2.02266	0	0.320936	0.066666	0.474514	2.14582	1.93908	1.73907	2.38393	1.76635	0.28967	0.780826	0.232023
GD_transcript_102695	0	0	0	1.49498	1.1487	1.6074	0	0	0.0234093	0	0	0	0	0	0	0	0	0
GD_transcript_102697	0.835913	2.11891	2.99174	1.82695	0.767399	1.12377	0	0	1.1729	0.834847	1.8457	0.723665	0.77992	0.616101	3.835	0.566265	1.15476	0.777555
GD_transcript_102698	4.85218	2.71758	4.97711	4.9761	1.54194	6.77401	0.859786	0.392189	0.366601	7.73496	6.21842	6.78563	1.44655	1.77754	1.18095	0	0	1.56234
GD_transcript_1027	15.2104	15.4831	15.4758	4.3351	3.88124	6.71369	0	0	0.0148039	12.5919	11.1396	12.5655	0.227166	0.251231	0.200292	0	0.030155	0
GD_transcript_102701	10.3391	20.9976	10.4422	9.38217	13.6191	23.0732	9.1047	7.52398	5.64039	40.7046	36.609	26.4225	47.9238	12.155	9.14649	1.4456	9.7162	1.62724
GD_transcript_102704	0	0	0	0	0	0	0	0	0	0	0	0	0	0	0	0	0	0
GD_transcript_102705	0.175982	0	0	0	0	0.236584	0	0	0	0.263636	0.211947	0	0	0.359184	0	0	0	0
GD_transcript_102706	0.375691	1.35467	1.84031	0.77418	0.190046	0	0	0.24169	0.271105	2.65329	5.6882	2.3298	0.554678	0.273856	0.815099	0.0436287	0.50621	0
GD_transcript_102707	1.10352	1.28554	0	0	0	0.296706	0	0.198776	0	0	0.265808	0.245657	0.855357	0.225231	0.209491	0.179411	1.51392	0.369531
GD_transcript_102709	16.5514	16.7807	13.3146	6.30133	9.45298	8.79281	2.43784	1.80327	2.07892	11.2979	14.0663	16.0457	7.93212	5.51681	7.2218	2.49563	2.23179	1.73204
GD_transcript_102713	0	0	0	0	0	0	0	0	0	0	0	0	0	0	0	0	0	0
GD_transcript_102714	0.324626	1.89087	0.337309	0.851393	0	0	0	0	0	0.972638	0	0	0	0.99386	0.308135	0	0	0
GD_transcript_102715	5.48568	4.64921	3.43809	3.6539	3.4944	3.39474	0.687701	0.156846	0.366533	1.43489	1.88765	3.0045	1.57484	2.57696	3.47134	0.990963	0.821273	0.583166
GD_transcript_102716	0	0	0	0	0	0	0	0	0	0	0	0	0	0	0	0	0	0
GD_transcript_102718	9.92577	9.9235	6.83466	10.9957	4.40651	9.00215	0.819025	2.66854	2.39466	11.7182	8.74269	4.88093	12.5166	5.53338	4.55609	1.42106	0.228648	1.04179
GD_transcript_102723	0	0.831842	1.00648	0	0	0	0	0	0	4.40911	3.99334	4.22968	0.721931	3.04156	2.61683	0.393704	0.38333	0
GD_transcript_102726	0	0	0	0	0	0	6.08823	3.21106	3.73166	0	0	0	0	0	0	5.24815	4.37898	1.37136
GD_transcript_102727	3.89093	4.44802	2.60713	1.71668	2.36068	2.00434	1.43598	0.524016	0.73474	3.05067	2.67152	5.01894	5.96611	9.31457	10.4585	1.30065	0.592418	0.517524
GD_transcript_102729	0.163404	0.198289	0.169788	0.107139	0.192871	0.0549187	0.483953	0.0367923	0.309526	0	0.0491996	0	0.105548	0.291824	0.465309	0.0664159	0	0.205195
GD_transcript_10273	53.3264	49.7162	50.5317	24.4376	29.1449	37.676	19.7775	11.6843	7.78416	68.7205	67.7208	70.8042	41.3436	34.0859	28.4383	7.74927	9.67955	14.551
GD_transcript_102731	71.0345	69.2416	61.441	27.0314	36.6676	47.3579	0.477708	0.348649	1.71098	233.129	163.993	135.296	14.1276	2.3703	6.15468	0.786706	0	0.567131
GD_transcript_102733	1.30611	0.76078	1.08571	0.342553	0.924989	0.35118	0.257888	0.470539	0	1.56534	2.20226	1.16303	0.337465	0.799746	0	0.212349	0.671951	0.218687
GD_transcript_102734	0	0	0	0	0	0	0	0	0	0	0	0	0	0	0	0	0	0
GD_transcript_102735	5.49326	5.58828	4.81922	2.76064	3.64961	5.12968	1.26648	0.82952	0.803091	4.82922	5.54627	5.49194	4.75937	3.02118	2.62271	0.855664	1.04357	0.605827
GD_transcript_102736	31.7827	32.5297	31.9036	27.0624	26.6503	37.7008	1.77471	1.42477	0.786981	13.2498	16.8874	13.9264	29.3544	21.4275	20.2031	0.701437	2.09629	0.662176
GD_transcript_102737	5.16519	25.1201	1.58158	6.93695	5.33088	19.2216	1.99536	0	0	111.433	86.3699	98.3197	62.1178	3.76875	4.97385	0	0	0
GD_transcript_102738	26.0555	25.0595	23.8883	9.94353	14.0917	13.2304	0.0796373	0.217958	0.135825	0.966771	1.45729	1.97533	5.52319	4.36307	4.28787	0.131149	0.0691674	0
GD_transcript_102739	0.360016	0	0.467602	0.472105	2.65587	1.93598	0	0	0.0757731	0.202251	0.59619	0.200361	1.39528	0.826656	2.05036	0.0365824	0	0.0376743
GD_transcript_102743	4.54515	5.90878	3.77818	0	0	0	0	0	0	1.06576	0.0952007	4.48717	0	0	0	0	0	0
GD_transcript_102744	3.2391	3.80789	3.35144	2.47327	3.6135	4.11568	0.62066	0.332349	0.609824	6.65421	4.6747	5.38518	2.20701	1.75738	1.80322	0.555502	0.738281	1.0984
GD_transcript_102745	1.75213	1.41746	1.51715	0.191471	0	0.196293	0.864882	0	0.122924	1.7499	1.40681	0.97512	3.20666	0.298013	0	0	0.375588	0
GD_transcript_102749	1.23945	1.01813	1.06992	0.225047	0.315099	0.87159	0	0	0	7.08442	6.93556	3.54448	1.74901	0.525411	1.03169	0	0	0
GD_transcript_102750	0	0.924784	0.494912	0.249839	0	0	1.22258	0.428982	1.44357	4.13856	7.22793	2.54476	7.50692	2.43038	2.80306	0.232314	0.408403	0.239248
GD_transcript_102751	1.75765	1.22641	2.56826	2.16083	1.6532	2.03064	0.40669	0.840981	0.416176	1.97483	3.63835	2.44548	3.8672	4.40019	4.95294	1.31718	1.17741	0.597775
GD_transcript_102752	2.73028	1.74281	3.53646	2.01087	1.28022	1.81011	1.51387	0.673703	0.724209	1.96105	1.57656	1.49867	0.966343	1.06871	1.17153	1.06412	0.224485	1.12719
GD_transcript_102757	0.825593	0	0	0	0.487237	0.369967	0	0	0.115842	0.618405	0.497159	2.29735	1.06656	0	0.261218	0.335564	0.471932	0
GD_transcript_102759	4.36943	5.33256	4.15098	5.12955	3.34002	3.46853	1.97195	1.31177	1.89183	3.49108	3.85909	5.32665	5.69848	3.82206	4.73995	1.28546	0.392494	1.28899
GD_transcript_102760	9.09871	9.0743	12.0373	11.9967	12.5294	11.6304	1.05533	2.05988	1.46504	12.7741	12.1259	13.1436	8.18949	10.7822	8.5893	1.31357	1.62001	1.51927
GD_transcript_102761	0	0	0.472692	0	0	0	0	0	0	0	0	0	0	0	0	0	0	0
GD_transcript_102766	9.04313	8.72308	12.1495	13.747	11.0818	10.2214	0.796098	1.03754	1.30929	7.162	6.72899	6.92411	5.58082	7.64156	6.12342	1.17057	0.444494	0.771527
GD_transcript_102768	0	0.585174	0.147372	1.5809	2.05074	2.62174	0	0	0	1.00925	1.83627	0	3.66452	1.23029	1.68282	0.086471	0.0304029	0
GD_transcript_102769	2.95616	6.67038	0	2.93359	3.30064	6.65941	0	2.01483	0.470843	1.67568	4.61877	2.4011	5.16076	0	1.06172	0	0	0
GD_transcript_102770	2.88779	2.6833	3.19351	2.62377	2.21556	2.68985	1.38474	0.761688	1.04194	3.83175	4.3723	4.50003	3.49082	2.92599	3.1131	1.66002	0.990447	1.27786
GD_transcript_102771	4.07326	1.65124	0	0	1.74349	3.00877	0.883792	0.725651	0	4.02336	0	4.33452	3.93212	1.18766	0	0.436638	1.1514	0
GD_transcript_102776	5.30738	4.90429	4.82029	2.62926	3.43386	3.91108	0.950895	0.548824	1.05913	5.68344	8.28599	6.67326	4.57096	2.90874	3.11595	0.543294	0.775318	0.724072
GD_transcript_102777	6.44584	6.70315	9.41405	3.14032	3.41546	4.26572	0.43343	0.377443	0.604828	7.26474	7.71509	8.26306	2.939	5.27468	5.96684	0.340671	0.82134	0.517906
GD_transcript_102778	0.141033	0.159733	0.146543	1.14048	0.887816	1.3904	2.52939	2.39223	1.93931	0.316919	0.36802	0.104653	0.121464	0.215889	0.111557	22.4898	34.5046	17.4347
GD_transcript_102780	11.1648	8.78889	10.1283	5.27223	4.91621	4.00515	0.713876	0.781519	1.1932	5.67638	7.03678	8.75696	0.859427	1.3283	1.31784	1.59886	1.93447	3.75325
GD_transcript_102782	0	0	0	0	0	0	0	0	0	1.7861	0	4.27039	0	0	0	0.124255	0	0
GD_transcript_102784	0	0	0	5.36527	5.22778	4.80617	0	0	0	0	0	0	0.179607	0.628333	1.13114	0	0	0
GD_transcript_102785	1.16934	0.364117	0.710675	1.76486	2.0573	0	0	0	0.687258	0.99157	0	2.82413	0	0.83308	3.28793	0.179351	0.889136	0
GD_transcript_102788	3.20716	3.21486	4.33995	4.85121	3.89116	4.11107	4.22653	4.97095	3.55403	15.8217	15.9355	17.0852	14.5687	17.0042	14.2725	5.44463	5.98595	6.4813
GD_transcript_102789	0.502805	0.691502	0.478911	7.58252	4.30271	3.4361	0	0	0	0.376623	0.151391	0.699569	0.324779	1.58212	1.59087	0	0	0
GD_transcript_10279	28.8289	29.971	31.6691	46.0802	43.4234	38.8531	3.15052	3.61697	3.23005	15.8464	15.2874	19.9555	20.8914	29.3472	30.6998	4.92605	2.52111	4.59278
GD_transcript_102790	51.3069	48.8385	50.4315	77.1703	72.7319	67.0691	8.0814	9.5786	10.3645	50.1633	55.815	49.7543	44.965	40.3879	39.4009	22.2947	15.3919	21.3953
GD_transcript_102791	1.87846	0	0.390369	0	0.22172	1.01013	0	0	0	0	0	0	0	0	0.356606	0	0	0
GD_transcript_102796	4.99137	2.67976	4.22375	2.15701	1.5175	4.77851	0.335976	0.885471	0.939119	4.36188	4.00763	3.68278	3.27294	4.57282	5.06084	0.630144	1.16722	1.63029
GD_transcript_102797	3.24401	6.74843	4.95982	5.46945	4.43072	8.34849	2.33332	2.50433	2.34093	11.247	11.6652	8.87226	7.72311	4.35103	7.0822	0.527415	3.97365	0.349172
GD_transcript_102799	1.47105	0.964921	0.950161	2.24187	2.15868	2.61902	0.0392505	0.107424	0.133887	0.357366	0.478833	0.442534	14.4328	15.418	15.1708	1.4867	0.477263	1.09838
GD_transcript_1028	7.09393	5.04116	10.2427	3.047	4.5502	4.25964	1.06006	0.348786	0.94845	4.58847	4.51566	6.19142	2.8653	4.43709	4.17714	0.95873	2.14326	1.65049
GD_transcript_10280	3.68368	4.53889	3.38595	1.95081	2.34122	2.38088	0.349678	0.31901	0.447294	15.4942	15.3572	22.4722	30.3375	35.6045	41.8578	1.95793	0.728896	0.83027
GD_transcript_102801	3.28911	3.58822	2.31788	6.3416	5.24679	6.91722	0.369721	0.322629	0.37012	4.00044	4.78493	3.40726	3.61803	2.94117	3.57023	0.198544	0.712035	0.422572
GD_transcript_102804	31.3245	28.3858	38.6475	11.8699	15.6699	13.2014	0.487427	1.08699	1.57029	14.9574	20.68	18.5017	9.14229	17.5231	22.4431	3.74599	0.893729	2.57186
GD_transcript_102807	0	0	0	0	0	0	0	0	0	0	0	0	0	0	0	0	0	0
GD_transcript_102808	0	0	0	0	0	0	0	0	0	0	0	0	0	0	0	0	0	0
GD_transcript_102813	0.872602	0.539074	0.906693	0.416102	0.655429	0.426581	0.234944	0.214338	0.534277	0.475358	1.05093	0.706374	0.614883	0.404775	1.12946	0.0644857	0.612169	0.0664104
GD_transcript_102814	0.0851886	0.268776	0.221292	0	0	0	0.105126	0	0.0537892	0	0	0	0	0.152139	0	0	0	0
GD_transcript_102815	7.18436	4.21715	7.55185	3.50555	1.52836	3.59383	3.25767	1.58003	2.2154	7.25863	10.9667	6.46243	5.50399	6.13822	4.91631	2.24101	2.00564	1.15395
GD_transcript_102816	3.40921	3.56423	2.72493	3.61091	2.63108	2.82045	0	0	0.331173	4.518	4.57971	1.75139	5.9288	2.54246	2.86264	0	0	0.329317
GD_transcript_102818	2.70836	1.03872	0.972799	0.745395	1.06559	1.52833	0.429125	0.903436	0.168898	1.90345	1.57053	2.23302	1.25267	0.614205	1.01561	0.163084	0.516058	0.363896
GD_transcript_102819	2.86154	3.32148	2.9087	4.40507	3.67128	4.93416	0	0.168081	1.15217	2.79577	4.49524	6.37018	7.23274	1.01574	3.12951	0.151706	0.373375	0.781171
GD_transcript_102823	0	0	0	0	0	0	0	0	0	0	0	0	0	0	0	0.0211112	0	0
GD_transcript_102824	0	0	0	0	0	0	0	0	0	0	0	0	0	0	0	0	0	0
GD_transcript_102825	0.724257	0.820287	1.12883	0	0.284955	0.324556	0.357505	1.3046	0.406494	1.26583	1.59917	1.34358	1.24752	0.862302	0	0	0	0.404216
GD_transcript_102827	5.34984	3.57059	4.51657	3.50774	6.11726	3.37132	0.330096	1.35515	0	2.25409	2.61754	5.21039	5.18347	5.63021	11.1083	1.76675	1.86354	1.11968
GD_transcript_102828	0	0	0	0	0	0	0	0	0	0	0	0	0	0	0	0	0	0
GD_transcript_102833	0.838534	1.62808	1.30694	0.458169	0.742311	1.03336	0.206957	0.377612	0.117658	3.76859	2.60892	1.94447	2.70818	0.855737	2.18882	0.28402	0.299581	0.0584994
GD_transcript_102836	5.81505	8.00831	5.19913	6.47283	4.86843	5.18141	2.53664	2.98405	3.64324	7.29331	7.73638	9.10671	6.81345	7.24543	6.354	4.17742	5.16	3.67943
GD_transcript_102837	6.06934	5.40999	4.95917	7.05455	7.58715	6.86133	1.63414	2.16169	2.41549	4.00892	3.82099	4.97456	5.20342	8.38986	8.90338	3.22939	2.88591	2.97934
GD_transcript_102838	3.88001	1.99413	1.42291	1.19718	1.34697	4.60249	0	0	0	7.18026	2.47392	6.60508	2.9485	0.232918	1.29985	1.1132	0.391398	0.382143
GD_transcript_102839	4.25556	4.67929	4.91814	3.9576	3.86974	4.64104	2.18635	3.75454	2.48595	9.205	5.5698	9.47344	5.69396	8.55278	5.85297	2.98282	3.27656	5.18033
GD_transcript_10284	17.0504	13.2204	21.7814	21.7782	19.0361	22.029	10.3474	14.2928	14.1991	10.947	9.60077	14.2953	13.1589	24.7068	21.1936	8.97023	7.34152	12.3276
GD_transcript_102841	5.36578	5.35089	5.92043	2.82152	3.82513	4.94595	0.904733	1.02874	0.883347	8.49604	8.97375	9.03263	5.18175	4.26955	4.48806	1.18764	1.13882	1.38987
GD_transcript_102842	0	0	0	0	0	0	14.571	15.3445	15.8007	0	0	0	0	0	0	13.9977	15.3114	10.373
GD_transcript_102843	1.48764	4.2638	2.94431	1.67212	1.83953	0.952352	0.209807	1.14844	0.77531	3.28986	4.18056	3.31169	3.47761	0.361467	2.89138	0.575862	1.82224	0.47444
GD_transcript_102848	7.09117	9.61944	10.6864	11.7007	12.6381	8.96495	5.42434	4.864	3.63732	11.8192	11.5946	11.1338	9.16085	9.6329	8.78142	1.52701	1.89254	1.96573
GD_transcript_10285	21.2273	21.025	23.3979	38.0397	36.0592	32.6829	4.14169	3.4878	3.83379	16.867	18.6991	18.1595	45.3495	42.1912	42.3059	8.74446	6.54873	9.18557
GD_transcript_102850	2.37771	1.92355	4.01473	2.07866	1.28631	2.13101	1.36929	1.15997	1.16769	2.67151	1.78977	2.64655	0.767921	1.51656	1.03442	1.44964	1.35917	0.912331
GD_transcript_102853	0.858193	0.640867	0.754534	0.432841	0.623356	0.354993	0	0.118912	0.333461	2.17571	1.2721	0.367395	1.02339	0.336846	0.313306	0	0.226416	0.0552655
GD_transcript_102854	9.94411	7.04001	7.98634	6.43465	6.56062	6.24644	0.685915	0.508427	0.584929	8.00152	5.85744	8.45843	6.11469	6.07115	7.41926	1.20019	0.893607	0.872477
GD_transcript_102855	3.66923	2.28273	1.5304	1.66035	1.70797	1.80638	1.63263	0.744718	1.21823	1.74195	1.40042	1.63939	4.70678	5.22122	4.39033	1.1973	0.864085	1.34119
GD_transcript_102857	7.57806	7.53741	7.29392	3.97497	3.264	3.78911	0	0.0239479	0	11.8306	13.6742	9.7963	0.755707	1.24822	1.23671	0	0	0
GD_transcript_102859	8.46015	6.32527	9.5779	9.30584	11.9829	7.4692	1.07207	0.796079	1.84972	4.57779	4.89687	6.60575	4.5675	7.31933	9.4207	1.25228	0.476388	1.75478
GD_transcript_102861	0.389573	0.443028	1.02933	0.642229	0.49924	0.418984	0.0329657	0.100248	0.159303	0.483567	0.46919	0.44601	0.186931	0.647464	0.581087	0.144771	0.0286317	0.111819
GD_transcript_102868	2.81631	1.56232	2.09024	2.71334	2.54402	3.05211	0.425565	0.103531	0.290328	2.75532	2.04205	2.36705	1.8934	1.64234	1.88218	0.116806	0.418898	0.192467
GD_transcript_102870	3.62175	2.28538	2.79556	1.22126	1.67941	1.2868	1.20035	1.30477	0.370248	4.34056	6.66751	4.57835	5.04644	4.72567	4.61643	0.778094	0.754179	0.693031
GD_transcript_102873	7.09738	7.50253	3.68733	3.82625	4.28171	3.71058	5.68326	2.69894	4.11623	15.7125	9.40264	7.10987	8.76136	4.34579	4.41636	3.91043	3.58374	1.91455
GD_transcript_102874	2.87952	2.96093	3.40539	1.61475	2.68326	1.45168	0.710689	0	1.35565	3.06505	5.74958	4.74439	1.73761	3.15126	2.40956	0.631393	1.28324	0.539222
GD_transcript_102878	0.0433256	0.10515	0.202582	0	0	0	0.0427725	0.0975527	0.291801	0.259622	0.67834	0.409906	0.0559709	0.154751	0	0.0352196	0	0.0725415
GD_transcript_102879	27.2118	28.7285	24.9762	24.2651	21.0647	27.9553	8.99958	8.37366	7.82732	38.1499	33.1281	35.7153	26.2777	21.4524	18.7909	6.61775	8.39972	7.0241
GD_transcript_10288	7.3625	5.05552	6.00816	4.75674	5.08694	5.26279	3.68744	3.46107	2.90266	0.807049	0.692071	1.19926	3.80455	2.27239	2.31813	1.66412	1.10861	1.14253
GD_transcript_102885	0.322818	0.867848	0.748268	0.423325	0.556894	0	0	0	0	0.0744015	0.478513	0.386958	0.128319	0.177391	0.0471414	0	0	0
GD_transcript_102887	1.51984	0.327878	1.57922	0.664345	0.797297	1.13513	0	0.456281	0.14217	1.5179	1.2203	2.06762	2.39975	0.86168	1.44263	0.411829	1.15838	0
GD_transcript_10289	482.671	441.988	480.243	571.974	569.968	611.635	203.943	198.941	202.051	654.185	662.028	609.588	209.14	224.091	213.747	100.529	92.6544	98.2668
GD_transcript_102890	1.6843	1.39287	1.16674	2.53591	3.01887	3.35455	1.10853	0.618022	0.525181	1.96251	0.300522	0.972088	1.28942	4.71094	2.78299	0.405682	1.33722	1.14892
GD_transcript_102891	25.5341	26.7544	27.2331	21.3506	22.3579	22.4755	9.64415	6.86697	7.55562	32.1843	33.2394	33.46	19.7509	22.1269	18.4698	7.68291	7.4569	8.71009
GD_transcript_102898	0.141381	0.137251	0	0.185399	0.667505	0	3.62897	1.01867	2.7376	0.211801	0.681098	0.629464	0.182645	0.577125	0.134198	0.229858	0.121226	0.473437
GD_transcript_102899	7.85861	2.70651	4.4911	3.53326	4.85874	5.0812	1.97651	1.43242	0.409565	2.57882	3.92108	5.83144	1.25695	1.37483	0.976825	0.897404	1.84501	1.0495
GD_transcript_102900	8.34956	6.27137	10.2146	2.41082	3.64674	5.38931	5.77259	4.64539	3.46094	7.38261	5.28936	6.87784	1.38542	3.23115	3.05382	3.92299	2.84619	4.29659
GD_transcript_102902	0.0836959	0	0.173932	0	0	0.337554	8.96507	6.9727	6.83485	0	0	0	0.756868	0.256239	0.238332	2.92558	4.37763	1.71665
GD_transcript_102910	43.4508	41.5052	45.7151	9.41702	13.4475	11.6502	0.688013	0.62767	0.586718	57.104	43.2441	57.8745	15.3054	34.0761	34.5997	2.41387	0.987273	2.35909
GD_transcript_102913	6.49624	5.56456	4.5265	2.70597	1.89438	1.1302	0.226352	0.0688332	0.450395	10.7624	5.98296	5.52939	4.64044	3.74373	2.9743	0.0621273	0.196594	0.0639816
GD_transcript_102916	0.503594	0.244443	0.501466	0.577836	0.396272	0.451344	0.103576	0.0566951	0.0176653	0.0628689	0.37907	0.467111	0.325288	0.235549	0.677182	0.221744	0.0719671	0.245929
GD_transcript_102917	20.5049	17.4518	18.2077	8.47184	9.84424	9.70186	2.6877	2.49089	3.25609	24.7622	25.1118	23.4245	13.482	10.3856	9.22912	2.96836	3.07541	2.38768
GD_transcript_102918	0	0	0.0569555	0	0	0	0	0	0	0.410581	0.0660162	0	0	0.167816	0.104059	0	0.140999	0.0458885
GD_transcript_102919	0.295376	0.172049	0.122766	0.0774677	0	0	0.349926	0	0	0.796497	0.355741	0.328773	0.228952	0	0.0560741	0	0.0506535	0.247279
GD_transcript_10292	14.9882	16.2909	14.307	11.7552	10.8347	14.4614	6.12404	6.49117	5.04129	23.4205	18.4399	18.4788	16.3518	10.502	8.61093	4.28479	4.827	4.953
GD_transcript_102923	0.834785	1.31417	2.43809	3.75745	2.92934	2.12319	4.12064	6.07574	5.60335	6.18531	6.68448	9.94464	11.8627	11.8116	8.71615	7.04277	7.40929	6.85633
GD_transcript_102924	20.0774	24.4761	19.6181	14.9869	18.8672	28.9638	5.22208	4.62498	5.07085	42.5136	50.4536	31.8881	40.6517	16.2732	11.2879	3.64083	5.3963	1.97172
GD_transcript_102927	3.78947	6.70839	2.08457	1.75387	1.31554	2.39739	0.220064	0.200764	1.12599	1.33576	1.34233	2.72925	5.47144	2.50232	1.05793	0.181205	0.382265	0.746453
GD_transcript_102928	0	0.329654	0.376361	0.534354	0.454249	0.395642	0.201142	0.509725	0	0	0.218117	0.403164	11.7567	11.3896	10.83	0.165624	0	0
GD_transcript_102929	0	0.0618874	0	0	0	0	0	0	0.0536696	0.047751	0	0	0	0.0975858	0	0.0259111	0.0546614	0
GD_transcript_10293	8.5836	4.39307	9.14285	6.92317	5.59564	6.51814	1.48916	1.42324	1.69322	4.51947	2.85479	2.9182	1.15992	1.39276	0.579532	2.51078	2.86391	3.93872
GD_transcript_102932	11.7143	9.04401	10.0634	3.14487	5.33474	4.96011	2.82289	2.49224	2.56259	2.62545	4.2214	4.82539	3.09816	5.4596	5.34073	3.29917	2.53086	3.39765
GD_transcript_102933	1.09099	0.730945	1.91597	1.16871	1.36028	2.14839	0.455096	0.152233	0.18111	0.75965	2.51687	1.41959	1.78658	2.05425	2.63997	0.0499645	0.724653	0.463102
GD_transcript_102934	0	0	0	0	0	0	0	0	0	0	0	0	0	0	0	0	0	0
GD_transcript_102935	7.09995	7.42278	6.17931	8.67386	5.945	7.09753	5.39177	4.427	3.32075	9.81817	8.03936	9.45624	8.07467	4.95427	7.20007	2.86113	4.73496	4.26738
GD_transcript_102936	39.0686	35.2225	35.9133	9.64006	11.476	8.84674	1.34614	1.17468	1.3975	10.0359	9.28207	13.9894	0.459527	1.57302	1.01291	1.25301	1.22	1.19115
GD_transcript_102939	1.11085	3.45089	0.692548	3.20475	2.62234	8.36298	0	0	0	1.99698	1.87302	3.21476	2.29611	0	0.421766	0	0	0
GD_transcript_10294	0	0	0	0	0	0	4.92575	4.42908	8.0989	0	0	0	0	0	0	2.88877	3.75494	1.65277
GD_transcript_102942	0.713947	0.80861	1.11276	1.24831	0.983144	0.639872	0.469888	0.428677	0.200354	3.03041	2.29295	2.25157	5.99511	1.21432	0.225893	0.0967285	0.102028	0.796924
GD_transcript_102943	0	0	0.0820374	0	0	0	0	0	0	0.118278	0.0316961	0.292933	0.0679977	0.0537151	0	0	0	0
GD_transcript_102951	0.248753	0.503099	0.0430785	0	0.0244676	0.278679	0	0.149359	0	0	0.324556	0.161512	0.267796	0.169237	0.118058	0	0	0
GD_transcript_102952	4.14502	6.07252	4.04594	0.988281	2.34247	4.28909	0.868022	1.3349	0.994017	17.6127	15.1277	11.2406	10.3527	3.25587	2.4799	0.469689	1.14163	0.462677
GD_transcript_102959	0	0.186551	0	0	0	0	0	0	0	0	0	0.213891	0.744751	0	0	0	0	0
GD_transcript_10296	30.2452	26.6861	28.8268	20.6869	25.3834	16.235	8.80735	8.52483	7.32747	21.1338	22.2751	25.4707	104.756	147.852	159.757	13.7672	8.42683	12.3565
GD_transcript_102960	25.694	23.0905	23.5333	21.4031	20.3533	28.1124	2.13853	2.16346	1.49867	23.7441	26.5022	24.3499	9.69752	6.17226	5.37448	1.53425	1.14018	1.20299
GD_transcript_102962	0.298652	0.314089	0.20688	0.358998	0.67564	0.702621	0.270269	0.35864	0.33524	0.745677	0.779321	1.13576	2.08985	1.87947	2.81117	0.222544	0.341435	0.187516
GD_transcript_102963	0	0	0	0	0	0	0	0	0	0	0	0	0	0	0	0	0	0
GD_transcript_102965	20.5468	19.6022	24.6364	17.6783	17.3079	16.3747	2.07222	1.4112	1.07024	17.7156	19.049	20.5994	12.107	12.7922	12.7962	1.89856	1.57165	1.68298
GD_transcript_102966	2.2234	1.74337	1.15513	3.25206	5.75339	6.32303	0.168847	0.539135	0.0719941	1.79353	2.26583	2.09406	11.9312	10.036	10.7146	0.903706	0.879894	0.286363
GD_transcript_102968	3.81228	3.46624	2.82116	0	1.2731	0.375008	2.09294	4.5222	1.72217	5.98973	5.3305	4.51242	2.81083	0.910946	3.54801	1.11867	1.76994	0.358073
GD_transcript_102970	0	0	0.37059	0	0.210486	0	0	0	0.150132	0	0	0	0	0	0	0	0	0.149291
GD_transcript_102976	25.4986	26.2377	23.4988	21.1831	19.8049	22.8374	8.0595	8.44771	8.83243	20.4006	25.438	25.2496	20.7339	21.7321	21.2685	8.02007	6.04674	7.61963
GD_transcript_102978	0	0	0	0	0	0	3.87525	4.85581	3.5436	0	0	0	0	0	0	5.68988	11.0706	4.51356
GD_transcript_102979	0	0	0	0	0	0	0	0	0	0	0	0	0	0	0	0	0	0
GD_transcript_102983	0	0	0	0	0	0	3.19833	0	0	0	0	0	0	0	0	0	4.93379	0
GD_transcript_102985	4.4582	3.60666	4.33213	6.8206	4.62875	7.32535	0.0407526	0	0	3.40123	3.72869	3.35413	3.41298	5.30795	3.8399	0.302008	0	0.034558
GD_transcript_102987	8.47687	7.80726	7.22711	9.21589	9.92	8.27916	3.64787	2.61014	3.1718	20.6224	17.19	9.5966	9.17262	6.80232	9.35289	1.35462	2.91979	1.4557
GD_transcript_102988	25.5366	27.6264	20.7859	4.46883	2.08954	8.27027	0.655387	0.0398604	0.447116	34.6094	33.5805	27.3894	2.45852	1.67112	1.00822	0.467702	0.64512	0.148204
GD_transcript_10299	0.680915	1.1481	0.67028	0	0.846007	0.240895	7.2883	7.39145	7.84451	0.429503	0.733749	1.11691	0	0.402302	0.306154	14.7994	8.54258	14.371
GD_transcript_102993	0.417957	0	0	0	0	0	0	0	0	0	0.503374	0	0	0	0	0	0	0
GD_transcript_102995	0	0	0	0	0	0	0	0	0	0	0	0	0	0	0	0	0	0
GD_transcript_102997	8.78092	7.81718	8.28728	7.74358	7.51306	8.40254	0.984233	1.34687	1.29127	7.12301	5.07992	7.46902	4.35918	5.55665	7.17015	1.30916	0.78908	0.674119
GD_transcript_103000	0	0	0	0	0	0	6.97098	14.2904	13.1482	0	0	0	0	0	0	8.23862	16.3828	5.14635
GD_transcript_103001	1.3399	1.44858	1.77195	0.638933	0.862649	1.31005	0	0.109707	0	2.14414	1.46703	1.66087	1.41625	1.33631	0.751536	0	0	0
GD_transcript_103002	0	0	0	0	0	0	0	0	0	0	0	0	0	0	0	0	0	0
GD_transcript_103006	0	0.0830177	0	2.13066	2.11967	2.29928	0	0.154038	0	0	0	0.285553	0.220949	1.39632	0.405856	0.208548	0.0733245	0.429544
GD_transcript_103008	0.540995	0.291775	0.905656	0.788256	0.461178	0.282838	0.356059	0.757939	0.126516	4.00727	5.42965	6.72416	5.39702	3.2819	3.96546	1.63695	1.95857	1.18258
GD_transcript_103009	3.67434	3.43114	3.45429	2.478	2.10652	5.73943	0.967316	0.504273	0.0883821	12.8962	10.3256	7.28372	3.84262	0.964215	2.75693	0	0.450077	0.0292956
GD_transcript_10301	4.37923	4.80888	4.10275	2.07113	1.90658	1.83375	9.7452	8.50254	9.70054	2.58117	2.20479	2.99654	4.77632	8.71837	6.13293	7.35323	8.03311	6.58104
GD_transcript_103012	5.94608	5.73287	7.89225	0.934614	1.73055	0.766521	0.261343	0.183402	0.120005	2.80655	4.12018	4.89579	0.841813	1.37155	1.04376	0.0662136	0.0349207	0.0511425
GD_transcript_103014	1.11146	0.314708	1.01053	0.850214	0.71061	0.124518	0.182879	0.542228	0.155954	0.416267	0.446204	0.463925	0.777759	1.08701	1.14292	0.225878	0.317672	0.42647
GD_transcript_103016	0.640956	1.81485	1.44299	2.80171	0.882631	2.65685	0.316386	0	0.404708	0.800173	3.21645	1.30795	1.51805	0.872141	1.52099	0	0	0.313009
GD_transcript_10302	20.0834	22.6246	24.7738	18.4964	15.9724	26.9032	6.11421	8.35082	10.7294	23.4901	30.4827	17.6522	35.8421	11.8004	15.1894	3.25936	2.9468	2.87712
GD_transcript_103023	1.99081	1.97659	2.16261	1.54265	1.97598	1.8248	0.357344	0.163001	0.190458	3.72801	2.8881	3.72674	1.46128	0.784956	0.90189	0.478145	0	0.227269
GD_transcript_103024	6.5376	8.75655	5.78883	9.64156	7.80601	11.7186	1.79593	0.665609	0.590274	8.00545	8.8094	10.4406	9.42493	6.38165	7.10483	0.631572	1.18612	0.698015
GD_transcript_103025	1.45803	1.38822	1.6024	1.34206	1.4231	1.26277	0.179927	0.176773	0	0.714083	1.38454	0.577372	0.923678	0.872735	1.01136	0.239327	0.156272	0.17605
GD_transcript_103027	1.35777	1.22642	1.97514	1.00637	1.18454	1.20631	1.76005	1.78645	1.85876	0.990497	0.483466	1.44558	1.75406	0.819326	1.04224	0.220747	0.364448	0.425019
GD_transcript_103029	5.04115	5.46789	4.46209	1.46904	1.65284	2.21722	0.33793	0.308292	0.576355	17.2952	21.7371	17.2491	6.27129	4.16012	3.98755	1.01185	0.747098	1.19835
GD_transcript_103031	3.43609	2.78953	3.00659	1.15941	1.35191	1.59382	1.1109	0.325758	0.507507	2.82965	3.38809	3.51147	1.58349	2.21468	2.61304	1.48644	1.22329	1.09344
GD_transcript_103033	0.27421	0.432577	0	4.35995	3.96483	2.58048	1.86113	1.91399	4.67478	12.6832	10.7744	4.12039	36.1771	1.50412	7.25531	2.67488	5.90738	0.430425
GD_transcript_103035	2.23663	1.51393	2.98496	0.376713	1.01723	2.45513	1.21545	1.2567	1.12288	2.48994	1.77934	2.16976	2.5183	1.80088	1.71398	1.20099	1.42514	0.704309
GD_transcript_103037	1.67183	1.18036	1.10545	1.39512	1.07635	1.36215	0.600175	0.821305	0.38386	2.27686	2.8677	2.31197	2.42157	2.22313	2.11586	0.700109	0.955663	0.593769
GD_transcript_103038	1.37705	2.13057	2.45927	4.90948	1.98093	6.19016	0	0.232545	0	5.80203	2.33223	6.37049	3.22438	3.68892	2.65504	0.769595	0	0.720514
GD_transcript_103039	11.2931	11.11	15.6606	11.2979	10.3731	13.092	1.30035	1.9642	1.92694	16.6916	11.5466	19.9965	9.95855	15.1607	14.962	4.30047	7.01704	3.9769
GD_transcript_103041	20.634	17.8099	15.7009	40.4063	26.8231	21.0037	7.04985	12.1879	15.6443	15.899	15.3002	25.3384	19.9795	47.9124	52.5408	14.8812	4.7022	12.9803
GD_transcript_103042	0	0	0	0	0	0	0	0	0	0.544959	0	0.506125	0	0.123744	0	0	0	0
GD_transcript_103043	2.21068	1.50228	1.37823	1.15958	0.260934	0.297197	0.872982	0.696865	0.558341	1.15913	1.73061	0.615158	3.42708	0.67681	1.57378	0.988389	0.568659	0.370142
GD_transcript_103047	1.85845	1.26292	1.8345	0.934206	1.42583	1.16594	0.856202	1.6738	1.46029	1.76327	0.261129	0.655048	1.84066	2.24428	1.49943	0.352506	0.212468	0.466749
GD_transcript_103050	0.308171	0	0	0	0	0	0	0	0	0.923333	3.71151	1.37206	0	0	0.292515	0.250513	0.792716	0
GD_transcript_103052	4.92227	3.56605	5.62985	5.08194	7.58757	8.91366	1.39618	1.91886	1.73181	9.74027	10.4186	11.7549	8.96892	7.38493	8.83885	2.6576	2.96069	2.84456
GD_transcript_103053	6.23459	6.98171	3.70949	5.56353	5.34359	5.00808	0	0	0.261351	9.53373	12.4938	5.3846	9.15712	0.448807	4.98476	0.609857	0.598907	0.194915
GD_transcript_103054	6.44683	3.82466	4.73162	2.95219	4.83136	3.98953	1.21229	0.96772	1.72301	8.20156	6.65516	4.66993	3.63543	3.1329	2.8654	2.74511	1.31614	1.02801
GD_transcript_103057	1.33607	1.71817	2.39792	1.7748	1.65893	1.65621	0.171301	0.40632	0.350593	1.61164	1.98528	1.02361	1.18805	1.1687	1.56466	0.479576	0.773656	0.435786
GD_transcript_103059	3.50408	4.09848	3.68485	2.26984	1.39527	2.09998	1.66715	0.380234	0.888564	3.9845	3.81344	5.12205	2.34521	2.84354	2.04373	0.892296	1.19458	0.848241
GD_transcript_10306	5.99131	5.22424	5.33071	3.34026	2.4984	3.71376	0.74378	0.549299	0.362443	13.3289	11.2341	11.3808	8.62057	4.35684	5.2783	0.262475	0.522949	0.540617
GD_transcript_103060	0	0.0958227	0.0512809	0	0	0.199045	0.779564	1.06679	0.830988	0.0739348	0.713268	0.109866	0	0.251827	0.32792	0.320953	0.29622	0.702382
GD_transcript_103061	1.40634	1.36527	1.37182	7.4897	6.13166	11.0352	0.708361	1.60266	1.039	4.34264	3.80231	3.86546	8.45372	4.65706	6.4838	1.14322	1.96875	1.24943
GD_transcript_103062	0	0	0	0	0	0	0.0651292	0.13864	0.0925673	0	0	0	3.12497	2.1544	3.27712	0	0	0
GD_transcript_103063	3.2027	1.24738	4.14483	1.58437	0.837539	0.953936	0.88985	1.22634	0.290619	3.99348	3.02573	3.07385	0.545054	0.958992	1.85676	0.779487	1.15107	0.834862
GD_transcript_103064	4.99304	4.19365	3.38101	3.05309	5.29748	5.31719	7.39394	6.44229	8.64328	4.20225	2.53376	3.02857	7.21134	10.3627	11.8218	5.60944	5.41168	6.36395
GD_transcript_103069	1.76593	2.91741	2.89725	2.2548	2.65119	2.62396	1.10109	1.2696	1.38238	0.88184	0.914165	1.25867	3.32196	2.08671	1.44096	0.339995	1.59388	0.22046
GD_transcript_103075	2.58936	2.57931	1.6845	2.09638	1.00991	2.23998	0.355659	0.304187	0.28434	4.41879	4.82696	4.4861	1.65801	1.79229	1.88077	0.347767	0.57919	0.282747
GD_transcript_103077	0	0	0	0	0	0	0	0	0	0	0	0	0	0	0	0	0	0
GD_transcript_103079	0.139319	0	0	0	0	0	12.2411	19.5744	9.14865	0	0	0.310142	0.179981	0	0	4.41686	5.85344	5.13186
GD_transcript_103080	2.24353	2.5219	2.06535	1.41941	2.18353	1.50807	0.816012	0.939417	0.712441	0.737063	0.711064	1.40194	0.381361	1.1247	1.9054	0.367955	0.202495	0.675498
GD_transcript_103083	23.9664	20.7077	24.6798	13.8252	13.2036	14.4206	6.17229	4.77526	6.34723	34.8019	25.3948	41.3788	11.5215	19.4852	20.4798	11.1115	11.7728	7.59452
GD_transcript_103084	6.55948	7.64147	9.6469	5.82271	7.54384	5.42668	0.166044	0.333259	0.141598	20.2581	16.9749	11.3823	29.5068	14.9672	16.5076	0	0.115372	0.112644
GD_transcript_103085	1.9428	1.48899	1.69996	0.268176	0.724151	0.824789	0	0.0920934	0.344339	1.22546	0.862047	2.39009	2.11354	1.98265	1.35881	0.166243	0	0.0856024
GD_transcript_103086	3.73474	3.32922	3.92947	2.55657	2.5784	4.42089	2.7595	1.75589	1.52267	4.32819	5.29011	4.99365	4.33928	4.81814	3.23288	1.012	2.01404	1.43549
GD_transcript_103087	0	0	3.01689	0	0.331649	5.66609	4.80813	2.86805	3.39058	24.2737	27.749	5.00398	23.4732	2.67628	3.64497	0.837501	0.160616	0.940907
GD_transcript_103089	2.62108	1.78805	2.99951	1.83469	2.21579	2.57135	1.53859	0.781574	1.34188	4.0858	3.30606	3.13428	1.69305	2.06036	2.28621	0.475086	0.789637	1.1861
GD_transcript_103090	4.91361	4.35458	4.5541	2.80637	3.65765	4.09692	0.0507061	0.0308392	0.0432407	1.69278	2.45372	2.21054	3.0301	3.35459	3.64019	0.514944	0.601877	0.501648
GD_transcript_103091	7.47922	9.34291	10.9714	7.71645	7.52974	8.35438	2.0631	1.38685	1.89825	17.3835	16.2272	14.2625	10.7989	9.54083	7.15147	2.99524	2.87642	1.33514
GD_transcript_103099	1.57928	1.53315	1.11163	0.91301	1.36298	0.867515	0.150882	0.152943	0.44319	2.00974	1.20667	2.34379	0.943326	0.987802	0.886534	0.317499	0.203849	0.0568654
GD_transcript_1031	0	0	0	0	0	0.165696	0	1.28451	0	0	0	0.0391965	0	0	0.551528	0	0	0
GD_transcript_10310	6.95161	7.06491	7.2232	28.0125	31.4533	26.8197	4.93268	5.54355	4.84657	0.976324	1.00293	1.0478	52.2463	60.4118	52.8908	10.3602	11.8902	8.39608
GD_transcript_103100	0	0.180333	0	0	0.65777	0	0	0	0	0.278282	0.894887	1.03381	0	0	0.176322	0	0.159277	0
GD_transcript_103101	2.33594	1.75792	1.97563	0.949835	1.15417	1.53367	0.28603	0.16309	0.198184	2.25158	1.94098	2.23726	0.65501	1.03486	0.498456	0.0736006	0.310532	0.333508
GD_transcript_103103	0	0.201168	0.123038	0	0.698826	0.119392	0	0	0	1.02	1.06959	0.560151	0.458917	0.422944	0.421486	0.601609	0.126914	0.223044
GD_transcript_103104	18.5857	25.3287	17.7485	15.3429	18.4482	19.0845	6.88502	6.48841	4.93253	12.41	11.8529	18.1652	16.4642	19.1115	18.1288	4.48935	8.66623	6.75719
GD_transcript_103105	1.32464	0.788164	0.710397	0.0560342	0.958285	0.689344	0.126555	0.23091	0.107922	3.45675	2.3673	1.6171	1.04884	0.566892	0.486716	0	0.219833	0.071545
GD_transcript_10311	10.3075	8.47236	10.8222	6.92317	6.10433	12.6983	6.84303	7.76314	7.37758	14.1503	12.9763	14.2712	17.6772	12.095	12.4429	3.6494	6.52848	3.99885
GD_transcript_103116	1.42437	1.22523	1.70483	0.993024	0.80869	1.06651	0.231397	0.162386	0.227687	2.21485	4.66866	4.91679	4.98455	6.25595	4.50098	0.894054	1.82424	1.2679
GD_transcript_103117	19.4033	13.6233	17.6346	9.43369	11.9595	10.8972	3.00088	1.77949	3.11353	8.57616	12.386	15.5635	7.00291	13.9075	11.8777	5.64205	2.82355	6.53146
GD_transcript_10312	25.7149	22.5402	26.6825	20.3917	19.5331	19.1311	8.9082	9.82938	10.1489	25.9137	28.4789	27.7888	16.7714	21.9112	24.3409	7.10322	7.76763	7.16594
GD_transcript_103120	1.63278	3.51477	0.811404	4.84083	4.52479	5.34449	0	0	0	7.55085	5.89941	4.18791	7.1534	1.59383	2.76275	0	0	0
GD_transcript_103121	3.7268	4.63423	3.21975	1.15314	2.07587	4.55984	1.94296	1.43313	2.29146	8.28051	14.827	9.50818	10.4405	3.76053	4.09393	1.08927	1.00533	1.05167
GD_transcript_103123	0.76946	0.424424	0.599641	0.229324	0.412826	0.822848	0.0863223	0.0630011	0.103059	0.812142	0.336987	0.291975	0.338877	0.624628	0.331987	0.0284317	0.0149947	0.0732008
GD_transcript_103124	0	0	0	0	0	0	0	0	0	0.216375	0	0	0	0	0	0	0	0
GD_transcript_103130	0.201881	0.0489961	0.576862	0.132368	0.119143	0.373178	0.174391	0.11364	0.12747	0.642675	0.364708	0.252795	0.619408	0.721079	0.982079	0.0820549	0.238014	0.31689
GD_transcript_103133	0	0	0	0	0	0	0	0	0	0	0	0	0	0	0	0	0	0
GD_transcript_103137	0	0	0	0.325998	0.293429	3.00787	0	0	0	0	0	0	0.321156	0	0	0	0	0
GD_transcript_103139	5.39199	4.09133	4.89426	4.95765	5.34019	4.16599	1.89675	1.11639	1.56532	3.34248	3.80679	2.69039	5.12422	4.68038	4.7651	0.352669	0.690841	1.08959
GD_transcript_103140	0	0	0	0	0	0	0.152118	0.83266	0.778333	0	0	0	0	0	0	0	0	0.25799
GD_transcript_103141	2.63715	1.93739	2.68463	0.116831	0.4627	2.41942	0	0.465399	0.690054	2.77615	3.47654	3.49065	1.91059	1.92752	1.53912	0.246241	0.595857	0.77569
GD_transcript_103142	4.69862	4.25842	5.04433	3.16033	3.41761	5.75727	0.650436	0.749545	0.291934	8.36362	7.93496	6.94745	2.21745	3.96341	3.57124	0.493298	0.609523	1.29183
GD_transcript_103144	0	0	0.423693	0	0	0	0	0	0	0.916296	0.736644	1.13467	0.263387	0	0	0	0	0
GD_transcript_103145	11.5627	13.7709	13.8104	13.5995	11.6077	12.3395	49.5439	51.0498	48.4215	5.71446	7.17823	7.62917	6.39078	9.42779	11.0319	21.3666	12.4185	25.7965
GD_transcript_103146	6.24091	4.3336	6.48473	3.80782	4.65512	7.6909	0.556222	0.390337	0.36487	6.62251	10.1262	10.8057	4.53511	4.46711	4.60745	1.12739	1.96955	1.26989
GD_transcript_103148	15.0588	11.9741	13.7942	11.1078	13.0969	12.3199	0.92916	1.65072	1.2511	11.7992	14.1989	12.9019	7.55122	8.39161	9.96806	1.85231	3.78018	3.35904
GD_transcript_103149	0	0	0	0	0	0	0	0	0	0	0	0	0	0	0	0	0	0
GD_transcript_103152	5.3944	5.23684	5.31014	3.32216	4.02138	5.40234	1.37989	1.12118	1.43415	8.08128	9.44278	8.82417	1.97498	2.5408	3.35829	0.710142	0.973765	0.585071
GD_transcript_103153	224.907	253.99	254.262	23.994	49.9572	27.0494	91.0256	96.472	97.1398	274.305	327.57	290.851	126.853	123.931	112.983	128.784	113.284	141.186
GD_transcript_103154	2.82881	1.28155	2.1947	1.13759	1.60269	2.07895	0.260651	0.611462	0.730336	1.97764	1.4082	2.5609	3.02101	2.69439	3.15052	1.10378	0.420427	0.568365
GD_transcript_103155	2.28382	1.87069	1.70562	9.9205	9.01363	9.30682	1.3387	2.89254	0.540763	7.05655	2.14887	5.95791	19.6385	9.61403	7.45181	0	1.83585	0
GD_transcript_103156	0.387127	0.400066	0.363324	0.131008	0.309539	0.251826	0.0123285	0.0112473	0	0.617366	0.360963	0.375298	0.435585	0.318604	0.248925	0.0101515	0.0107077	0.0522726
GD_transcript_103158	4.41423	2.08519	3.14566	3.28241	1.79664	2.11454	1.0519	0.335114	0.825839	1.11482	1.8536	4.14151	1.68238	1.82953	3.29098	1.45734	1.45017	1.79817
GD_transcript_103161	0.185449	0	0.0770778	0	0	0	0	0	0	0	0	0	0.0718728	0	0.158426	0	0	0
GD_transcript_103165	0	0	0	0	0	0	0	0	0	0	0	0	0	0.0588319	0	0	0	0
GD_transcript_103167	7.42662	6.54395	7.80367	4.18946	4.04731	3.23809	1.61828	2.53089	2.50658	5.78839	7.89685	6.96308	2.83072	5.18922	5.2235	1.40051	1.57763	1.61034
GD_transcript_10317	8.51177	11.9938	6.15743	7.39413	9.49563	7.38722	4.11291	7.2456	5.26106	22.5436	12.9763	10.0738	23.4768	7.80676	12.5793	3.41583	7.20597	2.64586
GD_transcript_103170	7.1441	8.4566	7.53359	4.94538	5.95598	5.60549	0.524379	0.167436	0.402458	7.47981	8.63612	8.42483	3.25939	3.84861	5.04177	1.12263	1.61681	1.46741
GD_transcript_103172	5.98363	5.5068	6.51584	1.94595	3.36183	3.50727	0.543466	0.344905	0.523903	11.3664	8.82075	7.96557	4.76171	3.1509	3.72586	0.466956	0.307837	0.480893
GD_transcript_103173	3.72379	4.29284	3.06317	2.74678	5.67727	4.06749	0.229766	0.0698713	1.11031	2.9055	4.01765	3.19497	4.50998	5.70028	4.34463	0.504514	0.399117	0.649466
GD_transcript_103174	0.042209	0.0273174	0.043858	0.129151	0.0830343	0.189148	0	0	0.011845	0.0421551	0	0	0.545284	1.14866	2.02995	0	0.0603196	0
GD_transcript_103175	5.70931	8.00405	7.93968	6.37853	5.47661	5.95946	1.7369	2.81183	3.35444	8.47552	8.53801	8.88909	3.05277	7.02341	7.02377	2.87441	3.69743	3.3212
GD_transcript_103176	0.134193	0	0	0	0	0.0601351	0.662401	0.120861	0.0564877	0.0670112	0.430982	0	0.144467	0	0	0.290897	0.0575316	0.112342
GD_transcript_103177	0.771612	1.03444	1.10719	0.867298	0.867389	0.493967	0.362743	0.728043	0.464006	3.13756	2.34539	1.71771	4.6993	2.6998	3.10404	0.328558	0.126022	0.369125
GD_transcript_103181	13.0893	10.5932	12.9766	7.15463	7.94642	6.39273	2.61903	5.20693	3.07624	15.9721	5.3653	8.13427	9.86126	3.3203	1.94799	2.50241	6.07304	1.0057
GD_transcript_103182	3.31353	4.53269	4.22548	11.3567	11.8221	12.3514	1.18954	1.22086	0.760803	6.76903	7.34654	7.87929	47.9626	26.2067	33.4535	0.367307	0.452003	0.37827
GD_transcript_103183	9.63724	10.3256	10.5022	8.09123	9.01689	9.875	4.46703	1.58776	3.26517	20.3356	19.5334	17.2677	18.3714	8.33573	9.37078	2.57954	3.52705	3.05009
GD_transcript_103185	0	0	0	0	0	0	8.98645	11.6887	17.3754	0	0	0	0	0.367898	0	48.5003	13.7554	57.7193
GD_transcript_103188	4.92936	5.10249	3.6409	0	0.2103	0.159684	11.0521	9.65483	11.4499	0.978684	0.894092	3.20609	0	0	0	2.26908	2.03694	2.98316
GD_transcript_103193	3.23916	3.03185	3.38984	3.19716	3.82329	3.82396	0.607469	0.407801	0.312775	5.6874	6.27819	5.51795	3.40465	3.76769	3.58154	0.254819	0.517651	0.213828
GD_transcript_103194	2.18502	1.78627	3.25621	1.84737	0.339348	0.888971	0	0.517877	0.338861	0.473774	0.657892	0.928027	0.817113	0.997563	1.30991	0.607651	0.172562	0.240688
GD_transcript_103197	2.20353	0	0.627525	3.53171	1.71467	0	0.644562	0	0	0	0.530772	0	0	0.199888	0	1.44628	0	0
GD_transcript_103199	0.0760786	0.664708	0.316203	0.299295	0.718384	0.204555	0.225322	0.27408	0.640494	0.683834	0.54976	0.0846805	1.1794	1.24223	0.216641	0.371068	0.391398	0.0636905
GD_transcript_1032	2.62917	2.95015	2.00457	1.27611	1.99497	1.83614	0	0.123011	0	2.73665	4.97591	1.91929	1.87471	1.74228	2.93315	0.08327	0	0.414484
GD_transcript_103200	0.128028	0	0.332573	0	0.277044	0.114744	0.0631965	0.249833	0.0359282	0.0958982	0	0.0237505	0	0	0	0	0.0365921	0.0357268
GD_transcript_103202	0	0	0	0	0	0	0	0	0	6.5955	0.964067	9.54094	0	0.476524	1.01308	0.623597	0	0
GD_transcript_103204	0.433537	0.150312	0.209149	0	0.347237	0.187339	0.0305716	0	0.0521412	0.835041	0.0745911	0.379151	0.340044	0.221216	0.146969	0.0125866	0.0531047	0.0259245
GD_transcript_103206	15.4348	14.6347	14.9165	16.9812	16.3269	20.4423	4.26139	2.82738	2.91821	15.6274	16.1473	15.542	11.3639	11.046	10.3362	6.35324	5.35545	6.87138
GD_transcript_103208	0.755628	0.366779	0	0.495443	1.11486	0	0.37299	0	0	0.282999	0.227514	0	0.244043	0.578348	0	0	0	0
GD_transcript_103210	3.27208	2.97798	2.86867	0.67044	0.844842	1.51211	0	0	0	15.6247	10.5909	12.0643	4.35918	0.417401	1.64998	0.415607	0.0876755	0.513614
GD_transcript_103211	0	0	0	0	0	0	0	0.308656	0	0	0	0.0762906	0	0	0	0	0	0
GD_transcript_103214	6.73684	4.52035	8.28681	4.28724	2.33874	5.12774	0.537935	2.543	1.00088	6.67878	9.12784	8.27046	8.44713	4.39801	2.82115	2.45633	2.37854	1.32703
GD_transcript_103215	2.71493	1.05029	1.54837	1.15104	0.939672	1.34469	0	0	0	1.74309	0.147509	2.1585	1.10758	0.145823	0.871921	0	0	0
GD_transcript_103216	2.28558	1.36445	2.45677	1.17131	1.27135	1.27145	0.376067	0.212949	0.154821	2.1646	1.61364	1.85683	0.81453	1.46115	1.28423	0.256271	0.439256	0.318903
GD_transcript_10322	5.67147	3.90286	1.93948	2.63598	2.37263	4.87391	7.76072	7.3387	5.3489	10.5398	15.3039	7.79101	4.54446	0.769268	2.52132	0.962923	1.84669	1.29217
GD_transcript_103220	8.55643	8.91136	7.55279	11.7651	15.1491	16.9753	0	0	0	14.1872	12.4562	11.5119	12.9318	5.34091	8.51601	0	0	0
GD_transcript_103221	1.4262	1.07687	0.493974	0.207804	0.748175	0.426076	0	0	0.266822	0.949589	1.33597	1.41107	0	1.61718	1.05292	0.128818	0.135876	0.265327
GD_transcript_103222	8.40739	8.41168	9.85012	11.1937	11.493	18.6839	0.29643	0.386331	0.505575	15.551	16.9449	15.9468	10.1408	7.26663	6.31094	0.55791	0.441358	0.502742
GD_transcript_103229	0	1.43377	2.53389	0.270242	0.283784	1.56994	0	0	0	1.33781	0	1.07044	0.887428	1.96288	1.6953	0	0	0.172524
GD_transcript_103234	7.22597	5.97634	6.20164	3.83951	4.03191	6.03047	1.50086	1.18328	1.54851	12.0061	11.7091	12.0331	7.90443	6.35906	6.09283	1.32738	1.52885	1.93265
GD_transcript_103236	0	0	0	0	0	0	0	0	0	0	0	0	0	0	0	0	0	0
GD_transcript_10324	11.9301	11.2328	14.0764	10.2725	8.27073	12.7534	1.34806	2.94511	1.87564	18.3029	19.3884	14.9588	10.0735	12.6882	10.3008	1.89871	2.12598	3.09852
GD_transcript_103246	17.5801	12.1215	20.4484	12.1426	11.8033	9.80425	2.06174	2.38846	2.33496	9.18718	10.3004	11.9178	5.59572	11.4005	12.8483	4.60796	2.39705	5.13402
GD_transcript_103247	0.418538	0	0.724816	1.28064	1.1527	1.68801	2.52508	2.68057	2.97549	8.91742	8.00917	10.9736	5.46703	0.996624	2.1188	1.70116	5.34321	0.42825
GD_transcript_103249	20.2552	18.2507	22.9057	37.136	38.0723	34.3186	5.01681	3.95367	3.997	12.7595	13.792	13.49	12.2051	17.7247	16.871	3.99517	3.33442	4.414
GD_transcript_10325	35.6415	34.4953	38.7993	21.6627	22.6984	18.6607	5.60272	4.72066	4.0779	52.3111	44.7105	43.4535	22.0881	25.1584	26.9687	8.22767	8.08956	11.7415
GD_transcript_103251	2.46938	1.85082	3.09412	0.976224	1.6288	2.02603	0	0.065413	0	0.571223	0.940323	1.3945	0.328394	0.555892	0.155113	0	0	0
GD_transcript_103252	3.79824	3.65393	2.96444	2.50166	2.41402	2.44914	0.695654	0.83587	0.708988	3.8878	3.08415	4.5529	2.06486	1.98193	2.3002	0.586785	0.486305	0.834507
GD_transcript_103253	0	0	0.0890842	0.224855	0.303586	0	0	0	0	0.256876	0	0	0.332273	0.262481	0	0	0	0
GD_transcript_103254	0	0	0	0	0	0	0	0	0	0	0	0	0	0	0	0	0	0
GD_transcript_103256	5.32799	4.37662	5.05705	3.13511	2.55986	3.44364	0.522625	0.322985	0.963243	5.90959	6.76649	7.73613	5.00786	3.60744	3.66332	0.791267	0.4832	0.857772
GD_transcript_103257	11.3873	10.4914	12.209	22.8269	22.7723	19.3065	6.22959	6.46711	6.83897	10.1051	7.33768	10.0914	7.49597	10.5106	8.46804	8.90301	7.83602	6.07201
GD_transcript_103259	9.08954	8.37025	11.1717	6.33436	7.44877	7.68095	1.28193	0.725088	1.83656	10.1932	9.41455	14.4821	17.144	18.2075	15.4561	4.5178	2.87256	6.39195
GD_transcript_103264	0	0	1.94999	0.623906	0.0311986	2.52294	1.4352	1.28552	1.13489	0	0	0	0	4.80143	0.752678	0	0.0453279	0.774481
GD_transcript_103265	0	0	0	0.446277	0.401692	0	0	0	0	0	0	0	7.25421	21.1855	29.8805	0	0	0
GD_transcript_103267	0.431332	0.289893	0.275805	0.45685	0.372046	0.579869	4.83148	3.81007	4.73468	0.347939	0.419582	0.129258	0.342907	0.507901	0.299192	1.84756	2.26173	1.91659
GD_transcript_103268	4.86637	4.84906	6.19729	3.48906	4.96173	4.45454	0.576119	0.0445415	0	2.22264	3.6452	3.82024	2.37668	4.27982	3.39865	0.530669	0.890501	1.15098
GD_transcript_10327	318.599	315.255	332.389	1078.22	1002.47	955.221	17.0189	19.8931	17.4462	254.328	287.988	273.552	677.859	956.786	886.787	28.6989	17.553	28.8338
GD_transcript_103273	1.10617	0.390495	0.313469	1.18683	2.37391	0.811146	0.297831	0	0	1.50649	1.09001	1.11931	2.59823	1.94986	0.954524	0	0	0.252559
GD_transcript_103278	0	0	0.491733	0.143212	0	0	3.48605	0.459013	2.02273	1.6906	0	0.931946	0.376227	0.185751	0.483757	0	0	0
GD_transcript_103279	11.653	10.9974	10.2942	9.53074	11.4061	8.62448	0.481015	0.109707	0.239281	12.9561	12.5675	14.1908	9.70392	15.2899	17.0733	11.1231	9.29552	12.9847
GD_transcript_103280	2.68903	3.29521	3.98501	1.38737	1.66502	1.77789	1.26207	2.10425	2.07829	3.10385	2.76076	2.208	1.82236	1.61953	1.54819	1.29005	1.32294	0.811896
GD_transcript_103281	0.436087	0.441757	0.394021	0.721041	0.223795	0.841158	0.0187183	0.0170766	0	0.369255	0.548045	0.400978	0.440896	0.464383	0.467925	0	0.0162574	0.0634918
GD_transcript_103286	2.00162	1.14753	2.47286	2.5008	1.17199	3.17825	0.871336	1.17818	1.92397	1.93611	2.79033	2.42091	0.692269	2.20353	2.42354	1.29401	1.28383	0.633332
GD_transcript_103287	11.4116	11.7097	9.70711	9.53696	8.86332	14.7055	0.70047	0.159759	0.64712	17.627	20.0815	18.4276	19.4781	12.6715	12.3472	0.528714	0.760475	0.445496
GD_transcript_103289	25.3299	24.2804	25.5738	33.9133	32.6898	28.7286	4.64444	5.88885	4.85571	4.57905	3.32915	6.33105	9.13356	11.7177	7.61912	1.77172	0.546961	1.06806
GD_transcript_10329	0.107168	0.138718	0.148474	0.702672	0.674636	1.68086	0.1058	0.321736	0.240596	0.535158	0	0.198809	16.7521	11.7387	11.5626	0.145196	0.122521	0
GD_transcript_103290	19.2971	15.9926	19.3118	17.9002	18.6048	15.4818	7.15502	6.82783	7.01871	29.3418	28.5691	28.0613	19.0991	23.7995	28.0661	6.66867	4.34623	7.79829
GD_transcript_103291	0	0	0.284001	0	0.215075	0.979858	0	0.41028	0	0.545949	1.64591	3.24509	0.941592	0	0	0	0	0.0762724
GD_transcript_103292	0	0	0	0	0	0	16.6163	27.0624	11.6022	0	0	0	0	0	0	0	0	0.472837
GD_transcript_103293	14.8483	11.8406	12.9343	24.3024	22.3027	18.6858	1.7359	2.36291	2.44371	9.28227	8.97501	7.7665	5.9493	10.1114	8.26564	3.10831	2.89571	3.99551
GD_transcript_103294	0	0	0	0	0	0	0	0	0	0	0	0	0	0	0	0	0	0
GD_transcript_103296	1.08432	2.12553	1.36501	1.06643	0.910664	1.06526	0.123516	0	0	7.65342	5.90173	4.82766	1.07753	1.74496	1.99908	0.559378	1.05489	0.349136
GD_transcript_103297	5.66352	3.38345	4.97943	8.71222	7.58471	3.22124	0.860186	1.47139	0.733543	0.163162	0.524689	1.93965	1.54772	3.77904	4.65214	0.885365	2.14791	1.45886
GD_transcript_103298	4.51802	2.61297	1.93108	1.89085	6.127	3.74771	2.30925	2.30873	2.42786	0.912052	1.54365	1.10563	1.07627	3.85861	3.6802	2.50057	1.51111	3.24583
GD_transcript_1033	1.42771	1.69401	2.21607	3.85999	3.70321	6.232	0.469826	0.365121	0.281942	1.55791	2.50493	2.4916	5.10058	3.16582	3.46323	0.171939	0.589418	0.132803
GD_transcript_10330	18.6397	18.2347	20.1143	18.1792	16.7021	16.4643	11.8423	13.8766	12.8503	22.5436	15.5283	14.9908	23.2449	28.2216	30.2039	7.00684	8.12981	7.96764
GD_transcript_103302	0	0	0	0	0	0	7.92666	7.75977	8.54986	0	0	0	0	0	0	3.42739	5.43848	3.74454
GD_transcript_103304	28.5188	27.8526	31.6412	34.5254	39.1874	40.8803	46.0905	42.5897	45.9941	58.8093	63.4697	81.4139	76.0708	91.1249	84.4714	33.1336	36.5693	35.9922
GD_transcript_103305	19.6186	17.1227	18.2535	20.4701	17.5344	19.0836	1.3269	1.01939	1.94547	11.8692	12.2116	12.5194	7.37188	8.80736	9.15431	1.99351	1.29399	1.89508
GD_transcript_103306	14.9464	13.7053	12.4421	7.00798	7.58966	12.1022	0.0846401	0	0	54.0296	53.4523	31.9049	44.1554	11.52	11.5016	0	0	0.0717743
GD_transcript_10331	8.64475	10.7953	9.73433	4.24484	3.10156	5.01731	8.64717	6.8598	6.95727	5.53395	4.95347	11.1058	2.50908	2.83707	2.92799	4.3031	6.20419	5.80244
GD_transcript_103312	28.6465	28.2657	29.5054	36.0463	34.4775	35.1443	1.42176	1.38166	1.34423	50.8882	52.0341	51.0864	39.9195	40.4805	46.3588	3.02856	2.87236	3.35484
GD_transcript_103313	0	0	0	0.215728	0	0	0	0	0.0346245	0	0.0495325	0.0915549	0.159393	0	0.117114	0.13373	0	0.103291
GD_transcript_103314	4.49366	2.63293	5.1389	3.34735	3.4837	2.89545	4.51504	6.01093	3.71599	0.517838	4.16309	0.739902	4.49989	3.01201	5.24969	6.70061	9.96322	4.49652
GD_transcript_103319	2.19995	2.24182	2.24331	1.34389	1.4193	2.62689	0.741941	0.86147	0.966316	7.1032	5.79281	7.72631	1.76524	2.24509	2.77561	0.533173	0.363207	0.732115
GD_transcript_103321	2.07519	2.31677	2.56057	5.37454	6.33786	6.41659	0	0.0467254	0	2.56478	2.68674	2.48306	1.10586	1.56185	1.05875	0.0421733	0.0444839	0.0434321
GD_transcript_103324	9.81623	4.3677	9.90224	1.0727	1.93107	0	0	0	0	0	0	0	0	9.8924	5.51289	2.52689	0	1.36964
GD_transcript_103325	5.28592	5.01219	3.7042	9.83328	7.25482	9.58514	2.6699	2.76788	3.10475	21.5464	19.3947	17.3771	22.7094	9.03243	7.8178	0.699503	1.26485	1.33785
GD_transcript_103326	0.254949	0.346503	0.158946	0.100298	0.12037	0.068549	0.478218	0.0229619	0.0429275	1.90968	1.47385	1.90129	2.63488	2.52374	2.44417	0.269424	0.415347	0.640304
GD_transcript_103327	5.12693	4.65259	3.53219	3.94621	3.02574	4.04559	3.19093	2.71031	3.61255	11.1035	7.65128	6.38893	7.55922	4.77715	4.02014	1.94795	1.91133	1.77282
GD_transcript_10333	3.58579	3.94759	3.07289	54.7297	38.3099	15.8534	0	0.0332941	0	0.664555	0	0.246879	10.3631	34.6695	45.6156	0.0601011	0	0.0309475
GD_transcript_103331	4.49117	4.47999	3.98162	3.83625	5.59287	5.20689	1.46438	1.59572	1.07534	2.09869	2.4812	2.84345	5.2697	7.02213	7.00073	1.67472	1.83713	2.24212
GD_transcript_103332	4.68715	3.60416	3.32721	1.88654	2.10888	3.52496	0.274889	0.0417967	0.156279	6.77843	7.21002	5.94027	3.44725	2.34429	2.00427	0.320661	0.397917	0.407933
GD_transcript_103333	0.50316	0.488464	0.457465	0.742291	0.352625	0.169108	0.201799	0.382362	0.0794255	0.400444	0.321932	0.105009	0.325008	0.962779	1.05967	0.447366	0.323573	0.552863
GD_transcript_103336	3.79123	1.73801	3.28279	1.20837	1.42948	1.23881	0.0519837	0.0474245	0	2.16929	1.68055	2.16855	0.748269	1.12846	1.24952	0.0428043	0	0.0661228
GD_transcript_103339	15.5929	12.8849	11.814	11.1366	10.9552	14.287	8.2925	8.48473	6.79813	30.1727	24.5364	24.1743	22.9017	10.6559	15.902	2.15031	4.89437	2.33105
GD_transcript_103341	1.09628	1.17829	1.9731	0.667456	0.462134	1.36853	0.231918	0	0	1.613	1.13171	1.52529	0.632253	0.419539	0.947678	0.397844	0.856068	0.0491662
GD_transcript_103343	0.218778	0.991143	0.505167	0.478154	0.25823	0.620915	0.551961	0.43787	0.327441	1.52949	0.468425	1.10934	0.53386	0.322496	0.807581	0.810185	1.06301	0.488409
GD_transcript_103345	2.07618	2.56819	2.64442	0.219563	0.197628	0.225093	0.0661185	0.120639	0	3.66212	4.27502	3.65275	0.346083	0.307564	0.572141	0	0.0861389	0.224272
GD_transcript_103346	1.20393	1.32815	1.70587	1.29172	1.87319	0.882835	0.216102	0	0.460715	0.163963	0.593174	2.13191	0.565572	0.837705	1.61027	0	0.140769	0.320694
GD_transcript_103347	22.487	21.2595	14.6607	29.6809	29.3178	42.4812	3.33724	5.03012	3.95952	19.596	20.1792	16.5227	18.2276	10.4992	11.9976	2.86741	5.67097	3.69125
GD_transcript_103348	64.6899	60.7926	66.7397	74.7353	77.8474	62.4062	6.80611	6.72661	0.677141	20.3117	31.8284	31.9734	34.7346	84.3096	69.5835	4.57682	3.44827	8.46493
GD_transcript_103349	2.03573	1.81282	1.17691	0.822942	1.31885	1.91368	0.740431	0.385995	0.360811	0.779624	1.2351	1.73776	0.514115	1.20276	1.85967	0.435488	0.498721	0.640695
GD_transcript_10335	24.4877	19.3326	18.8588	23.4699	26.8634	20.2364	17.3847	17.3844	12.0663	9.27908	13.792	16.6745	10.607	24.5858	22.4233	13.3781	7.22537	12.9936
GD_transcript_103350	0	0	0	0.279279	0	0.858936	0.210253	0	0.358595	0	0.512992	0	1.10052	0.869363	0.202152	0.173125	0	0.534878
GD_transcript_103352	0.762011	0.714246	0.491451	0.2412	0.310147	0.565199	0.0259408	0.0946626	0.110608	0.866011	1.2975	0.789675	0.271563	0.241338	0.399062	0.1068	0.157713	0.0659929
GD_transcript_103353	1.69241	0.532858	0.998084	0.779764	0.323936	2.4597	1.08376	3.62528	1.50183	0.479666	2.36882	2.4438	2.18637	1.02694	0	0.371829	1.41192	0.880732
GD_transcript_103354	2.80078	3.23928	3.37728	2.4712	2.14268	2.53343	1.38251	0.762984	1.42641	2.17561	2.97756	3.96418	1.83146	4.42852	4.02057	0.885411	0.815328	0.940785
GD_transcript_103355	0	0	0	0	0	0	0	0	0	0	0	0	0	0	0	0	0	0
GD_transcript_103356	3.11432	3.02336	2.64763	4.12107	3.67594	3.84424	0.754666	0.484484	0.715065	5.30174	6.37635	4.44336	4.3159	3.72718	3.57421	0.989645	1.48083	1.11399
GD_transcript_103357	5.97748	5.89356	6.69625	2.20458	1.21265	6.52919	0.0922057	0.504713	0.235891	5.45682	4.7244	4.67812	13.6343	4.47977	7.8015	1.36663	0.720752	0.625519
GD_transcript_103359	0	0	0	0	0	0	0	0	0	0	0	0	0	0	0	0	0	0
GD_transcript_10336	4.0246	5.72104	8.06497	2.12048	2.03587	2.51204	0	0	0	5.32938	6.18871	5.31958	0.278531	1.17348	0.238759	0	0	0
GD_transcript_103360	0	0	0	0	0	0	0	0	0	0	0	0	0	0	0	0	0	0
GD_transcript_103362	0	0	0	0.0386656	0	0	0	0	0	0	0	0	0	0.0601808	0.0279876	0	0.0252821	0
GD_transcript_103365	3.26308	3.36332	1.46506	4.91295	4.75497	4.82005	0.63633	1.85041	1.25487	4.28488	2.28034	3.13879	12.4382	11.3879	9.78905	0.45847	0.518131	1.01176
GD_transcript_103368	2.09798	1.61239	2.31619	0.745108	1.0318	1.46899	0.0862997	0.196827	0.294376	5.17278	3.10578	3.30818	0.846971	0.535255	0.3319	0.248712	0.112431	0.109772
GD_transcript_103369	21.473	22.2231	21.6744	23.5827	24.4401	16.4958	3.3691	2.59013	3.61556	7.52511	9.83657	7.34098	11.2447	26.1789	21.4377	5.98474	4.57009	6.61278
GD_transcript_103371	1.5225	1.13695	1.82537	1.07505	0.691177	2.83404	0.693723	0.10548	0.295794	1.57905	0.987353	2.73751	1.36168	0.119518	1.22283	0.0952039	0.40168	0.490227
GD_transcript_103373	0.96082	1.91215	1.09819	1.57495	1.07738	0.968771	0.569132	0.778824	0.24267	3.23863	4.8023	2.83406	10.5506	5.14779	4.92485	0.195264	0.494309	0.563057
GD_transcript_103374	23.9347	23.1221	30.0949	15.9745	16.8631	15.0142	4.59884	3.10712	4.79144	1.08036	1.07981	1.47523	1.66185	3.22229	3.68164	5.65637	4.87998	5.40096
GD_transcript_103376	58.3447	61.3382	56.3475	61.1934	64.5114	65.7503	18.8339	18.7517	17.6843	44.1055	43.0722	49.3201	47.6624	64.1961	63.4759	16.7741	16.7552	16.8868
GD_transcript_103377	0	0.825252	0.294431	0.371583	1.00338	0	0	0	0	0	0	0.315399	1.09819	0.289174	0.268965	0	0	0
GD_transcript_103378	2.83117	3.40951	2.53217	3.61865	4.31463	6.11873	0.778362	0.742373	0.663766	7.9995	5.99948	8.53639	8.47244	6.14425	5.51077	0.349591	0.368745	0.870061
GD_transcript_103381	20.1201	18.7139	22.3261	42.2073	42.3146	32.5992	4.67876	3.77086	4.30813	4.13794	4.69232	5.08094	5.70932	15.2216	17.3593	5.53068	3.76448	6.35296
GD_transcript_103387	0.31968	0.640082	0.954987	0.340608	0.565993	0.268605	0.276149	0	0.0504626	0.50884	0.721898	1.17867	1.13571	0.265069	0.701705	0	0.154185	0.117086
GD_transcript_103388	0.48395	0.768788	1.64571	0.807703	1.55788	0.29573	4.99488	2.77371	4.51877	8.17272	7.94801	5.87638	6.36566	3.41225	3.71668	1.82397	1.35805	1.51009
GD_transcript_103389	19.9213	21.1721	19.4894	25.6497	21.6175	23.7039	5.94768	4.48553	4.66626	15.4033	15.721	13.7692	19.5612	17.4199	16.3169	5.09332	4.75249	5.61521
GD_transcript_103390	13.0191	13.8316	11.5991	5.10803	4.75199	7.20481	1.70339	1.88363	3.05927	21.5011	19.7729	19.4378	6.8559	3.17481	4.36738	2.1464	3.63137	2.3199
GD_transcript_103394	0.320273	0.279827	0.332786	7.34979	6.5777	4.73622	0	0	0	0	0.0771454	0.106946	3.84788	1.56885	1.82402	0	0	0
GD_transcript_103396	1.52235	2.1847	2.0174	0.92583	2.0573	1.63135	1.30688	1.09291	0.650109	0.330523	0.53144	3.04515	1.93817	1.66616	2.17799	0.950562	0.151342	0.129293
GD_transcript_103397	10.1123	9.90231	12.2891	11.3004	10.6385	12.7671	5.035	5.06859	7.51399	10.0116	12.8144	13.5068	14.4269	10.4992	9.38992	4.46757	5.20243	4.56411
GD_transcript_1034	33.0043	28.5812	26.8888	22.2993	24.1524	28.1255	11.755	7.14932	14.7469	31.8964	37.9861	35.8328	25.7054	23.3304	25.0823	10.1811	11.6162	8.5652
GD_transcript_103400	0.525869	0.255255	0.637483	0	0	0	0	0	0	0.1313	0.63334	0.585328	0	0	0.33277	5.20103	2.02906	7.92433
GD_transcript_103403	7.36392	5.75072	6.49399	9.54972	10.7125	11.7629	1.95831	2.98576	2.1504	6.30969	5.62895	6.01885	4.56353	7.18223	5.59702	2.56234	2.09694	2.63882
GD_transcript_103406	0.0991446	0.144373	0.103018	0.195019	0.175535	0.19993	0	0.133942	0	0.222791	0.35822	0.744893	0.320204	0.278241	0.094108	0.120893	0.0637581	0
GD_transcript_103408	0.987699	1.22207	1.24764	1.01585	1.32583	1.64026	0.229433	0.505833	0.423917	0.638285	1.56275	1.07782	1.67628	1.38348	2.05888	0.53527	0.514779	0.194558
GD_transcript_10341	4.42225	2.96677	4.2588	3.44173	3.35251	4.15676	3.76239	5.76386	5.5694	2.63919	2.42485	2.8413	2.55458	5.98061	5.93806	2.8642	3.11361	3.64197
GD_transcript_103412	2.32414	2.39582	2.6888	2.67071	2.14936	2.70576	0.54405	0.604233	0.544638	1.43578	1.8757	3.12031	1.85721	2.29847	1.93316	0.642754	0.554702	0.381116
GD_transcript_103414	0	0	0	0.261057	0	0	0	0	0	0	0	0	0.171453	0	0	0	0	0
GD_transcript_10342	12.2241	13.6122	11.6557	9.5237	10.8214	11.4069	3.65591	5.01909	4.3284	12.0649	12.081	13.5662	7.05992	9.86984	8.94122	4.67625	5.14825	6.44116
GD_transcript_103420	12.3708	13.9782	12.3799	14.4937	11.4898	13.0184	3.40357	4.06398	4.48176	11.6208	12.945	12.1894	12.4445	9.20971	11.4536	3.70927	3.4343	3.60776
GD_transcript_103423	13.4886	15.6152	9.93593	8.13822	4.63429	3.32024	1.93807	1.25477	1.43947	17.9302	7.55061	7.68307	5.48125	19.1293	11.6012	3.19167	0.434392	0.371106
GD_transcript_103424	0.516757	0.0684087	0.0732199	0.246417	0.249523	0.0947334	0	0	0	0.809336	0.87697	1.7517	2.63998	0.862951	0.579688	0.114566	0.241685	0
GD_transcript_103428	11.6521	9.61502	9.37004	4.15215	6.00963	7.55994	5.65165	6.04572	6.26971	16.2795	15.1012	16.8041	10.9625	7.26396	9.73777	4.8184	5.58194	4.32603
GD_transcript_10343	0	0	0.784516	0	0	0	597.12	619.291	676.652	1.34653	0	0	0	0.587054	0	615.716	387.259	661.032
GD_transcript_103430	0	0	0	0	0.379255	0	2.85489	0	0	9.38639	9.09398	0	6.01884	0	0	0	0	0
GD_transcript_103434	2.62908	2.58501	2.31152	1.54701	2.3075	2.22036	0.266207	0.425003	0.454028	3.23167	5.56147	3.45158	3.70123	2.40784	2.43153	0.137	0.549121	0.253959
GD_transcript_103437	9.67798	11.6133	11.5498	7.57429	7.15088	7.48896	2.43296	3.74553	2.76634	14.4985	14.9022	14.2296	8.78834	8.75003	11.7205	4.75793	4.93056	4.49161
GD_transcript_103438	0	0.397063	0.212494	0	0.241384	0	0	0	0	0	0.246299	0.227627	1.58516	0	0	0	0	0
GD_transcript_10344	32.9467	37.7261	34.2716	46.5351	50.4517	73.3167	5.05085	3.26799	2.29108	82.8415	35.8343	53.6346	41.7658	22.699	28.1043	1.41582	0.777805	6.50058
GD_transcript_103440	8.32938	7.50852	5.68744	5.14926	3.65168	6.39872	0.234944	0	0.200354	4.99126	5.30244	6.88715	8.1472	7.89311	5.30848	0.677099	0.612169	0.199231
GD_transcript_103442	1.27543	1.28039	1.62645	0.589185	1.09486	0.935261	0.114468	0.0652677	0.463671	1.36789	2.32158	2.43597	1.12342	1.43471	1.32069	0.212073	0.310684	0.182002
GD_transcript_103443	4.70236	3.97245	3.54711	1.9863	2.53502	2.9785	0.535653	0.549758	0.837449	7.04455	6.75249	7.72525	3.82597	3.9452	4.5064	1.06591	1.55077	1.4384
GD_transcript_103444	0.926565	1.50494	0.814647	0.18693	0.946432	0	0	0	0	1.44146	1.52367	0.852829	0.828691	0.636444	0.575054	0.506968	1.00837	0
GD_transcript_103445	7.17588	7.63327	8.88401	4.60491	3.60422	6.15767	0.452187	3.09396	1.41391	10.7501	16.5493	9.94155	11.0454	5.21965	4.85489	0.558508	1.37458	0.44736
GD_transcript_103448	7.2572	6.5914	5.59771	4.99187	4.38805	7.27236	5.20858	6.23543	4.66663	8.80425	11.0997	10.1591	8.97271	7.47424	7.776	6.94899	9.69661	8.66596
GD_transcript_103449	17.5467	19.4677	18.0557	16.8256	16.5487	11.7661	1.88746	1.37754	2.07457	7.00126	8.64754	10.6875	7.6292	12.0534	13.3888	3.93723	4.44438	4.19702
GD_transcript_10345	3.97446	1.30972	12.9954	2.29514	2.28104	0.735294	1980.36	2496.55	3081.58	3.65985	2.98621	4.01798	1.41316	5.7305	2.73424	21186.8	19191.3	16039.5
GD_transcript_103450	0	0.176413	0.0514963	0.108317	0.0779965	0.066627	0.0815456	0.0148787	0.0834477	0.965189	1.45242	2.00428	3.79882	4.28217	3.1048	0.0402876	0.0566599	0
GD_transcript_103452	0	0	0	0	0	0	0.51541	0.726681	0.679269	0	0	0	0	0	0	0.327943	0.406954	0.357598
GD_transcript_103453	0.21572	0	0	0	0.254621	0.870019	0	0	0	2.9085	0.259806	0.48022	0.557362	0.660436	1.43333	0	0	0
GD_transcript_103455	1.22769	2.80431	1.35069	1.51522	1.53432	1.90937	0.950602	0.628741	0.243194	2.34406	3.53702	5.68036	4.75804	3.8569	3.38172	0	0	0.3829
GD_transcript_103456	4.69239	3.1837	4.82184	3.79059	3.25889	4.54825	0.435095	0.38526	0.316473	4.19446	4.12144	4.03985	1.97599	2.39433	2.91603	0.579546	1.21148	0.998357
GD_transcript_103457	3.57337	3.59289	3.62457	1.17148	1.35571	2.34477	0.167988	0	0.250697	2.42169	1.38332	2.22545	2.03338	1.30239	2.34198	0.449554	0.109427	0.320519
GD_transcript_103462	2.48137	1.14423	1.16024	3.98607	3.88072	6.58836	0.183727	0.167613	0.0522258	2.78799	2.01723	2.69289	12.1813	11.0154	10.6578	1.21027	3.24464	1.29833
GD_transcript_103463	9.50692	6.7306	9.69764	3.74005	4.36537	5.34611	0.709639	0.490771	0.89798	6.54794	8.48963	9.04618	4.16379	4.20024	4.34691	0.471233	0.775399	0.951183
GD_transcript_103464	6.68174	9.78393	9.60418	8.10489	7.95239	9.43185	2.80348	3.41014	2.34386	11.4279	11.6685	12.2714	9.20738	5.05729	5.76092	2.08212	1.95748	1.35182
GD_transcript_103465	0	0	0	0	0	0	0	0	0	0	0	0	0	0	0	0	0	0
GD_transcript_103466	0	0	0	0	0	0	0	0	0	0	0	0	0	0	0	0	0	0
GD_transcript_10347	0.647507	0.838126	0.784938	0.896276	0.679354	0.241802	0.248593	0.388784	0.272563	1.02391	0.909809	1.36136	0.464718	0.477238	0.512177	0.146211	0.400978	0.301151
GD_transcript_103472	0.905438	1.47545	1.10881	0	0.343516	1.08682	0.510788	0.116497	0.46281	1.21109	1.05154	0.791853	0	0.231003	0.276249	1.05148	1.30318	0
GD_transcript_103473	0.0732454	0	0.190267	0	0	0	0	0	0	0	0.264643	0	0	0.0747481	0.0347622	0	0	0
GD_transcript_103477	0.358013	0.146339	0.234947	0	0.266889	0.354643	0.50226	0.118795	0.317269	0	0.43118	0	0	0.59611	0	0.0919043	0.210036	0.410139
GD_transcript_103478	0.190657	0.123392	1.05657	0.333356	0.131273	0.277673	0	0.214644	0	0.238018	0.0765405	0.371375	0.779962	0.340495	0.165891	0	0.0408694	0
GD_transcript_103479	8.14968	11.3129	5.38158	5.39345	7.91122	9.11307	3.30848	6.17382	4.61681	20.8807	17.4289	14.4121	21.5486	9.94916	11.6396	3.21958	6.13888	2.61428
GD_transcript_103487	10.8682	9.44013	10.2121	4.36422	3.55994	7.20055	1.18075	0.796185	1.57603	0.233705	0	0	0	0.0530677	0	0	0	0
GD_transcript_103489	0.342939	0.277435	0	0	0	0	11.7932	6.02291	11.308	0	0	0	0	0	0	10.2218	10.8308	10.9575
GD_transcript_103491	0	0.0143469	0	0.0193798	0.0348873	0	0	0	0	0	0	0.0164495	0.0572759	0.0452453	0.0841669	0.0120136	0.0253436	0.0247443
GD_transcript_103498	2.11251	2.52149	3.31056	3.54225	4.00589	3.35212	0.0341892	0.561431	0	1.86771	1.16785	3.27649	17.4035	14.9496	12.327	0	0.089083	0.376899
GD_transcript_103499	0.278389	0.173737	0.351251	0.182532	0.0938833	0.160396	0.0588932	0.125365	0.0334817	0.536209	0.215539	0.1328	0.308264	0.182636	0.207622	0.113152	0.0341004	0
GD_transcript_103500	0	3.30216	1.16599	0.413865	0	0.235716	6.36998	5.21122	5.28453	7.93258	9.33366	3.31773	3.53356	0.536799	0.932	1.56784	4.60041	1.46785
GD_transcript_103503	1.34825	0	1.96129	0	0	0	0	0.242859	0	0.807917	0	0.600275	0	0	0	0	0	0
GD_transcript_103508	6.07229	7.93549	5.74329	6.53362	2.84855	5.65158	2.68996	3.15519	3.01487	8.51369	8.4384	6.75886	7.94516	5.48185	8.57183	1.96182	3.80485	1.56416
GD_transcript_103510	0.171031	0.664142	1.95484	0	0	0.459857	0	0	0.431965	5.3806	0.617952	1.14221	0.662847	0.872698	0.162342	0.139032	0.146649	0
GD_transcript_103512	27.0615	26.8773	23.4683	16.2421	15.4794	21.1987	4.46979	8.15553	5.87091	26.7411	33.7828	20.216	8.73995	4.08939	3.70482	3.21515	5.08695	3.52895
GD_transcript_103513	56.5693	55.5055	61.7184	46.6286	48.4087	45.4489	1.59563	1.75896	1.41741	45.7022	54.1798	33.8814	9.04801	5.97917	5.43348	1.20438	0.635184	1.07119
GD_transcript_103515	5.69398	2.0174	3.71396	3.92413	3.13964	2.34673	0.123094	0.262028	1.0847	2.30374	2.20246	2.12801	2.46985	2.46004	3.78725	0.40543	1.06911	1.35698
GD_transcript_103516	0	0	0	0	0	0	0.456881	0	0	2.0799	2.50816	2.18924	10.6121	3.6602	4.61243	0.940509	2.77771	2.22773
GD_transcript_103517	4.05783	5.48352	8.46646	12.7709	17.1659	30.3747	0	0.555511	0	14.2978	8.13217	10.587	13.2942	6.02941	7.3028	0	1.36391	0.434827
GD_transcript_10352	0	0	0	0.268313	0	0	0	0	0	0	0	0	1.9384	0	0	0	0	0.314035
GD_transcript_103522	0.688467	0.0668358	0.619982	0.210657	0.460484	0.0925552	0	0	0	0.275035	0.304028	0.178805	0.326116	0.562073	0.239614	0.186553	0	0
GD_transcript_103524	0.0775789	0	0	0	0	0	0	0	0	0	0	0	0	0.0791706	0	0	0	0
GD_transcript_103525	0.373272	0.696864	0.328185	0.451834	0.372802	0.0772022	0.17008	0.181023	0.217559	1.07537	1.03744	0.575275	0.333843	0	0.0545091	0.21007	0.0984797	0.0480755
GD_transcript_103527	1.04899	1.01835	0.681232	2.06338	1.23816	2.99673	0.12945	0.590481	0.110391	0	0.631685	1.16759	3.55728	0.802883	1.24462	0	0.224862	0.109772
GD_transcript_103529	0.717137	1.1023	0.538167	0.862045	1.08159	0.803414	0	0	0	0.56701	1.12761	0.643012	1.28673	1.62633	1.81522	0.113354	0.102484	0.216798
GD_transcript_103531	3.68456	2.90836	2.66565	1.2418	2.1745	2.70817	0.288962	0.279125	0.101467	5.57138	3.62885	4.12033	4.11492	4.26971	3.5791	0.195947	0.132868	0.07207
GD_transcript_103534	0.331055	0.321385	1.03197	0.434126	0.390755	1.55771	0	0.149082	0.139355	0.743923	1.59485	1.84243	1.0692	1.18246	1.25695	0	0.425791	0.692871
GD_transcript_103536	11.6031	9.28655	10.9981	5.40099	5.33186	6.66823	2.36095	1.87468	2.31163	10.5489	11.0409	13.1615	5.20635	9.53622	8.57555	1.98005	2.4303	2.78066
GD_transcript_103538	0	0	0	0	0	0	0	0	0	0	0	0	0	0	0	0	0	0
GD_transcript_103539	3.8361	2.8035	3.58289	10.4848	7.14792	12.2264	1.55314	1.86335	2.48567	5.52081	6.56673	6.06891	11.9439	11.7664	12.417	1.43656	2.06963	1.51552
GD_transcript_103542	0.441539	0.31174	0.250249	0.210549	0.0947568	0.431702	0.237765	0.976101	0.0675863	1.02226	0	1.92117	0.985252	0.491561	1.02872	0.0978897	0.309759	0.168019
GD_transcript_103544	0.99764	0.393454	1.58732	0.367945	0.22079	0.377211	5.54008	4.01527	4.85566	1.58796	3.00382	2.11678	0.0805511	0.127263	1.00614	3.47203	7.11067	4.12376
GD_transcript_103549	0	0	0	0	0	0	0	0	0	0	0	0	0	0	0	0	0	0
GD_transcript_103551	0.619195	0.300555	0.643386	0	0	1.66485	0	0	0	0.463804	0.745739	0	0	0	0.587739	0	0.530924	0
GD_transcript_103552	10.3371	8.15177	11.7804	4.09448	3.7212	5.09417	2.63359	2.70294	2.5521	15.3043	16.8308	14.7451	2.03642	1.91804	1.72645	0.640706	0.857757	0.456805
GD_transcript_103557	0.981023	0.317457	0.169892	0.857638	0.578966	1.97828	0	0	0	0	0.196919	0.363981	0.633675	0.834291	0.620791	0	0	0
GD_transcript_10356	1.51085	1.67625	1.08396	1.74538	0.551975	2.03114	0.95886	0.356385	0.908544	25.5439	21.4455	18.9789	13.0586	12.0044	13.8288	4.3571	5.24355	7.3782
GD_transcript_103562	21.7124	16.4374	16.5389	10.6465	10.3709	17.0182	3.1375	1.1786	2.94538	28.0461	25.6029	24.5538	12.1789	11.5014	11.3314	1.9973	1.99224	1.14025
GD_transcript_103564	6.79549	7.35189	6.53404	3.90143	5.58672	6.09043	1.30169	1.33978	1.13851	13.6749	11.2788	12.1548	8.29844	5.0373	4.62109	0.989389	1.7973	0.849099
GD_transcript_103565	4.58789	7.41127	6.63584	2.02147	1.25633	4.53951	0.362345	0.561962	0.432597	7.09299	11.1394	10.0498	6.35368	2.99649	3.27482	0.298361	0.251766	0.399446
GD_transcript_103568	4.52878	5.99524	6.17243	2.8537	2.91571	4.11161	1.16129	0.423775	0.940799	12.5998	12.3254	12.0456	6.6104	5.04185	3.07051	0.525924	0.756462	1.42791
GD_transcript_10357	11.7647	11.2443	11.0889	6.87792	4.77206	8.32426	7.01185	5.74079	7.51272	13.0411	18.1171	15.8923	15.5749	8.62355	9.30011	3.87873	5.40293	3.81154
GD_transcript_103571	4.29662	4.25134	3.43422	3.93682	3.18591	3.33245	2.01212	2.23254	2.52744	3.50718	3.48298	3.58682	4.12742	6.18365	4.6535	3.69425	4.51067	5.09574
GD_transcript_103572	1.41281	2.21557	2.86073	1.0451	1.83862	0	0.178817	1.20719	0	0.814044	1.57066	2.78221	3.08874	2.92056	0.0343856	1.00124	0.683356	2.09257
GD_transcript_103573	0	0	0	0.481832	0	0	0	0	0	0	0	0	0	0	0	0	0	0
GD_transcript_103574	0	0.059669	0	0.0806006	0.0725482	0	0.0606795	0.166073	0.517458	1.7495	2.81297	3.0102	4.84362	2.75991	2.21699	0.199858	0.474318	0.566014
GD_transcript_103576	0.474277	0	0	0	0	0	0	0	0	0	0	0	0	0	0	0	0	0
GD_transcript_103580	2.83798	0.100185	2.35908	0	1.88804	2.2198	0	0.511203	0.0868818	10.1264	12.9883	6.37515	10.3989	3.15949	1.95913	0.545292	1.23882	0.69116
GD_transcript_103581	2.38188	2.3999	2.81243	0.496914	1.83168	2.06197	2.06644	2.38901	2.73446	6.48775	6.15023	5.30238	6.36394	4.78783	3.93941	2.1856	1.43891	2.65871
GD_transcript_103582	0.766087	0.898652	0.597013	3.85098	2.82574	5.49282	0.724794	0	0	1.76932	3.15239	1.74094	26.9276	12.6717	8.87753	0	0.875834	0.213781
GD_transcript_103583	0.739746	0.502698	1.3067	2.18264	2.83773	1.09394	0.803332	1.53238	3.02049	0.498692	1.78185	0.535201	1.72018	0.188731	0.140433	1.77396	1.83944	2.0127
GD_transcript_103584	0	1.0271	1.63005	0.382732	0.732052	0.53951	0	0	0.184286	1.31171	2.153	1.90857	0.565572	0.632933	1.10814	0	0	0
GD_transcript_103585	0.982825	1.2324	1.31908	0.161103	0.483358	1.21117	0.0808564	0	0	2.63797	1.13436	1.32186	0.581936	0	0.233224	0	0.456471	0
GD_transcript_10359	1.21783	0.834535	0.744356	8.6895	7.22948	6.01915	0	0	0	0	0.94905	0	11.2443	41.8901	49.7063	0	0	0
GD_transcript_103591	0.333254	0	0.230849	0.14567	0.131117	0.298678	0.0548333	0.150072	0.0467603	0	0.535148	0.123645	0.43052	0.396773	0.474487	0	0	0.0929966
GD_transcript_103593	2.87773	1.46336	3.55972	3.0549	2.7497	2.76338	0	0	0	0	0.825203	1.0677	3.36359	1.67816	2.73154	0	0	0.229442
GD_transcript_103594	4.90894	3.92766	3.51259	5.02251	3.28974	4.35127	0.461549	0.16195	0.0908299	6.061	4.78604	4.4032	2.83402	2.42225	3.00397	0.745478	0	0.270963
GD_transcript_103596	1.04124	0.888836	0.858078	0.635631	0.550938	0	0	0	0	6.56224	9.25397	7.43342	2.57434	2.69316	1.99374	0.043781	0.184719	0
GD_transcript_103599	27.7409	23.8733	24.5776	43.9346	43.658	46.1221	24.9392	32.6492	32.0422	29.3117	30.1015	30.9521	35.9241	31.9343	36.3809	12.2558	11.6633	10.7705
GD_transcript_103601	11.3236	17.6041	11.4052	9.3507	8.03825	11.3096	4.37668	5.3398	4.8565	23.6051	19.942	22.7405	20.2867	12.7551	13.1565	4.29855	4.96914	3.59961
GD_transcript_103602	6.74234	6.94616	4.97552	2.63441	2.89094	2.33079	0.0543369	0.0495712	0.208516	6.34896	7.45739	7.10647	4.94171	3.48246	4.2056	1.70019	0.896672	1.08282
GD_transcript_103603	15.1283	15.0607	17.4215	10.7406	8.87137	7.64296	0.570772	1.30178	1.62246	13.858	12.9978	11.0471	5.22828	10.3253	6.03661	3.13322	4.04849	5.72746
GD_transcript_103604	0	0	0	0	0	0	0	0	0	0	0	0	0	0	0	0	0	0
GD_transcript_103606	2.45884	3.21887	5.22594	2.98011	3.16609	4.95838	0.331016	1.3086	0.376375	11.4414	6.86495	8.95698	10.107	5.51283	2.05103	0.454274	0.287498	0.155944
GD_transcript_103610	2.78914	2.67545	1.44906	2.48189	1.68525	2.41048	0.458923	1.04668	0.614989	3.68096	3.11922	5.28505	3.21715	2.43974	2.08014	1.05268	0.882589	0.667137
GD_transcript_103611	0	0	0	0	0	0	0.761029	2.08285	1.78471	0	0	0	0	0	0	1.09663	0.495733	0.484011
GD_transcript_103613	1.9733	1.91567	0.455644	1.4376	0.258795	2.35808	0	0	0.184588	0.985393	0.264065	1.46428	2.83249	1.79003	1.04059	0	0	0
GD_transcript_103616	0	0	0	0	0	0	0	0	0	689.363	591.241	466.397	13.6028	10.3186	12.9732	0	0.179374	0
GD_transcript_103617	1.63628	1.87494	2.09042	0.844221	2.08967	1.2261	0.264819	0.507345	0.22583	3.17463	2.77835	3.13501	3.74257	2.43634	2.97901	0.130834	0.207003	0.224565
GD_transcript_103618	14.2987	14.9198	13.3413	8.67368	10.1034	12.1613	2.25666	2.58437	2.21103	23.4607	22.9612	21.2746	13.2571	14.195	16.019	4.03263	3.91996	3.1351
GD_transcript_10362	22.495	17.1559	20.0828	24.826	28.6332	29.419	0.106597	0.0648321	0.242409	31.327	27.4824	21.4329	3.39427	3.59958	4.91955	0.29258	0.0925831	0.210919
GD_transcript_103622	2.29068	2.29551	0.691018	0.775191	1.13384	0.596035	0.0729495	0.46586	0.435465	1.32838	2.22486	2.38518	1.52736	0.226227	0.490973	0.720814	0.253436	0.247443
GD_transcript_103625	1.07283	0.94506	0.97024	1.58922	1.00835	2.19013	1.23566	1.01992	0.752666	0.714308	0.957098	0.950882	1.46295	1.70308	1.37663	1.00131	0.970995	0.598759
GD_transcript_103628	4.22275	3.205	5.50461	5.73884	5.34674	5.41889	0.871667	0.726068	0.420145	1.72529	2.82028	2.47829	1.38861	1.52787	2.00412	0.967396	0.131664	0.99627
GD_transcript_103629	0	0.103706	0.110999	0.140085	0.37827	0	0.527311	0.865913	0	0.480104	0.128658	0.475618	0.414015	0.981158	1.11539	0.173679	0	0
GD_transcript_103630	2.05597	3.20397	2.41738	1.56089	1.46881	2.32756	0.534137	0.243645	0.318848	13.5359	10.1001	10.2979	5.52176	3.53372	3.44084	0.659726	1.39174	0.588828
GD_transcript_103632	7.80853	11.9538	8.84174	12.2088	14.534	19.1109	2.17429	1.17212	1.09565	14.8473	9.64548	7.79999	27.1589	13.1791	12.7332	0.162759	0.42919	0
GD_transcript_103634	0	0	0	0	0	0	0	0	0	1.01707	0.408831	0.755677	0	0	0	0	0	0
GD_transcript_103638	0.472267	0.343855	0.294431	0.557374	0.16723	0	0.0466238	0	0.198797	0	0.511905	0.525665	0.884654	0.626543	0.313793	0	0	0.0395367
GD_transcript_103639	17.4567	16.4043	15.7331	11.5157	14.8253	17.1003	4.99151	5.32067	5.66803	19.8928	18.9091	18.9269	20.9016	19.0912	18.1612	6.2733	6.4801	5.36893
GD_transcript_103641	1.26346	1.22656	0.65641	0.118345	2.55652	0.606626	0.534569	1.54433	1.89944	0.540792	0.652144	0.502255	1.16587	1.01308	0.599637	0.513536	1.08334	0.453311
GD_transcript_103642	0.508927	2.56913	0.634572	1.20128	0.360422	1.77888	1.50729	1.46677	0.685533	2.43974	0.490349	2.94564	2.62987	0.415495	0.772918	1.32387	0.17455	0.0852115
GD_transcript_103647	14.5949	14.9426	14.4961	11.1778	12.124	10.47	3.1481	2.20923	2.63299	15.296	16.5806	16.211	13.1904	14.9882	14.5811	4.11262	3.41778	3.46531
GD_transcript_103648	1.34386	0.993988	2.12779	2.18185	0.679801	1.80664	0.505411	0.403448	0.269375	0.958676	1.46436	0.925975	1.81876	1.43674	1.70079	0.104041	0.438965	0.214293
GD_transcript_103649	6.54166	6.01509	7.51543	3.65794	3.87524	6.73684	0.487407	1.11165	0.997553	6.69357	8.85967	8.24299	2.96581	3.82918	5.60012	0.822746	0.465661	1.07463
GD_transcript_103653	5.48455	4.70163	6.53199	2.94415	4.6943	5.04486	1.61486	2.36872	2.5382	9.03317	3.59242	5.85477	4.3092	5.92439	6.39325	2.37261	2.6126	2.44342
GD_transcript_103654	1.20601	0.526852	1.28445	1.81871	1.1032	1.01332	0	0.325856	0.380744	0	1.08936	0.570505	0.8569	1.01537	1.0875	0.514693	0.051704	0.832944
GD_transcript_103655	7.91918	6.73876	6.19682	4.74365	5.19292	8.41188	1.25475	1.49692	3.37467	2.78282	7.77138	9.4675	4.7995	2.89343	4.26884	1.19214	3.60469	1.22772
GD_transcript_103656	1.86017	1.30923	2.10197	1.0672	0.411678	0.53141	0	0	0	2.68219	1.3722	2.01873	0.600772	0.83052	0.75041	0.0567052	0.0199373	0.136261
GD_transcript_103657	0.632524	1.41867	1.24648	0.543437	0.6951	1.73001	0.47372	0.23573	0.330525	1.99318	2.12776	2.69478	2.67683	1.24648	0.931642	0.212765	0.61716	0.401711
GD_transcript_103658	2.80888	2.05262	2.5979	2.30719	2.05847	3.71393	1.20368	1.41781	1.35129	9.34073	11.0038	12.5918	7.7758	6.14252	5.24449	2.12026	2.31582	2.06726
GD_transcript_103659	16.1057	16.9356	18.8056	19.0638	19.1258	14.8446	9.48201	9.18	8.9386	8.41781	12.0003	14.7996	25.8287	32.0388	34.6373	4.56774	3.36139	7.439
GD_transcript_103660	2.04929	0.64364	1.81621	1.14606	2.91684	1.62059	0.238015	0.488564	0.177601	0.586914	0.834797	0.50316	1.24584	1.99907	2.14542	0.342974	0.490967	0.580275
GD_transcript_103661	1.91703	2.59679	2.68678	1.57848	2.6837	2.75699	0	0.0803054	0	3.87369	1.82557	3.22548	3.05248	1.77437	1.73501	0	0	0.111968
GD_transcript_103662	0.167373	0.0738565	0.0474305	0.279342	0.125717	0.286377	0	0.150744	0.0640494	0.0227945	0.458133	0.203233	0.157253	0.388197	0.231084	0.185534	0.130466	0.0127381
GD_transcript_103666	0.68792	1.93318	1.05338	1.75672	1.58121	3.01783	0.607649	1.01088	0.823002	4.7189	4.05533	5.3196	3.04029	2.40169	2.40569	0.500349	1.21075	0.42435
GD_transcript_103667	36.0161	35.8899	37.1691	40.4961	35.3825	31.063	1.76212	5.06497	3.27298	4.54206	5.12392	6.50448	37.4625	31.0409	33.2117	1.15282	0	0.921125
GD_transcript_103668	0	0.134132	0	0	0	0	0.682017	1.74216	1.04689	1.44891	0.665618	0.768948	0.89247	0.282004	0	0.449268	1.77706	0.809685
GD_transcript_103669	1.04634	0	0.386568	0	0	0	4.13194	8.56526	0	3.3092	4.03259	0	14.7189	0.450854	0	0	7.09769	0
GD_transcript_10367	0	0	0	0	0	0	0	0.132009	0	0	0.220657	0	0	0	0	0	0	0
GD_transcript_103670	0	0	0.471089	0	0	0	0	0	0.114507	0	0	0	0.234281	0	0	0	0	0
GD_transcript_103672	0	0.0624229	0	0	0	0	26.7251	38.1644	40.9253	0	0	0	0	0	0	2.03855	1.32323	1.02278
GD_transcript_103673	0	0	0	0	0	0	0	0	0	0.739651	0.0660704	0	2.4096	0.839766	0.885225	0	0	0.0459261
GD_transcript_103674	3.18017	3.58733	7.3302	6.81343	6.68784	5.72049	3.02902	1.65398	0.527925	2.54983	2.96697	4.23771	5.20777	5.41663	6.18603	2.63979	1.76666	3.84351
GD_transcript_103675	23.4947	25.7948	25.9876	12.0432	14.2605	16.4221	0	0.160611	0.225198	22.4407	20.2423	18.9559	3.22527	2.91179	3.97782	0.289927	0.267586	0.261258
GD_transcript_103679	2.09056	1.54629	1.88778	1.37072	1.0869	0.736079	0	0.0896599	0	2.38617	2.48783	1.49589	2.57212	1.52389	1.63001	0.141619	0.448134	0.250021
GD_transcript_103682	2.04448	2.02085	3.07066	2.60789	1.60146	2.17384	0.752304	0.903938	1.23615	0	0	0.0206876	0	0	0	0	0	0
GD_transcript_103684	3.86981	4.74541	5.00861	19.8535	23.239	26.0123	5.02685	3.66877	1.77186	5.49219	5.88717	9.14369	40.6959	34.9193	38.3433	1.93162	1.74639	2.50081
GD_transcript_103685	0.950051	0.409912	0.575848	0	0.373792	0.567653	0.15632	0.831893	0.399917	1.50233	0.858159	0.969348	2.11375	1.15806	1.30258	0.214528	0.429935	0.309304
GD_transcript_103688	18.5917	26.8888	19.318	17.6631	13.3233	30.2224	5.71231	12.6438	8.30516	45.6146	39.2988	34.3136	54.8982	21.0059	22.3291	0	6.18131	0
GD_transcript_103690	0	0	0	2.30579	0.949397	0.352064	0	0	0	0	0	0	0	0	1.08308	0	0	0
GD_transcript_103692	1.39668	1.41012	1.7415	1.09892	0.989128	0.600849	0	0.15095	0.235169	2.7619	1.27841	1.11931	0.649557	0.399094	0	0.363318	0	0.420932
GD_transcript_103694	0.188375	2.92597	1.37014	0.741072	0.889379	1.51947	0.557909	0	0.951539	2.53982	2.26873	0.419347	2.1902	1.53792	0.536416	0	0	0
GD_transcript_103698	8.74711	6.72358	4.9842	3.93561	5.57099	3.20709	8.40752	8.52494	6.37067	15.0638	14.4582	9.42204	11.0019	1.80625	0.949581	0.39619	1.42965	0
GD_transcript_1037	6.7878	2.56736	3.13263	3.95349	1.70642	1.46953	1.51428	1.19093	0.29686	2.74687	0.997988	2.37451	1.00216	3.5265	4.60212	2.14981	1.23962	3.05528
GD_transcript_10370	27.3834	25.954	24.8217	19.5609	19.0952	28.4334	2.66781	2.14177	3.36704	68.1732	63.8764	63.0043	48.5484	22.4297	26.3343	1.14229	0.86504	1.29704
GD_transcript_103700	0	0	0	0	0	0	0	0	0	0	0	0	0	0	0	0	0	0
GD_transcript_103702	21.5399	20.9108	22.8635	19.642	21.591	25.9281	12.0392	9.90884	11.1037	17.0775	15.2459	15.1967	12.2437	14.3389	13.0223	6.03417	9.94496	7.37945
GD_transcript_103703	2.58447	2.50898	2.28262	1.69456	1.29647	2.69272	0.127574	0.814693	0.163187	5.03328	4.59116	4.09927	4.25695	2.3078	3.1278	0.157569	0.277004	0.324545
GD_transcript_103704	0.558255	0.399331	0.152649	0.0385297	0.450844	0.1975	0	0.079388	0	0.308116	0.353866	0.0327039	0.303659	0.0899539	0.195225	0	0	0
GD_transcript_103705	3.58869	2.84703	3.90932	2.2771	1.75355	2.3085	1.35239	0.747216	0.34111	3.55521	6.83171	4.70314	4.81058	2.99286	2.54563	0.564631	0.744458	0.839921
GD_transcript_103709	1.68296	1.20133	1.18295	10.4505	8.17953	10.5141	0	0.0445811	0	4.22676	2.50383	1.54268	0.767352	1.36389	1.69144	0.160952	0.212212	0.331511
GD_transcript_10371	32.6105	36.0511	32.9889	76.4845	63.9259	68.5128	16.4871	19.4726	16.9926	37.9313	48.1855	47.9305	39.5766	33.7926	33.7492	16.1741	18.0149	18.4609
GD_transcript_103712	6.95964	5.39775	4.79483	3.27363	3.48231	5.89855	1.79238	2.18024	1.4648	8.6129	4.3732	5.4731	8.64888	7.14102	5.4213	1.7526	1.16755	1.67825
GD_transcript_103716	0	0.59926	0	0.269826	0.728607	0	0	0	0	0.308251	0.743444	0.916113	0.531637	0.209985	0.19531	0	0	0
GD_transcript_103717	0.428673	0	0	0	0	0	0	0	0	0	0	0	0	0	0	0	0	0
GD_transcript_103718	2.44785	1.16289	1.02821	3.85879	3.56548	3.57087	0	0	0.131541	1.48244	1.31724	1.971	0.571904	0.159451	0.222462	0.0211688	0.0446572	0
GD_transcript_103719	16.0298	15.5018	15.6097	7.51889	9.16916	7.18332	0.649237	0.425712	0.519048	2.52455	2.94537	3.2482	1.35401	0.985715	1.30697	0.451063	0.757717	0.361298
GD_transcript_103721	22.7767	19.2079	21.4354	12.0176	11.3601	14.5369	4.12621	3.97153	4.26119	33.2024	24.2451	29.3213	22.7371	17.57	17.2156	3.98983	5.88522	4.62253
GD_transcript_103722	0.493164	0.287256	0.409945	0.129341	0	0	1.49306	0.829112	0.525904	10.3925	15.0468	11.1615	22.3411	17.9168	16.4463	3.42097	6.96309	4.87176
GD_transcript_103724	0.420585	0.0816602	0.26221	0.441225	0.297858	0.226169	0.0830431	0	0	0.378044	1.01308	0.468139	1.30402	0.257528	0.239532	0.0683791	0	0
GD_transcript_103727	0.305822	0.395853	0.741463	2.13887	1.20324	0	0	0.275438	0.0858223	170.431	111.111	257.683	2.37049	3.43306	2.51581	0.165736	0	0.0853414
GD_transcript_103729	1.82411	1.23326	3.41844	2.09303	1.61479	2.49606	0.225102	0.90945	0.740421	5.17256	5.13917	4.6408	14.7281	7.37964	5.10157	0.979723	2.23438	1.17258
GD_transcript_10373	16.1877	14.6672	14.54	11.4157	13.5871	18.8606	14.1343	16.6529	12.3259	21.2327	18.4995	23.3433	37.6886	24.1189	24.3114	6.49179	6.53902	7.13727
[truncated: 66,973 more rows]
