# Supplementary material for: Full-length transcriptome revealed the accumulation of polyunsaturated fatty acids in developing seeds of Plukenetia volubilis
Source: PeerJ. 2022 Sep 20;10:e13998. doi: 10.7717/peerj.13998 (PMC9504451; doi:10.7717/peerj.13998)
Supplement: Table S5 [file peerj-10-13998-s011.xlsx]

## Sheet: Supplementary Table S4
Table S4 The high-confidence lncRNAs and targeted genes.
#lncRNA_ID	Target Gene_ID
GD_transcript_147345	GD_transcript_101882;GD_transcript_113633;GD_transcript_121800;GD_transcript_123250;GD_transcript_127229;GD_transcript_127831;GD_transcript_128721;GD_transcript_130259;GD_transcript_130267;GD_transcript_130487;GD_transcript_130887;GD_transcript_131854;GD_transcript_131951;GD_transcript_137009;GD_transcript_139538;GD_transcript_140808;GD_transcript_141087;GD_transcript_142944;GD_transcript_145977;…
GD_transcript_96023	GD_transcript_105509;GD_transcript_106632;GD_transcript_109654;GD_transcript_110054;GD_transcript_112987;GD_transcript_117095;GD_transcript_118546;GD_transcript_120125;GD_transcript_120624;GD_transcript_123774;GD_transcript_126411;GD_transcript_136541;GD_transcript_138202;GD_transcript_138857;GD_transcript_139119;GD_transcript_143275;GD_transcript_155132;GD_transcript_45108;GD_transcript_47007;GD…
GD_transcript_131976	GD_transcript_101655;GD_transcript_103962;GD_transcript_111341;GD_transcript_11404;GD_transcript_122392;GD_transcript_148927;GD_transcript_152741;GD_transcript_154829;GD_transcript_17858;GD_transcript_18320;GD_transcript_2300;GD_transcript_25052;GD_transcript_2908;GD_transcript_2996;GD_transcript_3318;GD_transcript_47190;GD_transcript_49171;GD_transcript_54420;GD_transcript_58791;GD_transcript_58…
GD_transcript_64007	GD_transcript_102070;GD_transcript_104465;GD_transcript_106010;GD_transcript_107712;GD_transcript_116531;GD_transcript_116797;GD_transcript_121879;GD_transcript_128;GD_transcript_1300;GD_transcript_14043;GD_transcript_142054;GD_transcript_15009;GD_transcript_152524;GD_transcript_154567;GD_transcript_154667;GD_transcript_1603;GD_transcript_221;GD_transcript_22240;GD_transcript_2818;GD_transcript_3…
GD_transcript_77838	GD_transcript_109994;GD_transcript_111870;GD_transcript_111981;GD_transcript_115299;GD_transcript_120828;GD_transcript_136483;GD_transcript_138006;GD_transcript_150247;GD_transcript_151875;GD_transcript_154536;GD_transcript_156884;GD_transcript_4192;GD_transcript_45759;GD_transcript_51816;GD_transcript_53841;GD_transcript_5427;GD_transcript_57320;GD_transcript_5844;GD_transcript_64700;GD_transcri…
GD_transcript_102419	GD_transcript_105207;GD_transcript_110098;GD_transcript_12206;GD_transcript_125746;GD_transcript_128130;GD_transcript_131356;GD_transcript_134430;GD_transcript_135163;GD_transcript_135172;GD_transcript_136611;GD_transcript_144841;GD_transcript_144899;GD_transcript_146051;GD_transcript_147751;GD_transcript_150397;GD_transcript_150906;GD_transcript_152982;GD_transcript_153514;GD_transcript_154340;G…
GD_transcript_36262	GD_transcript_104421;GD_transcript_111605;GD_transcript_118647;GD_transcript_118856;GD_transcript_122022;GD_transcript_124611;GD_transcript_126132;GD_transcript_126529;GD_transcript_126845;GD_transcript_12993;GD_transcript_131646;GD_transcript_134752;GD_transcript_135826;GD_transcript_137485;GD_transcript_137762;GD_transcript_141204;GD_transcript_142278;GD_transcript_142797;GD_transcript_143485;G…
GD_transcript_66846	GD_transcript_102038;GD_transcript_107761;GD_transcript_110976;GD_transcript_130967;GD_transcript_132087;GD_transcript_141179;GD_transcript_14395;GD_transcript_152477;GD_transcript_152731;GD_transcript_153263;GD_transcript_1592;GD_transcript_16670;GD_transcript_17873;GD_transcript_20382;GD_transcript_45239;GD_transcript_49348;GD_transcript_49651;GD_transcript_50624;GD_transcript_52435;GD_transcri…
GD_transcript_63470	GD_transcript_1;GD_transcript_100121;GD_transcript_103281;GD_transcript_104213;GD_transcript_104764;GD_transcript_104821;GD_transcript_106963;GD_transcript_107529;GD_transcript_110455;GD_transcript_112063;GD_transcript_112825;GD_transcript_114174;GD_transcript_119381;GD_transcript_128146;GD_transcript_130340;GD_transcript_156239;GD_transcript_1801;GD_transcript_2314;GD_transcript_47288;GD_transcr…
GD_transcript_132688	GD_transcript_122538;GD_transcript_123263;GD_transcript_132338;GD_transcript_136086;GD_transcript_140773;GD_transcript_142220;GD_transcript_144975;GD_transcript_145912;GD_transcript_2897;GD_transcript_46153;GD_transcript_57602;GD_transcript_67855;GD_transcript_71787;GD_transcript_74744;GD_transcript_76857;GD_transcript_77864;GD_transcript_82194;GD_transcript_93697
GD_transcript_122439	GD_transcript_103268;GD_transcript_105889;GD_transcript_106409;GD_transcript_110244;GD_transcript_111916;GD_transcript_122211;GD_transcript_124085;GD_transcript_128672;GD_transcript_129019;GD_transcript_130837;GD_transcript_135841;GD_transcript_140172;GD_transcript_141780;GD_transcript_146284;GD_transcript_152707;GD_transcript_155128;GD_transcript_2781;GD_transcript_47952;GD_transcript_60379;GD_t…
GD_transcript_88157	GD_transcript_100479;GD_transcript_100916;GD_transcript_103142;GD_transcript_103268;GD_transcript_106688;GD_transcript_116353;GD_transcript_129543;GD_transcript_132333;GD_transcript_135841;GD_transcript_140688;GD_transcript_145041;GD_transcript_145049;GD_transcript_148038;GD_transcript_150078;GD_transcript_153615;GD_transcript_156370;GD_transcript_193;GD_transcript_50962;GD_transcript_55241;GD_tr…
GD_transcript_148855	GD_transcript_10041;GD_transcript_103084;GD_transcript_107727;GD_transcript_109805;GD_transcript_122392;GD_transcript_126025;GD_transcript_126158;GD_transcript_140774;GD_transcript_142712;GD_transcript_143839;GD_transcript_144612;GD_transcript_147009;GD_transcript_148927;GD_transcript_150449;GD_transcript_154829;GD_transcript_156805;GD_transcript_44551;GD_transcript_46292;GD_transcript_47190;GD_t…
GD_transcript_75760	GD_transcript_102238;GD_transcript_110857;GD_transcript_126441;GD_transcript_143456;GD_transcript_1449;GD_transcript_15998;GD_transcript_18165;GD_transcript_5053;GD_transcript_70706;GD_transcript_74718;GD_transcript_75017;GD_transcript_8039;GD_transcript_85049;GD_transcript_85200;GD_transcript_86709;GD_transcript_95677;GD_transcript_98729
GD_transcript_105878	GD_transcript_10041;GD_transcript_103084;GD_transcript_113181;GD_transcript_114774;GD_transcript_121403;GD_transcript_122404;GD_transcript_128338;GD_transcript_140774;GD_transcript_142128;GD_transcript_142712;GD_transcript_144612;GD_transcript_150449;GD_transcript_152;GD_transcript_154829;GD_transcript_221;GD_transcript_23484;GD_transcript_28252;GD_transcript_46292;GD_transcript_48134;GD_transcri…
GD_transcript_50716	GD_transcript_100260;GD_transcript_103053;GD_transcript_105076;GD_transcript_105495;GD_transcript_107396;GD_transcript_117247;GD_transcript_117390;GD_transcript_122662;GD_transcript_127678;GD_transcript_131495;GD_transcript_131994;GD_transcript_132616;GD_transcript_13323;GD_transcript_135617;GD_transcript_138143;GD_transcript_138940;GD_transcript_144388;GD_transcript_145488;GD_transcript_148193;G…
GD_transcript_50602	GD_transcript_106466;GD_transcript_107171;GD_transcript_126544;GD_transcript_134692;GD_transcript_134986;GD_transcript_141255;GD_transcript_266;GD_transcript_46337;GD_transcript_63798;GD_transcript_63842;GD_transcript_65046;GD_transcript_75778;GD_transcript_81325;GD_transcript_88364;GD_transcript_88742;GD_transcript_98345
GD_transcript_54721	GD_transcript_101311;GD_transcript_114222;GD_transcript_115677;GD_transcript_116667;GD_transcript_130116;GD_transcript_132228;GD_transcript_142211;GD_transcript_144865;GD_transcript_147256;GD_transcript_149426;GD_transcript_153089;GD_transcript_156414;GD_transcript_157175;GD_transcript_1578;GD_transcript_16066;GD_transcript_43325;GD_transcript_51873;GD_transcript_54749;GD_transcript_58040;GD_tran…
GD_transcript_105907	GD_transcript_101394;GD_transcript_102695;GD_transcript_104181;GD_transcript_115374;GD_transcript_122061;GD_transcript_126622;GD_transcript_127148;GD_transcript_127652;GD_transcript_136876;GD_transcript_138109;GD_transcript_138758;GD_transcript_142396;GD_transcript_142496;GD_transcript_143620;GD_transcript_143684;GD_transcript_146287;GD_transcript_147428;GD_transcript_1503;GD_transcript_153513;GD…
GD_transcript_155684	GD_transcript_107116;GD_transcript_115389;GD_transcript_119471;GD_transcript_127846;GD_transcript_129773;GD_transcript_130845;GD_transcript_132515;GD_transcript_135478;GD_transcript_140233;GD_transcript_147321;GD_transcript_148142;GD_transcript_151609;GD_transcript_2231;GD_transcript_2469;GD_transcript_46782;GD_transcript_50773;GD_transcript_51906;GD_transcript_61000;GD_transcript_63148;GD_transc…
GD_transcript_40235	GD_transcript_115408;GD_transcript_118488;GD_transcript_128276;GD_transcript_131473;GD_transcript_147320;GD_transcript_151474;GD_transcript_156619;GD_transcript_15688;GD_transcript_18341;GD_transcript_47288;GD_transcript_47948;GD_transcript_48413;GD_transcript_49289;GD_transcript_52964;GD_transcript_5755;GD_transcript_59215;GD_transcript_68172;GD_transcript_69263;GD_transcript_69591;GD_transcript…
GD_transcript_71673	GD_transcript_103647;GD_transcript_107284;GD_transcript_11912;GD_transcript_123546;GD_transcript_124745;GD_transcript_140026;GD_transcript_146105;GD_transcript_148056;GD_transcript_149447;GD_transcript_152328;GD_transcript_152709;GD_transcript_152745;GD_transcript_154829;GD_transcript_156427;GD_transcript_45759;GD_transcript_47449;GD_transcript_59396;GD_transcript_60742;GD_transcript_64916;GD_tra…
GD_transcript_58381	GD_transcript_108209;GD_transcript_112856;GD_transcript_114187;GD_transcript_130310;GD_transcript_133801;GD_transcript_142581;GD_transcript_142796;GD_transcript_143500;GD_transcript_146752;GD_transcript_151757;GD_transcript_156571;GD_transcript_283;GD_transcript_429;GD_transcript_48703;GD_transcript_55103;GD_transcript_59290;GD_transcript_59725;GD_transcript_61727;GD_transcript_62028;GD_transcrip…
GD_transcript_139106	GD_transcript_108651;GD_transcript_116047;GD_transcript_118221;GD_transcript_128557;GD_transcript_129394;GD_transcript_136527;GD_transcript_143675;GD_transcript_143959;GD_transcript_145222;GD_transcript_151525;GD_transcript_43585;GD_transcript_44678;GD_transcript_60691;GD_transcript_62136;GD_transcript_64394;GD_transcript_66373;GD_transcript_6735;GD_transcript_68922;GD_transcript_70815;GD_transcr…
GD_transcript_138364	GD_transcript_104905;GD_transcript_108884;GD_transcript_110976;GD_transcript_11167;GD_transcript_118593;GD_transcript_119794;GD_transcript_125974;GD_transcript_127964;GD_transcript_130967;GD_transcript_131571;GD_transcript_131989;GD_transcript_132087;GD_transcript_1338;GD_transcript_136026;GD_transcript_137043;GD_transcript_139297;GD_transcript_141179;GD_transcript_142220;GD_transcript_14395;GD_t…
GD_transcript_105500	GD_transcript_106311;GD_transcript_108839;GD_transcript_118671;GD_transcript_124103;GD_transcript_124953;GD_transcript_12776;GD_transcript_128277;GD_transcript_133442;GD_transcript_141940;GD_transcript_144787;GD_transcript_146641;GD_transcript_151585;GD_transcript_153831;GD_transcript_16631;GD_transcript_16974;GD_transcript_18628;GD_transcript_49737;GD_transcript_50870;GD_transcript_5524;GD_trans…
GD_transcript_103359	GD_transcript_100956;GD_transcript_101173;GD_transcript_112168;GD_transcript_112279;GD_transcript_117618;GD_transcript_120161;GD_transcript_1237;GD_transcript_123735;GD_transcript_126753;GD_transcript_127347;GD_transcript_132484;GD_transcript_136575;GD_transcript_139375;GD_transcript_143102;GD_transcript_147728;GD_transcript_148359;GD_transcript_150235;GD_transcript_156422;GD_transcript_157015;GD…
GD_transcript_64496	GD_transcript_102797;GD_transcript_104642;GD_transcript_139376;GD_transcript_143357;GD_transcript_144809;GD_transcript_154650;GD_transcript_23781;GD_transcript_98116
GD_transcript_53169	GD_transcript_105190;GD_transcript_108040;GD_transcript_119471;GD_transcript_128770;GD_transcript_131608;GD_transcript_134462;GD_transcript_149333;GD_transcript_150748;GD_transcript_153130;GD_transcript_16390;GD_transcript_56974;GD_transcript_57070;GD_transcript_60689;GD_transcript_63626;GD_transcript_64273;GD_transcript_69506;GD_transcript_84023;GD_transcript_85499;GD_transcript_85619
GD_transcript_113671	GD_transcript_105734;GD_transcript_107621;GD_transcript_111279;GD_transcript_116376;GD_transcript_124290;GD_transcript_124362;GD_transcript_125733;GD_transcript_126370;GD_transcript_126743;GD_transcript_128221;GD_transcript_129306;GD_transcript_135300;GD_transcript_140842;GD_transcript_141139;GD_transcript_142343;GD_transcript_145531;GD_transcript_147073;GD_transcript_151370;GD_transcript_153398;…
GD_transcript_33906	GD_transcript_100666;GD_transcript_102839;GD_transcript_109965;GD_transcript_113191;GD_transcript_126207;GD_transcript_126341;GD_transcript_127203;GD_transcript_140095;GD_transcript_151709;GD_transcript_152179;GD_transcript_152477;GD_transcript_153008;GD_transcript_153416;GD_transcript_155495;GD_transcript_16390;GD_transcript_25828;GD_transcript_284;GD_transcript_48417;GD_transcript_52615;GD_tran…
GD_transcript_130840	GD_transcript_106736;GD_transcript_108207;GD_transcript_115771;GD_transcript_121882;GD_transcript_123364;GD_transcript_128503;GD_transcript_132884;GD_transcript_139266;GD_transcript_139853;GD_transcript_14;GD_transcript_141547;GD_transcript_146819;GD_transcript_151560;GD_transcript_152252;GD_transcript_155135;GD_transcript_58991;GD_transcript_58992;GD_transcript_59417;GD_transcript_60809;GD_trans…
GD_transcript_148917	GD_transcript_102262;GD_transcript_10345;GD_transcript_105195;GD_transcript_10582;GD_transcript_117120;GD_transcript_118508;GD_transcript_123789;GD_transcript_137231;GD_transcript_137356;GD_transcript_138092;GD_transcript_139501;GD_transcript_144297;GD_transcript_146800;GD_transcript_147923;GD_transcript_148100;GD_transcript_149325;GD_transcript_154151;GD_transcript_18593;GD_transcript_60211;GD_t…
GD_transcript_106242	GD_transcript_112219;GD_transcript_121038;GD_transcript_12607;GD_transcript_126751;GD_transcript_1356;GD_transcript_146706;GD_transcript_14968;GD_transcript_19682;GD_transcript_22001;GD_transcript_50711;GD_transcript_54444;GD_transcript_61977;GD_transcript_65241;GD_transcript_75813;GD_transcript_99514
GD_transcript_148138	GD_transcript_100733;GD_transcript_102512;GD_transcript_105621;GD_transcript_108851;GD_transcript_109455;GD_transcript_112241;GD_transcript_114989;GD_transcript_115235;GD_transcript_115614;GD_transcript_115964;GD_transcript_117842;GD_transcript_133516;GD_transcript_141303;GD_transcript_143770;GD_transcript_149949;GD_transcript_151908;GD_transcript_152666;GD_transcript_46256;GD_transcript_59381;GD…
GD_transcript_112206	GD_transcript_104111;GD_transcript_11037;GD_transcript_119615;GD_transcript_120125;GD_transcript_12220;GD_transcript_124568;GD_transcript_129995;GD_transcript_132801;GD_transcript_13561;GD_transcript_144841;GD_transcript_145797;GD_transcript_148708;GD_transcript_14997;GD_transcript_150397;GD_transcript_151827;GD_transcript_153339;GD_transcript_153416;GD_transcript_28389;GD_transcript_2978;GD_tran…
GD_transcript_101604	GD_transcript_108210;GD_transcript_110466;GD_transcript_115146;GD_transcript_121641;GD_transcript_123250;GD_transcript_125253;GD_transcript_128386;GD_transcript_128541;GD_transcript_132432;GD_transcript_135852;GD_transcript_137987;GD_transcript_146662;GD_transcript_153355;GD_transcript_155388;GD_transcript_155933;GD_transcript_17068;GD_transcript_24086;GD_transcript_27951;GD_transcript_3297;GD_tr…
GD_transcript_28472	GD_transcript_116550;GD_transcript_117978;GD_transcript_118973;GD_transcript_120044;GD_transcript_121134;GD_transcript_124929;GD_transcript_126456;GD_transcript_126461;GD_transcript_131340;GD_transcript_132255;GD_transcript_133646;GD_transcript_134456;GD_transcript_134756;GD_transcript_139995;GD_transcript_140521;GD_transcript_143913;GD_transcript_145496;GD_transcript_147645;GD_transcript_151430;…
GD_transcript_103903	GD_transcript_100344;GD_transcript_102233;GD_transcript_1024;GD_transcript_105283;GD_transcript_107414;GD_transcript_113633;GD_transcript_114857;GD_transcript_116560;GD_transcript_119254;GD_transcript_119515;GD_transcript_133717;GD_transcript_138701;GD_transcript_140544;GD_transcript_141722;GD_transcript_143214;GD_transcript_143359;GD_transcript_143817;GD_transcript_144879;GD_transcript_147578;GD…
GD_transcript_42246	GD_transcript_100381;GD_transcript_104019;GD_transcript_109374;GD_transcript_111942;GD_transcript_114567;GD_transcript_116515;GD_transcript_122189;GD_transcript_122203;GD_transcript_122784;GD_transcript_123713;GD_transcript_124975;GD_transcript_128579;GD_transcript_130748;GD_transcript_132667;GD_transcript_133248;GD_transcript_138857;GD_transcript_142348;GD_transcript_149875;GD_transcript_45935;G…
GD_transcript_108822	GD_transcript_109125;GD_transcript_112411;GD_transcript_116948;GD_transcript_117613;GD_transcript_136293;GD_transcript_142377;GD_transcript_147375;GD_transcript_151965;GD_transcript_2981;GD_transcript_4018;GD_transcript_43687;GD_transcript_50891;GD_transcript_51834;GD_transcript_52197;GD_transcript_58073;GD_transcript_60634;GD_transcript_62882;GD_transcript_67063;GD_transcript_68083;GD_transcript…
GD_transcript_38245	GD_transcript_105833;GD_transcript_121887;GD_transcript_126986;GD_transcript_144286;GD_transcript_145774;GD_transcript_145807;GD_transcript_151398;GD_transcript_24768;GD_transcript_45072;GD_transcript_49486;GD_transcript_58253;GD_transcript_59811;GD_transcript_62109;GD_transcript_66963;GD_transcript_70120;GD_transcript_7158;GD_transcript_87219
GD_transcript_150934	GD_transcript_106257;GD_transcript_110530;GD_transcript_12039;GD_transcript_126175;GD_transcript_129827;GD_transcript_131142;GD_transcript_135793;GD_transcript_136818;GD_transcript_139376;GD_transcript_143656;GD_transcript_144063;GD_transcript_145304;GD_transcript_156476;GD_transcript_156872;GD_transcript_3099;GD_transcript_44674;GD_transcript_47167;GD_transcript_54202;GD_transcript_54984;GD_tran…
GD_transcript_41753	GD_transcript_103888;GD_transcript_110222;GD_transcript_122447;GD_transcript_1458;GD_transcript_28787;GD_transcript_44508;GD_transcript_51188;GD_transcript_96929;GD_transcript_99062
GD_transcript_128246	GD_transcript_108605;GD_transcript_108984;GD_transcript_110746;GD_transcript_112679;GD_transcript_113912;GD_transcript_120072;GD_transcript_124435;GD_transcript_124845;GD_transcript_127368;GD_transcript_130416;GD_transcript_132945;GD_transcript_137642;GD_transcript_138576;GD_transcript_146273;GD_transcript_155978;GD_transcript_58315;GD_transcript_63414;GD_transcript_68928;GD_transcript_70007;GD_t…
GD_transcript_56116	GD_transcript_106434;GD_transcript_11561;GD_transcript_121181;GD_transcript_12472;GD_transcript_132228;GD_transcript_139117;GD_transcript_16756;GD_transcript_17596;GD_transcript_46457;GD_transcript_7428;GD_transcript_74475;GD_transcript_81285;GD_transcript_84281;GD_transcript_94784;GD_transcript_95930
GD_transcript_40194	GD_transcript_125760;GD_transcript_130;GD_transcript_43492
GD_transcript_39568	GD_transcript_104934;GD_transcript_114867;GD_transcript_120085;GD_transcript_121109;GD_transcript_122493;GD_transcript_131534;GD_transcript_141338;GD_transcript_17624;GD_transcript_19991;GD_transcript_75185;GD_transcript_86182
GD_transcript_155812	GD_transcript_114936;GD_transcript_146019;GD_transcript_149940;GD_transcript_323;GD_transcript_47850;GD_transcript_5241;GD_transcript_56038;GD_transcript_70678;GD_transcript_71701
GD_transcript_151917	GD_transcript_111761;GD_transcript_116308;GD_transcript_119047;GD_transcript_124391;GD_transcript_13316;GD_transcript_155964;GD_transcript_45194;GD_transcript_46434;GD_transcript_49143;GD_transcript_65783;GD_transcript_74306;GD_transcript_81536;GD_transcript_90593
GD_transcript_43128	GD_transcript_117418;GD_transcript_119723;GD_transcript_122784;GD_transcript_124442;GD_transcript_128642;GD_transcript_132484;GD_transcript_132943;GD_transcript_137719;GD_transcript_138309;GD_transcript_138459;GD_transcript_139375;GD_transcript_139501;GD_transcript_139838;GD_transcript_141532;GD_transcript_146273;GD_transcript_149932;GD_transcript_150424;GD_transcript_151884;GD_transcript_156422;…
GD_transcript_113055	GD_transcript_107487;GD_transcript_126516;GD_transcript_129299;GD_transcript_148259;GD_transcript_151408;GD_transcript_153503;GD_transcript_153584;GD_transcript_17471;GD_transcript_24687;GD_transcript_2585;GD_transcript_48527;GD_transcript_49475;GD_transcript_56030;GD_transcript_62055;GD_transcript_75919;GD_transcript_77727;GD_transcript_83672;GD_transcript_85713;GD_transcript_98241;GD_transcript…
GD_transcript_33438	GD_transcript_101873;GD_transcript_10739;GD_transcript_113173;GD_transcript_1236;GD_transcript_126451;GD_transcript_132484;GD_transcript_139375;GD_transcript_140094;GD_transcript_140149;GD_transcript_143272;GD_transcript_144124;GD_transcript_144799;GD_transcript_144809;GD_transcript_149128;GD_transcript_150089;GD_transcript_151014;GD_transcript_156017;GD_transcript_156362;GD_transcript_156422;GD_…
GD_transcript_107228	GD_transcript_113048;GD_transcript_124686;GD_transcript_125864;GD_transcript_129008;GD_transcript_130097;GD_transcript_130583;GD_transcript_13337;GD_transcript_13757;GD_transcript_137775;GD_transcript_140321;GD_transcript_145741;GD_transcript_145976;GD_transcript_148030;GD_transcript_151531;GD_transcript_155394;GD_transcript_155827;GD_transcript_21454;GD_transcript_22853;GD_transcript_25956;GD_tr…
GD_transcript_134845	GD_transcript_106517;GD_transcript_110804;GD_transcript_114103;GD_transcript_120675;GD_transcript_128441;GD_transcript_136150;GD_transcript_137574;GD_transcript_138718;GD_transcript_147765;GD_transcript_153226;GD_transcript_156361;GD_transcript_58151;GD_transcript_58681;GD_transcript_62931;GD_transcript_66514;GD_transcript_72470;GD_transcript_7342;GD_transcript_75013;GD_transcript_77157;GD_transc…
GD_transcript_116015	GD_transcript_100162;GD_transcript_103173;GD_transcript_105651;GD_transcript_107146;GD_transcript_109766;GD_transcript_114104;GD_transcript_11756;GD_transcript_118245;GD_transcript_120475;GD_transcript_125113;GD_transcript_125486;GD_transcript_128153;GD_transcript_128369;GD_transcript_138293;GD_transcript_138499;GD_transcript_145553;GD_transcript_148759;GD_transcript_150195;GD_transcript_150906;G…
GD_transcript_47310	GD_transcript_102659;GD_transcript_105396;GD_transcript_106873;GD_transcript_109470;GD_transcript_118931;GD_transcript_126492;GD_transcript_133982;GD_transcript_136244;GD_transcript_136259;GD_transcript_139501;GD_transcript_14009;GD_transcript_141608;GD_transcript_145328;GD_transcript_150713;GD_transcript_3108;GD_transcript_49102;GD_transcript_59747;GD_transcript_60713;GD_transcript_60826;GD_tran…
GD_transcript_72522	GD_transcript_107893;GD_transcript_109228;GD_transcript_112341;GD_transcript_114232;GD_transcript_115153;GD_transcript_120732;GD_transcript_132601;GD_transcript_139325;GD_transcript_141574;GD_transcript_142584;GD_transcript_155963;GD_transcript_3100;GD_transcript_3114;GD_transcript_43953;GD_transcript_50819;GD_transcript_54147;GD_transcript_54408;GD_transcript_60811;GD_transcript_66033;GD_transcr…
GD_transcript_38541	GD_transcript_103194;GD_transcript_109092;GD_transcript_11391;GD_transcript_114749;GD_transcript_117178;GD_transcript_119658;GD_transcript_121526;GD_transcript_122722;GD_transcript_124656;GD_transcript_130097;GD_transcript_1362;GD_transcript_138504;GD_transcript_145741;GD_transcript_146467;GD_transcript_153494;GD_transcript_155827;GD_transcript_55050;GD_transcript_61462;GD_transcript_61543;GD_tra…
GD_transcript_112778	GD_transcript_103200;GD_transcript_105702;GD_transcript_117353;GD_transcript_142561;GD_transcript_143907;GD_transcript_144901;GD_transcript_156099;GD_transcript_2854;GD_transcript_50831;GD_transcript_51285;GD_transcript_54482;GD_transcript_54649;GD_transcript_58417;GD_transcript_64895;GD_transcript_97157
GD_transcript_146036	GD_transcript_100937;GD_transcript_135919;GD_transcript_136009;GD_transcript_145977;GD_transcript_3082;GD_transcript_53127;GD_transcript_71061;GD_transcript_75885;GD_transcript_76509;GD_transcript_85127;GD_transcript_964;GD_transcript_99974
GD_transcript_127654	GD_transcript_100494;GD_transcript_107262;GD_transcript_110738;GD_transcript_129585;GD_transcript_153398;GD_transcript_5642;GD_transcript_57348;GD_transcript_57470;GD_transcript_69129;GD_transcript_82139;GD_transcript_85657;GD_transcript_89241;GD_transcript_96664
GD_transcript_81808	GD_transcript_102140;GD_transcript_106990;GD_transcript_109085;GD_transcript_110700;GD_transcript_117196;GD_transcript_124699;GD_transcript_126101;GD_transcript_127103;GD_transcript_127964;GD_transcript_129665;GD_transcript_130100;GD_transcript_131809;GD_transcript_13216;GD_transcript_13369;GD_transcript_137514;GD_transcript_141394;GD_transcript_148571;GD_transcript_150750;GD_transcript_152862;GD…
GD_transcript_149087	GD_transcript_101278;GD_transcript_105;GD_transcript_111579;GD_transcript_113425;GD_transcript_116223;GD_transcript_116480;GD_transcript_120981;GD_transcript_124774;GD_transcript_139069;GD_transcript_142208;GD_transcript_142877;GD_transcript_143023;GD_transcript_159;GD_transcript_45594;GD_transcript_57847;GD_transcript_57919;GD_transcript_60405;GD_transcript_70631;GD_transcript_76348;GD_transcrip…
GD_transcript_112137	GD_transcript_1453;GD_transcript_1749;GD_transcript_77144
GD_transcript_68646	GD_transcript_100293;GD_transcript_101051;GD_transcript_101304;GD_transcript_101626;GD_transcript_108037;GD_transcript_110685;GD_transcript_120501;GD_transcript_122156;GD_transcript_123449;GD_transcript_136930;GD_transcript_139365;GD_transcript_141902;GD_transcript_143272;GD_transcript_149932;GD_transcript_150145;GD_transcript_150424;GD_transcript_150953;GD_transcript_151640;GD_transcript_153118;…
GD_transcript_43509	GD_transcript_102785;GD_transcript_112499;GD_transcript_114915;GD_transcript_115622;GD_transcript_120125;GD_transcript_121419;GD_transcript_131280;GD_transcript_133697;GD_transcript_138196;GD_transcript_139034;GD_transcript_2263;GD_transcript_2440;GD_transcript_2732;GD_transcript_45217;GD_transcript_48535;GD_transcript_53176;GD_transcript_55714;GD_transcript_57898;GD_transcript_60363;GD_transcrip…
GD_transcript_149446	GD_transcript_101463;GD_transcript_106473;GD_transcript_107147;GD_transcript_110797;GD_transcript_112676;GD_transcript_113471;GD_transcript_117296;GD_transcript_120681;GD_transcript_120699;GD_transcript_124820;GD_transcript_134328;GD_transcript_136674;GD_transcript_140592;GD_transcript_143911;GD_transcript_1549;GD_transcript_156794;GD_transcript_16372;GD_transcript_20711;GD_transcript_22406;GD_tr…
GD_transcript_150493	GD_transcript_10887;GD_transcript_117919;GD_transcript_120539;GD_transcript_12770;GD_transcript_139305;GD_transcript_142664;GD_transcript_14479;GD_transcript_145651;GD_transcript_22213;GD_transcript_53277;GD_transcript_57043;GD_transcript_64692;GD_transcript_6859;GD_transcript_73243;GD_transcript_84693;GD_transcript_85627
GD_transcript_38629	GD_transcript_100197;GD_transcript_102923;GD_transcript_108301;GD_transcript_112093;GD_transcript_126000;GD_transcript_138148;GD_transcript_148089;GD_transcript_148267;GD_transcript_4070;GD_transcript_47462;GD_transcript_47932;GD_transcript_49872;GD_transcript_57508;GD_transcript_58010;GD_transcript_58522;GD_transcript_61933;GD_transcript_74428;GD_transcript_77847;GD_transcript_95770;GD_transcrip…
GD_transcript_124924	GD_transcript_102341;GD_transcript_107461;GD_transcript_108453;GD_transcript_117526;GD_transcript_117853;GD_transcript_119243;GD_transcript_120300;GD_transcript_132040;GD_transcript_134054;GD_transcript_136296;GD_transcript_137421;GD_transcript_139804;GD_transcript_142377;GD_transcript_147705;GD_transcript_151915;GD_transcript_155903;GD_transcript_156767;GD_transcript_46739;GD_transcript_47906;GD…
GD_transcript_55119	GD_transcript_101774;GD_transcript_113333;GD_transcript_121841;GD_transcript_128770;GD_transcript_131744;GD_transcript_133869;GD_transcript_134446;GD_transcript_138099;GD_transcript_138942;GD_transcript_13975;GD_transcript_140209;GD_transcript_147990;GD_transcript_150930;GD_transcript_152090;GD_transcript_153868;GD_transcript_155169;GD_transcript_156735;GD_transcript_219;GD_transcript_4283;GD_tra…
GD_transcript_68046	GD_transcript_133298;GD_transcript_138703;GD_transcript_139415;GD_transcript_146935;GD_transcript_2978;GD_transcript_46532;GD_transcript_63619;GD_transcript_65599;GD_transcript_6851;GD_transcript_77975;GD_transcript_82852;GD_transcript_83044;GD_transcript_83772;GD_transcript_85808;GD_transcript_87340
GD_transcript_90302	GD_transcript_116054;GD_transcript_118367;GD_transcript_1229;GD_transcript_130;GD_transcript_149382;GD_transcript_2095;GD_transcript_25240;GD_transcript_43492;GD_transcript_73169;GD_transcript_79933;GD_transcript_80106;GD_transcript_92521;GD_transcript_94522
GD_transcript_91191	GD_transcript_100970;GD_transcript_104509;GD_transcript_114610;GD_transcript_116185;GD_transcript_118854;GD_transcript_130236;GD_transcript_131297;GD_transcript_135800;GD_transcript_139978;GD_transcript_139988;GD_transcript_140247;GD_transcript_140502;GD_transcript_142203;GD_transcript_143907;GD_transcript_149285;GD_transcript_155486;GD_transcript_156395;GD_transcript_156752;GD_transcript_47411;G…
GD_transcript_80178	GD_transcript_100228;GD_transcript_105016;GD_transcript_116207;GD_transcript_119680;GD_transcript_132964;GD_transcript_147079;GD_transcript_157103;GD_transcript_48509;GD_transcript_49144;GD_transcript_54091;GD_transcript_70975
GD_transcript_118867	GD_transcript_104922;GD_transcript_108711;GD_transcript_108884;GD_transcript_110484;GD_transcript_111305;GD_transcript_113445;GD_transcript_115500;GD_transcript_115981;GD_transcript_116072;GD_transcript_119443;GD_transcript_122165;GD_transcript_124232;GD_transcript_124699;GD_transcript_128233;GD_transcript_129156;GD_transcript_130748;GD_transcript_137670;GD_transcript_141130;GD_transcript_141361;…
GD_transcript_15917	GD_transcript_101201;GD_transcript_107291;GD_transcript_116369;GD_transcript_119391;GD_transcript_121869;GD_transcript_122052;GD_transcript_127323;GD_transcript_129523;GD_transcript_137968;GD_transcript_139368;GD_transcript_144610;GD_transcript_148706;GD_transcript_149274;GD_transcript_153257;GD_transcript_155672;GD_transcript_49428;GD_transcript_50509;GD_transcript_56001;GD_transcript_62125;GD_t…
GD_transcript_36073	GD_transcript_100062;GD_transcript_102048;GD_transcript_108463;GD_transcript_113371;GD_transcript_115890;GD_transcript_116665;GD_transcript_123514;GD_transcript_123774;GD_transcript_127551;GD_transcript_128312;GD_transcript_129523;GD_transcript_132148;GD_transcript_136200;GD_transcript_139326;GD_transcript_151539;GD_transcript_152153;GD_transcript_155132;GD_transcript_376;GD_transcript_3988;GD_tr…
GD_transcript_59271	GD_transcript_131187;GD_transcript_149257;GD_transcript_3565;GD_transcript_50297;GD_transcript_52558;GD_transcript_59456;GD_transcript_6464;GD_transcript_67991;GD_transcript_76866;GD_transcript_78737;GD_transcript_85979
GD_transcript_14932	GD_transcript_104859;GD_transcript_106175;GD_transcript_106732;GD_transcript_108690;GD_transcript_108826;GD_transcript_11167;GD_transcript_113381;GD_transcript_123578;GD_transcript_126631;GD_transcript_127168;GD_transcript_130591;GD_transcript_133368;GD_transcript_137469;GD_transcript_139426;GD_transcript_142140;GD_transcript_143113;GD_transcript_146356;GD_transcript_146986;GD_transcript_147834;G…
GD_transcript_36060	GD_transcript_10341;GD_transcript_105190;GD_transcript_107213;GD_transcript_118665;GD_transcript_119502;GD_transcript_120431;GD_transcript_122892;GD_transcript_123628;GD_transcript_124975;GD_transcript_125196;GD_transcript_125386;GD_transcript_128100;GD_transcript_128701;GD_transcript_132835;GD_transcript_133056;GD_transcript_134245;GD_transcript_134612;GD_transcript_141333;GD_transcript_142288;G…
GD_transcript_49317	GD_transcript_101571;GD_transcript_102837;GD_transcript_105550;GD_transcript_113891;GD_transcript_116157;GD_transcript_116728;GD_transcript_117609;GD_transcript_128574;GD_transcript_128908;GD_transcript_128923;GD_transcript_132045;GD_transcript_134635;GD_transcript_139327;GD_transcript_145625;GD_transcript_249;GD_transcript_2936;GD_transcript_43784;GD_transcript_44029;GD_transcript_49478;GD_trans…
GD_transcript_142745	GD_transcript_108063;GD_transcript_10955;GD_transcript_110411;GD_transcript_122113;GD_transcript_126268;GD_transcript_129954;GD_transcript_141500;GD_transcript_154070;GD_transcript_49289;GD_transcript_50018;GD_transcript_51631;GD_transcript_60597;GD_transcript_69805;GD_transcript_76489;GD_transcript_839;GD_transcript_85782;GD_transcript_93604;GD_transcript_95771;GD_transcript_97970;GD_transcript_…
GD_transcript_56124	GD_transcript_100745;GD_transcript_105716;GD_transcript_108651;GD_transcript_112455;GD_transcript_116474;GD_transcript_117596;GD_transcript_129878;GD_transcript_136723;GD_transcript_141700;GD_transcript_141971;GD_transcript_145741;GD_transcript_146182;GD_transcript_146791;GD_transcript_146985;GD_transcript_149243;GD_transcript_149934;GD_transcript_155502;GD_transcript_155827;GD_transcript_157099;…
GD_transcript_63648	GD_transcript_111266;GD_transcript_117521;GD_transcript_117540;GD_transcript_122360;GD_transcript_125002;GD_transcript_127890;GD_transcript_137217;GD_transcript_137894;GD_transcript_14129;GD_transcript_144246;GD_transcript_145279;GD_transcript_145566;GD_transcript_151973;GD_transcript_155353;GD_transcript_4405;GD_transcript_44301;GD_transcript_56449;GD_transcript_5764;GD_transcript_6255;GD_transc…
GD_transcript_44728	GD_transcript_101177;GD_transcript_110024;GD_transcript_114505;GD_transcript_125665;GD_transcript_127202;GD_transcript_132167;GD_transcript_132780;GD_transcript_138307;GD_transcript_50749;GD_transcript_5110;GD_transcript_55511;GD_transcript_55893;GD_transcript_70392;GD_transcript_8068;GD_transcript_80884;GD_transcript_87474;GD_transcript_98266
GD_transcript_118394	GD_transcript_102848;GD_transcript_103755;GD_transcript_109626;GD_transcript_109764;GD_transcript_111687;GD_transcript_122448;GD_transcript_134687;GD_transcript_136841;GD_transcript_138712;GD_transcript_142214;GD_transcript_143547;GD_transcript_144904;GD_transcript_145392;GD_transcript_145639;GD_transcript_147121;GD_transcript_154628;GD_transcript_154742;GD_transcript_47414;GD_transcript_49945;GD…
GD_transcript_146858	GD_transcript_105864;GD_transcript_110935;GD_transcript_112937;GD_transcript_113308;GD_transcript_115194;GD_transcript_122603;GD_transcript_123365;GD_transcript_124623;GD_transcript_125810;GD_transcript_140405;GD_transcript_143381;GD_transcript_146952;GD_transcript_152425;GD_transcript_52350;GD_transcript_55863;GD_transcript_57032;GD_transcript_59372;GD_transcript_65812;GD_transcript_66779;GD_tra…
GD_transcript_73665	GD_transcript_102110;GD_transcript_104302;GD_transcript_118757;GD_transcript_123528;GD_transcript_123593;GD_transcript_13730;GD_transcript_139454;GD_transcript_150441;GD_transcript_150981;GD_transcript_151079;GD_transcript_151991;GD_transcript_152893;GD_transcript_153163;GD_transcript_153712;GD_transcript_15374;GD_transcript_154355;GD_transcript_2024;GD_transcript_22090;GD_transcript_43336;GD_tra…
GD_transcript_153795	GD_transcript_113989;GD_transcript_115503;GD_transcript_116477;GD_transcript_123095;GD_transcript_134545;GD_transcript_142729;GD_transcript_142896;GD_transcript_2490;GD_transcript_57333;GD_transcript_62348;GD_transcript_83917
GD_transcript_93767	GD_transcript_114507;GD_transcript_115424;GD_transcript_116052;GD_transcript_11906;GD_transcript_120143;GD_transcript_121246;GD_transcript_146790;GD_transcript_153748;GD_transcript_18583;GD_transcript_46392;GD_transcript_49494;GD_transcript_57801;GD_transcript_61837;GD_transcript_65919;GD_transcript_72640;GD_transcript_78570;GD_transcript_79828;GD_transcript_84423;GD_transcript_88545;GD_transcrip…
GD_transcript_152145	GD_transcript_113371;GD_transcript_114081;GD_transcript_114177;GD_transcript_119976;GD_transcript_123238;GD_transcript_136200;GD_transcript_139326;GD_transcript_145253;GD_transcript_149359;GD_transcript_151539;GD_transcript_155335;GD_transcript_3527;GD_transcript_3988;GD_transcript_46161;GD_transcript_48365;GD_transcript_50277;GD_transcript_54864;GD_transcript_59072;GD_transcript_65973;GD_transcr…
GD_transcript_37154	GD_transcript_101958;GD_transcript_103837;GD_transcript_110585;GD_transcript_123285;GD_transcript_130640;GD_transcript_137992;GD_transcript_138925;GD_transcript_145;GD_transcript_146150;GD_transcript_26304;GD_transcript_3482;GD_transcript_4256;GD_transcript_48342;GD_transcript_52518;GD_transcript_74936;GD_transcript_96660;GD_transcript_97302
GD_transcript_89823	GD_transcript_100539;GD_transcript_102681;GD_transcript_103539;GD_transcript_105178;GD_transcript_115216;GD_transcript_122790;GD_transcript_124953;GD_transcript_126587;GD_transcript_128067;GD_transcript_129194;GD_transcript_140957;GD_transcript_141800;GD_transcript_141929;GD_transcript_141940;GD_transcript_14200;GD_transcript_148221;GD_transcript_153831;GD_transcript_153841;GD_transcript_154356;G…
GD_transcript_36503	GD_transcript_102454;GD_transcript_106323;GD_transcript_114559;GD_transcript_114736;GD_transcript_117911;GD_transcript_121192;GD_transcript_121419;GD_transcript_122272;GD_transcript_122447;GD_transcript_127846;GD_transcript_128706;GD_transcript_130845;GD_transcript_134860;GD_transcript_135927;GD_transcript_139932;GD_transcript_141738;GD_transcript_142551;GD_transcript_148142;GD_transcript_153018;…
GD_transcript_72785	GD_transcript_123631;GD_transcript_130187;GD_transcript_134399;GD_transcript_137226;GD_transcript_14925;GD_transcript_1710;GD_transcript_43821;GD_transcript_45103;GD_transcript_52912;GD_transcript_56922;GD_transcript_57574;GD_transcript_57754;GD_transcript_58767;GD_transcript_60301;GD_transcript_64812;GD_transcript_6608;GD_transcript_7040;GD_transcript_78176;GD_transcript_84225;GD_transcript_8506…
GD_transcript_140815	GD_transcript_101119;GD_transcript_104575;GD_transcript_105614;GD_transcript_107018;GD_transcript_114171;GD_transcript_115571;GD_transcript_115881;GD_transcript_120777;GD_transcript_126080;GD_transcript_126832;GD_transcript_127323;GD_transcript_136229;GD_transcript_140009;GD_transcript_143191;GD_transcript_150284;GD_transcript_152028;GD_transcript_44819;GD_transcript_52988;GD_transcript_58985;GD_…
GD_transcript_110584	GD_transcript_101144;GD_transcript_1111;GD_transcript_45748;GD_transcript_49328;GD_transcript_59062;GD_transcript_70943;GD_transcript_71125;GD_transcript_71400;GD_transcript_76724;GD_transcript_79967;GD_transcript_8196;GD_transcript_83086
GD_transcript_144128	GD_transcript_110;GD_transcript_113208;GD_transcript_120;GD_transcript_127885;GD_transcript_138657;GD_transcript_138935;GD_transcript_146606;GD_transcript_156395;GD_transcript_19675;GD_transcript_19948;GD_transcript_414;GD_transcript_46982;GD_transcript_47205;GD_transcript_47321;GD_transcript_4901;GD_transcript_60298;GD_transcript_69163;GD_transcript_72604;GD_transcript_72787;GD_transcript_77428;…
GD_transcript_120937	GD_transcript_112740;GD_transcript_117435;GD_transcript_119241;GD_transcript_120646;GD_transcript_132267;GD_transcript_5299;GD_transcript_71940;GD_transcript_73096
GD_transcript_113544	GD_transcript_106867;GD_transcript_107494;GD_transcript_108778;GD_transcript_111705;GD_transcript_113136;GD_transcript_113147;GD_transcript_116052;GD_transcript_117306;GD_transcript_119906;GD_transcript_123516;GD_transcript_125491;GD_transcript_127742;GD_transcript_129320;GD_transcript_131569;GD_transcript_137372;GD_transcript_137428;GD_transcript_137460;GD_transcript_140208;GD_transcript_140774;…
GD_transcript_104123	GD_transcript_102559;GD_transcript_105849;GD_transcript_111124;GD_transcript_115771;GD_transcript_117209;GD_transcript_121150;GD_transcript_147627;GD_transcript_150979;GD_transcript_152252;GD_transcript_45084;GD_transcript_50297;GD_transcript_63631;GD_transcript_78448;GD_transcript_82842;GD_transcript_88569;GD_transcript_95223
GD_transcript_95858	GD_transcript_119723;GD_transcript_119732;GD_transcript_121810;GD_transcript_128123;GD_transcript_13145;GD_transcript_132727;GD_transcript_133812;GD_transcript_138861;GD_transcript_147679;GD_transcript_150366;GD_transcript_151081;GD_transcript_152416;GD_transcript_153902;GD_transcript_155568;GD_transcript_43130;GD_transcript_49136;GD_transcript_49439;GD_transcript_51327;GD_transcript_57567;GD_tra…
GD_transcript_104776	GD_transcript_108040;GD_transcript_115432;GD_transcript_63464;GD_transcript_69100;GD_transcript_85499;GD_transcript_88882
GD_transcript_55541	GD_transcript_119680;GD_transcript_123498;GD_transcript_123663;GD_transcript_137443;GD_transcript_138213;GD_transcript_142390;GD_transcript_145746;GD_transcript_146434;GD_transcript_149534;GD_transcript_149580;GD_transcript_151574;GD_transcript_17570;GD_transcript_17813;GD_transcript_46201;GD_transcript_51895;GD_transcript_52022;GD_transcript_53097;GD_transcript_55835;GD_transcript_56200;GD_trans…
GD_transcript_129235	GD_transcript_10060;GD_transcript_111252;GD_transcript_125157;GD_transcript_128127;GD_transcript_134801;GD_transcript_142695;GD_transcript_14313;GD_transcript_144027;GD_transcript_14457;GD_transcript_155383;GD_transcript_1687;GD_transcript_19237;GD_transcript_19489;GD_transcript_48635;GD_transcript_49068;GD_transcript_52027;GD_transcript_5584;GD_transcript_66168;GD_transcript_7150;GD_transcript_8…
GD_transcript_99776	GD_transcript_114623;GD_transcript_133248;GD_transcript_139700;GD_transcript_144897;GD_transcript_147550;GD_transcript_151704;GD_transcript_152811;GD_transcript_54143;GD_transcript_56536;GD_transcript_56769;GD_transcript_73771;GD_transcript_93659;GD_transcript_96360;GD_transcript_99506
GD_transcript_56212	GD_transcript_112368;GD_transcript_113151;GD_transcript_116664;GD_transcript_124307;GD_transcript_124741;GD_transcript_125679;GD_transcript_126451;GD_transcript_127486;GD_transcript_13524;GD_transcript_136390;GD_transcript_13730;GD_transcript_150089;GD_transcript_151014;GD_transcript_17303;GD_transcript_1750;GD_transcript_4782;GD_transcript_50413;GD_transcript_60494;GD_transcript_64790;GD_transcr…
GD_transcript_54293	GD_transcript_102519;GD_transcript_104205;GD_transcript_114836;GD_transcript_115571;GD_transcript_11909;GD_transcript_121253;GD_transcript_121280;GD_transcript_124469;GD_transcript_127616;GD_transcript_127963;GD_transcript_128160;GD_transcript_130859;GD_transcript_131686;GD_transcript_137155;GD_transcript_138001;GD_transcript_138705;GD_transcript_147539;GD_transcript_147828;GD_transcript_149756;G…
GD_transcript_46833	GD_transcript_100422;GD_transcript_10202;GD_transcript_104667;GD_transcript_106063;GD_transcript_107276;GD_transcript_111933;GD_transcript_121811;GD_transcript_145012;GD_transcript_151464;GD_transcript_152293;GD_transcript_152500;GD_transcript_152946;GD_transcript_154776;GD_transcript_2038;GD_transcript_3531;GD_transcript_43652;GD_transcript_52434;GD_transcript_54383;GD_transcript_55797;GD_transc…
GD_transcript_42185	GD_transcript_102854;GD_transcript_109640;GD_transcript_110005;GD_transcript_110402;GD_transcript_115289;GD_transcript_117974;GD_transcript_119085;GD_transcript_124082;GD_transcript_130199;GD_transcript_1517;GD_transcript_151819;GD_transcript_151966;GD_transcript_155906;GD_transcript_49338;GD_transcript_50678;GD_transcript_52467;GD_transcript_54837;GD_transcript_81702;GD_transcript_87365;GD_trans…
GD_transcript_69456	GD_transcript_103289;GD_transcript_111940;GD_transcript_117159;GD_transcript_117817;GD_transcript_129098;GD_transcript_130289;GD_transcript_147580;GD_transcript_154689;GD_transcript_22342;GD_transcript_45410;GD_transcript_47986;GD_transcript_50761;GD_transcript_51644;GD_transcript_5733;GD_transcript_58614;GD_transcript_64606;GD_transcript_73212;GD_transcript_75819;GD_transcript_78659;GD_transcrip…
GD_transcript_143193	GD_transcript_3203;GD_transcript_58681;GD_transcript_74129;GD_transcript_84352;GD_transcript_87799
GD_transcript_84473	GD_transcript_10241;GD_transcript_125323;GD_transcript_126703;GD_transcript_129075;GD_transcript_129804;GD_transcript_131831;GD_transcript_135939;GD_transcript_144096;GD_transcript_154433;GD_transcript_57004;GD_transcript_66431;GD_transcript_68094;GD_transcript_73726;GD_transcript_75625;GD_transcript_88087;GD_transcript_89047;GD_transcript_99959
GD_transcript_58183	GD_transcript_108850;GD_transcript_148564;GD_transcript_150987;GD_transcript_46557;GD_transcript_48349;GD_transcript_60582;GD_transcript_61003;GD_transcript_75538;GD_transcript_84406
GD_transcript_92872	GD_transcript_108428;GD_transcript_114741;GD_transcript_11891;GD_transcript_118924;GD_transcript_120050;GD_transcript_121473;GD_transcript_128312;GD_transcript_136547;GD_transcript_136626;GD_transcript_138248;GD_transcript_141413;GD_transcript_151937;GD_transcript_154741;GD_transcript_156287;GD_transcript_16141;GD_transcript_2333;GD_transcript_57912;GD_transcript_62972;GD_transcript_76927;GD_tran…
GD_transcript_33383	GD_transcript_101463;GD_transcript_101617;GD_transcript_101745;GD_transcript_11085;GD_transcript_111541;GD_transcript_118278;GD_transcript_119690;GD_transcript_122751;GD_transcript_124509;GD_transcript_128541;GD_transcript_131455;GD_transcript_134310;GD_transcript_134372;GD_transcript_134876;GD_transcript_136843;GD_transcript_140030;GD_transcript_140850;GD_transcript_146660;GD_transcript_147467;G…
GD_transcript_134011	GD_transcript_100045;GD_transcript_110480;GD_transcript_118462;GD_transcript_122700;GD_transcript_131371;GD_transcript_134106;GD_transcript_145122;GD_transcript_156042;GD_transcript_16855;GD_transcript_272;GD_transcript_281;GD_transcript_292;GD_transcript_45132;GD_transcript_46652;GD_transcript_47847;GD_transcript_47918;GD_transcript_56244;GD_transcript_58747;GD_transcript_65960;GD_transcript_709…
GD_transcript_98239	GD_transcript_102749;GD_transcript_106853;GD_transcript_115876;GD_transcript_116176;GD_transcript_117217;GD_transcript_120067;GD_transcript_120334;GD_transcript_128768;GD_transcript_13531;GD_transcript_137865;GD_transcript_152691;GD_transcript_156478;GD_transcript_4401;GD_transcript_48755;GD_transcript_51289;GD_transcript_52591;GD_transcript_53373;GD_transcript_59454;GD_transcript_60228;GD_transc…
GD_transcript_107505	GD_transcript_103660;GD_transcript_105456;GD_transcript_110700;GD_transcript_114134;GD_transcript_115036;GD_transcript_115922;GD_transcript_119432;GD_transcript_122067;GD_transcript_122257;GD_transcript_122868;GD_transcript_124717;GD_transcript_124840;GD_transcript_125391;GD_transcript_136096;GD_transcript_136868;GD_transcript_136912;GD_transcript_138219;GD_transcript_143959;GD_transcript_145658;…
GD_transcript_120656	GD_transcript_135948;GD_transcript_75271;GD_transcript_97414
GD_transcript_147363	GD_transcript_107091;GD_transcript_12204;GD_transcript_1236;GD_transcript_127486;GD_transcript_138318;GD_transcript_138468;GD_transcript_141512;GD_transcript_149917;GD_transcript_151014;GD_transcript_156017;GD_transcript_17303;GD_transcript_21833;GD_transcript_24181;GD_transcript_50413;GD_transcript_56449;GD_transcript_64790;GD_transcript_64964;GD_transcript_68744;GD_transcript_69437;GD_transcrip…
GD_transcript_99082	GD_transcript_108816;GD_transcript_143957;GD_transcript_15694;GD_transcript_19377;GD_transcript_19462;GD_transcript_67891;GD_transcript_69551
GD_transcript_41731	GD_transcript_114851;GD_transcript_22717;GD_transcript_8841;GD_transcript_9481;GD_transcript_99460
GD_transcript_136007	GD_transcript_21071;GD_transcript_87903;GD_transcript_95093
GD_transcript_27520	GD_transcript_110149;GD_transcript_114021;GD_transcript_116474;GD_transcript_127088;GD_transcript_129030;GD_transcript_130732;GD_transcript_133883;GD_transcript_135679;GD_transcript_141239;GD_transcript_142548;GD_transcript_144104;GD_transcript_147080;GD_transcript_152060;GD_transcript_156483;GD_transcript_216;GD_transcript_43262;GD_transcript_46555;GD_transcript_51339;GD_transcript_56492;GD_tran…
GD_transcript_52067	GD_transcript_100562;GD_transcript_133930;GD_transcript_151752;GD_transcript_15257;GD_transcript_4466;GD_transcript_60478;GD_transcript_76213;GD_transcript_85051;GD_transcript_90662
GD_transcript_149389	GD_transcript_104351;GD_transcript_120807;GD_transcript_131627;GD_transcript_148317;GD_transcript_4783;GD_transcript_59423;GD_transcript_77020;GD_transcript_78356
GD_transcript_122053	GD_transcript_100521;GD_transcript_102481;GD_transcript_105797;GD_transcript_106784;GD_transcript_122282;GD_transcript_127756;GD_transcript_128889;GD_transcript_132379;GD_transcript_133663;GD_transcript_134796;GD_transcript_136938;GD_transcript_139941;GD_transcript_149056;GD_transcript_150422;GD_transcript_153947;GD_transcript_155971;GD_transcript_3878;GD_transcript_46443;GD_transcript_49007;GD_t…
GD_transcript_126466	GD_transcript_105118;GD_transcript_114959;GD_transcript_116611;GD_transcript_118955;GD_transcript_119254;GD_transcript_124276;GD_transcript_127012;GD_transcript_131567;GD_transcript_131750;GD_transcript_134075;GD_transcript_136522;GD_transcript_139788;GD_transcript_142664;GD_transcript_2786;GD_transcript_4454;GD_transcript_48827;GD_transcript_53198;GD_transcript_53277;GD_transcript_54321;GD_trans…
GD_transcript_67990	GD_transcript_100526;GD_transcript_102611;GD_transcript_109646;GD_transcript_129719;GD_transcript_131570;GD_transcript_131963;GD_transcript_132732;GD_transcript_134087;GD_transcript_138806;GD_transcript_139196;GD_transcript_139946;GD_transcript_140174;GD_transcript_143195;GD_transcript_143981;GD_transcript_14771;GD_transcript_148780;GD_transcript_154168;GD_transcript_154829;GD_transcript_199;GD_t…
GD_transcript_115651	GD_transcript_104317;GD_transcript_104665;GD_transcript_106817;GD_transcript_107236;GD_transcript_109157;GD_transcript_109945;GD_transcript_116233;GD_transcript_117123;GD_transcript_117771;GD_transcript_119391;GD_transcript_123044;GD_transcript_125886;GD_transcript_125915;GD_transcript_129693;GD_transcript_131425;GD_transcript_136571;GD_transcript_143941;GD_transcript_144204;GD_transcript_146273;…
GD_transcript_128069	GD_transcript_102497;GD_transcript_102512;GD_transcript_104019;GD_transcript_104879;GD_transcript_121232;GD_transcript_124001;GD_transcript_128986;GD_transcript_130261;GD_transcript_143644;GD_transcript_145477;GD_transcript_150739;GD_transcript_15603;GD_transcript_24886;GD_transcript_25983;GD_transcript_44903;GD_transcript_50691;GD_transcript_54545;GD_transcript_60924;GD_transcript_65195;GD_trans…
GD_transcript_41063	GD_transcript_113765;GD_transcript_1165;GD_transcript_118719;GD_transcript_130438;GD_transcript_131008;GD_transcript_136133;GD_transcript_137891;GD_transcript_47840;GD_transcript_56237;GD_transcript_67138;GD_transcript_75314;GD_transcript_80587;GD_transcript_8162;GD_transcript_91285;GD_transcript_98516
GD_transcript_59244	GD_transcript_111683;GD_transcript_118894;GD_transcript_142440;GD_transcript_153676;GD_transcript_2609;GD_transcript_55232;GD_transcript_63723;GD_transcript_6756;GD_transcript_70617;GD_transcript_82077;GD_transcript_91075
GD_transcript_147431	GD_transcript_105328;GD_transcript_116709;GD_transcript_12660;GD_transcript_139587;GD_transcript_148425;GD_transcript_533;GD_transcript_6591;GD_transcript_69335;GD_transcript_71536;GD_transcript_92264
GD_transcript_120305	GD_transcript_109380;GD_transcript_109965;GD_transcript_111482;GD_transcript_112471;GD_transcript_122223;GD_transcript_123393;GD_transcript_137330;GD_transcript_149815;GD_transcript_152179;GD_transcript_51938;GD_transcript_52615;GD_transcript_6819;GD_transcript_78291;GD_transcript_84325;GD_transcript_91218
GD_transcript_61559	GD_transcript_114686;GD_transcript_119795;GD_transcript_133883;GD_transcript_156783;GD_transcript_56492
GD_transcript_70635	GD_transcript_102318;GD_transcript_10656;GD_transcript_109654;GD_transcript_112987;GD_transcript_115021;GD_transcript_116453;GD_transcript_11893;GD_transcript_134385;GD_transcript_13507;GD_transcript_135948;GD_transcript_138157;GD_transcript_138857;GD_transcript_139514;GD_transcript_142452;GD_transcript_147834;GD_transcript_151321;GD_transcript_151539;GD_transcript_153339;GD_transcript_24395;GD_t…
GD_transcript_39978	GD_transcript_109749;GD_transcript_111580;GD_transcript_116442;GD_transcript_132034;GD_transcript_133663;GD_transcript_134551;GD_transcript_140674;GD_transcript_148448;GD_transcript_19308;GD_transcript_49607;GD_transcript_49953;GD_transcript_53101;GD_transcript_53376;GD_transcript_56062;GD_transcript_66108;GD_transcript_67473;GD_transcript_68412;GD_transcript_68486;GD_transcript_84687;GD_transcri…
GD_transcript_90929	GD_transcript_101260;GD_transcript_123578;GD_transcript_13146;GD_transcript_24182;GD_transcript_4523;GD_transcript_46665;GD_transcript_50342;GD_transcript_56278;GD_transcript_6313;GD_transcript_63134;GD_transcript_65911;GD_transcript_75797;GD_transcript_91417;GD_transcript_97536
GD_transcript_96281	GD_transcript_102099;GD_transcript_104126;GD_transcript_105023;GD_transcript_115213;GD_transcript_115572;GD_transcript_115576;GD_transcript_115964;GD_transcript_116656;GD_transcript_118390;GD_transcript_126832;GD_transcript_127964;GD_transcript_128189;GD_transcript_131234;GD_transcript_134756;GD_transcript_142327;GD_transcript_147900;GD_transcript_152310;GD_transcript_153028;GD_transcript_155388;…
GD_transcript_31421	GD_transcript_102161;GD_transcript_109291;GD_transcript_112048;GD_transcript_113177;GD_transcript_114978;GD_transcript_120138;GD_transcript_121758;GD_transcript_122632;GD_transcript_125747;GD_transcript_125891;GD_transcript_126080;GD_transcript_126721;GD_transcript_127178;GD_transcript_127203;GD_transcript_142584;GD_transcript_145746;GD_transcript_156675;GD_transcript_79226;GD_transcript_87591;GD…
GD_transcript_91573	GD_transcript_105213;GD_transcript_108429;GD_transcript_109292;GD_transcript_110182;GD_transcript_110870;GD_transcript_115562;GD_transcript_118783;GD_transcript_121760;GD_transcript_125082;GD_transcript_132550;GD_transcript_134159;GD_transcript_134620;GD_transcript_140898;GD_transcript_143028;GD_transcript_145472;GD_transcript_145631;GD_transcript_148234;GD_transcript_149978;GD_transcript_152028;…
GD_transcript_121166	GD_transcript_101169;GD_transcript_114264;GD_transcript_115789;GD_transcript_119791;GD_transcript_121278;GD_transcript_123634;GD_transcript_138604;GD_transcript_139419;GD_transcript_151873;GD_transcript_154425;GD_transcript_3588;GD_transcript_3642;GD_transcript_3969;GD_transcript_45767;GD_transcript_46681;GD_transcript_47969;GD_transcript_48066;GD_transcript_50658;GD_transcript_56836;GD_transcrip…
GD_transcript_30851	GD_transcript_134314;GD_transcript_139266;GD_transcript_151560;GD_transcript_60809;GD_transcript_71011;GD_transcript_91806;GD_transcript_93058
GD_transcript_52996	GD_transcript_100010;GD_transcript_116640;GD_transcript_121206;GD_transcript_141959;GD_transcript_153103;GD_transcript_23129;GD_transcript_24416;GD_transcript_63111
GD_transcript_135517	GD_transcript_100471;GD_transcript_111603;GD_transcript_116756;GD_transcript_117138;GD_transcript_119313;GD_transcript_123382;GD_transcript_137814;GD_transcript_139114;GD_transcript_145548;GD_transcript_150372;GD_transcript_150987;GD_transcript_151990;GD_transcript_155681;GD_transcript_46515;GD_transcript_50872;GD_transcript_5383;GD_transcript_57107;GD_transcript_57998;GD_transcript_58827;GD_tran…
GD_transcript_33958	GD_transcript_10888;GD_transcript_112534;GD_transcript_119714;GD_transcript_120382;GD_transcript_124103;GD_transcript_133127;GD_transcript_136200;GD_transcript_136897;GD_transcript_144284;GD_transcript_145186;GD_transcript_145996;GD_transcript_147672;GD_transcript_151539;GD_transcript_155687;GD_transcript_20169;GD_transcript_3988;GD_transcript_43448;GD_transcript_47734;GD_transcript_51253;GD_tran…
GD_transcript_139689	GD_transcript_104182;GD_transcript_104511;GD_transcript_111317;GD_transcript_117092;GD_transcript_136959;GD_transcript_139354;GD_transcript_151642;GD_transcript_154931;GD_transcript_156247;GD_transcript_3875;GD_transcript_56686;GD_transcript_64410;GD_transcript_66708;GD_transcript_69256;GD_transcript_77556;GD_transcript_82616;GD_transcript_94941;GD_transcript_97354;GD_transcript_98729
GD_transcript_52624	GD_transcript_102011;GD_transcript_104400;GD_transcript_107281;GD_transcript_108787;GD_transcript_117780;GD_transcript_121448;GD_transcript_133812;GD_transcript_142676;GD_transcript_142798;GD_transcript_153902;GD_transcript_154118;GD_transcript_1798;GD_transcript_47724;GD_transcript_63746;GD_transcript_675;GD_transcript_72734;GD_transcript_76951;GD_transcript_772;GD_transcript_78775;GD_transcript…
GD_transcript_143164	GD_transcript_100574;GD_transcript_101589;GD_transcript_102782;GD_transcript_106448;GD_transcript_106790;GD_transcript_110161;GD_transcript_113989;GD_transcript_114367;GD_transcript_114553;GD_transcript_115282;GD_transcript_115503;GD_transcript_116210;GD_transcript_116377;GD_transcript_116477;GD_transcript_131074;GD_transcript_131731;GD_transcript_139165;GD_transcript_140581;GD_transcript_144244;…
GD_transcript_61205	GD_transcript_105126;GD_transcript_112124;GD_transcript_118613;GD_transcript_122360;GD_transcript_126351;GD_transcript_133607;GD_transcript_139629;GD_transcript_141184;GD_transcript_156063;GD_transcript_15760;GD_transcript_1856;GD_transcript_44170;GD_transcript_44861;GD_transcript_49448;GD_transcript_55661;GD_transcript_65737;GD_transcript_66112;GD_transcript_77173;GD_transcript_80043;GD_transcri…
GD_transcript_86747	GD_transcript_121435;GD_transcript_130789;GD_transcript_133610;GD_transcript_150334;GD_transcript_54493;GD_transcript_56686;GD_transcript_57060;GD_transcript_6077;GD_transcript_68704;GD_transcript_72649;GD_transcript_90738;GD_transcript_92440;GD_transcript_9919
GD_transcript_42580	GD_transcript_1024;GD_transcript_102454;GD_transcript_105277;GD_transcript_115907;GD_transcript_117521;GD_transcript_126986;GD_transcript_128579;GD_transcript_131895;GD_transcript_136874;GD_transcript_154881;GD_transcript_157029;GD_transcript_22601;GD_transcript_62018;GD_transcript_69473;GD_transcript_77649;GD_transcript_90067;GD_transcript_92300;GD_transcript_98124;GD_transcript_99974
GD_transcript_57355	GD_transcript_105956;GD_transcript_134879;GD_transcript_64700;GD_transcript_68683;GD_transcript_95418
GD_transcript_80116	GD_transcript_100319;GD_transcript_101232;GD_transcript_103202;GD_transcript_103430;GD_transcript_106922;GD_transcript_113198;GD_transcript_131714;GD_transcript_131801;GD_transcript_133667;GD_transcript_135785;GD_transcript_144226;GD_transcript_146770;GD_transcript_156503;GD_transcript_4208;GD_transcript_45963;GD_transcript_47170;GD_transcript_5056;GD_transcript_52665;GD_transcript_55772;GD_trans…
GD_transcript_53260	GD_transcript_104050;GD_transcript_105213;GD_transcript_115562;GD_transcript_127168;GD_transcript_128061;GD_transcript_131593;GD_transcript_133965;GD_transcript_134159;GD_transcript_140208;GD_transcript_147672;GD_transcript_149591;GD_transcript_154821;GD_transcript_2681;GD_transcript_51044;GD_transcript_5270;GD_transcript_52741;GD_transcript_56080;GD_transcript_57018;GD_transcript_57936;GD_transc…
GD_transcript_119329	GD_transcript_100449;GD_transcript_102140;GD_transcript_106213;GD_transcript_108652;GD_transcript_109374;GD_transcript_116762;GD_transcript_123789;GD_transcript_127786;GD_transcript_141943;GD_transcript_142211;GD_transcript_142463;GD_transcript_143839;GD_transcript_149950;GD_transcript_151648;GD_transcript_154742;GD_transcript_155874;GD_transcript_156805;GD_transcript_7649;GD_transcript_79862;GD_…
GD_transcript_89050	GD_transcript_10188;GD_transcript_102655;GD_transcript_103672;GD_transcript_112523;GD_transcript_116012;GD_transcript_117469;GD_transcript_118919;GD_transcript_125016;GD_transcript_132138;GD_transcript_137935;GD_transcript_143618;GD_transcript_145638;GD_transcript_151479;GD_transcript_15403;GD_transcript_154723;GD_transcript_16560;GD_transcript_18703;GD_transcript_46374;GD_transcript_54366;GD_tra…
GD_transcript_31685	GD_transcript_106290;GD_transcript_106315;GD_transcript_112896;GD_transcript_124970;GD_transcript_12527;GD_transcript_129014;GD_transcript_133569;GD_transcript_134531;GD_transcript_151771;GD_transcript_155941;GD_transcript_45557;GD_transcript_5155;GD_transcript_57593;GD_transcript_63151;GD_transcript_68087;GD_transcript_76917;GD_transcript_76929;GD_transcript_7824;GD_transcript_82912;GD_transcrip…
GD_transcript_76780	GD_transcript_103087;GD_transcript_104182;GD_transcript_104578;GD_transcript_117422;GD_transcript_121494;GD_transcript_126099;GD_transcript_126983;GD_transcript_127953;GD_transcript_129885;GD_transcript_138139;GD_transcript_149233;GD_transcript_152337;GD_transcript_153588;GD_transcript_19160;GD_transcript_21177;GD_transcript_43697;GD_transcript_45210;GD_transcript_45893;GD_transcript_48218;GD_tra…
GD_transcript_40648	GD_transcript_109749;GD_transcript_144158;GD_transcript_50712;GD_transcript_55662;GD_transcript_59397;GD_transcript_60705;GD_transcript_7556;GD_transcript_85525
GD_transcript_99757	GD_transcript_103181;GD_transcript_110323;GD_transcript_113594;GD_transcript_122942;GD_transcript_123288;GD_transcript_127302;GD_transcript_132547;GD_transcript_132620;GD_transcript_151859;GD_transcript_154158;GD_transcript_1565;GD_transcript_1733;GD_transcript_1899;GD_transcript_49090;GD_transcript_49860;GD_transcript_50980;GD_transcript_5183;GD_transcript_52671;GD_transcript_5795;GD_transcript_…
GD_transcript_109551	GD_transcript_102602;GD_transcript_108009;GD_transcript_110413;GD_transcript_139027;GD_transcript_143402;GD_transcript_16257;GD_transcript_17163;GD_transcript_1782;GD_transcript_50580;GD_transcript_56;GD_transcript_78742;GD_transcript_81404
GD_transcript_59676	GD_transcript_12957;GD_transcript_130115;GD_transcript_133085;GD_transcript_133632;GD_transcript_149196;GD_transcript_149259;GD_transcript_153191;GD_transcript_154145;GD_transcript_155245;GD_transcript_3564;GD_transcript_46;GD_transcript_4606;GD_transcript_54249;GD_transcript_56288;GD_transcript_71567;GD_transcript_75222;GD_transcript_8300;GD_transcript_91218;GD_transcript_94043;GD_transcript_972…
GD_transcript_37886	GD_transcript_103823;GD_transcript_116889;GD_transcript_118472;GD_transcript_126221;GD_transcript_132972;GD_transcript_144224;GD_transcript_146920;GD_transcript_14852;GD_transcript_151211;GD_transcript_3431;GD_transcript_44398;GD_transcript_53944;GD_transcript_59119;GD_transcript_61886;GD_transcript_62767;GD_transcript_63188;GD_transcript_65896;GD_transcript_70624;GD_transcript_73868;GD_transcrip…
GD_transcript_40603	GD_transcript_106701;GD_transcript_107112;GD_transcript_110264;GD_transcript_131636;GD_transcript_136846;GD_transcript_147517;GD_transcript_154082;GD_transcript_155608;GD_transcript_43798;GD_transcript_57852;GD_transcript_63602;GD_transcript_88531;GD_transcript_93338;GD_transcript_99221
GD_transcript_109172	GD_transcript_100346;GD_transcript_109647;GD_transcript_111197;GD_transcript_11226;GD_transcript_113037;GD_transcript_145917;GD_transcript_148112;GD_transcript_153252;GD_transcript_3870;GD_transcript_52306;GD_transcript_59417;GD_transcript_66454;GD_transcript_81590;GD_transcript_89839;GD_transcript_90526
GD_transcript_58333	GD_transcript_100506;GD_transcript_101342;GD_transcript_102785;GD_transcript_108897;GD_transcript_109496;GD_transcript_129165;GD_transcript_130508;GD_transcript_134054;GD_transcript_135284;GD_transcript_1361;GD_transcript_139034;GD_transcript_140228;GD_transcript_149481;GD_transcript_151912;GD_transcript_155717;GD_transcript_2263;GD_transcript_2440;GD_transcript_2732;GD_transcript_304;GD_transcri…
GD_transcript_104512	GD_transcript_106093;GD_transcript_129499;GD_transcript_133342;GD_transcript_136182;GD_transcript_147308;GD_transcript_147619;GD_transcript_151372;GD_transcript_154316;GD_transcript_156590;GD_transcript_4691;GD_transcript_48167;GD_transcript_60428;GD_transcript_62245;GD_transcript_67593;GD_transcript_77481;GD_transcript_84152
GD_transcript_56540	GD_transcript_100369;GD_transcript_113037;GD_transcript_124245;GD_transcript_127550;GD_transcript_138846;GD_transcript_146227;GD_transcript_150805;GD_transcript_2741;GD_transcript_3625;GD_transcript_51324;GD_transcript_62343;GD_transcript_65625;GD_transcript_66078;GD_transcript_71537;GD_transcript_73687;GD_transcript_82247;GD_transcript_84098;GD_transcript_95134
GD_transcript_64587	GD_transcript_108030;GD_transcript_116600;GD_transcript_125073;GD_transcript_126648;GD_transcript_141166;GD_transcript_15467;GD_transcript_156231;GD_transcript_80138;GD_transcript_8385;GD_transcript_92178
GD_transcript_84251	GD_transcript_115585;GD_transcript_138231;GD_transcript_138766;GD_transcript_142238;GD_transcript_144419;GD_transcript_145973;GD_transcript_148020;GD_transcript_149417;GD_transcript_15307;GD_transcript_52482;GD_transcript_65169;GD_transcript_65193;GD_transcript_71746;GD_transcript_74649;GD_transcript_87281;GD_transcript_88317;GD_transcript_88991;GD_transcript_89020;GD_transcript_99195
GD_transcript_146288	GD_transcript_114058;GD_transcript_12187;GD_transcript_130606;GD_transcript_132291;GD_transcript_136345;GD_transcript_146580;GD_transcript_151290;GD_transcript_152267;GD_transcript_156972;GD_transcript_20449;GD_transcript_23465;GD_transcript_297;GD_transcript_44226;GD_transcript_46932;GD_transcript_48806;GD_transcript_49872;GD_transcript_57181;GD_transcript_57507;GD_transcript_57615;GD_transcript…
GD_transcript_131090	GD_transcript_101205;GD_transcript_113538;GD_transcript_124944;GD_transcript_139022;GD_transcript_139167;GD_transcript_145861;GD_transcript_147308;GD_transcript_148156;GD_transcript_150692;GD_transcript_151372;GD_transcript_155044;GD_transcript_2878;GD_transcript_506;GD_transcript_5169;GD_transcript_53258;GD_transcript_62178;GD_transcript_6679;GD_transcript_77481;GD_transcript_77588;GD_transcript…
GD_transcript_157174	GD_transcript_103369;GD_transcript_103718;GD_transcript_110534;GD_transcript_111660;GD_transcript_111870;GD_transcript_113386;GD_transcript_115637;GD_transcript_116796;GD_transcript_119794;GD_transcript_121438;GD_transcript_123408;GD_transcript_125913;GD_transcript_126382;GD_transcript_128476;GD_transcript_130339;GD_transcript_131695;GD_transcript_136362;GD_transcript_142627;GD_transcript_150694;…
GD_transcript_141659	GD_transcript_101167;GD_transcript_107289;GD_transcript_108354;GD_transcript_111647;GD_transcript_112731;GD_transcript_114559;GD_transcript_122807;GD_transcript_123774;GD_transcript_131636;GD_transcript_132096;GD_transcript_132148;GD_transcript_137232;GD_transcript_142799;GD_transcript_145531;GD_transcript_155132;GD_transcript_155591;GD_transcript_376;GD_transcript_70489;GD_transcript_71738;GD_tr…
GD_transcript_147225	GD_transcript_100575;GD_transcript_103031;GD_transcript_107703;GD_transcript_111276;GD_transcript_117596;GD_transcript_118450;GD_transcript_128256;GD_transcript_130097;GD_transcript_130216;GD_transcript_139010;GD_transcript_144104;GD_transcript_145741;GD_transcript_149934;GD_transcript_153161;GD_transcript_154470;GD_transcript_155827;GD_transcript_157099;GD_transcript_24821;GD_transcript_43135;GD…
GD_transcript_149796	GD_transcript_100151;GD_transcript_103879;GD_transcript_105864;GD_transcript_110049;GD_transcript_110700;GD_transcript_112278;GD_transcript_121853;GD_transcript_123871;GD_transcript_127964;GD_transcript_130100;GD_transcript_130104;GD_transcript_132608;GD_transcript_140067;GD_transcript_140790;GD_transcript_146606;GD_transcript_149860;GD_transcript_150091;GD_transcript_151682;GD_transcript_155177;…
GD_transcript_76143	GD_transcript_105669;GD_transcript_106817;GD_transcript_110677;GD_transcript_113852;GD_transcript_114222;GD_transcript_118420;GD_transcript_123731;GD_transcript_123783;GD_transcript_125817;GD_transcript_127446;GD_transcript_127490;GD_transcript_127854;GD_transcript_129590;GD_transcript_134446;GD_transcript_140430;GD_transcript_140915;GD_transcript_145470;GD_transcript_145917;GD_transcript_146102;…
GD_transcript_125519	GD_transcript_105997;GD_transcript_106947;GD_transcript_108794;GD_transcript_112278;GD_transcript_112929;GD_transcript_113177;GD_transcript_114978;GD_transcript_118207;GD_transcript_123871;GD_transcript_125891;GD_transcript_125972;GD_transcript_131871;GD_transcript_133516;GD_transcript_134786;GD_transcript_137586;GD_transcript_141037;GD_transcript_143974;GD_transcript_145614;GD_transcript_156471;…
GD_transcript_131915	GD_transcript_106990;GD_transcript_109085;GD_transcript_110519;GD_transcript_115500;GD_transcript_117465;GD_transcript_131809;GD_transcript_13216;GD_transcript_132291;GD_transcript_136374;GD_transcript_13682;GD_transcript_137514;GD_transcript_142377;GD_transcript_143729;GD_transcript_148847;GD_transcript_150750;GD_transcript_152769;GD_transcript_154196;GD_transcript_154405;GD_transcript_155734;GD…
GD_transcript_109549	GD_transcript_10924;GD_transcript_120983;GD_transcript_124964;GD_transcript_135679;GD_transcript_138307;GD_transcript_142038;GD_transcript_142336;GD_transcript_142548;GD_transcript_144318;GD_transcript_147210;GD_transcript_147801;GD_transcript_147802;GD_transcript_148030;GD_transcript_148778;GD_transcript_152298;GD_transcript_152692;GD_transcript_152782;GD_transcript_153496;GD_transcript_153861;G…
GD_transcript_155625	GD_transcript_102899;GD_transcript_103499;GD_transcript_10829;GD_transcript_113079;GD_transcript_134876;GD_transcript_141132;GD_transcript_144534;GD_transcript_152872;GD_transcript_153712;GD_transcript_153780;GD_transcript_154403;GD_transcript_154405;GD_transcript_154672;GD_transcript_2050;GD_transcript_2280;GD_transcript_2828;GD_transcript_3129;GD_transcript_56926;GD_transcript_57600;GD_transcri…
GD_transcript_125341	GD_transcript_100745;GD_transcript_101822;GD_transcript_106918;GD_transcript_112985;GD_transcript_119856;GD_transcript_122802;GD_transcript_127964;GD_transcript_128569;GD_transcript_129895;GD_transcript_130622;GD_transcript_130742;GD_transcript_132296;GD_transcript_132354;GD_transcript_134553;GD_transcript_135534;GD_transcript_142611;GD_transcript_148056;GD_transcript_151677;GD_transcript_53505;G…
GD_transcript_69641	GD_transcript_101476;GD_transcript_101937;GD_transcript_105775;GD_transcript_115401;GD_transcript_117469;GD_transcript_121314;GD_transcript_128867;GD_transcript_131196;GD_transcript_137373;GD_transcript_140900;GD_transcript_143065;GD_transcript_148902;GD_transcript_149939;GD_transcript_150485;GD_transcript_63971;GD_transcript_67710;GD_transcript_75391;GD_transcript_80625;GD_transcript_82017;GD_tr…
GD_transcript_150303	GD_transcript_106288;GD_transcript_108405;GD_transcript_109128;GD_transcript_112188;GD_transcript_114072;GD_transcript_122632;GD_transcript_124806;GD_transcript_124964;GD_transcript_125156;GD_transcript_128152;GD_transcript_129177;GD_transcript_131571;GD_transcript_135570;GD_transcript_13721;GD_transcript_141168;GD_transcript_142390;GD_transcript_144015;GD_transcript_144959;GD_transcript_147467;G…
GD_transcript_107016	GD_transcript_101232;GD_transcript_106922;GD_transcript_107967;GD_transcript_108314;GD_transcript_110158;GD_transcript_113318;GD_transcript_116555;GD_transcript_122632;GD_transcript_131714;GD_transcript_131801;GD_transcript_132022;GD_transcript_133667;GD_transcript_135785;GD_transcript_141204;GD_transcript_145332;GD_transcript_146770;GD_transcript_146791;GD_transcript_146985;GD_transcript_151276;…
GD_transcript_96719	GD_transcript_109749;GD_transcript_114177;GD_transcript_122809;GD_transcript_123338;GD_transcript_132136;GD_transcript_135494;GD_transcript_1413;GD_transcript_142458;GD_transcript_150240;GD_transcript_154418;GD_transcript_45155;GD_transcript_62355;GD_transcript_69013;GD_transcript_75189;GD_transcript_89610;GD_transcript_92570;GD_transcript_96271;GD_transcript_96593
GD_transcript_51975	GD_transcript_104323;GD_transcript_115102;GD_transcript_120710;GD_transcript_123818;GD_transcript_125914;GD_transcript_134328;GD_transcript_137642;GD_transcript_138278;GD_transcript_146661;GD_transcript_146817;GD_transcript_147913;GD_transcript_149580;GD_transcript_156290;GD_transcript_156622;GD_transcript_16166;GD_transcript_17704;GD_transcript_21331;GD_transcript_485;GD_transcript_5298;GD_trans…
GD_transcript_12859	GD_transcript_110814;GD_transcript_112557;GD_transcript_116534;GD_transcript_123733;GD_transcript_128177;GD_transcript_131430;GD_transcript_134776;GD_transcript_137204;GD_transcript_139281;GD_transcript_140554;GD_transcript_140808;GD_transcript_144204;GD_transcript_145422;GD_transcript_145806;GD_transcript_146781;GD_transcript_146975;GD_transcript_149452;GD_transcript_149564;GD_transcript_154009;…
GD_transcript_37256	GD_transcript_104664;GD_transcript_107629;GD_transcript_117604;GD_transcript_121680;GD_transcript_137855;GD_transcript_139156;GD_transcript_144832;GD_transcript_146054;GD_transcript_15417;GD_transcript_155183;GD_transcript_3892;GD_transcript_63727;GD_transcript_80160;GD_transcript_81845;GD_transcript_82658;GD_transcript_96717
GD_transcript_156242	GD_transcript_102458;GD_transcript_102575;GD_transcript_113688;GD_transcript_114727;GD_transcript_115449;GD_transcript_117430;GD_transcript_120414;GD_transcript_120969;GD_transcript_121257;GD_transcript_122392;GD_transcript_123750;GD_transcript_128491;GD_transcript_130545;GD_transcript_131953;GD_transcript_135051;GD_transcript_142484;GD_transcript_147571;GD_transcript_150482;GD_transcript_150608;…
GD_transcript_49680	GD_transcript_100553;GD_transcript_103174;GD_transcript_103324;GD_transcript_10424;GD_transcript_105913;GD_transcript_107960;GD_transcript_114647;GD_transcript_114687;GD_transcript_118780;GD_transcript_125342;GD_transcript_130329;GD_transcript_130385;GD_transcript_133829;GD_transcript_134430;GD_transcript_135172;GD_transcript_135735;GD_transcript_138657;GD_transcript_139213;GD_transcript_150760;G…
GD_transcript_126726	GD_transcript_152715;GD_transcript_59607;GD_transcript_71252;GD_transcript_77376;GD_transcript_89210;GD_transcript_97093
GD_transcript_46637	GD_transcript_102778;GD_transcript_107381;GD_transcript_109633;GD_transcript_112072;GD_transcript_117938;GD_transcript_130909;GD_transcript_134685;GD_transcript_148965;GD_transcript_20441;GD_transcript_74360;GD_transcript_85394;GD_transcript_88736;GD_transcript_90495;GD_transcript_92240
GD_transcript_47591	GD_transcript_136203;GD_transcript_61008;GD_transcript_6900;GD_transcript_69572;GD_transcript_87925;GD_transcript_87959;GD_transcript_89759;GD_transcript_9763
GD_transcript_74861	GD_transcript_10041;GD_transcript_103084;GD_transcript_11912;GD_transcript_11944;GD_transcript_122392;GD_transcript_126158;GD_transcript_140774;GD_transcript_142712;GD_transcript_143839;GD_transcript_144612;GD_transcript_150449;GD_transcript_154829;GD_transcript_156805;GD_transcript_17858;GD_transcript_28252;GD_transcript_44551;GD_transcript_46292;GD_transcript_48134;GD_transcript_49609;GD_transc…
GD_transcript_60556	GD_transcript_100774;GD_transcript_104336;GD_transcript_105238;GD_transcript_106740;GD_transcript_107655;GD_transcript_108146;GD_transcript_108864;GD_transcript_109374;GD_transcript_109924;GD_transcript_110270;GD_transcript_114567;GD_transcript_117863;GD_transcript_140107;GD_transcript_140380;GD_transcript_145124;GD_transcript_145520;GD_transcript_154330;GD_transcript_154687;GD_transcript_155555;…
GD_transcript_133395	GD_transcript_105635;GD_transcript_109374;GD_transcript_11401;GD_transcript_115069;GD_transcript_119723;GD_transcript_131009;GD_transcript_133478;GD_transcript_140094;GD_transcript_141623;GD_transcript_143941;GD_transcript_146354;GD_transcript_150066;GD_transcript_150253;GD_transcript_152090;GD_transcript_155466;GD_transcript_5041;GD_transcript_59512;GD_transcript_66144;GD_transcript_69824;GD_tra…
GD_transcript_149399	GD_transcript_101075;GD_transcript_107761;GD_transcript_113343;GD_transcript_136229;GD_transcript_141179;GD_transcript_14218;GD_transcript_148427;GD_transcript_152405;GD_transcript_152769;GD_transcript_1868;GD_transcript_18984;GD_transcript_20977;GD_transcript_22995;GD_transcript_4003;GD_transcript_44933;GD_transcript_46780;GD_transcript_48365;GD_transcript_53097;GD_transcript_53550;GD_transcript…
GD_transcript_119618	GD_transcript_104830;GD_transcript_11620;GD_transcript_135783;GD_transcript_139368;GD_transcript_142508;GD_transcript_142976;GD_transcript_143575;GD_transcript_144392;GD_transcript_144454;GD_transcript_145614;GD_transcript_146408;GD_transcript_147709;GD_transcript_147840;GD_transcript_149415;GD_transcript_152958;GD_transcript_154604;GD_transcript_19491;GD_transcript_2626;GD_transcript_27731;GD_tr…
GD_transcript_80319	GD_transcript_102289;GD_transcript_104607;GD_transcript_108146;GD_transcript_130423;GD_transcript_135231;GD_transcript_137964;GD_transcript_14317;GD_transcript_14551;GD_transcript_15370;GD_transcript_4349;GD_transcript_61421;GD_transcript_70511;GD_transcript_74742;GD_transcript_84387
GD_transcript_114637	GD_transcript_12039;GD_transcript_131142;GD_transcript_4474
GD_transcript_98526	GD_transcript_107497;GD_transcript_113958;GD_transcript_116160;GD_transcript_117704;GD_transcript_119714;GD_transcript_119916;GD_transcript_120072;GD_transcript_122258;GD_transcript_124988;GD_transcript_131297;GD_transcript_138041;GD_transcript_142792;GD_transcript_144284;GD_transcript_150094;GD_transcript_151539;GD_transcript_44551;GD_transcript_45667;GD_transcript_63486;GD_transcript_6924;GD_tr…
GD_transcript_145949	GD_transcript_107812;GD_transcript_113033;GD_transcript_117604;GD_transcript_132591;GD_transcript_139156;GD_transcript_144832;GD_transcript_155183;GD_transcript_50358;GD_transcript_60108;GD_transcript_60644;GD_transcript_73398;GD_transcript_75552;GD_transcript_7669;GD_transcript_79855;GD_transcript_99020
GD_transcript_102331	GD_transcript_102099;GD_transcript_105157;GD_transcript_10731;GD_transcript_109945;GD_transcript_112288;GD_transcript_112314;GD_transcript_114097;GD_transcript_116656;GD_transcript_119730;GD_transcript_126355;GD_transcript_127465;GD_transcript_130963;GD_transcript_131068;GD_transcript_132016;GD_transcript_137274;GD_transcript_140095;GD_transcript_140808;GD_transcript_141303;GD_transcript_3813;GD_…
GD_transcript_93056	GD_transcript_100910;GD_transcript_102268;GD_transcript_105029;GD_transcript_108120;GD_transcript_114756;GD_transcript_119446;GD_transcript_121460;GD_transcript_121567;GD_transcript_124758;GD_transcript_131261;GD_transcript_131841;GD_transcript_133937;GD_transcript_13664;GD_transcript_141480;GD_transcript_142025;GD_transcript_142138;GD_transcript_151157;GD_transcript_154144;GD_transcript_5423;GD_…
GD_transcript_35905	GD_transcript_108473;GD_transcript_111470;GD_transcript_111498;GD_transcript_11282;GD_transcript_113734;GD_transcript_117178;GD_transcript_117861;GD_transcript_118655;GD_transcript_119723;GD_transcript_121134;GD_transcript_12646;GD_transcript_129726;GD_transcript_129935;GD_transcript_131436;GD_transcript_132891;GD_transcript_135138;GD_transcript_135390;GD_transcript_139736;GD_transcript_141123;GD…
GD_transcript_50320	GD_transcript_105050;GD_transcript_112614;GD_transcript_113716;GD_transcript_121062;GD_transcript_123802;GD_transcript_124806;GD_transcript_125688;GD_transcript_126007;GD_transcript_131814;GD_transcript_137872;GD_transcript_137882;GD_transcript_137924;GD_transcript_145637;GD_transcript_150449;GD_transcript_44569;GD_transcript_46623;GD_transcript_48908;GD_transcript_56999;GD_transcript_60188;GD_tr…
GD_transcript_37671	GD_transcript_112929;GD_transcript_115500;GD_transcript_11754;GD_transcript_122252;GD_transcript_122284;GD_transcript_124232;GD_transcript_126024;GD_transcript_126080;GD_transcript_126721;GD_transcript_128116;GD_transcript_130097;GD_transcript_135534;GD_transcript_135756;GD_transcript_14366;GD_transcript_145741;GD_transcript_146472;GD_transcript_152464;GD_transcript_155827;GD_transcript_15854;GD_…
GD_transcript_32033	GD_transcript_100879;GD_transcript_102154;GD_transcript_102501;GD_transcript_113609;GD_transcript_115502;GD_transcript_116362;GD_transcript_118689;GD_transcript_120828;GD_transcript_13145;GD_transcript_135690;GD_transcript_136483;GD_transcript_138006;GD_transcript_153590;GD_transcript_244;GD_transcript_52115;GD_transcript_5301;GD_transcript_53841;GD_transcript_54740;GD_transcript_6001;GD_transcri…
GD_transcript_45118	GD_transcript_107852;GD_transcript_113151;GD_transcript_125367;GD_transcript_132296;GD_transcript_13400;GD_transcript_141981;GD_transcript_143870;GD_transcript_144415;GD_transcript_144834;GD_transcript_145591;GD_transcript_147912;GD_transcript_148472;GD_transcript_151587;GD_transcript_152068;GD_transcript_152731;GD_transcript_155176;GD_transcript_156689;GD_transcript_156923;GD_transcript_16317;GD…
GD_transcript_125531	GD_transcript_104189;GD_transcript_108704;GD_transcript_12204;GD_transcript_123894;GD_transcript_126869;GD_transcript_127012;GD_transcript_131368;GD_transcript_134976;GD_transcript_140094;GD_transcript_142910;GD_transcript_144799;GD_transcript_15244;GD_transcript_156368;GD_transcript_18474;GD_transcript_44835;GD_transcript_52912;GD_transcript_55762;GD_transcript_58551;GD_transcript_6568;GD_transc…
GD_transcript_151635	GD_transcript_110086;GD_transcript_111341;GD_transcript_111380;GD_transcript_120966;GD_transcript_121949;GD_transcript_125176;GD_transcript_142220;GD_transcript_145478;GD_transcript_14721;GD_transcript_149918;GD_transcript_152310;GD_transcript_155964;GD_transcript_18055;GD_transcript_60442;GD_transcript_65520;GD_transcript_70456;GD_transcript_72874;GD_transcript_75380;GD_transcript_79279;GD_trans…
GD_transcript_33917	GD_transcript_102995;GD_transcript_110854;GD_transcript_111080;GD_transcript_112676;GD_transcript_121092;GD_transcript_12113;GD_transcript_121768;GD_transcript_13491;GD_transcript_135776;GD_transcript_137474;GD_transcript_142457;GD_transcript_14318;GD_transcript_143911;GD_transcript_151815;GD_transcript_155577;GD_transcript_155675;GD_transcript_156244;GD_transcript_45873;GD_transcript_52447;GD_tr…
GD_transcript_71678	GD_transcript_100620;GD_transcript_102133;GD_transcript_102874;GD_transcript_105363;GD_transcript_108009;GD_transcript_108553;GD_transcript_108686;GD_transcript_109278;GD_transcript_109550;GD_transcript_119023;GD_transcript_119782;GD_transcript_123422;GD_transcript_127490;GD_transcript_128202;GD_transcript_1327;GD_transcript_134310;GD_transcript_135756;GD_transcript_139551;GD_transcript_145680;GD…
GD_transcript_63927	GD_transcript_115914;GD_transcript_118334;GD_transcript_120304;GD_transcript_122323;GD_transcript_125195;GD_transcript_126890;GD_transcript_12691;GD_transcript_134853;GD_transcript_13624;GD_transcript_142390;GD_transcript_147275;GD_transcript_152527;GD_transcript_153477;GD_transcript_153978;GD_transcript_15692;GD_transcript_2471;GD_transcript_44457;GD_transcript_46410;GD_transcript_47674;GD_trans…
GD_transcript_69052	GD_transcript_105942;GD_transcript_120125;GD_transcript_126453;GD_transcript_129523;GD_transcript_138041;GD_transcript_138777;GD_transcript_139326;GD_transcript_142120;GD_transcript_145375;GD_transcript_149280;GD_transcript_151539;GD_transcript_153339;GD_transcript_157029;GD_transcript_22601;GD_transcript_2978;GD_transcript_46293;GD_transcript_52517;GD_transcript_5510;GD_transcript_56259;GD_trans…
GD_transcript_33385	GD_transcript_105037;GD_transcript_105450;GD_transcript_107551;GD_transcript_110633;GD_transcript_126516;GD_transcript_130870;GD_transcript_138422;GD_transcript_138738;GD_transcript_13995;GD_transcript_143068;GD_transcript_151358;GD_transcript_153286;GD_transcript_17332;GD_transcript_51456;GD_transcript_5617;GD_transcript_57761;GD_transcript_58065;GD_transcript_66933;GD_transcript_74245;GD_transc…
GD_transcript_74025	GD_transcript_104059;GD_transcript_108810;GD_transcript_118731;GD_transcript_135110;GD_transcript_143415;GD_transcript_149174;GD_transcript_23689;GD_transcript_2472;GD_transcript_29448;GD_transcript_46411;GD_transcript_47721;GD_transcript_48594;GD_transcript_52094;GD_transcript_67039;GD_transcript_71527;GD_transcript_73234;GD_transcript_73806;GD_transcript_78939;GD_transcript_89440
GD_transcript_83985	GD_transcript_103759;GD_transcript_105669;GD_transcript_105853;GD_transcript_110497;GD_transcript_113333;GD_transcript_113641;GD_transcript_121841;GD_transcript_123731;GD_transcript_133869;GD_transcript_13975;GD_transcript_140209;GD_transcript_141992;GD_transcript_153864;GD_transcript_153868;GD_transcript_155117;GD_transcript_44727;GD_transcript_5465;GD_transcript_60333;GD_transcript_63521;GD_tra…
GD_transcript_48473	GD_transcript_10536;GD_transcript_113259;GD_transcript_11825;GD_transcript_12652;GD_transcript_128777;GD_transcript_129276;GD_transcript_129440;GD_transcript_130079;GD_transcript_134801;GD_transcript_139967;GD_transcript_150485;GD_transcript_151149;GD_transcript_157178;GD_transcript_1629;GD_transcript_1879;GD_transcript_43563;GD_transcript_4512;GD_transcript_49564;GD_transcript_53700;GD_transcrip…
GD_transcript_90554	GD_transcript_102968;GD_transcript_108245;GD_transcript_111792;GD_transcript_112495;GD_transcript_113226;GD_transcript_114504;GD_transcript_114850;GD_transcript_116834;GD_transcript_120961;GD_transcript_123010;GD_transcript_124307;GD_transcript_126667;GD_transcript_127011;GD_transcript_127155;GD_transcript_127378;GD_transcript_129307;GD_transcript_131572;GD_transcript_133117;GD_transcript_138293;…
GD_transcript_60823	GD_transcript_107510;GD_transcript_108072;GD_transcript_130496;GD_transcript_131895;GD_transcript_133880;GD_transcript_139187;GD_transcript_147970;GD_transcript_15084;GD_transcript_154841;GD_transcript_155450;GD_transcript_43821;GD_transcript_47783;GD_transcript_54410;GD_transcript_55601;GD_transcript_59547;GD_transcript_61671;GD_transcript_74051;GD_transcript_76711;GD_transcript_79967;GD_transcr…
GD_transcript_103843	GD_transcript_109099;GD_transcript_114815;GD_transcript_115856;GD_transcript_116176;GD_transcript_118506;GD_transcript_119680;GD_transcript_120067;GD_transcript_120334;GD_transcript_125642;GD_transcript_129150;GD_transcript_129646;GD_transcript_134710;GD_transcript_144841;GD_transcript_24086;GD_transcript_27823;GD_transcript_27951;GD_transcript_460;GD_transcript_46141;GD_transcript_46685;GD_trans…
GD_transcript_137037	GD_transcript_104395;GD_transcript_113852;GD_transcript_122065;GD_transcript_127701;GD_transcript_135563;GD_transcript_143880;GD_transcript_147168;GD_transcript_16119;GD_transcript_374;GD_transcript_3758;GD_transcript_44016;GD_transcript_46909;GD_transcript_68859;GD_transcript_68938;GD_transcript_95561
GD_transcript_37267	GD_transcript_105509;GD_transcript_10606;GD_transcript_106632;GD_transcript_109654;GD_transcript_110054;GD_transcript_112398;GD_transcript_112987;GD_transcript_113084;GD_transcript_114289;GD_transcript_116453;GD_transcript_117095;GD_transcript_118546;GD_transcript_119916;GD_transcript_122222;GD_transcript_122777;GD_transcript_127326;GD_transcript_132786;GD_transcript_138857;GD_transcript_139119;G…
GD_transcript_130911	GD_transcript_101521;GD_transcript_110977;GD_transcript_117938;GD_transcript_122119;GD_transcript_126233;GD_transcript_132096;GD_transcript_140808;GD_transcript_150167;GD_transcript_150633;GD_transcript_92348;GD_transcript_97701
GD_transcript_126870	GD_transcript_120897;GD_transcript_137217;GD_transcript_144246;GD_transcript_155732;GD_transcript_156863;GD_transcript_45898;GD_transcript_45970;GD_transcript_50205;GD_transcript_51433;GD_transcript_65066;GD_transcript_73827;GD_transcript_82455;GD_transcript_87238;GD_transcript_87298;GD_transcript_93270;GD_transcript_93321
GD_transcript_90594	GD_transcript_109741;GD_transcript_114335;GD_transcript_114498;GD_transcript_118357;GD_transcript_120263;GD_transcript_124140;GD_transcript_137026;GD_transcript_137343;GD_transcript_141199;GD_transcript_143646;GD_transcript_143866;GD_transcript_153397;GD_transcript_153789;GD_transcript_1903;GD_transcript_22584;GD_transcript_2847;GD_transcript_45194;GD_transcript_46434;GD_transcript_49937;GD_trans…
GD_transcript_41517	GD_transcript_1034;GD_transcript_104189;GD_transcript_114660;GD_transcript_114888;GD_transcript_119119;GD_transcript_123014;GD_transcript_143442;GD_transcript_147923;GD_transcript_2811;GD_transcript_3256;GD_transcript_44008;GD_transcript_44572;GD_transcript_44900;GD_transcript_47;GD_transcript_49334;GD_transcript_54276;GD_transcript_54520;GD_transcript_62487;GD_transcript_63388;GD_transcript_6445…
GD_transcript_109417	GD_transcript_104944;GD_transcript_108946;GD_transcript_110803;GD_transcript_112388;GD_transcript_115009;GD_transcript_116251;GD_transcript_118321;GD_transcript_121315;GD_transcript_122300;GD_transcript_129370;GD_transcript_129665;GD_transcript_133258;GD_transcript_137807;GD_transcript_141122;GD_transcript_145806;GD_transcript_148817;GD_transcript_150205;GD_transcript_152496;GD_transcript_153932;…
GD_transcript_71419	GD_transcript_100549;GD_transcript_101982;GD_transcript_111086;GD_transcript_115140;GD_transcript_115361;GD_transcript_11628;GD_transcript_117218;GD_transcript_117777;GD_transcript_118754;GD_transcript_124056;GD_transcript_124975;GD_transcript_126198;GD_transcript_126207;GD_transcript_126751;GD_transcript_135720;GD_transcript_137963;GD_transcript_140167;GD_transcript_145285;GD_transcript_145763;G…
GD_transcript_47480	GD_transcript_101513;GD_transcript_103893;GD_transcript_111197;GD_transcript_114976;GD_transcript_117532;GD_transcript_11806;GD_transcript_122910;GD_transcript_128177;GD_transcript_129583;GD_transcript_138934;GD_transcript_139187;GD_transcript_142208;GD_transcript_14968;GD_transcript_154381;GD_transcript_156517;GD_transcript_43100;GD_transcript_45542;GD_transcript_49341;GD_transcript_52813;GD_tra…
GD_transcript_28159	GD_transcript_136086;GD_transcript_52772;GD_transcript_85833;GD_transcript_93697
GD_transcript_60466	GD_transcript_142934;GD_transcript_148672;GD_transcript_47647;GD_transcript_54227;GD_transcript_69709;GD_transcript_73529;GD_transcript_73878;GD_transcript_92807;GD_transcript_96016
GD_transcript_72934	GD_transcript_106542;GD_transcript_106776;GD_transcript_123593;GD_transcript_128177;GD_transcript_136242;GD_transcript_137009;GD_transcript_13730;GD_transcript_140293;GD_transcript_141087;GD_transcript_143969;GD_transcript_151155;GD_transcript_151629;GD_transcript_152872;GD_transcript_20913;GD_transcript_22995;GD_transcript_315;GD_transcript_43992;GD_transcript_47529;GD_transcript_56648;GD_transc…
GD_transcript_92840	GD_transcript_100734;GD_transcript_104022;GD_transcript_105131;GD_transcript_108990;GD_transcript_11575;GD_transcript_118267;GD_transcript_122033;GD_transcript_122116;GD_transcript_124067;GD_transcript_127229;GD_transcript_127705;GD_transcript_129717;GD_transcript_130810;GD_transcript_134797;GD_transcript_138222;GD_transcript_144551;GD_transcript_144853;GD_transcript_149168;GD_transcript_150267;G…
GD_transcript_147744	GD_transcript_105050;GD_transcript_106503;GD_transcript_110818;GD_transcript_111140;GD_transcript_111606;GD_transcript_112614;GD_transcript_116816;GD_transcript_117087;GD_transcript_118315;GD_transcript_118869;GD_transcript_135948;GD_transcript_136467;GD_transcript_138384;GD_transcript_141990;GD_transcript_144441;GD_transcript_154728;GD_transcript_154741;GD_transcript_155840;GD_transcript_74767;G…
GD_transcript_61881	GD_transcript_106866;GD_transcript_151605;GD_transcript_2396;GD_transcript_49939;GD_transcript_66564;GD_transcript_91027
GD_transcript_34959	GD_transcript_111205;GD_transcript_119395;GD_transcript_120897;GD_transcript_124971;GD_transcript_127108;GD_transcript_127577;GD_transcript_128497;GD_transcript_129125;GD_transcript_131247;GD_transcript_133313;GD_transcript_148483;GD_transcript_152995;GD_transcript_16221;GD_transcript_44304;GD_transcript_44415;GD_transcript_50205;GD_transcript_6024;GD_transcript_6719;GD_transcript_67242;GD_transc…
GD_transcript_39631	GD_transcript_123049;GD_transcript_127530;GD_transcript_15405;GD_transcript_44951;GD_transcript_54447;GD_transcript_55009;GD_transcript_5538;GD_transcript_66311;GD_transcript_67503;GD_transcript_68741
GD_transcript_93671	GD_transcript_102356;GD_transcript_104916;GD_transcript_107047;GD_transcript_107552;GD_transcript_115423;GD_transcript_116176;GD_transcript_119050;GD_transcript_120067;GD_transcript_120334;GD_transcript_126718;GD_transcript_134324;GD_transcript_134978;GD_transcript_135505;GD_transcript_139264;GD_transcript_139277;GD_transcript_140330;GD_transcript_144885;GD_transcript_148571;GD_transcript_149713;…
GD_transcript_53474	GD_transcript_111016;GD_transcript_112829;GD_transcript_115146;GD_transcript_115213;GD_transcript_124741;GD_transcript_126832;GD_transcript_131234;GD_transcript_137443;GD_transcript_142978;GD_transcript_143847;GD_transcript_143967;GD_transcript_144809;GD_transcript_150265;GD_transcript_152310;GD_transcript_154630;GD_transcript_24300;GD_transcript_4217;GD_transcript_50090;GD_transcript_5660;GD_tra…
GD_transcript_64011	GD_transcript_106372;GD_transcript_10873;GD_transcript_110800;GD_transcript_119347;GD_transcript_133779;GD_transcript_141511;GD_transcript_151682;GD_transcript_152990;GD_transcript_19832;GD_transcript_4634;GD_transcript_54553;GD_transcript_5474;GD_transcript_7131;GD_transcript_78612;GD_transcript_82047;GD_transcript_84310;GD_transcript_84695
GD_transcript_35686	GD_transcript_101397;GD_transcript_111554;GD_transcript_115861;GD_transcript_120125;GD_transcript_12220;GD_transcript_123774;GD_transcript_127551;GD_transcript_128312;GD_transcript_129523;GD_transcript_136200;GD_transcript_139326;GD_transcript_142120;GD_transcript_145375;GD_transcript_151539;GD_transcript_153339;GD_transcript_16631;GD_transcript_2333;GD_transcript_3988;GD_transcript_46293;GD_tran…
GD_transcript_153710	GD_transcript_121203;GD_transcript_128161;GD_transcript_132050;GD_transcript_133932;GD_transcript_67477;GD_transcript_7462;GD_transcript_79864
GD_transcript_100136	GD_transcript_103685;GD_transcript_110087;GD_transcript_111458;GD_transcript_111870;GD_transcript_115142;GD_transcript_116;GD_transcript_133772;GD_transcript_134611;GD_transcript_139534;GD_transcript_145806;GD_transcript_146786;GD_transcript_147733;GD_transcript_147757;GD_transcript_149378;GD_transcript_149564;GD_transcript_154990;GD_transcript_45415;GD_transcript_48833;GD_transcript_49283;GD_tra…
GD_transcript_27443	GD_transcript_104437;GD_transcript_118198;GD_transcript_119647;GD_transcript_126811;GD_transcript_137054;GD_transcript_138556;GD_transcript_17175;GD_transcript_4734;GD_transcript_47856;GD_transcript_5232;GD_transcript_62963;GD_transcript_757;GD_transcript_82613;GD_transcript_8308;GD_transcript_9277
GD_transcript_34944	GD_transcript_104633;GD_transcript_117160;GD_transcript_118458;GD_transcript_133135;GD_transcript_134173;GD_transcript_149111;GD_transcript_15177;GD_transcript_20131;GD_transcript_22721;GD_transcript_4628;GD_transcript_5135;GD_transcript_53556;GD_transcript_5370;GD_transcript_80233;GD_transcript_89174;GD_transcript_93880
GD_transcript_124850	GD_transcript_105864;GD_transcript_107939;GD_transcript_109394;GD_transcript_112903;GD_transcript_114701;GD_transcript_115146;GD_transcript_116831;GD_transcript_117325;GD_transcript_121410;GD_transcript_122371;GD_transcript_123936;GD_transcript_124255;GD_transcript_126285;GD_transcript_149081;GD_transcript_149714;GD_transcript_150290;GD_transcript_151208;GD_transcript_152254;GD_transcript_155071;…
GD_transcript_83174	GD_transcript_104971;GD_transcript_111167;GD_transcript_118309;GD_transcript_128354;GD_transcript_145031;GD_transcript_148038;GD_transcript_150367;GD_transcript_156717;GD_transcript_16306;GD_transcript_44561;GD_transcript_44711;GD_transcript_51576;GD_transcript_57366;GD_transcript_71072;GD_transcript_71418;GD_transcript_72919;GD_transcript_76064;GD_transcript_86641;GD_transcript_87429
GD_transcript_122919	GD_transcript_103305;GD_transcript_105725;GD_transcript_109713;GD_transcript_113945;GD_transcript_117379;GD_transcript_130427;GD_transcript_130890;GD_transcript_133517;GD_transcript_136088;GD_transcript_136238;GD_transcript_139515;GD_transcript_139712;GD_transcript_141512;GD_transcript_144235;GD_transcript_145973;GD_transcript_146632;GD_transcript_148020;GD_transcript_149417;GD_transcript_153517;…
GD_transcript_94017	GD_transcript_100157;GD_transcript_115668;GD_transcript_117902;GD_transcript_124741;GD_transcript_127243;GD_transcript_133792;GD_transcript_133908;GD_transcript_139719;GD_transcript_150265;GD_transcript_151709;GD_transcript_152846;GD_transcript_153224;GD_transcript_16677;GD_transcript_44398;GD_transcript_5357;GD_transcript_67168;GD_transcript_68305;GD_transcript_68418;GD_transcript_7058;GD_transc…
GD_transcript_146012	GD_transcript_111870;GD_transcript_115509;GD_transcript_118503;GD_transcript_121212;GD_transcript_127846;GD_transcript_128625;GD_transcript_130798;GD_transcript_134563;GD_transcript_146019;GD_transcript_148142;GD_transcript_149939;GD_transcript_153441;GD_transcript_155693;GD_transcript_46782;GD_transcript_49907;GD_transcript_55594;GD_transcript_56072;GD_transcript_57615;GD_transcript_61095;GD_tra…
GD_transcript_107673	GD_transcript_10041;GD_transcript_103084;GD_transcript_107727;GD_transcript_109805;GD_transcript_11944;GD_transcript_122392;GD_transcript_126158;GD_transcript_142712;GD_transcript_143839;GD_transcript_144612;GD_transcript_147009;GD_transcript_148927;GD_transcript_150449;GD_transcript_154829;GD_transcript_156805;GD_transcript_25052;GD_transcript_28252;GD_transcript_46292;GD_transcript_47190;GD_tra…
GD_transcript_84637	GD_transcript_106945;GD_transcript_110387;GD_transcript_110500;GD_transcript_111392;GD_transcript_120703;GD_transcript_122118;GD_transcript_124811;GD_transcript_125471;GD_transcript_129309;GD_transcript_129876;GD_transcript_138675;GD_transcript_139170;GD_transcript_143192;GD_transcript_144054;GD_transcript_146730;GD_transcript_149352;GD_transcript_155583;GD_transcript_156435;GD_transcript_21325;G…
GD_transcript_25563	GD_transcript_104214;GD_transcript_105087;GD_transcript_106501;GD_transcript_109277;GD_transcript_114029;GD_transcript_123275;GD_transcript_123950;GD_transcript_128798;GD_transcript_130946;GD_transcript_136803;GD_transcript_139932;GD_transcript_141738;GD_transcript_143646;GD_transcript_144116;GD_transcript_145348;GD_transcript_151593;GD_transcript_151670;GD_transcript_153567;GD_transcript_154684;…
GD_transcript_35700	GD_transcript_101713;GD_transcript_102575;GD_transcript_103961;GD_transcript_10606;GD_transcript_115802;GD_transcript_117127;GD_transcript_11944;GD_transcript_122013;GD_transcript_124667;GD_transcript_128667;GD_transcript_143220;GD_transcript_149571;GD_transcript_150608;GD_transcript_151039;GD_transcript_151334;GD_transcript_152263;GD_transcript_155806;GD_transcript_155971;GD_transcript_156607;GD…
GD_transcript_121591	GD_transcript_108182;GD_transcript_114688;GD_transcript_123365;GD_transcript_141230;GD_transcript_153889;GD_transcript_51511;GD_transcript_58782;GD_transcript_66362;GD_transcript_90270;GD_transcript_92773;GD_transcript_94610
GD_transcript_52374	GD_transcript_100370;GD_transcript_100751;GD_transcript_1046;GD_transcript_150131;GD_transcript_86642;GD_transcript_97
GD_transcript_131954	GD_transcript_115034;GD_transcript_119382;GD_transcript_13960;GD_transcript_139764;GD_transcript_141190;GD_transcript_147299;GD_transcript_156416;GD_transcript_157023;GD_transcript_16446;GD_transcript_17275;GD_transcript_79619
GD_transcript_41907	GD_transcript_126235;GD_transcript_132334;GD_transcript_6348;GD_transcript_80703;GD_transcript_81926
GD_transcript_124608	GD_transcript_100687;GD_transcript_102356;GD_transcript_103176;GD_transcript_119412;GD_transcript_120919;GD_transcript_127090;GD_transcript_129789;GD_transcript_130560;GD_transcript_131699;GD_transcript_131718;GD_transcript_131895;GD_transcript_142076;GD_transcript_142496;GD_transcript_142564;GD_transcript_143495;GD_transcript_145988;GD_transcript_1485;GD_transcript_154579;GD_transcript_2430;GD_t…
GD_transcript_44767	GD_transcript_101993;GD_transcript_125251;GD_transcript_131497;GD_transcript_134415;GD_transcript_135252;GD_transcript_135487;GD_transcript_138136;GD_transcript_13822;GD_transcript_139698;GD_transcript_139816;GD_transcript_140537;GD_transcript_145178;GD_transcript_146595;GD_transcript_149675;GD_transcript_149947;GD_transcript_150933;GD_transcript_152905;GD_transcript_153496;GD_transcript_153528;G…
GD_transcript_127915	GD_transcript_102161;GD_transcript_109648;GD_transcript_115586;GD_transcript_127011;GD_transcript_130416;GD_transcript_132608;GD_transcript_134837;GD_transcript_140790;GD_transcript_16623;GD_transcript_2126;GD_transcript_2347;GD_transcript_2411;GD_transcript_53959;GD_transcript_5745;GD_transcript_64064;GD_transcript_684;GD_transcript_72158;GD_transcript_72999;GD_transcript_80943;GD_transcript_850…
GD_transcript_40501	GD_transcript_101814;GD_transcript_109645;GD_transcript_110719;GD_transcript_112911;GD_transcript_115677;GD_transcript_116667;GD_transcript_119967;GD_transcript_121123;GD_transcript_121262;GD_transcript_124607;GD_transcript_125176;GD_transcript_128542;GD_transcript_129320;GD_transcript_136781;GD_transcript_144865;GD_transcript_147146;GD_transcript_149647;GD_transcript_151709;GD_transcript_153089;…
GD_transcript_32009	GD_transcript_100418;GD_transcript_104126;GD_transcript_105023;GD_transcript_121558;GD_transcript_13664;GD_transcript_141480;GD_transcript_142327;GD_transcript_154144;GD_transcript_155388;GD_transcript_18314;GD_transcript_18428;GD_transcript_18887;GD_transcript_45198;GD_transcript_54474;GD_transcript_79531;GD_transcript_84878;GD_transcript_86117;GD_transcript_97123
GD_transcript_40599	GD_transcript_105399;GD_transcript_116423;GD_transcript_120735;GD_transcript_122022;GD_transcript_122392;GD_transcript_130799;GD_transcript_133542;GD_transcript_133663;GD_transcript_141177;GD_transcript_150049;GD_transcript_150710;GD_transcript_156089;GD_transcript_157061;GD_transcript_16861;GD_transcript_2274;GD_transcript_43688;GD_transcript_50355;GD_transcript_54762;GD_transcript_5718;GD_trans…
GD_transcript_134570	GD_transcript_105049;GD_transcript_108354;GD_transcript_11098;GD_transcript_113085;GD_transcript_118576;GD_transcript_122545;GD_transcript_123693;GD_transcript_124138;GD_transcript_127042;GD_transcript_127088;GD_transcript_132354;GD_transcript_135679;GD_transcript_136417;GD_transcript_142548;GD_transcript_44969;GD_transcript_46555;GD_transcript_48018;GD_transcript_54551;GD_transcript_60775;GD_tra…
GD_transcript_83892	GD_transcript_101941;GD_transcript_103961;GD_transcript_105100;GD_transcript_114130;GD_transcript_121514;GD_transcript_124148;GD_transcript_127763;GD_transcript_129320;GD_transcript_131966;GD_transcript_133350;GD_transcript_138806;GD_transcript_140036;GD_transcript_147370;GD_transcript_148535;GD_transcript_150354;GD_transcript_152919;GD_transcript_154403;GD_transcript_154923;GD_transcript_16804;G…
GD_transcript_132625	GD_transcript_107625;GD_transcript_109826;GD_transcript_118893;GD_transcript_141553;GD_transcript_143365;GD_transcript_148665;GD_transcript_20727;GD_transcript_23007;GD_transcript_63445;GD_transcript_65567;GD_transcript_69060;GD_transcript_77166;GD_transcript_86906;GD_transcript_97035;GD_transcript_98736
GD_transcript_25081	GD_transcript_100664;GD_transcript_105353;GD_transcript_107054;GD_transcript_110976;GD_transcript_114792;GD_transcript_117082;GD_transcript_121121;GD_transcript_124472;GD_transcript_126080;GD_transcript_126721;GD_transcript_128116;GD_transcript_131068;GD_transcript_138901;GD_transcript_139864;GD_transcript_142514;GD_transcript_144295;GD_transcript_15389;GD_transcript_154996;GD_transcript_24174;GD…
GD_transcript_97917	GD_transcript_103796;GD_transcript_118506;GD_transcript_120070;GD_transcript_125688;GD_transcript_132160;GD_transcript_13400;GD_transcript_138242;GD_transcript_14250;GD_transcript_147132;GD_transcript_152090;GD_transcript_153018;GD_transcript_21178;GD_transcript_43222;GD_transcript_48362;GD_transcript_48662;GD_transcript_54793;GD_transcript_71124;GD_transcript_7260;GD_transcript_78397;GD_transcri…
GD_transcript_28756	GD_transcript_104345;GD_transcript_1087;GD_transcript_120966;GD_transcript_125679;GD_transcript_135964;GD_transcript_144000;GD_transcript_144533;GD_transcript_145951;GD_transcript_152176;GD_transcript_154403;GD_transcript_15744;GD_transcript_45176;GD_transcript_46937;GD_transcript_49875;GD_transcript_5217;GD_transcript_60494;GD_transcript_66507;GD_transcript_75107
GD_transcript_32973	GD_transcript_105088;GD_transcript_113181;GD_transcript_115485;GD_transcript_119347;GD_transcript_119886;GD_transcript_131570;GD_transcript_134760;GD_transcript_134925;GD_transcript_141048;GD_transcript_142232;GD_transcript_144612;GD_transcript_150449;GD_transcript_151954;GD_transcript_155934;GD_transcript_21365;GD_transcript_43798;GD_transcript_54253;GD_transcript_55553;GD_transcript_55952;GD_tr…
GD_transcript_74739	GD_transcript_101263;GD_transcript_102009;GD_transcript_105123;GD_transcript_106616;GD_transcript_108779;GD_transcript_109773;GD_transcript_113202;GD_transcript_113901;GD_transcript_122272;GD_transcript_131895;GD_transcript_134198;GD_transcript_134695;GD_transcript_135412;GD_transcript_141177;GD_transcript_142880;GD_transcript_144168;GD_transcript_146917;GD_transcript_147532;GD_transcript_153883;…
GD_transcript_116021	GD_transcript_101525;GD_transcript_110098;GD_transcript_120407;GD_transcript_138096;GD_transcript_147494;GD_transcript_45406;GD_transcript_48270;GD_transcript_66823
GD_transcript_128465	GD_transcript_104546;GD_transcript_109329;GD_transcript_110509;GD_transcript_114709;GD_transcript_118193;GD_transcript_118671;GD_transcript_120481;GD_transcript_126024;GD_transcript_129337;GD_transcript_133962;GD_transcript_135756;GD_transcript_140586;GD_transcript_152707;GD_transcript_155394;GD_transcript_24694;GD_transcript_26507;GD_transcript_54966;GD_transcript_57035;GD_transcript_63041;GD_tr…
GD_transcript_127139	GD_transcript_103947;GD_transcript_11184;GD_transcript_113484;GD_transcript_114889;GD_transcript_126752;GD_transcript_12779;GD_transcript_127855;GD_transcript_133340;GD_transcript_1338;GD_transcript_1341;GD_transcript_1373;GD_transcript_138831;GD_transcript_143212;GD_transcript_154115;GD_transcript_2744;GD_transcript_2755;GD_transcript_43607;GD_transcript_54079;GD_transcript_54148;GD_transcript_5…
GD_transcript_35591	GD_transcript_103084;GD_transcript_107727;GD_transcript_109805;GD_transcript_11944;GD_transcript_122392;GD_transcript_126158;GD_transcript_140774;GD_transcript_140794;GD_transcript_142712;GD_transcript_143839;GD_transcript_144612;GD_transcript_147009;GD_transcript_148927;GD_transcript_150449;GD_transcript_154829;GD_transcript_156805;GD_transcript_28252;GD_transcript_44551;GD_transcript_46292;GD_t…
GD_transcript_129728	GD_transcript_105370;GD_transcript_106489;GD_transcript_1066;GD_transcript_110038;GD_transcript_110455;GD_transcript_119396;GD_transcript_130116;GD_transcript_140802;GD_transcript_141988;GD_transcript_148643;GD_transcript_149521;GD_transcript_149702;GD_transcript_151011;GD_transcript_154077;GD_transcript_155301;GD_transcript_155513;GD_transcript_16726;GD_transcript_3476;GD_transcript_51208;GD_tra…
GD_transcript_70516	GD_transcript_106083;GD_transcript_112551;GD_transcript_154251;GD_transcript_75276
GD_transcript_133456	GD_transcript_102559;GD_transcript_105849;GD_transcript_111124;GD_transcript_115771;GD_transcript_117209;GD_transcript_121150;GD_transcript_147627;GD_transcript_152252;GD_transcript_78448;GD_transcript_88569
GD_transcript_87172	GD_transcript_103839;GD_transcript_110748;GD_transcript_11150;GD_transcript_11897;GD_transcript_121601;GD_transcript_123041;GD_transcript_123185;GD_transcript_127860;GD_transcript_130966;GD_transcript_14414;GD_transcript_148767;GD_transcript_148850;GD_transcript_151741;GD_transcript_152298;GD_transcript_155038;GD_transcript_156466;GD_transcript_15748;GD_transcript_16051;GD_transcript_45016;GD_tra…
GD_transcript_73217	GD_transcript_102160;GD_transcript_107585;GD_transcript_109624;GD_transcript_113342;GD_transcript_114189;GD_transcript_120625;GD_transcript_120632;GD_transcript_12525;GD_transcript_128228;GD_transcript_128871;GD_transcript_132045;GD_transcript_132679;GD_transcript_148259;GD_transcript_149998;GD_transcript_153503;GD_transcript_153584;GD_transcript_156848;GD_transcript_43919;GD_transcript_49553;GD_…
GD_transcript_72634	GD_transcript_101645;GD_transcript_115248;GD_transcript_124934;GD_transcript_134415;GD_transcript_135252;GD_transcript_138650;GD_transcript_147731;GD_transcript_153528;GD_transcript_211;GD_transcript_2642;GD_transcript_47513;GD_transcript_48175;GD_transcript_55506;GD_transcript_61342;GD_transcript_64131;GD_transcript_91679;GD_transcript_94066;GD_transcript_9416
GD_transcript_116811	GD_transcript_123048;GD_transcript_124307;GD_transcript_129870;GD_transcript_131192;GD_transcript_132816;GD_transcript_133345;GD_transcript_13524;GD_transcript_136390;GD_transcript_139568;GD_transcript_156433;GD_transcript_27320;GD_transcript_499;GD_transcript_52391;GD_transcript_53108;GD_transcript_5313;GD_transcript_567;GD_transcript_76181;GD_transcript_81496
GD_transcript_37038	GD_transcript_107077;GD_transcript_108395;GD_transcript_10868;GD_transcript_108898;GD_transcript_109520;GD_transcript_116226;GD_transcript_116785;GD_transcript_119723;GD_transcript_126634;GD_transcript_126676;GD_transcript_129665;GD_transcript_132515;GD_transcript_134233;GD_transcript_136387;GD_transcript_14468;GD_transcript_155600;GD_transcript_156143;GD_transcript_15981;GD_transcript_29123;GD_t…
GD_transcript_115359	GD_transcript_10954;GD_transcript_114130;GD_transcript_115907;GD_transcript_119886;GD_transcript_132721;GD_transcript_14610;GD_transcript_155439;GD_transcript_156427;GD_transcript_15767;GD_transcript_16804;GD_transcript_17858;GD_transcript_4309;GD_transcript_43351;GD_transcript_44257;GD_transcript_48220;GD_transcript_53434;GD_transcript_54143;GD_transcript_567;GD_transcript_57974;GD_transcript_58…
GD_transcript_140951	GD_transcript_103830;GD_transcript_113102;GD_transcript_118174;GD_transcript_118834;GD_transcript_129398;GD_transcript_138703;GD_transcript_143540;GD_transcript_143561;GD_transcript_148539;GD_transcript_150696;GD_transcript_152203;GD_transcript_153922;GD_transcript_43715;GD_transcript_45297;GD_transcript_48034;GD_transcript_50938;GD_transcript_51533;GD_transcript_52701;GD_transcript_55107;GD_tran…
GD_transcript_73148	GD_transcript_108393;GD_transcript_108465;GD_transcript_113113;GD_transcript_139414;GD_transcript_146165;GD_transcript_147108;GD_transcript_19462;GD_transcript_45539;GD_transcript_45743;GD_transcript_59001;GD_transcript_59958;GD_transcript_63729;GD_transcript_82108
GD_transcript_70950	GD_transcript_103739;GD_transcript_120224;GD_transcript_12288;GD_transcript_125932;GD_transcript_127178;GD_transcript_134098;GD_transcript_136763;GD_transcript_138556;GD_transcript_143533;GD_transcript_144873;GD_transcript_150760;GD_transcript_152149;GD_transcript_155301;GD_transcript_45623;GD_transcript_47785;GD_transcript_47856;GD_transcript_49278;GD_transcript_5232;GD_transcript_54420;GD_trans…
GD_transcript_37561	GD_transcript_10455;GD_transcript_106200;GD_transcript_109624;GD_transcript_110978;GD_transcript_116236;GD_transcript_123027;GD_transcript_126382;GD_transcript_131695;GD_transcript_139368;GD_transcript_143077;GD_transcript_144885;GD_transcript_145285;GD_transcript_145741;GD_transcript_148009;GD_transcript_149161;GD_transcript_153122;GD_transcript_155827;GD_transcript_51009;GD_transcript_52968;GD_…
GD_transcript_126627	GD_transcript_10061;GD_transcript_102784;GD_transcript_11141;GD_transcript_134446;GD_transcript_145741;GD_transcript_150265;GD_transcript_153297;GD_transcript_153831;GD_transcript_155479;GD_transcript_155687;GD_transcript_20904;GD_transcript_20979;GD_transcript_47148;GD_transcript_47531;GD_transcript_57123;GD_transcript_64700;GD_transcript_84016;GD_transcript_92006;GD_transcript_93946;GD_transcri…
GD_transcript_58875	GD_transcript_115387;GD_transcript_120128;GD_transcript_123167;GD_transcript_124254;GD_transcript_125703;GD_transcript_29422;GD_transcript_526;GD_transcript_54;GD_transcript_94167
GD_transcript_143343	GD_transcript_108639;GD_transcript_118882;GD_transcript_130882;GD_transcript_138825;GD_transcript_4521;GD_transcript_6423;GD_transcript_87994
GD_transcript_121864	GD_transcript_100120;GD_transcript_102307;GD_transcript_105511;GD_transcript_11;GD_transcript_119087;GD_transcript_125878;GD_transcript_125998;GD_transcript_126206;GD_transcript_128900;GD_transcript_131269;GD_transcript_135906;GD_transcript_141692;GD_transcript_144681;GD_transcript_146106;GD_transcript_148255;GD_transcript_150044;GD_transcript_153565;GD_transcript_2189;GD_transcript_388;GD_transc…
GD_transcript_137413	GD_transcript_108078;GD_transcript_120224;GD_transcript_135750;GD_transcript_136148;GD_transcript_139125;GD_transcript_1501;GD_transcript_20142;GD_transcript_44464;GD_transcript_51997;GD_transcript_59602;GD_transcript_90071
GD_transcript_115713	GD_transcript_10034;GD_transcript_107281;GD_transcript_110029;GD_transcript_110523;GD_transcript_112381;GD_transcript_115507;GD_transcript_118506;GD_transcript_126080;GD_transcript_126721;GD_transcript_139397;GD_transcript_142318;GD_transcript_144947;GD_transcript_146422;GD_transcript_147417;GD_transcript_149560;GD_transcript_151908;GD_transcript_17019;GD_transcript_19150;GD_transcript_19236;GD_t…
GD_transcript_39993	GD_transcript_100219;GD_transcript_101732;GD_transcript_102960;GD_transcript_109363;GD_transcript_112748;GD_transcript_113406;GD_transcript_116399;GD_transcript_134116;GD_transcript_136575;GD_transcript_13817;GD_transcript_141632;GD_transcript_145441;GD_transcript_146814;GD_transcript_21452;GD_transcript_47550;GD_transcript_48213;GD_transcript_5645;GD_transcript_62302;GD_transcript_6497;GD_transc…
GD_transcript_150594	GD_transcript_100319;GD_transcript_101232;GD_transcript_102002;GD_transcript_103202;GD_transcript_106447;GD_transcript_112210;GD_transcript_115289;GD_transcript_116964;GD_transcript_131714;GD_transcript_133667;GD_transcript_135087;GD_transcript_135785;GD_transcript_136112;GD_transcript_141553;GD_transcript_146770;GD_transcript_156503;GD_transcript_53228;GD_transcript_69533;GD_transcript_74914;GD_…
GD_transcript_51101	GD_transcript_102254;GD_transcript_114201;GD_transcript_114333;GD_transcript_115472;GD_transcript_121108;GD_transcript_1237;GD_transcript_123764;GD_transcript_124741;GD_transcript_134230;GD_transcript_13541;GD_transcript_149875;GD_transcript_150644;GD_transcript_156222;GD_transcript_1750;GD_transcript_2666;GD_transcript_44878;GD_transcript_53070;GD_transcript_54706;GD_transcript_65773;GD_transcri…
GD_transcript_60620	GD_transcript_102870;GD_transcript_114279;GD_transcript_126241;GD_transcript_127687;GD_transcript_128377;GD_transcript_130634;GD_transcript_13183;GD_transcript_132045;GD_transcript_142124;GD_transcript_143699;GD_transcript_143897;GD_transcript_144025;GD_transcript_144787;GD_transcript_150676;GD_transcript_22684;GD_transcript_46972;GD_transcript_58151;GD_transcript_59169;GD_transcript_60311;GD_tra…
GD_transcript_150928	GD_transcript_100664;GD_transcript_108142;GD_transcript_118113;GD_transcript_118993;GD_transcript_121121;GD_transcript_125747;GD_transcript_127416;GD_transcript_132438;GD_transcript_134310;GD_transcript_137443;GD_transcript_139809;GD_transcript_141479;GD_transcript_150237;GD_transcript_152068;GD_transcript_153028;GD_transcript_154811;GD_transcript_155496;GD_transcript_156290;GD_transcript_17704;G…
GD_transcript_50961	GD_transcript_11026;GD_transcript_114832;GD_transcript_124960;GD_transcript_135637;GD_transcript_151539;GD_transcript_21961;GD_transcript_2585;GD_transcript_45141;GD_transcript_49785;GD_transcript_5307;GD_transcript_5398;GD_transcript_63445;GD_transcript_77727;GD_transcript_82414;GD_transcript_83672
GD_transcript_34834	GD_transcript_106537;GD_transcript_132248;GD_transcript_133354;GD_transcript_134290;GD_transcript_13889;GD_transcript_146508;GD_transcript_152886;GD_transcript_4890;GD_transcript_70278;GD_transcript_73247;GD_transcript_87818;GD_transcript_92190;GD_transcript_93316;GD_transcript_98183;GD_transcript_9825
GD_transcript_139735	GD_transcript_100344;GD_transcript_105283;GD_transcript_107819;GD_transcript_108376;GD_transcript_109924;GD_transcript_110231;GD_transcript_123751;GD_transcript_131662;GD_transcript_132095;GD_transcript_138485;GD_transcript_143359;GD_transcript_147578;GD_transcript_148282;GD_transcript_148734;GD_transcript_150373;GD_transcript_153551;GD_transcript_154292;GD_transcript_45476;GD_transcript_49671;GD…
GD_transcript_126224	GD_transcript_113043;GD_transcript_113424;GD_transcript_120829;GD_transcript_137359;GD_transcript_138712;GD_transcript_19742;GD_transcript_3295;GD_transcript_45016;GD_transcript_46465;GD_transcript_50834;GD_transcript_84132;GD_transcript_84529;GD_transcript_9259;GD_transcript_96699
GD_transcript_64488	GD_transcript_106418;GD_transcript_116656;GD_transcript_118084;GD_transcript_124773;GD_transcript_135656;GD_transcript_154553;GD_transcript_623;GD_transcript_67617;GD_transcript_91864
GD_transcript_62677	GD_transcript_101644;GD_transcript_106605;GD_transcript_120033;GD_transcript_123869;GD_transcript_131989;GD_transcript_137936;GD_transcript_143370;GD_transcript_144052;GD_transcript_144252;GD_transcript_15201;GD_transcript_152461;GD_transcript_152731;GD_transcript_153053;GD_transcript_15412;GD_transcript_157062;GD_transcript_318;GD_transcript_45407;GD_transcript_46563;GD_transcript_50397;GD_trans…
GD_transcript_99813	GD_transcript_105383;GD_transcript_107732;GD_transcript_109924;GD_transcript_111870;GD_transcript_119069;GD_transcript_124537;GD_transcript_127976;GD_transcript_131571;GD_transcript_1345;GD_transcript_13708;GD_transcript_137134;GD_transcript_137557;GD_transcript_140201;GD_transcript_141371;GD_transcript_152107;GD_transcript_153403;GD_transcript_16304;GD_transcript_4309;GD_transcript_64449;GD_tran…
GD_transcript_138334	GD_transcript_101706;GD_transcript_101822;GD_transcript_109382;GD_transcript_121146;GD_transcript_121536;GD_transcript_123929;GD_transcript_125367;GD_transcript_125872;GD_transcript_128704;GD_transcript_136074;GD_transcript_138042;GD_transcript_14017;GD_transcript_141422;GD_transcript_150211;GD_transcript_17089;GD_transcript_2159;GD_transcript_61234;GD_transcript_74904;GD_transcript_78346;GD_tran…
GD_transcript_144394	GD_transcript_109741;GD_transcript_112712;GD_transcript_118357;GD_transcript_124964;GD_transcript_126411;GD_transcript_128422;GD_transcript_131571;GD_transcript_133516;GD_transcript_137443;GD_transcript_143275;GD_transcript_144947;GD_transcript_150823;GD_transcript_15107;GD_transcript_152058;GD_transcript_22104;GD_transcript_374;GD_transcript_45108;GD_transcript_45230;GD_transcript_46346;GD_trans…
GD_transcript_49149	GD_transcript_109599;GD_transcript_110847;GD_transcript_115315;GD_transcript_115966;GD_transcript_123250;GD_transcript_126424;GD_transcript_128189;GD_transcript_128228;GD_transcript_128888;GD_transcript_131275;GD_transcript_132515;GD_transcript_137987;GD_transcript_145868;GD_transcript_152053;GD_transcript_47536;GD_transcript_47734;GD_transcript_51324;GD_transcript_51713;GD_transcript_63454;GD_tr…
GD_transcript_84618	GD_transcript_113532;GD_transcript_114253;GD_transcript_115475;GD_transcript_119017;GD_transcript_119176;GD_transcript_119886;GD_transcript_121793;GD_transcript_122317;GD_transcript_128277;GD_transcript_128414;GD_transcript_130383;GD_transcript_131621;GD_transcript_132710;GD_transcript_132958;GD_transcript_134372;GD_transcript_135910;GD_transcript_140471;GD_transcript_144846;GD_transcript_146660;…
GD_transcript_103050	GD_transcript_143633;GD_transcript_147839;GD_transcript_155362;GD_transcript_157043;GD_transcript_16354;GD_transcript_48570;GD_transcript_52680;GD_transcript_52925;GD_transcript_5371;GD_transcript_80725;GD_transcript_87985;GD_transcript_92720
GD_transcript_142378	GD_transcript_100481;GD_transcript_100631;GD_transcript_100702;GD_transcript_102002;GD_transcript_104107;GD_transcript_105349;GD_transcript_112210;GD_transcript_115289;GD_transcript_120124;GD_transcript_123909;GD_transcript_126721;GD_transcript_133168;GD_transcript_135253;GD_transcript_136112;GD_transcript_137774;GD_transcript_141206;GD_transcript_144046;GD_transcript_144140;GD_transcript_151061;…
GD_transcript_70790	GD_transcript_101244;GD_transcript_101403;GD_transcript_103057;GD_transcript_104508;GD_transcript_106430;GD_transcript_108472;GD_transcript_112521;GD_transcript_113572;GD_transcript_117990;GD_transcript_118486;GD_transcript_120497;GD_transcript_121650;GD_transcript_123916;GD_transcript_136589;GD_transcript_139845;GD_transcript_142032;GD_transcript_143929;GD_transcript_149015;GD_transcript_150616;…
GD_transcript_45611	GD_transcript_106963;GD_transcript_107812;GD_transcript_109710;GD_transcript_112093;GD_transcript_112293;GD_transcript_123434;GD_transcript_124732;GD_transcript_125908;GD_transcript_125913;GD_transcript_126933;GD_transcript_128250;GD_transcript_128911;GD_transcript_131228;GD_transcript_133010;GD_transcript_134363;GD_transcript_134951;GD_transcript_142343;GD_transcript_145977;GD_transcript_146231;…
GD_transcript_44535	GD_transcript_115959;GD_transcript_117435;GD_transcript_119241;GD_transcript_120646;GD_transcript_128697;GD_transcript_131437;GD_transcript_132267;GD_transcript_133324;GD_transcript_135565;GD_transcript_136442;GD_transcript_139837;GD_transcript_144675;GD_transcript_145839;GD_transcript_152488;GD_transcript_3637;GD_transcript_54453;GD_transcript_62706;GD_transcript_80314;GD_transcript_81465;GD_tra…
GD_transcript_41216	GD_transcript_104017;GD_transcript_121060;GD_transcript_124452;GD_transcript_13024;GD_transcript_135243;GD_transcript_145584;GD_transcript_149768;GD_transcript_155961;GD_transcript_45701;GD_transcript_47630;GD_transcript_5276;GD_transcript_60228;GD_transcript_61336;GD_transcript_67467;GD_transcript_73680;GD_transcript_95527;GD_transcript_99573
GD_transcript_77700	GD_transcript_104182;GD_transcript_104419;GD_transcript_106655;GD_transcript_11047;GD_transcript_11194;GD_transcript_113867;GD_transcript_114301;GD_transcript_114788;GD_transcript_115431;GD_transcript_116332;GD_transcript_117345;GD_transcript_117418;GD_transcript_118084;GD_transcript_123498;GD_transcript_124686;GD_transcript_128749;GD_transcript_138566;GD_transcript_145417;GD_transcript_148088;GD…
GD_transcript_130994	GD_transcript_106336;GD_transcript_107539;GD_transcript_116662;GD_transcript_11972;GD_transcript_124079;GD_transcript_130318;GD_transcript_134033;GD_transcript_47697;GD_transcript_48949;GD_transcript_50170;GD_transcript_51553;GD_transcript_54758;GD_transcript_55027;GD_transcript_55268;GD_transcript_6027;GD_transcript_60419;GD_transcript_64646;GD_transcript_66276;GD_transcript_79601;GD_transcript_…
GD_transcript_153328	GD_transcript_100463;GD_transcript_101495;GD_transcript_109633;GD_transcript_111371;GD_transcript_118792;GD_transcript_120044;GD_transcript_123632;GD_transcript_125590;GD_transcript_130732;GD_transcript_135428;GD_transcript_139838;GD_transcript_141516;GD_transcript_1420;GD_transcript_144270;GD_transcript_144734;GD_transcript_147313;GD_transcript_147970;GD_transcript_150485;GD_transcript_153186;GD…
GD_transcript_79708	GD_transcript_12432;GD_transcript_131369;GD_transcript_154867;GD_transcript_59175;GD_transcript_65155;GD_transcript_93050
GD_transcript_31111	GD_transcript_103759;GD_transcript_107602;GD_transcript_122052;GD_transcript_141291;GD_transcript_142554;GD_transcript_148755;GD_transcript_50744;GD_transcript_53218;GD_transcript_74304;GD_transcript_82168;GD_transcript_99220
GD_transcript_139379	GD_transcript_101941;GD_transcript_103305;GD_transcript_10435;GD_transcript_105725;GD_transcript_11150;GD_transcript_117990;GD_transcript_120606;GD_transcript_133520;GD_transcript_139712;GD_transcript_139804;GD_transcript_145977;GD_transcript_148850;GD_transcript_1703;GD_transcript_17945;GD_transcript_19423;GD_transcript_45016;GD_transcript_50156;GD_transcript_51768;GD_transcript_53713;GD_transcr…
GD_transcript_45464	GD_transcript_108473;GD_transcript_11282;GD_transcript_113734;GD_transcript_117861;GD_transcript_118655;GD_transcript_119723;GD_transcript_121134;GD_transcript_12646;GD_transcript_129726;GD_transcript_129935;GD_transcript_131436;GD_transcript_132891;GD_transcript_135138;GD_transcript_135390;GD_transcript_139736;GD_transcript_141123;GD_transcript_145754;GD_transcript_145902;GD_transcript_146111;GD…
GD_transcript_52626	GD_transcript_111120;GD_transcript_112124;GD_transcript_112488;GD_transcript_115034;GD_transcript_117902;GD_transcript_119382;GD_transcript_120508;GD_transcript_122822;GD_transcript_123166;GD_transcript_123455;GD_transcript_124287;GD_transcript_126451;GD_transcript_143187;GD_transcript_147299;GD_transcript_153224;GD_transcript_5654;GD_transcript_64279;GD_transcript_72221;GD_transcript_80668;GD_tr…
GD_transcript_23515	GD_transcript_114115;GD_transcript_119515;GD_transcript_123962;GD_transcript_127279;GD_transcript_129597;GD_transcript_132291;GD_transcript_144603;GD_transcript_147857;GD_transcript_21730;GD_transcript_2943;GD_transcript_2951;GD_transcript_3348;GD_transcript_4262;GD_transcript_43096;GD_transcript_55327;GD_transcript_62933;GD_transcript_63704;GD_transcript_73646;GD_transcript_73728;GD_transcript_7…
GD_transcript_87890	GD_transcript_10840;GD_transcript_110448;GD_transcript_1111;GD_transcript_115123;GD_transcript_123056;GD_transcript_127390;GD_transcript_128776;GD_transcript_128942;GD_transcript_130642;GD_transcript_137160;GD_transcript_138345;GD_transcript_153196;GD_transcript_20093;GD_transcript_45091;GD_transcript_62192;GD_transcript_64700;GD_transcript_65521;GD_transcript_67678;GD_transcript_72414;GD_transcr…
GD_transcript_40923	GD_transcript_103667;GD_transcript_104224;GD_transcript_104799;GD_transcript_108886;GD_transcript_109517;GD_transcript_115291;GD_transcript_115918;GD_transcript_119252;GD_transcript_119510;GD_transcript_122626;GD_transcript_123894;GD_transcript_129720;GD_transcript_131368;GD_transcript_132214;GD_transcript_133433;GD_transcript_134049;GD_transcript_145173;GD_transcript_145433;GD_transcript_148383;…
GD_transcript_76824	GD_transcript_105349;GD_transcript_111651;GD_transcript_112810;GD_transcript_117135;GD_transcript_122203;GD_transcript_124056;GD_transcript_124837;GD_transcript_135253;GD_transcript_137774;GD_transcript_143981;GD_transcript_145030;GD_transcript_149569;GD_transcript_156501;GD_transcript_22346;GD_transcript_24658;GD_transcript_4140;GD_transcript_44910;GD_transcript_46301;GD_transcript_52455;GD_tran…
GD_transcript_78537	GD_transcript_110131;GD_transcript_122173;GD_transcript_122286;GD_transcript_124738;GD_transcript_1253;GD_transcript_130121;GD_transcript_136525;GD_transcript_142445;GD_transcript_146060;GD_transcript_155756;GD_transcript_15816;GD_transcript_2364;GD_transcript_2633;GD_transcript_46292;GD_transcript_62033
GD_transcript_149586	GD_transcript_1055;GD_transcript_109077;GD_transcript_112679;GD_transcript_123017;GD_transcript_124343;GD_transcript_128721;GD_transcript_132950;GD_transcript_135905;GD_transcript_136045;GD_transcript_136385;GD_transcript_139538;GD_transcript_139719;GD_transcript_148649;GD_transcript_23838;GD_transcript_47566;GD_transcript_53466;GD_transcript_63639;GD_transcript_64207;GD_transcript_66776;GD_trans…
GD_transcript_134169	GD_transcript_101810;GD_transcript_103246;GD_transcript_108046;GD_transcript_109428;GD_transcript_110719;GD_transcript_111233;GD_transcript_113337;GD_transcript_118893;GD_transcript_124027;GD_transcript_124956;GD_transcript_126840;GD_transcript_129370;GD_transcript_129996;GD_transcript_132859;GD_transcript_134883;GD_transcript_138278;GD_transcript_139749;GD_transcript_139816;GD_transcript_143594;…
GD_transcript_149938	GD_transcript_109430;GD_transcript_1100;GD_transcript_114134;GD_transcript_115367;GD_transcript_121059;GD_transcript_121066;GD_transcript_122976;GD_transcript_126207;GD_transcript_126424;GD_transcript_130685;GD_transcript_131458;GD_transcript_133915;GD_transcript_137184;GD_transcript_137722;GD_transcript_139649;GD_transcript_140040;GD_transcript_143882;GD_transcript_145291;GD_transcript_146069;GD…
GD_transcript_41850	GD_transcript_101814;GD_transcript_128644;GD_transcript_149939;GD_transcript_2134;GD_transcript_22544;GD_transcript_83490
GD_transcript_115709	GD_transcript_104002;GD_transcript_104019;GD_transcript_105285;GD_transcript_105526;GD_transcript_106156;GD_transcript_107879;GD_transcript_108679;GD_transcript_110411;GD_transcript_113293;GD_transcript_117418;GD_transcript_137402;GD_transcript_140214;GD_transcript_152868;GD_transcript_157016;GD_transcript_329;GD_transcript_55010;GD_transcript_64309;GD_transcript_72081;GD_transcript_80633;GD_tran…
GD_transcript_35275	GD_transcript_100664;GD_transcript_107018;GD_transcript_109748;GD_transcript_112381;GD_transcript_121121;GD_transcript_123802;GD_transcript_126071;GD_transcript_126080;GD_transcript_126721;GD_transcript_128177;GD_transcript_128911;GD_transcript_134250;GD_transcript_136026;GD_transcript_137455;GD_transcript_141863;GD_transcript_145253;GD_transcript_146457;GD_transcript_2551;GD_transcript_2782;GD_t…
GD_transcript_146320	GD_transcript_101447;GD_transcript_11862;GD_transcript_122618;GD_transcript_154592;GD_transcript_17758;GD_transcript_50530;GD_transcript_56062;GD_transcript_72567;GD_transcript_89109;GD_transcript_9881
GD_transcript_127659	GD_transcript_102933;GD_transcript_105283;GD_transcript_108016;GD_transcript_108878;GD_transcript_116217;GD_transcript_120233;GD_transcript_122538;GD_transcript_127008;GD_transcript_132016;GD_transcript_142220;GD_transcript_145912;GD_transcript_147578;GD_transcript_154292;GD_transcript_17068;GD_transcript_22594;GD_transcript_46153;GD_transcript_49512;GD_transcript_49958;GD_transcript_57181;GD_tra…
GD_transcript_43163	GD_transcript_101342;GD_transcript_103390;GD_transcript_110742;GD_transcript_111080;GD_transcript_114152;GD_transcript_144000;GD_transcript_144943;GD_transcript_146518;GD_transcript_147511;GD_transcript_148816;GD_transcript_152002;GD_transcript_5097;GD_transcript_52758;GD_transcript_57505;GD_transcript_81813
GD_transcript_75209	GD_transcript_10058;GD_transcript_106319;GD_transcript_109201;GD_transcript_116274;GD_transcript_117603;GD_transcript_118504;GD_transcript_133834;GD_transcript_153705;GD_transcript_156607;GD_transcript_156918;GD_transcript_3872;GD_transcript_43246;GD_transcript_43767;GD_transcript_46346;GD_transcript_53553;GD_transcript_54706;GD_transcript_5493;GD_transcript_57709;GD_transcript_61302;GD_transcrip…
GD_transcript_42584	GD_transcript_101151;GD_transcript_101557;GD_transcript_110478;GD_transcript_113125;GD_transcript_121546;GD_transcript_122418;GD_transcript_127323;GD_transcript_129523;GD_transcript_130922;GD_transcript_132516;GD_transcript_135639;GD_transcript_138440;GD_transcript_151826;GD_transcript_154029;GD_transcript_17238;GD_transcript_62125;GD_transcript_71690;GD_transcript_82578;GD_transcript_82723;GD_tr…
GD_transcript_77201	GD_transcript_103718;GD_transcript_109645;GD_transcript_123157;GD_transcript_125748;GD_transcript_125852;GD_transcript_126802;GD_transcript_130531;GD_transcript_132510;GD_transcript_134952;GD_transcript_150602;GD_transcript_151423;GD_transcript_154786;GD_transcript_155594;GD_transcript_49663;GD_transcript_60465;GD_transcript_74798;GD_transcript_76157;GD_transcript_77239;GD_transcript_81077;GD_tra…
GD_transcript_91907	GD_transcript_113548;GD_transcript_118328;GD_transcript_83308;GD_transcript_92579;GD_transcript_93161
GD_transcript_95947	GD_transcript_105428;GD_transcript_10606;GD_transcript_109654;GD_transcript_110054;GD_transcript_112398;GD_transcript_112987;GD_transcript_114289;GD_transcript_116453;GD_transcript_117095;GD_transcript_121443;GD_transcript_122222;GD_transcript_138157;GD_transcript_144787;GD_transcript_147834;GD_transcript_151539;GD_transcript_56865;GD_transcript_61267;GD_transcript_63001;GD_transcript_64044;GD_tr…
GD_transcript_62067	GD_transcript_102575;GD_transcript_10292;GD_transcript_109671;GD_transcript_114137;GD_transcript_114315;GD_transcript_115288;GD_transcript_119207;GD_transcript_119312;GD_transcript_120121;GD_transcript_123229;GD_transcript_128391;GD_transcript_137106;GD_transcript_138825;GD_transcript_142070;GD_transcript_144887;GD_transcript_148036;GD_transcript_149777;GD_transcript_150608;GD_transcript_152501;G…
GD_transcript_31404	GD_transcript_100627;GD_transcript_117780;GD_transcript_132591;GD_transcript_135374;GD_transcript_138487;GD_transcript_139297;GD_transcript_147544;GD_transcript_150265;GD_transcript_43854;GD_transcript_62811;GD_transcript_70652;GD_transcript_92600
GD_transcript_148226	GD_transcript_104820;GD_transcript_106866;GD_transcript_110128;GD_transcript_111603;GD_transcript_112398;GD_transcript_116756;GD_transcript_117138;GD_transcript_118244;GD_transcript_123382;GD_transcript_125271;GD_transcript_1361;GD_transcript_140791;GD_transcript_141799;GD_transcript_144040;GD_transcript_151721;GD_transcript_151990;GD_transcript_24395;GD_transcript_51398;GD_transcript_56761;GD_tr…
GD_transcript_52437	GD_transcript_101957;GD_transcript_106243;GD_transcript_112614;GD_transcript_11293;GD_transcript_129434;GD_transcript_1324;GD_transcript_134760;GD_transcript_141214;GD_transcript_142357;GD_transcript_154138;GD_transcript_154611;GD_transcript_156125;GD_transcript_157066;GD_transcript_1825;GD_transcript_210;GD_transcript_28124;GD_transcript_4285;GD_transcript_45557;GD_transcript_48290;GD_transcript…
GD_transcript_96635	GD_transcript_109665;GD_transcript_109946;GD_transcript_112448;GD_transcript_115507;GD_transcript_117173;GD_transcript_118752;GD_transcript_120373;GD_transcript_125367;GD_transcript_126200;GD_transcript_126424;GD_transcript_127008;GD_transcript_127089;GD_transcript_128396;GD_transcript_129693;GD_transcript_134736;GD_transcript_141130;GD_transcript_142220;GD_transcript_145378;GD_transcript_145861;…
GD_transcript_36131	GD_transcript_102140;GD_transcript_10772;GD_transcript_114171;GD_transcript_114324;GD_transcript_119967;GD_transcript_120067;GD_transcript_121634;GD_transcript_123065;GD_transcript_123802;GD_transcript_126385;GD_transcript_127512;GD_transcript_131479;GD_transcript_131809;GD_transcript_134016;GD_transcript_141051;GD_transcript_143191;GD_transcript_149102;GD_transcript_150750;GD_transcript_153471;G…
GD_transcript_145647	GD_transcript_105942;GD_transcript_105982;GD_transcript_106116;GD_transcript_106517;GD_transcript_114081;GD_transcript_114227;GD_transcript_115011;GD_transcript_115305;GD_transcript_117176;GD_transcript_127179;GD_transcript_131595;GD_transcript_131813;GD_transcript_132515;GD_transcript_144317;GD_transcript_147366;GD_transcript_148100;GD_transcript_150265;GD_transcript_54183;GD_transcript_6077;GD_…
GD_transcript_143431	GD_transcript_101266;GD_transcript_101498;GD_transcript_102069;GD_transcript_114444;GD_transcript_115401;GD_transcript_118510;GD_transcript_121548;GD_transcript_12430;GD_transcript_12627;GD_transcript_128275;GD_transcript_132297;GD_transcript_139120;GD_transcript_139955;GD_transcript_141959;GD_transcript_142326;GD_transcript_144015;GD_transcript_146564;GD_transcript_150636;GD_transcript_153905;GD…
GD_transcript_33844	GD_transcript_105148;GD_transcript_112219;GD_transcript_114994;GD_transcript_117268;GD_transcript_119764;GD_transcript_12374;GD_transcript_124566;GD_transcript_126511;GD_transcript_128275;GD_transcript_128435;GD_transcript_129195;GD_transcript_133731;GD_transcript_134853;GD_transcript_136065;GD_transcript_152238;GD_transcript_5436;GD_transcript_5482;GD_transcript_65637;GD_transcript_71643;GD_tran…
GD_transcript_63966	GD_transcript_100237;GD_transcript_101875;GD_transcript_106687;GD_transcript_109310;GD_transcript_111437;GD_transcript_118355;GD_transcript_121664;GD_transcript_123913;GD_transcript_125526;GD_transcript_127008;GD_transcript_135363;GD_transcript_140291;GD_transcript_148428;GD_transcript_155530;GD_transcript_156155;GD_transcript_3782;GD_transcript_64121;GD_transcript_68878;GD_transcript_7469;GD_tra…
GD_transcript_46958	GD_transcript_121770;GD_transcript_122877;GD_transcript_144903;GD_transcript_150441;GD_transcript_21105;GD_transcript_31068;GD_transcript_49964;GD_transcript_82398;GD_transcript_83908;GD_transcript_9686
GD_transcript_60905	GD_transcript_107967;GD_transcript_110158;GD_transcript_110594;GD_transcript_111894;GD_transcript_113318;GD_transcript_115729;GD_transcript_116555;GD_transcript_119694;GD_transcript_126132;GD_transcript_134876;GD_transcript_135698;GD_transcript_136224;GD_transcript_136944;GD_transcript_138054;GD_transcript_138575;GD_transcript_141204;GD_transcript_144111;GD_transcript_146405;GD_transcript_147416;…
GD_transcript_146582	GD_transcript_10066;GD_transcript_100666;GD_transcript_104224;GD_transcript_104790;GD_transcript_10732;GD_transcript_113191;GD_transcript_116160;GD_transcript_12491;GD_transcript_134324;GD_transcript_140480;GD_transcript_142777;GD_transcript_145253;GD_transcript_148715;GD_transcript_150878;GD_transcript_151709;GD_transcript_152949;GD_transcript_154710;GD_transcript_621;GD_transcript_66061;GD_tran…
GD_transcript_85343	GD_transcript_104526;GD_transcript_106613;GD_transcript_107178;GD_transcript_112219;GD_transcript_123881;GD_transcript_125361;GD_transcript_128565;GD_transcript_128867;GD_transcript_133906;GD_transcript_140558;GD_transcript_145566;GD_transcript_146205;GD_transcript_146719;GD_transcript_146836;GD_transcript_147276;GD_transcript_147863;GD_transcript_148100;GD_transcript_150640;GD_transcript_15454;G…
GD_transcript_33330	GD_transcript_117394;GD_transcript_124928;GD_transcript_128405;GD_transcript_131108;GD_transcript_135454;GD_transcript_135850;GD_transcript_136575;GD_transcript_142233;GD_transcript_143888;GD_transcript_149197;GD_transcript_149671;GD_transcript_152596;GD_transcript_154940;GD_transcript_155861;GD_transcript_156923;GD_transcript_3861;GD_transcript_4346;GD_transcript_4534;GD_transcript_67852;GD_tran…
GD_transcript_43293	GD_transcript_112278;GD_transcript_115571;GD_transcript_116072;GD_transcript_121263;GD_transcript_122165;GD_transcript_127089;GD_transcript_141037;GD_transcript_142327;GD_transcript_143400;GD_transcript_144456;GD_transcript_145695;GD_transcript_147532;GD_transcript_147578;GD_transcript_150257;GD_transcript_151383;GD_transcript_152663;GD_transcript_154292;GD_transcript_156288;GD_transcript_16168;G…
GD_transcript_147561	GD_transcript_114074;GD_transcript_114395;GD_transcript_125618;GD_transcript_134033;GD_transcript_141358;GD_transcript_149592;GD_transcript_150178;GD_transcript_150830;GD_transcript_150981;GD_transcript_152068;GD_transcript_152820;GD_transcript_154943;GD_transcript_156161;GD_transcript_156972;GD_transcript_49;GD_transcript_49070;GD_transcript_58833;GD_transcript_60765;GD_transcript_6093;GD_transc…
GD_transcript_39821	GD_transcript_116664;GD_transcript_120085;GD_transcript_121666;GD_transcript_125714;GD_transcript_135608;GD_transcript_138694;GD_transcript_142305;GD_transcript_146402;GD_transcript_146580;GD_transcript_14807;GD_transcript_154381;GD_transcript_43323;GD_transcript_4593;GD_transcript_49465;GD_transcript_50182;GD_transcript_55791;GD_transcript_63923;GD_transcript_84720;GD_transcript_86866;GD_transcr…
GD_transcript_67838	GD_transcript_117277;GD_transcript_118370;GD_transcript_119904;GD_transcript_121749;GD_transcript_122205;GD_transcript_129521;GD_transcript_135808;GD_transcript_135850;GD_transcript_138755;GD_transcript_142554;GD_transcript_144608;GD_transcript_145958;GD_transcript_147200;GD_transcript_149571;GD_transcript_149900;GD_transcript_150360;GD_transcript_151681;GD_transcript_154889;GD_transcript_155723;…
GD_transcript_60035	GD_transcript_103064;GD_transcript_105346;GD_transcript_116362;GD_transcript_117057;GD_transcript_118894;GD_transcript_120686;GD_transcript_20299;GD_transcript_43269;GD_transcript_44815;GD_transcript_49662;GD_transcript_55232;GD_transcript_98
GD_transcript_51974	GD_transcript_127358;GD_transcript_1300;GD_transcript_146125;GD_transcript_15186;GD_transcript_153762;GD_transcript_44186;GD_transcript_53725;GD_transcript_58612;GD_transcript_7032;GD_transcript_80963;GD_transcript_88170;GD_transcript_91437
GD_transcript_82793	GD_transcript_117469;GD_transcript_12015;GD_transcript_122790;GD_transcript_126231;GD_transcript_128189;GD_transcript_130673;GD_transcript_133820;GD_transcript_137272;GD_transcript_137310;GD_transcript_147137;GD_transcript_150541;GD_transcript_152818;GD_transcript_153259;GD_transcript_154107;GD_transcript_156807;GD_transcript_17316;GD_transcript_47734;GD_transcript_50877;GD_transcript_58925;GD_tr…
GD_transcript_103221	GD_transcript_103837;GD_transcript_109654;GD_transcript_110054;GD_transcript_112987;GD_transcript_113598;GD_transcript_114289;GD_transcript_116453;GD_transcript_117095;GD_transcript_120125;GD_transcript_122777;GD_transcript_123774;GD_transcript_12635;GD_transcript_129203;GD_transcript_134385;GD_transcript_138777;GD_transcript_138857;GD_transcript_139119;GD_transcript_139514;GD_transcript_139732;G…
GD_transcript_39056	GD_transcript_105167;GD_transcript_107273;GD_transcript_107914;GD_transcript_11096;GD_transcript_111501;GD_transcript_116720;GD_transcript_12542;GD_transcript_12932;GD_transcript_133485;GD_transcript_146837;GD_transcript_149036;GD_transcript_150607;GD_transcript_43461;GD_transcript_45825;GD_transcript_47166;GD_transcript_58688;GD_transcript_64670;GD_transcript_66688;GD_transcript_67103;GD_transcr…
GD_transcript_31534	GD_transcript_102434;GD_transcript_107104;GD_transcript_109005;GD_transcript_111634;GD_transcript_115221;GD_transcript_122374;GD_transcript_125157;GD_transcript_125480;GD_transcript_132505;GD_transcript_133357;GD_transcript_134405;GD_transcript_136906;GD_transcript_139784;GD_transcript_139991;GD_transcript_146340;GD_transcript_146458;GD_transcript_152310;GD_transcript_152915;GD_transcript_154573;…
GD_transcript_64984	GD_transcript_107061;GD_transcript_109923;GD_transcript_111461;GD_transcript_114322;GD_transcript_116339;GD_transcript_116736;GD_transcript_118629;GD_transcript_122976;GD_transcript_124310;GD_transcript_125147;GD_transcript_131913;GD_transcript_138161;GD_transcript_141560;GD_transcript_143903;GD_transcript_143911;GD_transcript_149883;GD_transcript_152501;GD_transcript_43702;GD_transcript_43951;GD…
GD_transcript_128972	GD_transcript_100867;GD_transcript_101156;GD_transcript_10246;GD_transcript_102615;GD_transcript_115062;GD_transcript_120222;GD_transcript_121009;GD_transcript_123178;GD_transcript_127416;GD_transcript_129746;GD_transcript_135984;GD_transcript_137234;GD_transcript_139576;GD_transcript_142269;GD_transcript_153252;GD_transcript_154263;GD_transcript_155496;GD_transcript_156159;GD_transcript_18098;GD…
GD_transcript_72893	GD_transcript_101033;GD_transcript_102923;GD_transcript_103906;GD_transcript_106367;GD_transcript_109404;GD_transcript_113037;GD_transcript_121521;GD_transcript_122180;GD_transcript_126000;GD_transcript_131723;GD_transcript_133350;GD_transcript_135300;GD_transcript_140924;GD_transcript_142446;GD_transcript_19198;GD_transcript_204;GD_transcript_664;GD_transcript_75874;GD_transcript_83669;GD_transc…
GD_transcript_99110	GD_transcript_100317;GD_transcript_102186;GD_transcript_111299;GD_transcript_111729;GD_transcript_11910;GD_transcript_122911;GD_transcript_125753;GD_transcript_131830;GD_transcript_132162;GD_transcript_133145;GD_transcript_133376;GD_transcript_135900;GD_transcript_137234;GD_transcript_140516;GD_transcript_141757;GD_transcript_142199;GD_transcript_142291;GD_transcript_143499;GD_transcript_143929;G…
GD_transcript_82707	GD_transcript_10041;GD_transcript_113619;GD_transcript_133422;GD_transcript_49937;GD_transcript_54043;GD_transcript_5799;GD_transcript_70960;GD_transcript_92461;GD_transcript_97543
GD_transcript_30420	GD_transcript_119590;GD_transcript_130615;GD_transcript_132142;GD_transcript_145094;GD_transcript_146501;GD_transcript_2132;GD_transcript_82542;GD_transcript_83716;GD_transcript_94635;GD_transcript_98442
GD_transcript_50736	GD_transcript_109085;GD_transcript_109455;GD_transcript_119730;GD_transcript_127107;GD_transcript_141303;GD_transcript_143770;GD_transcript_14516;GD_transcript_145370;GD_transcript_146658;GD_transcript_147106;GD_transcript_150237;GD_transcript_150329;GD_transcript_151908;GD_transcript_152753;GD_transcript_153416;GD_transcript_154811;GD_transcript_156711;GD_transcript_157058;GD_transcript_18716;GD…
GD_transcript_86552	GD_transcript_102512;GD_transcript_111354;GD_transcript_114368;GD_transcript_121159;GD_transcript_122392;GD_transcript_124829;GD_transcript_128386;GD_transcript_130963;GD_transcript_136678;GD_transcript_142057;GD_transcript_142971;GD_transcript_145912;GD_transcript_146252;GD_transcript_146827;GD_transcript_148828;GD_transcript_151221;GD_transcript_154689;GD_transcript_2319;GD_transcript_46415;GD_…
GD_transcript_46280	GD_transcript_101397;GD_transcript_111554;GD_transcript_115861;GD_transcript_120125;GD_transcript_12220;GD_transcript_123774;GD_transcript_127551;GD_transcript_128312;GD_transcript_129523;GD_transcript_136200;GD_transcript_139326;GD_transcript_142120;GD_transcript_145375;GD_transcript_151539;GD_transcript_153339;GD_transcript_16631;GD_transcript_2333;GD_transcript_3988;GD_transcript_46293;GD_tran…
GD_transcript_51846	GD_transcript_102144;GD_transcript_104979;GD_transcript_106434;GD_transcript_108724;GD_transcript_110264;GD_transcript_114950;GD_transcript_119730;GD_transcript_120628;GD_transcript_129868;GD_transcript_132653;GD_transcript_134029;GD_transcript_142021;GD_transcript_145074;GD_transcript_149293;GD_transcript_150223;GD_transcript_152451;GD_transcript_155608;GD_transcript_45904;GD_transcript_51395;GD…
GD_transcript_41875	GD_transcript_126867;GD_transcript_17212;GD_transcript_74249;GD_transcript_86320
GD_transcript_30967	GD_transcript_102318;GD_transcript_109455;GD_transcript_109654;GD_transcript_110054;GD_transcript_112398;GD_transcript_112987;GD_transcript_115021;GD_transcript_116453;GD_transcript_135948;GD_transcript_138157;GD_transcript_138857;GD_transcript_139514;GD_transcript_144787;GD_transcript_144928;GD_transcript_229;GD_transcript_29123;GD_transcript_49093;GD_transcript_52326;GD_transcript_57318;GD_tran…
GD_transcript_129779	GD_transcript_100711;GD_transcript_105652;GD_transcript_110797;GD_transcript_111683;GD_transcript_114796;GD_transcript_116623;GD_transcript_122035;GD_transcript_128829;GD_transcript_132298;GD_transcript_140966;GD_transcript_143899;GD_transcript_146051;GD_transcript_48770;GD_transcript_52943;GD_transcript_62675;GD_transcript_76192;GD_transcript_80225;GD_transcript_89128;GD_transcript_95404;GD_tran…
GD_transcript_153846	GD_transcript_101829;GD_transcript_105997;GD_transcript_121447;GD_transcript_122351;GD_transcript_124740;GD_transcript_126729;GD_transcript_127358;GD_transcript_128889;GD_transcript_129858;GD_transcript_133516;GD_transcript_134786;GD_transcript_137586;GD_transcript_138487;GD_transcript_138515;GD_transcript_145614;GD_transcript_147544;GD_transcript_150641;GD_transcript_152242;GD_transcript_19377;G…
GD_transcript_59304	GD_transcript_100618;GD_transcript_140082;GD_transcript_242;GD_transcript_2511;GD_transcript_64544;GD_transcript_7706;GD_transcript_79046;GD_transcript_80357;GD_transcript_91470;GD_transcript_96909
GD_transcript_127060	GD_transcript_10654;GD_transcript_109724;GD_transcript_111788;GD_transcript_117109;GD_transcript_16416;GD_transcript_69911;GD_transcript_87992
GD_transcript_146297	GD_transcript_101137;GD_transcript_112188;GD_transcript_113079;GD_transcript_114072;GD_transcript_114682;GD_transcript_119795;GD_transcript_120224;GD_transcript_121415;GD_transcript_123250;GD_transcript_126071;GD_transcript_128189;GD_transcript_130133;GD_transcript_130153;GD_transcript_133140;GD_transcript_135022;GD_transcript_150995;GD_transcript_153503;GD_transcript_156783;GD_transcript_157068;…
GD_transcript_94611	GD_transcript_103332;GD_transcript_112590;GD_transcript_113053;GD_transcript_11701;GD_transcript_122205;GD_transcript_135890;GD_transcript_141829;GD_transcript_142761;GD_transcript_19248;GD_transcript_20973;GD_transcript_3201;GD_transcript_64889;GD_transcript_65042;GD_transcript_65608;GD_transcript_78293
GD_transcript_47757	GD_transcript_100627;GD_transcript_104224;GD_transcript_12204;GD_transcript_122289;GD_transcript_1236;GD_transcript_135971;GD_transcript_138318;GD_transcript_138468;GD_transcript_148566;GD_transcript_156017;GD_transcript_17303;GD_transcript_21833;GD_transcript_22977;GD_transcript_45168;GD_transcript_51503;GD_transcript_53800;GD_transcript_54692;GD_transcript_57322;GD_transcript_64790;GD_transcrip…
GD_transcript_73079	GD_transcript_100174;GD_transcript_103354;GD_transcript_104759;GD_transcript_115668;GD_transcript_115845;GD_transcript_116290;GD_transcript_122427;GD_transcript_125002;GD_transcript_132161;GD_transcript_136874;GD_transcript_139667;GD_transcript_140519;GD_transcript_142115;GD_transcript_142851;GD_transcript_48089;GD_transcript_51159;GD_transcript_58526;GD_transcript_63919;GD_transcript_65757;GD_tr…
GD_transcript_85652	GD_transcript_101668;GD_transcript_11570;GD_transcript_121185;GD_transcript_121937;GD_transcript_136908;GD_transcript_137886;GD_transcript_44552;GD_transcript_4472;GD_transcript_52024;GD_transcript_55027;GD_transcript_71082;GD_transcript_75539;GD_transcript_89562;GD_transcript_90025;GD_transcript_95182
GD_transcript_43936	GD_transcript_110962;GD_transcript_115248;GD_transcript_116052;GD_transcript_116418;GD_transcript_116834;GD_transcript_121241;GD_transcript_134415;GD_transcript_139773;GD_transcript_141231;GD_transcript_145203;GD_transcript_4039;GD_transcript_44439;GD_transcript_45311;GD_transcript_48175;GD_transcript_51017;GD_transcript_52209;GD_transcript_68365;GD_transcript_78350;GD_transcript_91594
GD_transcript_144033	GD_transcript_111437;GD_transcript_115840;GD_transcript_120989;GD_transcript_122013;GD_transcript_123629;GD_transcript_128907;GD_transcript_134289;GD_transcript_137532;GD_transcript_141722;GD_transcript_142717;GD_transcript_144535;GD_transcript_148158;GD_transcript_156735;GD_transcript_1762;GD_transcript_2853;GD_transcript_3263;GD_transcript_51035;GD_transcript_51042;GD_transcript_53647;GD_transc…
GD_transcript_45981	GD_transcript_104971;GD_transcript_107386;GD_transcript_119976;GD_transcript_122507;GD_transcript_136129;GD_transcript_141761;GD_transcript_143020;GD_transcript_14448;GD_transcript_144989;GD_transcript_2679;GD_transcript_53577;GD_transcript_6232;GD_transcript_6743;GD_transcript_68783;GD_transcript_74164;GD_transcript_87134
GD_transcript_95470	GD_transcript_100036;GD_transcript_101061;GD_transcript_108405;GD_transcript_114858;GD_transcript_118319;GD_transcript_12311;GD_transcript_124806;GD_transcript_125156;GD_transcript_133031;GD_transcript_142390;GD_transcript_142938;GD_transcript_146949;GD_transcript_14919;GD_transcript_46851;GD_transcript_48931;GD_transcript_56067;GD_transcript_67828;GD_transcript_70152;GD_transcript_70900;GD_trans…
GD_transcript_70811	GD_transcript_102118;GD_transcript_102839;GD_transcript_108568;GD_transcript_116856;GD_transcript_123802;GD_transcript_128911;GD_transcript_135775;GD_transcript_137987;GD_transcript_147131;GD_transcript_150483;GD_transcript_150592;GD_transcript_151694;GD_transcript_155734;GD_transcript_2551;GD_transcript_2782;GD_transcript_49392;GD_transcript_49443;GD_transcript_51435;GD_transcript_54542;GD_trans…
GD_transcript_153903	GD_transcript_105283;GD_transcript_105621;GD_transcript_115981;GD_transcript_116011;GD_transcript_124343;GD_transcript_126102;GD_transcript_126799;GD_transcript_127107;GD_transcript_14218;GD_transcript_145652;GD_transcript_145861;GD_transcript_146580;GD_transcript_148649;GD_transcript_152405;GD_transcript_153028;GD_transcript_154292;GD_transcript_46780;GD_transcript_54511;GD_transcript_57181;GD_t…
GD_transcript_39696	GD_transcript_107983;GD_transcript_112798;GD_transcript_117510;GD_transcript_117745;GD_transcript_117764;GD_transcript_118949;GD_transcript_121485;GD_transcript_130932;GD_transcript_131490;GD_transcript_137446;GD_transcript_140449;GD_transcript_149213;GD_transcript_153536;GD_transcript_156875;GD_transcript_268;GD_transcript_45349;GD_transcript_45613;GD_transcript_48823;GD_transcript_50616;GD_tran…
GD_transcript_156964	GD_transcript_123256;GD_transcript_57178;GD_transcript_85884
GD_transcript_31943	GD_transcript_102352;GD_transcript_102782;GD_transcript_107601;GD_transcript_110097;GD_transcript_114000;GD_transcript_118180;GD_transcript_120927;GD_transcript_126762;GD_transcript_131074;GD_transcript_138238;GD_transcript_138631;GD_transcript_139117;GD_transcript_140514;GD_transcript_142268;GD_transcript_144361;GD_transcript_148142;GD_transcript_150603;GD_transcript_15316;GD_transcript_16109;GD…
GD_transcript_40156	GD_transcript_135436;GD_transcript_135558;GD_transcript_152107;GD_transcript_154700;GD_transcript_155177;GD_transcript_80387;GD_transcript_86599
GD_transcript_132903	GD_transcript_110418;GD_transcript_126041;GD_transcript_127370;GD_transcript_128159;GD_transcript_60682;GD_transcript_96575
GD_transcript_143608	GD_transcript_102070;GD_transcript_116531;GD_transcript_12019;GD_transcript_133917;GD_transcript_142054;GD_transcript_149883;GD_transcript_152524;GD_transcript_154567;GD_transcript_5401;GD_transcript_5525;GD_transcript_6424;GD_transcript_74846;GD_transcript_75550;GD_transcript_85725
GD_transcript_123614	GD_transcript_111712;GD_transcript_113053;GD_transcript_117760;GD_transcript_11873;GD_transcript_118950;GD_transcript_135164;GD_transcript_138573;GD_transcript_148715;GD_transcript_155565;GD_transcript_157041;GD_transcript_53319;GD_transcript_58161;GD_transcript_75634;GD_transcript_78595;GD_transcript_87975;GD_transcript_88531
GD_transcript_88211	GD_transcript_103063;GD_transcript_105251;GD_transcript_114086;GD_transcript_125271;GD_transcript_137013;GD_transcript_13918;GD_transcript_142648;GD_transcript_145253;GD_transcript_147658;GD_transcript_151707;GD_transcript_19421;GD_transcript_51266;GD_transcript_56761;GD_transcript_60;GD_transcript_77861;GD_transcript_80087;GD_transcript_8075;GD_transcript_89529
GD_transcript_148004	GD_transcript_107769;GD_transcript_109148;GD_transcript_112283;GD_transcript_1226;GD_transcript_122988;GD_transcript_124103;GD_transcript_124150;GD_transcript_124493;GD_transcript_125551;GD_transcript_126890;GD_transcript_13024;GD_transcript_131567;GD_transcript_134937;GD_transcript_140406;GD_transcript_142440;GD_transcript_143632;GD_transcript_145328;GD_transcript_150713;GD_transcript_154279;GD_…
GD_transcript_70465	GD_transcript_111580;GD_transcript_116509;GD_transcript_120091;GD_transcript_121331;GD_transcript_122463;GD_transcript_123024;GD_transcript_123777;GD_transcript_128629;GD_transcript_128923;GD_transcript_131748;GD_transcript_134220;GD_transcript_134551;GD_transcript_136474;GD_transcript_140516;GD_transcript_140674;GD_transcript_142796;GD_transcript_143094;GD_transcript_145466;GD_transcript_147106;…
GD_transcript_35904	GD_transcript_103268;GD_transcript_104141;GD_transcript_104503;GD_transcript_110244;GD_transcript_112251;GD_transcript_119538;GD_transcript_122428;GD_transcript_132115;GD_transcript_133086;GD_transcript_135841;GD_transcript_140037;GD_transcript_151858;GD_transcript_155128;GD_transcript_16288;GD_transcript_21955;GD_transcript_59623;GD_transcript_61684;GD_transcript_61702;GD_transcript_65990;GD_tra…
GD_transcript_5633	GD_transcript_102422;GD_transcript_104418;GD_transcript_106753;GD_transcript_109347;GD_transcript_111380;GD_transcript_113934;GD_transcript_114425;GD_transcript_117442;GD_transcript_121221;GD_transcript_139397;GD_transcript_141856;GD_transcript_147536;GD_transcript_149930;GD_transcript_1822;GD_transcript_26803;GD_transcript_4264;GD_transcript_45622;GD_transcript_51715;GD_transcript_54909;GD_trans…
GD_transcript_149870	GD_transcript_100938;GD_transcript_106867;GD_transcript_123516;GD_transcript_135103;GD_transcript_137553;GD_transcript_139979;GD_transcript_140844;GD_transcript_145531;GD_transcript_145729;GD_transcript_149484;GD_transcript_154742;GD_transcript_156689;GD_transcript_22508;GD_transcript_2684;GD_transcript_45643;GD_transcript_46484;GD_transcript_5455;GD_transcript_58401;GD_transcript_64667;GD_transc…
GD_transcript_26455	GD_transcript_100293;GD_transcript_101900;GD_transcript_104274;GD_transcript_104793;GD_transcript_108177;GD_transcript_114324;GD_transcript_115308;GD_transcript_116874;GD_transcript_118584;GD_transcript_120366;GD_transcript_121763;GD_transcript_125757;GD_transcript_126187;GD_transcript_128831;GD_transcript_135220;GD_transcript_136256;GD_transcript_13989;GD_transcript_140477;GD_transcript_141943;G…
GD_transcript_155655	GD_transcript_103657;GD_transcript_106517;GD_transcript_108990;GD_transcript_112557;GD_transcript_115260;GD_transcript_123440;GD_transcript_136513;GD_transcript_141590;GD_transcript_144809;GD_transcript_145168;GD_transcript_43626;GD_transcript_48511;GD_transcript_56143;GD_transcript_62480;GD_transcript_68582;GD_transcript_74817;GD_transcript_75743;GD_transcript_89167;GD_transcript_92051;GD_transc…
GD_transcript_89637	GD_transcript_100015;GD_transcript_108959;GD_transcript_116397;GD_transcript_126456;GD_transcript_141512;GD_transcript_151794;GD_transcript_156602;GD_transcript_2541;GD_transcript_3195;GD_transcript_50712;GD_transcript_50889;GD_transcript_52163;GD_transcript_75992;GD_transcript_8324;GD_transcript_85078;GD_transcript_87814;GD_transcript_91454;GD_transcript_96355;GD_transcript_98284
GD_transcript_102522	GD_transcript_10111;GD_transcript_104359;GD_transcript_108833;GD_transcript_112707;GD_transcript_121932;GD_transcript_122289;GD_transcript_138083;GD_transcript_43416;GD_transcript_46513;GD_transcript_60981;GD_transcript_63265;GD_transcript_92332;GD_transcript_9577
GD_transcript_45066	GD_transcript_100878;GD_transcript_100990;GD_transcript_101571;GD_transcript_10170;GD_transcript_118966;GD_transcript_122129;GD_transcript_127423;GD_transcript_130071;GD_transcript_132149;GD_transcript_137117;GD_transcript_140084;GD_transcript_142377;GD_transcript_148809;GD_transcript_48852;GD_transcript_53481;GD_transcript_67376;GD_transcript_67987;GD_transcript_699;GD_transcript_71187;GD_transc…
GD_transcript_51401	GD_transcript_108285;GD_transcript_118546;GD_transcript_119723;GD_transcript_125897;GD_transcript_126923;GD_transcript_127563;GD_transcript_128236;GD_transcript_128243;GD_transcript_130634;GD_transcript_130874;GD_transcript_135599;GD_transcript_136293;GD_transcript_140925;GD_transcript_142237;GD_transcript_144903;GD_transcript_147218;GD_transcript_152919;GD_transcript_154923;GD_transcript_17042;G…
GD_transcript_63006	GD_transcript_1148;GD_transcript_125604;GD_transcript_129954;GD_transcript_132103;GD_transcript_135754;GD_transcript_150760;GD_transcript_152149;GD_transcript_1849;GD_transcript_50018;GD_transcript_50872;GD_transcript_56992;GD_transcript_587;GD_transcript_63302;GD_transcript_66200;GD_transcript_67726;GD_transcript_748;GD_transcript_76907;GD_transcript_81772;GD_transcript_89535;GD_transcript_89971…
GD_transcript_137913	GD_transcript_106454;GD_transcript_116931;GD_transcript_119813;GD_transcript_121279;GD_transcript_122020;GD_transcript_123578;GD_transcript_135612;GD_transcript_142503;GD_transcript_144338;GD_transcript_144934;GD_transcript_146227;GD_transcript_156974;GD_transcript_22180;GD_transcript_3086;GD_transcript_3907;GD_transcript_48025;GD_transcript_52435;GD_transcript_57018;GD_transcript_58048;GD_transc…
GD_transcript_147049	GD_transcript_104861;GD_transcript_114682;GD_transcript_116583;GD_transcript_119695;GD_transcript_136371;GD_transcript_142255;GD_transcript_144281;GD_transcript_145684;GD_transcript_149;GD_transcript_150783;GD_transcript_15434;GD_transcript_155948;GD_transcript_176;GD_transcript_17642;GD_transcript_48443;GD_transcript_51534;GD_transcript_53126;GD_transcript_53880;GD_transcript_62404;GD_transcript…
GD_transcript_40954	GD_transcript_101814;GD_transcript_103667;GD_transcript_108460;GD_transcript_109886;GD_transcript_110477;GD_transcript_123408;GD_transcript_125530;GD_transcript_127495;GD_transcript_141968;GD_transcript_141988;GD_transcript_148158;GD_transcript_15;GD_transcript_152232;GD_transcript_156125;GD_transcript_21248;GD_transcript_67514;GD_transcript_68759;GD_transcript_78546;GD_transcript_79434;GD_transc…
GD_transcript_129161	GD_transcript_101242;GD_transcript_105054;GD_transcript_106303;GD_transcript_110234;GD_transcript_115493;GD_transcript_121196;GD_transcript_123542;GD_transcript_145992;GD_transcript_150034;GD_transcript_1627;GD_transcript_3448;GD_transcript_46466;GD_transcript_46886;GD_transcript_51483;GD_transcript_54016;GD_transcript_54373;GD_transcript_61662;GD_transcript_67844;GD_transcript_71245;GD_transcrip…
GD_transcript_137587	GD_transcript_100871;GD_transcript_110086;GD_transcript_121949;GD_transcript_124180;GD_transcript_131349;GD_transcript_131517;GD_transcript_135828;GD_transcript_141172;GD_transcript_142348;GD_transcript_142414;GD_transcript_142792;GD_transcript_142915;GD_transcript_143271;GD_transcript_146487;GD_transcript_147467;GD_transcript_150087;GD_transcript_154350;GD_transcript_156083;GD_transcript_45410;G…
GD_transcript_54128	GD_transcript_109544;GD_transcript_112911;GD_transcript_114732;GD_transcript_114802;GD_transcript_123989;GD_transcript_127696;GD_transcript_129635;GD_transcript_131689;GD_transcript_137471;GD_transcript_137919;GD_transcript_138045;GD_transcript_140967;GD_transcript_141011;GD_transcript_141611;GD_transcript_146913;GD_transcript_149293;GD_transcript_150236;GD_transcript_151853;GD_transcript_155568;…
GD_transcript_61994	GD_transcript_101011;GD_transcript_108257;GD_transcript_128487;GD_transcript_136267;GD_transcript_58564;GD_transcript_67172;GD_transcript_77507;GD_transcript_92299
GD_transcript_57777	GD_transcript_124469;GD_transcript_128099;GD_transcript_128781;GD_transcript_129816;GD_transcript_137747;GD_transcript_138372;GD_transcript_143402;GD_transcript_151835;GD_transcript_304;GD_transcript_3565;GD_transcript_52415;GD_transcript_91879;GD_transcript_9568
GD_transcript_127612	GD_transcript_103414;GD_transcript_117986;GD_transcript_138432;GD_transcript_139363;GD_transcript_142964;GD_transcript_15372;GD_transcript_21515;GD_transcript_49286;GD_transcript_5195;GD_transcript_601;GD_transcript_80883;GD_transcript_85251;GD_transcript_89639;GD_transcript_95644
GD_transcript_46650	GD_transcript_104518;GD_transcript_125372;GD_transcript_1449;GD_transcript_155968;GD_transcript_3636;GD_transcript_62615;GD_transcript_67093;GD_transcript_83062;GD_transcript_93451
GD_transcript_40025	GD_transcript_127323;GD_transcript_129523;GD_transcript_130922;GD_transcript_26541;GD_transcript_4525;GD_transcript_62125;GD_transcript_88920
GD_transcript_110106	GD_transcript_100003;GD_transcript_104759;GD_transcript_114477;GD_transcript_115845;GD_transcript_1161;GD_transcript_127903;GD_transcript_129335;GD_transcript_130837;GD_transcript_142115;GD_transcript_152017;GD_transcript_153886;GD_transcript_155505;GD_transcript_157185;GD_transcript_19824;GD_transcript_20426;GD_transcript_21320;GD_transcript_21479;GD_transcript_5066;GD_transcript_51928;GD_transc…
GD_transcript_35212	GD_transcript_104848;GD_transcript_10488;GD_transcript_106337;GD_transcript_107116;GD_transcript_111678;GD_transcript_115876;GD_transcript_122723;GD_transcript_124103;GD_transcript_124471;GD_transcript_126453;GD_transcript_130182;GD_transcript_130785;GD_transcript_131480;GD_transcript_132396;GD_transcript_136045;GD_transcript_139458;GD_transcript_145132;GD_transcript_146641;GD_transcript_146876;G…
GD_transcript_84192	GD_transcript_113837;GD_transcript_139047;GD_transcript_140562;GD_transcript_146565;GD_transcript_152828;GD_transcript_25890;GD_transcript_49882;GD_transcript_52482;GD_transcript_66603;GD_transcript_96407
GD_transcript_105452	GD_transcript_101348;GD_transcript_104024;GD_transcript_105369;GD_transcript_110150;GD_transcript_113325;GD_transcript_114444;GD_transcript_121548;GD_transcript_139120;GD_transcript_142326;GD_transcript_153905;GD_transcript_19266;GD_transcript_3425;GD_transcript_4542;GD_transcript_46770;GD_transcript_48958;GD_transcript_49284;GD_transcript_4990;GD_transcript_57159;GD_transcript_58043;GD_transcrip…
GD_transcript_90539	GD_transcript_107162;GD_transcript_10801;GD_transcript_109843;GD_transcript_112708;GD_transcript_114535;GD_transcript_123313;GD_transcript_127086;GD_transcript_130245;GD_transcript_131681;GD_transcript_18044;GD_transcript_2064;GD_transcript_50145;GD_transcript_53126;GD_transcript_64379;GD_transcript_75217;GD_transcript_77661;GD_transcript_80504;GD_transcript_82889
GD_transcript_35021	GD_transcript_103837;GD_transcript_114289;GD_transcript_117095;GD_transcript_118546;GD_transcript_122777;GD_transcript_134385;GD_transcript_139119;GD_transcript_139514;GD_transcript_140595;GD_transcript_142452;GD_transcript_148241;GD_transcript_155132;GD_transcript_56865;GD_transcript_6075;GD_transcript_6106;GD_transcript_83143;GD_transcript_86390;GD_transcript_90194;GD_transcript_90519;GD_transc…
GD_transcript_144261	GD_transcript_10352;GD_transcript_106051;GD_transcript_106067;GD_transcript_126831;GD_transcript_127368;GD_transcript_131501;GD_transcript_140925;GD_transcript_141687;GD_transcript_147033;GD_transcript_15334;GD_transcript_3102;GD_transcript_54124;GD_transcript_55586;GD_transcript_55769;GD_transcript_56069;GD_transcript_79757;GD_transcript_79802;GD_transcript_83000;GD_transcript_89883;GD_transcrip…
GD_transcript_46893	GD_transcript_1010;GD_transcript_103336;GD_transcript_108509;GD_transcript_119732;GD_transcript_126637;GD_transcript_132095;GD_transcript_133512;GD_transcript_134928;GD_transcript_137098;GD_transcript_138861;GD_transcript_139837;GD_transcript_143615;GD_transcript_147679;GD_transcript_148110;GD_transcript_149068;GD_transcript_149371;GD_transcript_149413;GD_transcript_149699;GD_transcript_152159;GD…
GD_transcript_80105	GD_transcript_121257;GD_transcript_129285;GD_transcript_134756;GD_transcript_141988;GD_transcript_148632;GD_transcript_150449;GD_transcript_152745;GD_transcript_154829;GD_transcript_156427;GD_transcript_17858;GD_transcript_3172;GD_transcript_43327;GD_transcript_45135;GD_transcript_4525;GD_transcript_57956;GD_transcript_57995;GD_transcript_59747;GD_transcript_6093;GD_transcript_6646;GD_transcript_…
GD_transcript_47132	GD_transcript_100439;GD_transcript_102392;GD_transcript_105901;GD_transcript_116999;GD_transcript_127055;GD_transcript_127076;GD_transcript_129262;GD_transcript_137741;GD_transcript_144882;GD_transcript_148834;GD_transcript_152854;GD_transcript_154306;GD_transcript_154403;GD_transcript_22928;GD_transcript_30001;GD_transcript_51064;GD_transcript_5254;GD_transcript_55539;GD_transcript_58420;GD_tran…
GD_transcript_36373	GD_transcript_103089;GD_transcript_111812;GD_transcript_113666;GD_transcript_114517;GD_transcript_115299;GD_transcript_120828;GD_transcript_130318;GD_transcript_135872;GD_transcript_136483;GD_transcript_138006;GD_transcript_139460;GD_transcript_143625;GD_transcript_149456;GD_transcript_152818;GD_transcript_155321;GD_transcript_156884;GD_transcript_18001;GD_transcript_50881;GD_transcript_54879;GD_…
GD_transcript_39507	GD_transcript_109710;GD_transcript_110241;GD_transcript_112765;GD_transcript_119095;GD_transcript_125908;GD_transcript_128250;GD_transcript_131228;GD_transcript_131676;GD_transcript_132455;GD_transcript_134951;GD_transcript_146231;GD_transcript_153326;GD_transcript_154102;GD_transcript_155439;GD_transcript_54923;GD_transcript_56545;GD_transcript_62213;GD_transcript_65227;GD_transcript_68303;GD_tr…
GD_transcript_51615	GD_transcript_103052;GD_transcript_113476;GD_transcript_118587;GD_transcript_119127;GD_transcript_119381;GD_transcript_12164;GD_transcript_121964;GD_transcript_12740;GD_transcript_130369;GD_transcript_138914;GD_transcript_148717;GD_transcript_1801;GD_transcript_2260;GD_transcript_43624;GD_transcript_49284;GD_transcript_51093;GD_transcript_54994;GD_transcript_61505;GD_transcript_63169;GD_transcrip…
GD_transcript_32721	GD_transcript_101130;GD_transcript_109019;GD_transcript_112504;GD_transcript_114959;GD_transcript_116873;GD_transcript_117023;GD_transcript_120454;GD_transcript_123489;GD_transcript_134362;GD_transcript_134436;GD_transcript_138588;GD_transcript_144484;GD_transcript_145007;GD_transcript_146641;GD_transcript_147709;GD_transcript_149472;GD_transcript_154832;GD_transcript_155372;GD_transcript_2205;GD…
GD_transcript_49864	GD_transcript_106051;GD_transcript_121328;GD_transcript_131501;GD_transcript_141687;GD_transcript_145271;GD_transcript_148643;GD_transcript_6783;GD_transcript_74485
GD_transcript_118880	GD_transcript_100310;GD_transcript_101456;GD_transcript_105436;GD_transcript_112557;GD_transcript_113237;GD_transcript_113409;GD_transcript_116831;GD_transcript_117277;GD_transcript_118480;GD_transcript_123233;GD_transcript_127347;GD_transcript_128275;GD_transcript_129903;GD_transcript_134223;GD_transcript_135808;GD_transcript_135858;GD_transcript_136086;GD_transcript_138406;GD_transcript_143135;…
GD_transcript_56897	GD_transcript_109841;GD_transcript_112076;GD_transcript_118536;GD_transcript_120481;GD_transcript_130048;GD_transcript_131072;GD_transcript_131989;GD_transcript_13909;GD_transcript_139426;GD_transcript_139644;GD_transcript_141179;GD_transcript_146306;GD_transcript_146882;GD_transcript_14787;GD_transcript_152477;GD_transcript_152731;GD_transcript_152958;GD_transcript_19416;GD_transcript_21887;GD_t…
GD_transcript_150955	GD_transcript_123096;GD_transcript_131101;GD_transcript_132743;GD_transcript_150739;GD_transcript_52354;GD_transcript_65560;GD_transcript_9216;GD_transcript_95559
GD_transcript_70517	GD_transcript_109946;GD_transcript_111768;GD_transcript_112465;GD_transcript_112558;GD_transcript_112757;GD_transcript_114144;GD_transcript_117704;GD_transcript_125348;GD_transcript_130528;GD_transcript_130729;GD_transcript_131349;GD_transcript_141595;GD_transcript_144566;GD_transcript_1461;GD_transcript_148395;GD_transcript_150393;GD_transcript_1613;GD_transcript_2348;GD_transcript_3091;GD_trans…
GD_transcript_37477	GD_transcript_100390;GD_transcript_102538;GD_transcript_103035;GD_transcript_10390;GD_transcript_104672;GD_transcript_106106;GD_transcript_106605;GD_transcript_107057;GD_transcript_115378;GD_transcript_118981;GD_transcript_119826;GD_transcript_119989;GD_transcript_126354;GD_transcript_131352;GD_transcript_132572;GD_transcript_136203;GD_transcript_141684;GD_transcript_145273;GD_transcript_145535;G…
GD_transcript_92957	GD_transcript_110857;GD_transcript_115508;GD_transcript_116689;GD_transcript_121768;GD_transcript_122707;GD_transcript_124646;GD_transcript_124741;GD_transcript_137780;GD_transcript_151260;GD_transcript_156247;GD_transcript_1750;GD_transcript_18165;GD_transcript_50964;GD_transcript_6722;GD_transcript_68172;GD_transcript_69920;GD_transcript_71171;GD_transcript_74718;GD_transcript_85049;GD_transcri…
GD_transcript_39447	GD_transcript_110718;GD_transcript_1168;GD_transcript_136552;GD_transcript_149309;GD_transcript_157159;GD_transcript_66763;GD_transcript_66944;GD_transcript_89986;GD_transcript_95827
GD_transcript_137397	GD_transcript_106634;GD_transcript_108357;GD_transcript_111870;GD_transcript_116005;GD_transcript_118970;GD_transcript_129181;GD_transcript_132080;GD_transcript_138048;GD_transcript_142964;GD_transcript_146646;GD_transcript_147178;GD_transcript_147839;GD_transcript_153482;GD_transcript_51067;GD_transcript_59702;GD_transcript_61300;GD_transcript_64700;GD_transcript_64896;GD_transcript_75729;GD_tra…
GD_transcript_102572	GD_transcript_107292;GD_transcript_1090;GD_transcript_138076;GD_transcript_55774;GD_transcript_58592;GD_transcript_79513
GD_transcript_153486	GD_transcript_113649;GD_transcript_127914;GD_transcript_129062;GD_transcript_13046;GD_transcript_136164;GD_transcript_150735;GD_transcript_66557;GD_transcript_70183;GD_transcript_84543;GD_transcript_89835;GD_transcript_97934
GD_transcript_31105	GD_transcript_149659
GD_transcript_80332	GD_transcript_112064;GD_transcript_115388;GD_transcript_119181;GD_transcript_1233;GD_transcript_146404;GD_transcript_155355;GD_transcript_17598;GD_transcript_48608;GD_transcript_5142;GD_transcript_52575;GD_transcript_5345;GD_transcript_54646;GD_transcript_5483;GD_transcript_68316;GD_transcript_68368;GD_transcript_7050;GD_transcript_81673;GD_transcript_83170;GD_transcript_8392;GD_transcript_89544;…
GD_transcript_37088	GD_transcript_119680;GD_transcript_126721;GD_transcript_128471;GD_transcript_130072;GD_transcript_132704;GD_transcript_13592;GD_transcript_136026;GD_transcript_136768;GD_transcript_140248;GD_transcript_140381;GD_transcript_140566;GD_transcript_142390;GD_transcript_143538;GD_transcript_146434;GD_transcript_149580;GD_transcript_151574;GD_transcript_17813;GD_transcript_48020;GD_transcript_52435;GD_t…
GD_transcript_74918	GD_transcript_110389;GD_transcript_139355;GD_transcript_141755;GD_transcript_145135;GD_transcript_148061;GD_transcript_19947;GD_transcript_45081;GD_transcript_51775;GD_transcript_62651;GD_transcript_66098;GD_transcript_70253;GD_transcript_71573;GD_transcript_71728;GD_transcript_80551;GD_transcript_81918;GD_transcript_84176;GD_transcript_89432;GD_transcript_91320;GD_transcript_9209;GD_transcript_9…
GD_transcript_85377	GD_transcript_100655;GD_transcript_100898;GD_transcript_102233;GD_transcript_103060;GD_transcript_105784;GD_transcript_105949;GD_transcript_114222;GD_transcript_117020;GD_transcript_117244;GD_transcript_120958;GD_transcript_122762;GD_transcript_126110;GD_transcript_126890;GD_transcript_12795;GD_transcript_130618;GD_transcript_134758;GD_transcript_135858;GD_transcript_138869;GD_transcript_139184;G…
GD_transcript_83770	GD_transcript_107744;GD_transcript_110368;GD_transcript_117697;GD_transcript_119087;GD_transcript_128198;GD_transcript_129993;GD_transcript_130880;GD_transcript_131367;GD_transcript_144989;GD_transcript_150446;GD_transcript_246;GD_transcript_2640;GD_transcript_3026;GD_transcript_32;GD_transcript_3563;GD_transcript_39;GD_transcript_43;GD_transcript_43425;GD_transcript_47661;GD_transcript_54495;GD_…
GD_transcript_143483	GD_transcript_102366;GD_transcript_104064;GD_transcript_105262;GD_transcript_114610;GD_transcript_119337;GD_transcript_121283;GD_transcript_121898;GD_transcript_131935;GD_transcript_132471;GD_transcript_133749;GD_transcript_142475;GD_transcript_153932;GD_transcript_43097;GD_transcript_43198;GD_transcript_43597;GD_transcript_44174;GD_transcript_54208;GD_transcript_54318;GD_transcript_63485;GD_tran…
GD_transcript_97963	GD_transcript_103981;GD_transcript_111846;GD_transcript_123985;GD_transcript_126400;GD_transcript_140229;GD_transcript_151625;GD_transcript_21971;GD_transcript_22753;GD_transcript_23862;GD_transcript_3497;GD_transcript_45793;GD_transcript_54214;GD_transcript_56164;GD_transcript_59316;GD_transcript_59961;GD_transcript_76213;GD_transcript_90559;GD_transcript_90662;GD_transcript_94371
GD_transcript_151916	GD_transcript_10110;GD_transcript_111452;GD_transcript_112530;GD_transcript_132420;GD_transcript_138238;GD_transcript_139926;GD_transcript_14605;GD_transcript_14934;GD_transcript_15653;GD_transcript_61613;GD_transcript_69709;GD_transcript_72929;GD_transcript_73313;GD_transcript_74865;GD_transcript_76713;GD_transcript_80323;GD_transcript_85614;GD_transcript_97061
GD_transcript_76805	GD_transcript_102435;GD_transcript_108248;GD_transcript_124741;GD_transcript_143485;GD_transcript_143854;GD_transcript_145176;GD_transcript_145775;GD_transcript_149311;GD_transcript_150265;GD_transcript_151797;GD_transcript_153831;GD_transcript_154093;GD_transcript_154819;GD_transcript_156086;GD_transcript_17396;GD_transcript_1750;GD_transcript_54966;GD_transcript_88445;GD_transcript_88749
GD_transcript_83115	GD_transcript_102367;GD_transcript_102611;GD_transcript_104259;GD_transcript_104966;GD_transcript_108155;GD_transcript_109148;GD_transcript_113061;GD_transcript_122988;GD_transcript_123007;GD_transcript_131567;GD_transcript_134937;GD_transcript_135018;GD_transcript_143632;GD_transcript_145328;GD_transcript_149671;GD_transcript_152596;GD_transcript_154279;GD_transcript_3724;GD_transcript_48442;GD_…
GD_transcript_88041	GD_transcript_107292;GD_transcript_117351;GD_transcript_73135;GD_transcript_93016
GD_transcript_26045	GD_transcript_115302;GD_transcript_11867;GD_transcript_134805;GD_transcript_137354;GD_transcript_141930;GD_transcript_153697;GD_transcript_155751;GD_transcript_15874;GD_transcript_54179;GD_transcript_54286;GD_transcript_7083;GD_transcript_75811;GD_transcript_78320;GD_transcript_91210
GD_transcript_77597	GD_transcript_102750;GD_transcript_103962;GD_transcript_105229;GD_transcript_105296;GD_transcript_106063;GD_transcript_107292;GD_transcript_107396;GD_transcript_110161;GD_transcript_110809;GD_transcript_113243;GD_transcript_11363;GD_transcript_114303;GD_transcript_116210;GD_transcript_122911;GD_transcript_146432;GD_transcript_152940;GD_transcript_1796;GD_transcript_1905;GD_transcript_23161;GD_tra…
GD_transcript_145640	GD_transcript_100871;GD_transcript_106178;GD_transcript_107676;GD_transcript_110086;GD_transcript_111318;GD_transcript_111848;GD_transcript_112636;GD_transcript_114802;GD_transcript_121268;GD_transcript_121949;GD_transcript_124935;GD_transcript_127871;GD_transcript_128047;GD_transcript_133499;GD_transcript_135558;GD_transcript_139606;GD_transcript_143386;GD_transcript_144577;GD_transcript_149293;…
GD_transcript_97349	GD_transcript_102264;GD_transcript_112156;GD_transcript_112220;GD_transcript_113932;GD_transcript_114292;GD_transcript_114902;GD_transcript_116157;GD_transcript_118661;GD_transcript_119422;GD_transcript_122865;GD_transcript_125900;GD_transcript_134955;GD_transcript_138041;GD_transcript_138887;GD_transcript_140558;GD_transcript_2487;GD_transcript_44347;GD_transcript_45537;GD_transcript_56952;GD_tr…
GD_transcript_152163	GD_transcript_105087;GD_transcript_105730;GD_transcript_121240;GD_transcript_124310;GD_transcript_125728;GD_transcript_133078;GD_transcript_134310;GD_transcript_135642;GD_transcript_137319;GD_transcript_137740;GD_transcript_14059;GD_transcript_150662;GD_transcript_151348;GD_transcript_151593;GD_transcript_156406;GD_transcript_156673;GD_transcript_6627;GD_transcript_68685;GD_transcript_74228;GD_tr…
GD_transcript_94333	GD_transcript_108670;GD_transcript_112138;GD_transcript_114287;GD_transcript_126027;GD_transcript_137520;GD_transcript_147900;GD_transcript_149984;GD_transcript_150638;GD_transcript_151994;GD_transcript_156171;GD_transcript_157002;GD_transcript_47137;GD_transcript_66076;GD_transcript_66314;GD_transcript_7416;GD_transcript_75311;GD_transcript_75418;GD_transcript_80472;GD_transcript_88137
GD_transcript_129208	GD_transcript_103667;GD_transcript_108323;GD_transcript_112141;GD_transcript_1143;GD_transcript_115291;GD_transcript_122299;GD_transcript_122626;GD_transcript_127055;GD_transcript_128338;GD_transcript_129720;GD_transcript_134452;GD_transcript_1365;GD_transcript_139239;GD_transcript_141897;GD_transcript_148290;GD_transcript_148872;GD_transcript_149934;GD_transcript_151334;GD_transcript_151402;GD_t…
GD_transcript_55542	GD_transcript_104862;GD_transcript_11068;GD_transcript_113174;GD_transcript_115469;GD_transcript_120802;GD_transcript_121597;GD_transcript_121768;GD_transcript_122751;GD_transcript_123250;GD_transcript_128721;GD_transcript_130259;GD_transcript_139538;GD_transcript_140808;GD_transcript_142944;GD_transcript_14669;GD_transcript_155964;GD_transcript_44331;GD_transcript_59381;GD_transcript_64654;GD_tr…
GD_transcript_106125	GD_transcript_108182;GD_transcript_128116;GD_transcript_13394;GD_transcript_150576;GD_transcript_45876;GD_transcript_70073;GD_transcript_81232;GD_transcript_98790
GD_transcript_108579	GD_transcript_112618;GD_transcript_116335;GD_transcript_124745;GD_transcript_131583;GD_transcript_132116;GD_transcript_133273;GD_transcript_134919;GD_transcript_136935;GD_transcript_141255;GD_transcript_145040;GD_transcript_147210;GD_transcript_149197;GD_transcript_150022;GD_transcript_156303;GD_transcript_156314;GD_transcript_45381;GD_transcript_50174;GD_transcript_77126;GD_transcript_79949;GD_t…
GD_transcript_41912	GD_transcript_4498;GD_transcript_68186;GD_transcript_88484;GD_transcript_93535
GD_transcript_107616	GD_transcript_105505;GD_transcript_113741;GD_transcript_114924;GD_transcript_133694;GD_transcript_139251;GD_transcript_149268;GD_transcript_49731;GD_transcript_57318;GD_transcript_5866;GD_transcript_71802;GD_transcript_7443;GD_transcript_96359;GD_transcript_98673
GD_transcript_116723	GD_transcript_113921;GD_transcript_116260;GD_transcript_119187;GD_transcript_119815;GD_transcript_124104;GD_transcript_128487;GD_transcript_141417;GD_transcript_146041;GD_transcript_147570;GD_transcript_152846;GD_transcript_153772;GD_transcript_48717;GD_transcript_50216;GD_transcript_50837;GD_transcript_51356;GD_transcript_51791;GD_transcript_55635;GD_transcript_57093;GD_transcript_61367;GD_trans…
GD_transcript_99299	GD_transcript_108142;GD_transcript_11758;GD_transcript_130316;GD_transcript_130318;GD_transcript_132399;GD_transcript_132575;GD_transcript_135769;GD_transcript_144865;GD_transcript_145951;GD_transcript_147256;GD_transcript_148902;GD_transcript_150292;GD_transcript_151625;GD_transcript_152176;GD_transcript_153398;GD_transcript_157175;GD_transcript_1619;GD_transcript_312;GD_transcript_44066;GD_tran…
GD_transcript_151133	GD_transcript_102009;GD_transcript_103052;GD_transcript_113912;GD_transcript_114227;GD_transcript_115011;GD_transcript_117115;GD_transcript_118456;GD_transcript_127860;GD_transcript_135417;GD_transcript_138914;GD_transcript_141644;GD_transcript_146767;GD_transcript_150640;GD_transcript_152621;GD_transcript_152745;GD_transcript_156805;GD_transcript_157013;GD_transcript_43582;GD_transcript_62235;GD…
GD_transcript_36352	GD_transcript_104759;GD_transcript_104774;GD_transcript_110524;GD_transcript_114351;GD_transcript_115834;GD_transcript_115845;GD_transcript_117020;GD_transcript_118613;GD_transcript_122427;GD_transcript_124180;GD_transcript_128116;GD_transcript_136189;GD_transcript_139927;GD_transcript_142115;GD_transcript_142496;GD_transcript_143495;GD_transcript_145951;GD_transcript_1856;GD_transcript_49448;GD_…
GD_transcript_148931	GD_transcript_109604;GD_transcript_109986;GD_transcript_115485;GD_transcript_119825;GD_transcript_11999;GD_transcript_121956;GD_transcript_124177;GD_transcript_126694;GD_transcript_132153;GD_transcript_134275;GD_transcript_134582;GD_transcript_136973;GD_transcript_13821;GD_transcript_145744;GD_transcript_146391;GD_transcript_149125;GD_transcript_149672;GD_transcript_155628;GD_transcript_17898;GD_…
GD_transcript_119853	GD_transcript_105194;GD_transcript_113678;GD_transcript_118946;GD_transcript_119372;GD_transcript_123481;GD_transcript_127401;GD_transcript_144003;GD_transcript_147288;GD_transcript_149073;GD_transcript_151373;GD_transcript_15180;GD_transcript_152405;GD_transcript_153277;GD_transcript_157161;GD_transcript_3566;GD_transcript_45878;GD_transcript_46780;GD_transcript_48874;GD_transcript_4968;GD_trans…
GD_transcript_127049	GD_transcript_106112;GD_transcript_106182;GD_transcript_111049;GD_transcript_112230;GD_transcript_113053;GD_transcript_113094;GD_transcript_118236;GD_transcript_121575;GD_transcript_126960;GD_transcript_131297;GD_transcript_136110;GD_transcript_138537;GD_transcript_1410;GD_transcript_141135;GD_transcript_149206;GD_transcript_46324;GD_transcript_4687;GD_transcript_53398;GD_transcript_54775;GD_tran…
GD_transcript_117747	GD_transcript_100910;GD_transcript_104260;GD_transcript_109609;GD_transcript_110682;GD_transcript_111600;GD_transcript_112814;GD_transcript_116782;GD_transcript_121460;GD_transcript_128129;GD_transcript_135646;GD_transcript_135985;GD_transcript_142500;GD_transcript_151157;GD_transcript_16577;GD_transcript_2307;GD_transcript_24815;GD_transcript_45985;GD_transcript_53408;GD_transcript_54187;GD_tran…
GD_transcript_54804	GD_transcript_103552;GD_transcript_106466;GD_transcript_117051;GD_transcript_120477;GD_transcript_127696;GD_transcript_128198;GD_transcript_128997;GD_transcript_132723;GD_transcript_144947;GD_transcript_145240;GD_transcript_155995;GD_transcript_46308;GD_transcript_47857;GD_transcript_60872;GD_transcript_64624;GD_transcript_69578;GD_transcript_82643;GD_transcript_90519;GD_transcript_91814;GD_trans…
GD_transcript_114569	GD_transcript_101655;GD_transcript_1032;GD_transcript_103962;GD_transcript_105462;GD_transcript_108782;GD_transcript_109626;GD_transcript_114774;GD_transcript_11912;GD_transcript_122448;GD_transcript_129285;GD_transcript_134687;GD_transcript_136229;GD_transcript_143195;GD_transcript_152709;GD_transcript_156805;GD_transcript_18320;GD_transcript_3318;GD_transcript_45085;GD_transcript_51060;GD_trans…
GD_transcript_117034	GD_transcript_102979;GD_transcript_105276;GD_transcript_111234;GD_transcript_116590;GD_transcript_118812;GD_transcript_122632;GD_transcript_124247;GD_transcript_142390;GD_transcript_147467;GD_transcript_149580;GD_transcript_155198;GD_transcript_155730;GD_transcript_156290;GD_transcript_46201;GD_transcript_53097;GD_transcript_56200;GD_transcript_6284;GD_transcript_69571;GD_transcript_74482;GD_tran…
GD_transcript_104563	GD_transcript_0;GD_transcript_142070;GD_transcript_142777;GD_transcript_146935;GD_transcript_151824;GD_transcript_2978;GD_transcript_44954;GD_transcript_46121;GD_transcript_46532;GD_transcript_48698;GD_transcript_54000;GD_transcript_63160;GD_transcript_65788;GD_transcript_68302;GD_transcript_76634;GD_transcript_78490;GD_transcript_8199;GD_transcript_83772;GD_transcript_85808;GD_transcript_87340;G…
GD_transcript_107017	GD_transcript_102099;GD_transcript_1024;GD_transcript_104126;GD_transcript_105023;GD_transcript_107018;GD_transcript_115080;GD_transcript_115213;GD_transcript_126832;GD_transcript_127964;GD_transcript_128189;GD_transcript_131234;GD_transcript_134756;GD_transcript_142327;GD_transcript_152310;GD_transcript_153028;GD_transcript_155388;GD_transcript_18314;GD_transcript_18428;GD_transcript_47734;GD_tr…
GD_transcript_90924	GD_transcript_101992;GD_transcript_103047;GD_transcript_112919;GD_transcript_116634;GD_transcript_121161;GD_transcript_121568;GD_transcript_127100;GD_transcript_128961;GD_transcript_132354;GD_transcript_138901;GD_transcript_140123;GD_transcript_142035;GD_transcript_150829;GD_transcript_153232;GD_transcript_155941;GD_transcript_52779;GD_transcript_52890;GD_transcript_55216;GD_transcript_58002;GD_t…
GD_transcript_153585	GD_transcript_100814;GD_transcript_102454;GD_transcript_107318;GD_transcript_107667;GD_transcript_108155;GD_transcript_119023;GD_transcript_125703;GD_transcript_130571;GD_transcript_133418;GD_transcript_135894;GD_transcript_140489;GD_transcript_145326;GD_transcript_151603;GD_transcript_152058;GD_transcript_154128;GD_transcript_157029;GD_transcript_44906;GD_transcript_46821;GD_transcript_49077;GD_…
GD_transcript_40176	GD_transcript_103130;GD_transcript_104913;GD_transcript_106549;GD_transcript_111709;GD_transcript_119553;GD_transcript_120614;GD_transcript_123655;GD_transcript_123866;GD_transcript_124656;GD_transcript_126185;GD_transcript_127786;GD_transcript_129708;GD_transcript_130508;GD_transcript_132475;GD_transcript_134760;GD_transcript_139719;GD_transcript_142555;GD_transcript_144398;GD_transcript_144926;…
GD_transcript_53664	GD_transcript_120161;GD_transcript_121513;GD_transcript_123735;GD_transcript_126753;GD_transcript_132484;GD_transcript_139375;GD_transcript_143102;GD_transcript_147728;GD_transcript_148359;GD_transcript_156422;GD_transcript_24524;GD_transcript_48313;GD_transcript_55916;GD_transcript_62454;GD_transcript_6920;GD_transcript_70181;GD_transcript_88338;GD_transcript_90787;GD_transcript_90897;GD_transcr…
GD_transcript_97300	GD_transcript_103080;GD_transcript_104515;GD_transcript_105994;GD_transcript_112219;GD_transcript_11563;GD_transcript_12607;GD_transcript_126727;GD_transcript_127657;GD_transcript_129084;GD_transcript_132162;GD_transcript_135900;GD_transcript_137443;GD_transcript_143967;GD_transcript_144615;GD_transcript_14968;GD_transcript_15232;GD_transcript_154996;GD_transcript_156923;GD_transcript_2064;GD_tra…
GD_transcript_90010	GD_transcript_102254;GD_transcript_108282;GD_transcript_114201;GD_transcript_121108;GD_transcript_121184;GD_transcript_123764;GD_transcript_134230;GD_transcript_135381;GD_transcript_143902;GD_transcript_14413;GD_transcript_150246;GD_transcript_150644;GD_transcript_151752;GD_transcript_152883;GD_transcript_156222;GD_transcript_156304;GD_transcript_2527;GD_transcript_53070;GD_transcript_56516;GD_tr…
GD_transcript_107839	GD_transcript_101733;GD_transcript_101818;GD_transcript_102563;GD_transcript_109380;GD_transcript_112610;GD_transcript_116260;GD_transcript_117919;GD_transcript_122280;GD_transcript_123250;GD_transcript_126123;GD_transcript_128168;GD_transcript_128777;GD_transcript_140985;GD_transcript_15706;GD_transcript_54410;GD_transcript_61671;GD_transcript_64654;GD_transcript_66649;GD_transcript_69055;GD_tra…
GD_transcript_90177	GD_transcript_100091;GD_transcript_10077;GD_transcript_107812;GD_transcript_110165;GD_transcript_117057;GD_transcript_12133;GD_transcript_125992;GD_transcript_145414;GD_transcript_146015;GD_transcript_3714;GD_transcript_46341;GD_transcript_51178;GD_transcript_51591;GD_transcript_60644;GD_transcript_75552;GD_transcript_79329
GD_transcript_67255	GD_transcript_113602;GD_transcript_114567;GD_transcript_115191;GD_transcript_128540;GD_transcript_135769;GD_transcript_138251;GD_transcript_142737;GD_transcript_144270;GD_transcript_149447;GD_transcript_156529;GD_transcript_1647;GD_transcript_2709;GD_transcript_29139;GD_transcript_47713;GD_transcript_485;GD_transcript_53328;GD_transcript_5512;GD_transcript_573;GD_transcript_58874;GD_transcript_58…
GD_transcript_41578	GD_transcript_100344;GD_transcript_105283;GD_transcript_106936;GD_transcript_119528;GD_transcript_120581;GD_transcript_124056;GD_transcript_127652;GD_transcript_131214;GD_transcript_138109;GD_transcript_147578;GD_transcript_148734;GD_transcript_152333;GD_transcript_154292;GD_transcript_2141;GD_transcript_22346;GD_transcript_2447;GD_transcript_271;GD_transcript_2754;GD_transcript_45476;GD_transcri…
GD_transcript_87749	GD_transcript_102337;GD_transcript_10285;GD_transcript_107486;GD_transcript_128258;GD_transcript_128635;GD_transcript_132160;GD_transcript_137882;GD_transcript_147011;GD_transcript_148760;GD_transcript_150710;GD_transcript_2274;GD_transcript_30501;GD_transcript_4091;GD_transcript_49595;GD_transcript_55219;GD_transcript_56999;GD_transcript_58036;GD_transcript_60188;GD_transcript_67265;GD_transcrip…
GD_transcript_70771	GD_transcript_100447;GD_transcript_101713;GD_transcript_102818;GD_transcript_106821;GD_transcript_106908;GD_transcript_116437;GD_transcript_124417;GD_transcript_125152;GD_transcript_136533;GD_transcript_141905;GD_transcript_148979;GD_transcript_154438;GD_transcript_155600;GD_transcript_44029;GD_transcript_4512;GD_transcript_47259;GD_transcript_58892;GD_transcript_59332;GD_transcript_62520;GD_tran…
GD_transcript_97849	GD_transcript_100598;GD_transcript_101130;GD_transcript_103756;GD_transcript_104802;GD_transcript_10749;GD_transcript_114058;GD_transcript_116246;GD_transcript_116896;GD_transcript_124562;GD_transcript_125900;GD_transcript_128397;GD_transcript_133645;GD_transcript_134386;GD_transcript_141479;GD_transcript_142938;GD_transcript_145139;GD_transcript_146949;GD_transcript_147394;GD_transcript_149415;G…
GD_transcript_74665	GD_transcript_106517;GD_transcript_107207;GD_transcript_108986;GD_transcript_109253;GD_transcript_110431;GD_transcript_110438;GD_transcript_110491;GD_transcript_112238;GD_transcript_119807;GD_transcript_120517;GD_transcript_122140;GD_transcript_122141;GD_transcript_125065;GD_transcript_127012;GD_transcript_127179;GD_transcript_143750;GD_transcript_145044;GD_transcript_145531;GD_transcript_4556;GD…
GD_transcript_130794	GD_transcript_101498;GD_transcript_10194;GD_transcript_106769;GD_transcript_110018;GD_transcript_1109;GD_transcript_111603;GD_transcript_114515;GD_transcript_118973;GD_transcript_122632;GD_transcript_130647;GD_transcript_136352;GD_transcript_140521;GD_transcript_140925;GD_transcript_145417;GD_transcript_17256;GD_transcript_3017;GD_transcript_45746;GD_transcript_47917;GD_transcript_51398;GD_transc…
GD_transcript_117830	GD_transcript_106277;GD_transcript_114902;GD_transcript_134088;GD_transcript_144975;GD_transcript_26380;GD_transcript_45155;GD_transcript_60887;GD_transcript_67855;GD_transcript_88718;GD_transcript_94566;GD_transcript_97965
GD_transcript_138721	GD_transcript_101768;GD_transcript_108490;GD_transcript_116109;GD_transcript_117379;GD_transcript_126465;GD_transcript_130778;GD_transcript_130893;GD_transcript_131009;GD_transcript_137429;GD_transcript_138871;GD_transcript_1451;GD_transcript_152153;GD_transcript_154240;GD_transcript_155874;GD_transcript_4706;GD_transcript_48784;GD_transcript_5283;GD_transcript_53032;GD_transcript_55597;GD_transc…
GD_transcript_93870	GD_transcript_119365;GD_transcript_121439;GD_transcript_122884;GD_transcript_129891;GD_transcript_136575;GD_transcript_142208;GD_transcript_144339;GD_transcript_145417;GD_transcript_146200;GD_transcript_148077;GD_transcript_149068;GD_transcript_151399;GD_transcript_153900;GD_transcript_154386;GD_transcript_156001;GD_transcript_156385;GD_transcript_156810;GD_transcript_3029;GD_transcript_3963;GD_t…
GD_transcript_98694	GD_transcript_104574;GD_transcript_109733;GD_transcript_120229;GD_transcript_125680;GD_transcript_137814;GD_transcript_153639;GD_transcript_46346;GD_transcript_48568;GD_transcript_48783;GD_transcript_54747;GD_transcript_67851;GD_transcript_70066;GD_transcript_70129;GD_transcript_75465;GD_transcript_81120
GD_transcript_79037	GD_transcript_100381;GD_transcript_107598;GD_transcript_111205;GD_transcript_115987;GD_transcript_122189;GD_transcript_122555;GD_transcript_130097;GD_transcript_131273;GD_transcript_141751;GD_transcript_144851;GD_transcript_145741;GD_transcript_153658;GD_transcript_155827;GD_transcript_19412;GD_transcript_3977;GD_transcript_48349;GD_transcript_66154;GD_transcript_68807;GD_transcript_70241;GD_tran…
GD_transcript_51596	GD_transcript_10011;GD_transcript_100398;GD_transcript_101130;GD_transcript_105188;GD_transcript_105282;GD_transcript_116834;GD_transcript_117524;GD_transcript_124741;GD_transcript_125448;GD_transcript_129462;GD_transcript_129864;GD_transcript_131458;GD_transcript_145749;GD_transcript_149415;GD_transcript_150137;GD_transcript_152180;GD_transcript_2149;GD_transcript_2605;GD_transcript_53455;GD_tra…
GD_transcript_114662	GD_transcript_109033;GD_transcript_116489;GD_transcript_149642;GD_transcript_154646;GD_transcript_3627;GD_transcript_4572;GD_transcript_4736;GD_transcript_59385;GD_transcript_63620;GD_transcript_73191;GD_transcript_77541;GD_transcript_88021
GD_transcript_67252	GD_transcript_102839;GD_transcript_105961;GD_transcript_107054;GD_transcript_110854;GD_transcript_111341;GD_transcript_115637;GD_transcript_119139;GD_transcript_12371;GD_transcript_127203;GD_transcript_127662;GD_transcript_135776;GD_transcript_136229;GD_transcript_137670;GD_transcript_144342;GD_transcript_151973;GD_transcript_44796;GD_transcript_45578;GD_transcript_52200;GD_transcript_54542;GD_tr…
GD_transcript_36195	GD_transcript_100406;GD_transcript_105304;GD_transcript_110028;GD_transcript_111024;GD_transcript_117935;GD_transcript_123806;GD_transcript_139687;GD_transcript_140610;GD_transcript_144624;GD_transcript_232;GD_transcript_48675;GD_transcript_63807;GD_transcript_69328;GD_transcript_72044;GD_transcript_73720;GD_transcript_8141;GD_transcript_81557;GD_transcript_8221;GD_transcript_83558;GD_transcript_…
GD_transcript_134643	GD_transcript_103910;GD_transcript_106863;GD_transcript_111438;GD_transcript_122773;GD_transcript_126306;GD_transcript_127495;GD_transcript_13791;GD_transcript_154321;GD_transcript_1853;GD_transcript_19000;GD_transcript_20376;GD_transcript_20727;GD_transcript_23007;GD_transcript_3787;GD_transcript_48417;GD_transcript_60782;GD_transcript_66558;GD_transcript_68364;GD_transcript_70392;GD_transcript_…
GD_transcript_56901	GD_transcript_102135;GD_transcript_108199;GD_transcript_110411;GD_transcript_112426;GD_transcript_115347;GD_transcript_119723;GD_transcript_120753;GD_transcript_121672;GD_transcript_127647;GD_transcript_128189;GD_transcript_128701;GD_transcript_134607;GD_transcript_135534;GD_transcript_139719;GD_transcript_143265;GD_transcript_143779;GD_transcript_146133;GD_transcript_148575;GD_transcript_151973;…
GD_transcript_138992	GD_transcript_111234;GD_transcript_123628;GD_transcript_125900;GD_transcript_135130;GD_transcript_136651;GD_transcript_141871;GD_transcript_144891;GD_transcript_145755;GD_transcript_151206;GD_transcript_17945;GD_transcript_55727;GD_transcript_83646;GD_transcript_88943
GD_transcript_149493	GD_transcript_106329;GD_transcript_111579;GD_transcript_113425;GD_transcript_11763;GD_transcript_122031;GD_transcript_124774;GD_transcript_142877;GD_transcript_143023;GD_transcript_156673;GD_transcript_159;GD_transcript_57919;GD_transcript_61390;GD_transcript_64309;GD_transcript_69571;GD_transcript_70631;GD_transcript_8194;GD_transcript_8469;GD_transcript_93161;GD_transcript_96624;GD_transcript_9…
GD_transcript_136568	GD_transcript_107343;GD_transcript_114890;GD_transcript_117192;GD_transcript_120968;GD_transcript_125219;GD_transcript_132651;GD_transcript_136385;GD_transcript_139426;GD_transcript_144398;GD_transcript_155247;GD_transcript_3959;GD_transcript_49872;GD_transcript_54493;GD_transcript_65348;GD_transcript_69539;GD_transcript_69897;GD_transcript_80159;GD_transcript_91620;GD_transcript_95519;GD_transcr…
GD_transcript_38992	GD_transcript_100347;GD_transcript_102367;GD_transcript_102659;GD_transcript_114324;GD_transcript_114405;GD_transcript_121638;GD_transcript_124493;GD_transcript_125140;GD_transcript_127296;GD_transcript_128562;GD_transcript_131947;GD_transcript_133982;GD_transcript_134415;GD_transcript_139467;GD_transcript_142440;GD_transcript_144163;GD_transcript_145328;GD_transcript_150713;GD_transcript_156299;…
GD_transcript_90243	GD_transcript_100072;GD_transcript_111916;GD_transcript_112671;GD_transcript_113744;GD_transcript_119320;GD_transcript_12604;GD_transcript_135824;GD_transcript_137996;GD_transcript_143081;GD_transcript_1502;GD_transcript_3939;GD_transcript_46430;GD_transcript_50573;GD_transcript_76295;GD_transcript_77274;GD_transcript_94636;GD_transcript_95396;GD_transcript_97204;GD_transcript_98739
GD_transcript_94299	GD_transcript_104679;GD_transcript_115021;GD_transcript_133526;GD_transcript_135627;GD_transcript_149360;GD_transcript_17891;GD_transcript_18898;GD_transcript_50092;GD_transcript_5804;GD_transcript_70376;GD_transcript_84719;GD_transcript_84908;GD_transcript_89762;GD_transcript_89820;GD_transcript_91248;GD_transcript_96522;GD_transcript_97348;GD_transcript_98834
GD_transcript_82209	GD_transcript_100613;GD_transcript_110482;GD_transcript_113934;GD_transcript_119723;GD_transcript_121784;GD_transcript_122624;GD_transcript_122888;GD_transcript_126181;GD_transcript_129903;GD_transcript_146511;GD_transcript_15036;GD_transcript_3522;GD_transcript_55416;GD_transcript_59606;GD_transcript_62478;GD_transcript_69859;GD_transcript_7110;GD_transcript_71814;GD_transcript_72791;GD_transcri…
GD_transcript_122457	GD_transcript_10041;GD_transcript_103084;GD_transcript_11912;GD_transcript_126158;GD_transcript_140774;GD_transcript_142712;GD_transcript_143839;GD_transcript_144612;GD_transcript_150449;GD_transcript_154829;GD_transcript_156805;GD_transcript_17858;GD_transcript_28252;GD_transcript_44551;GD_transcript_46292;GD_transcript_48134;GD_transcript_49609;GD_transcript_52530;GD_transcript_57956;GD_transcr…
GD_transcript_154320	GD_transcript_102462;GD_transcript_111683;GD_transcript_123124;GD_transcript_128437;GD_transcript_135130;GD_transcript_138075;GD_transcript_147121;GD_transcript_147563;GD_transcript_152587;GD_transcript_153001;GD_transcript_154841;GD_transcript_17372;GD_transcript_52517;GD_transcript_5675;GD_transcript_59139;GD_transcript_63696;GD_transcript_85374;GD_transcript_93596
GD_transcript_84414	GD_transcript_101521;GD_transcript_101534;GD_transcript_104340;GD_transcript_1051;GD_transcript_107755;GD_transcript_108207;GD_transcript_110654;GD_transcript_110854;GD_transcript_120584;GD_transcript_124970;GD_transcript_125578;GD_transcript_13524;GD_transcript_135776;GD_transcript_136390;GD_transcript_138406;GD_transcript_139536;GD_transcript_140747;GD_transcript_141851;GD_transcript_146054;GD_…
GD_transcript_146094	GD_transcript_103499;GD_transcript_106321;GD_transcript_110089;GD_transcript_126341;GD_transcript_128169;GD_transcript_130963;GD_transcript_137330;GD_transcript_137782;GD_transcript_138758;GD_transcript_139992;GD_transcript_141959;GD_transcript_146246;GD_transcript_150930;GD_transcript_21654;GD_transcript_22826;GD_transcript_46626;GD_transcript_50198;GD_transcript_52131;GD_transcript_53449;GD_tra…
GD_transcript_101538	GD_transcript_104111;GD_transcript_104975;GD_transcript_108428;GD_transcript_110054;GD_transcript_122355;GD_transcript_12635;GD_transcript_13561;GD_transcript_138320;GD_transcript_139368;GD_transcript_141943;GD_transcript_144341;GD_transcript_152931;GD_transcript_154585;GD_transcript_44218;GD_transcript_59229;GD_transcript_61267;GD_transcript_64537;GD_transcript_78779;GD_transcript_84947;GD_trans…
GD_transcript_38492	GD_transcript_103672;GD_transcript_107412;GD_transcript_114788;GD_transcript_115791;GD_transcript_118273;GD_transcript_123230;GD_transcript_123602;GD_transcript_133044;GD_transcript_134592;GD_transcript_138566;GD_transcript_143222;GD_transcript_145909;GD_transcript_149261;GD_transcript_16560;GD_transcript_18703;GD_transcript_44906;GD_transcript_53250;GD_transcript_6470;GD_transcript_70175;GD_tran…
GD_transcript_126040	GD_transcript_105736;GD_transcript_112065;GD_transcript_114636;GD_transcript_118121;GD_transcript_121415;GD_transcript_126721;GD_transcript_128885;GD_transcript_129533;GD_transcript_130387;GD_transcript_138800;GD_transcript_140104;GD_transcript_141206;GD_transcript_145553;GD_transcript_145652;GD_transcript_146921;GD_transcript_14721;GD_transcript_149543;GD_transcript_150191;GD_transcript_151974;G…
GD_transcript_130437	GD_transcript_103929;GD_transcript_113369;GD_transcript_113570;GD_transcript_115204;GD_transcript_116324;GD_transcript_117419;GD_transcript_124056;GD_transcript_126631;GD_transcript_126751;GD_transcript_127878;GD_transcript_128274;GD_transcript_128414;GD_transcript_131336;GD_transcript_135910;GD_transcript_135914;GD_transcript_139196;GD_transcript_139215;GD_transcript_144826;GD_transcript_145804;…
GD_transcript_118418	GD_transcript_136288;GD_transcript_17940;GD_transcript_58275;GD_transcript_73134;GD_transcript_85288
GD_transcript_61571	GD_transcript_100766;GD_transcript_107396;GD_transcript_10868;GD_transcript_109455;GD_transcript_110054;GD_transcript_111341;GD_transcript_114136;GD_transcript_117704;GD_transcript_142792;GD_transcript_17340;GD_transcript_229;GD_transcript_25130;GD_transcript_29123;GD_transcript_433;GD_transcript_49093;GD_transcript_57318;GD_transcript_6;GD_transcript_6075;GD_transcript_61763;GD_transcript_64044;…
GD_transcript_139060	GD_transcript_100866;GD_transcript_103220;GD_transcript_109112;GD_transcript_118885;GD_transcript_124268;GD_transcript_125390;GD_transcript_135163;GD_transcript_135697;GD_transcript_144899;GD_transcript_147751;GD_transcript_147921;GD_transcript_14864;GD_transcript_150053;GD_transcript_151460;GD_transcript_155416;GD_transcript_155495;GD_transcript_48184;GD_transcript_49055;GD_transcript_49385;GD_t…
GD_transcript_33795	GD_transcript_101872;GD_transcript_108473;GD_transcript_121134;GD_transcript_122452;GD_transcript_122538;GD_transcript_130798;GD_transcript_133680;GD_transcript_140692;GD_transcript_141123;GD_transcript_143809;GD_transcript_143900;GD_transcript_143958;GD_transcript_144597;GD_transcript_145902;GD_transcript_146136;GD_transcript_149117;GD_transcript_151626;GD_transcript_151932;GD_transcript_154042;…
GD_transcript_131043	GD_transcript_101185;GD_transcript_11503;GD_transcript_11627;GD_transcript_116664;GD_transcript_123665;GD_transcript_125367;GD_transcript_132059;GD_transcript_133517;GD_transcript_133707;GD_transcript_139910;GD_transcript_140092;GD_transcript_142651;GD_transcript_146102;GD_transcript_146511;GD_transcript_146632;GD_transcript_148100;GD_transcript_148165;GD_transcript_153831;GD_transcript_18516;GD_…
GD_transcript_81066	GD_transcript_106189;GD_transcript_107893;GD_transcript_108783;GD_transcript_115298;GD_transcript_118576;GD_transcript_120732;GD_transcript_121128;GD_transcript_122460;GD_transcript_122545;GD_transcript_123693;GD_transcript_124138;GD_transcript_129276;GD_transcript_130079;GD_transcript_139325;GD_transcript_141505;GD_transcript_143875;GD_transcript_144407;GD_transcript_3450;GD_transcript_5804;GD_t…
GD_transcript_106599	GD_transcript_111660;GD_transcript_131497;GD_transcript_142062;GD_transcript_147321;GD_transcript_4877;GD_transcript_64252;GD_transcript_89909;GD_transcript_97862
GD_transcript_26961	GD_transcript_10032;GD_transcript_10344;GD_transcript_10664;GD_transcript_109519;GD_transcript_11003;GD_transcript_11043;GD_transcript_11180;GD_transcript_115017;GD_transcript_118506;GD_transcript_11912;GD_transcript_120070;GD_transcript_131071;GD_transcript_146451;GD_transcript_150086;GD_transcript_151778;GD_transcript_153191;GD_transcript_2483;GD_transcript_3223;GD_transcript_3789;GD_transcript…
GD_transcript_148294	GD_transcript_57018;GD_transcript_83644
GD_transcript_47709	GD_transcript_103414;GD_transcript_110692;GD_transcript_120125;GD_transcript_127029;GD_transcript_127288;GD_transcript_137996;GD_transcript_142964;GD_transcript_15181;GD_transcript_3483;GD_transcript_46571;GD_transcript_601;GD_transcript_6141;GD_transcript_72922;GD_transcript_78411;GD_transcript_78469;GD_transcript_85251;GD_transcript_86030;GD_transcript_89434;GD_transcript_95644;GD_transcript_98…
GD_transcript_60037	GD_transcript_101397;GD_transcript_102179;GD_transcript_102421;GD_transcript_105942;GD_transcript_112807;GD_transcript_120125;GD_transcript_122608;GD_transcript_13137;GD_transcript_132801;GD_transcript_137280;GD_transcript_142120;GD_transcript_145375;GD_transcript_145797;GD_transcript_146102;GD_transcript_15141;GD_transcript_153339;GD_transcript_20979;GD_transcript_44245;GD_transcript_46293;GD_tr…
GD_transcript_136425	GD_transcript_100664;GD_transcript_107018;GD_transcript_110523;GD_transcript_112381;GD_transcript_112929;GD_transcript_118506;GD_transcript_121121;GD_transcript_123802;GD_transcript_126080;GD_transcript_126721;GD_transcript_128116;GD_transcript_131068;GD_transcript_134736;GD_transcript_140941;GD_transcript_142318;GD_transcript_14366;GD_transcript_147417;GD_transcript_150329;GD_transcript_17813;GD…
GD_transcript_86138	GD_transcript_100003;GD_transcript_101756;GD_transcript_102085;GD_transcript_102353;GD_transcript_115244;GD_transcript_131365;GD_transcript_139749;GD_transcript_142463;GD_transcript_144480;GD_transcript_149382;GD_transcript_153886;GD_transcript_154592;GD_transcript_342;GD_transcript_4026;GD_transcript_43738;GD_transcript_58401;GD_transcript_59919;GD_transcript_92226;GD_transcript_92287;GD_transcr…
GD_transcript_77078	GD_transcript_104564;GD_transcript_10488;GD_transcript_109846;GD_transcript_117128;GD_transcript_123123;GD_transcript_132305;GD_transcript_134310;GD_transcript_135663;GD_transcript_137007;GD_transcript_13721;GD_transcript_138066;GD_transcript_139135;GD_transcript_141477;GD_transcript_142390;GD_transcript_143271;GD_transcript_149244;GD_transcript_149580;GD_transcript_150898;GD_transcript_18818;GD_…
GD_transcript_49024	GD_transcript_10706;GD_transcript_128795;GD_transcript_131973;GD_transcript_138045;GD_transcript_141611;GD_transcript_151231;GD_transcript_15167;GD_transcript_16294;GD_transcript_49420;GD_transcript_57531;GD_transcript_5863;GD_transcript_66165;GD_transcript_68235;GD_transcript_73449;GD_transcript_74990;GD_transcript_88621;GD_transcript_91881;GD_transcript_96935
GD_transcript_6842	GD_transcript_103064;GD_transcript_104302;GD_transcript_115859;GD_transcript_128642;GD_transcript_135942;GD_transcript_139719;GD_transcript_140304;GD_transcript_140841;GD_transcript_145639;GD_transcript_147364;GD_transcript_15202;GD_transcript_154742;GD_transcript_155450;GD_transcript_156125;GD_transcript_16804;GD_transcript_43616;GD_transcript_46539;GD_transcript_51301;GD_transcript_56750;GD_tra…
GD_transcript_102146	GD_transcript_101278;GD_transcript_105;GD_transcript_114767;GD_transcript_116480;GD_transcript_120981;GD_transcript_139069;GD_transcript_76348;GD_transcript_79086;GD_transcript_83475;GD_transcript_83996;GD_transcript_86097
GD_transcript_45811	GD_transcript_112035;GD_transcript_114732;GD_transcript_1608;GD_transcript_21925;GD_transcript_46213;GD_transcript_59862;GD_transcript_69;GD_transcript_6993;GD_transcript_73998;GD_transcript_79964;GD_transcript_81758;GD_transcript_90355;GD_transcript_97753
GD_transcript_122032	GD_transcript_104270;GD_transcript_104811;GD_transcript_107116;GD_transcript_115389;GD_transcript_121202;GD_transcript_123805;GD_transcript_124471;GD_transcript_126207;GD_transcript_132666;GD_transcript_134448;GD_transcript_136168;GD_transcript_137432;GD_transcript_147863;GD_transcript_148425;GD_transcript_148547;GD_transcript_152666;GD_transcript_17827;GD_transcript_50020;GD_transcript_71536;GD_…
GD_transcript_140074	GD_transcript_108245;GD_transcript_111870;GD_transcript_114850;GD_transcript_116079;GD_transcript_116617;GD_transcript_123010;GD_transcript_123454;GD_transcript_126930;GD_transcript_128904;GD_transcript_129511;GD_transcript_130787;GD_transcript_133354;GD_transcript_135260;GD_transcript_13582;GD_transcript_137903;GD_transcript_138752;GD_transcript_141856;GD_transcript_144407;GD_transcript_151515;G…
GD_transcript_138864	GD_transcript_118878;GD_transcript_122434;GD_transcript_122568;GD_transcript_126732;GD_transcript_127073;GD_transcript_12746;GD_transcript_130368;GD_transcript_132252;GD_transcript_13238;GD_transcript_54023;GD_transcript_64679;GD_transcript_69063
GD_transcript_31770	GD_transcript_103101;GD_transcript_108528;GD_transcript_111709;GD_transcript_114700;GD_transcript_115367;GD_transcript_122624;GD_transcript_127284;GD_transcript_130685;GD_transcript_135626;GD_transcript_140040;GD_transcript_142447;GD_transcript_148253;GD_transcript_16276;GD_transcript_44692;GD_transcript_46922;GD_transcript_51797;GD_transcript_52269;GD_transcript_54347;GD_transcript_55416;GD_tran…
GD_transcript_123299	GD_transcript_101289;GD_transcript_109428;GD_transcript_110427;GD_transcript_111183;GD_transcript_113337;GD_transcript_114889;GD_transcript_115449;GD_transcript_122403;GD_transcript_129522;GD_transcript_137043;GD_transcript_137443;GD_transcript_138857;GD_transcript_144834;GD_transcript_147536;GD_transcript_150235;GD_transcript_150910;GD_transcript_152783;GD_transcript_3297;GD_transcript_59189;GD_…
GD_transcript_62428	GD_transcript_118946;GD_transcript_123567;GD_transcript_145437;GD_transcript_147608;GD_transcript_3495;GD_transcript_46563;GD_transcript_51111;GD_transcript_5787;GD_transcript_58145;GD_transcript_59104;GD_transcript_6072;GD_transcript_6505;GD_transcript_67662;GD_transcript_74262;GD_transcript_81116;GD_transcript_81663;GD_transcript_82900;GD_transcript_86681;GD_transcript_94886
GD_transcript_129314	GD_transcript_101251;GD_transcript_112490;GD_transcript_114661;GD_transcript_1152;GD_transcript_120148;GD_transcript_123296;GD_transcript_126553;GD_transcript_128888;GD_transcript_132608;GD_transcript_132999;GD_transcript_135193;GD_transcript_136063;GD_transcript_136575;GD_transcript_138857;GD_transcript_140790;GD_transcript_14121;GD_transcript_142704;GD_transcript_143338;GD_transcript_148956;GD_…
GD_transcript_63977	GD_transcript_112457;GD_transcript_114918;GD_transcript_123560;GD_transcript_151091;GD_transcript_151581;GD_transcript_17125;GD_transcript_19218;GD_transcript_1955;GD_transcript_46343;GD_transcript_51034;GD_transcript_75558;GD_transcript_85750;GD_transcript_92906;GD_transcript_97425
GD_transcript_151546	GD_transcript_103622;GD_transcript_10606;GD_transcript_107023;GD_transcript_110276;GD_transcript_113079;GD_transcript_114186;GD_transcript_11647;GD_transcript_117909;GD_transcript_119111;GD_transcript_122366;GD_transcript_124845;GD_transcript_128369;GD_transcript_129014;GD_transcript_129693;GD_transcript_130416;GD_transcript_137443;GD_transcript_138158;GD_transcript_138213;GD_transcript_138293;GD…
GD_transcript_147512	GD_transcript_101756;GD_transcript_103075;GD_transcript_108347;GD_transcript_116201;GD_transcript_121196;GD_transcript_124745;GD_transcript_133789;GD_transcript_135605;GD_transcript_141548;GD_transcript_149130;GD_transcript_154559;GD_transcript_155593;GD_transcript_44014;GD_transcript_44465;GD_transcript_44912;GD_transcript_46886;GD_transcript_51483;GD_transcript_5167;GD_transcript_57895;GD_trans…
GD_transcript_70435	GD_transcript_101706;GD_transcript_110389;GD_transcript_130921;GD_transcript_3014;GD_transcript_70376;GD_transcript_72921;GD_transcript_73858;GD_transcript_75177;GD_transcript_84646
GD_transcript_70291	GD_transcript_100296;GD_transcript_100762;GD_transcript_104622;GD_transcript_112371;GD_transcript_112426;GD_transcript_114620;GD_transcript_115085;GD_transcript_119087;GD_transcript_130697;GD_transcript_133828;GD_transcript_134763;GD_transcript_136997;GD_transcript_139110;GD_transcript_148866;GD_transcript_3208;GD_transcript_431;GD_transcript_43886;GD_transcript_44744;GD_transcript_49618;GD_trans…
GD_transcript_21302	GD_transcript_140094;GD_transcript_141028;GD_transcript_144799;GD_transcript_2121;GD_transcript_45582;GD_transcript_53624;GD_transcript_59820;GD_transcript_60532;GD_transcript_65383;GD_transcript_74184;GD_transcript_78360;GD_transcript_81680;GD_transcript_8504;GD_transcript_88977;GD_transcript_97732;GD_transcript_98876
GD_transcript_30469	GD_transcript_146557;GD_transcript_156812;GD_transcript_44669;GD_transcript_5439;GD_transcript_66754;GD_transcript_78774;GD_transcript_81990
GD_transcript_78187	GD_transcript_102056;GD_transcript_109645;GD_transcript_116220;GD_transcript_119528;GD_transcript_120625;GD_transcript_121123;GD_transcript_124187;GD_transcript_125491;GD_transcript_12564;GD_transcript_128888;GD_transcript_131214;GD_transcript_135090;GD_transcript_138604;GD_transcript_138846;GD_transcript_139187;GD_transcript_139419;GD_transcript_144312;GD_transcript_147146;GD_transcript_149458;G…
GD_transcript_76235	GD_transcript_106135;GD_transcript_128531;GD_transcript_133742;GD_transcript_135284;GD_transcript_142033;GD_transcript_146237;GD_transcript_152413;GD_transcript_15353;GD_transcript_49013;GD_transcript_49943;GD_transcript_64163;GD_transcript_79532;GD_transcript_87813;GD_transcript_95511
GD_transcript_141307	GD_transcript_10426;GD_transcript_11877;GD_transcript_12320;GD_transcript_145110;GD_transcript_14694;GD_transcript_26977;GD_transcript_49761;GD_transcript_55432;GD_transcript_57625;GD_transcript_57892;GD_transcript_61437;GD_transcript_63886;GD_transcript_65404;GD_transcript_6762;GD_transcript_7264;GD_transcript_72880;GD_transcript_75626;GD_transcript_81832;GD_transcript_85413;GD_transcript_87975
GD_transcript_88065	GD_transcript_103381;GD_transcript_108072;GD_transcript_117881;GD_transcript_124806;GD_transcript_135488;GD_transcript_13665;GD_transcript_13747;GD_transcript_150898;GD_transcript_154841;GD_transcript_46940;GD_transcript_51456;GD_transcript_59799;GD_transcript_73465;GD_transcript_7388;GD_transcript_76603
GD_transcript_116829	GD_transcript_104820;GD_transcript_1204;GD_transcript_139746;GD_transcript_145807;GD_transcript_1626;GD_transcript_2131;GD_transcript_2283;GD_transcript_45168;GD_transcript_53598;GD_transcript_92844;GD_transcript_95462
GD_transcript_45497	GD_transcript_110486;GD_transcript_111849;GD_transcript_112325;GD_transcript_125698;GD_transcript_131125;GD_transcript_133915;GD_transcript_136474;GD_transcript_140052;GD_transcript_140595;GD_transcript_149105;GD_transcript_153865;GD_transcript_154812;GD_transcript_155126;GD_transcript_45406;GD_transcript_60497;GD_transcript_62952;GD_transcript_64191;GD_transcript_70123;GD_transcript_70760;GD_tra…
GD_transcript_34880	GD_transcript_100618;GD_transcript_106549;GD_transcript_108071;GD_transcript_116117;GD_transcript_119814;GD_transcript_125801;GD_transcript_131544;GD_transcript_136313;GD_transcript_140082;GD_transcript_144720;GD_transcript_145794;GD_transcript_16239;GD_transcript_2511;GD_transcript_46630;GD_transcript_4809;GD_transcript_49677;GD_transcript_63057;GD_transcript_80357;GD_transcript_85623;GD_transcr…
GD_transcript_74208	GD_transcript_101842;GD_transcript_109897;GD_transcript_121254;GD_transcript_122172;GD_transcript_142607;GD_transcript_154700;GD_transcript_1843;GD_transcript_2644;GD_transcript_72248;GD_transcript_78485;GD_transcript_89544;GD_transcript_95130
GD_transcript_145261	GD_transcript_106213;GD_transcript_110538;GD_transcript_1119;GD_transcript_117613;GD_transcript_123250;GD_transcript_130259;GD_transcript_135824;GD_transcript_142944;GD_transcript_146402;GD_transcript_151276;GD_transcript_155964;GD_transcript_156083;GD_transcript_156140;GD_transcript_156858;GD_transcript_3561;GD_transcript_52853;GD_transcript_54332;GD_transcript_56293;GD_transcript_60561;GD_trans…
GD_transcript_96744	GD_transcript_103167;GD_transcript_108028;GD_transcript_109153;GD_transcript_111838;GD_transcript_113852;GD_transcript_118933;GD_transcript_120027;GD_transcript_122141;GD_transcript_122714;GD_transcript_129146;GD_transcript_131437;GD_transcript_133734;GD_transcript_1361;GD_transcript_141634;GD_transcript_142021;GD_transcript_142033;GD_transcript_145790;GD_transcript_147172;GD_transcript_147913;GD…
GD_transcript_85139	GD_transcript_103174;GD_transcript_106082;GD_transcript_10849;GD_transcript_111093;GD_transcript_11122;GD_transcript_112315;GD_transcript_114978;GD_transcript_116865;GD_transcript_120012;GD_transcript_120609;GD_transcript_121085;GD_transcript_125747;GD_transcript_141109;GD_transcript_147840;GD_transcript_151183;GD_transcript_152289;GD_transcript_153556;GD_transcript_155712;GD_transcript_63067;GD_…
GD_transcript_37187	GD_transcript_100887;GD_transcript_104141;GD_transcript_108009;GD_transcript_134797;GD_transcript_136200;GD_transcript_139326;GD_transcript_150267;GD_transcript_3988;GD_transcript_84979
GD_transcript_94223	GD_transcript_102481;GD_transcript_149056;GD_transcript_150422;GD_transcript_3878;GD_transcript_46443;GD_transcript_49007;GD_transcript_55713
GD_transcript_64902	GD_transcript_113936;GD_transcript_116967;GD_transcript_148365;GD_transcript_150616;GD_transcript_22260;GD_transcript_86390
GD_transcript_39502	GD_transcript_117800;GD_transcript_119515;GD_transcript_125324;GD_transcript_128129;GD_transcript_132909;GD_transcript_135646;GD_transcript_135985;GD_transcript_156858;GD_transcript_1786;GD_transcript_3368;GD_transcript_4262;GD_transcript_43189;GD_transcript_45246;GD_transcript_45985;GD_transcript_468;GD_transcript_60128;GD_transcript_61929;GD_transcript_71421;GD_transcript_72643;GD_transcript_74…
GD_transcript_156485	GD_transcript_111132;GD_transcript_121886;GD_transcript_124516;GD_transcript_125870;GD_transcript_126332;GD_transcript_130265;GD_transcript_132136;GD_transcript_132275;GD_transcript_134399;GD_transcript_135727;GD_transcript_136403;GD_transcript_142458;GD_transcript_146814;GD_transcript_15882;GD_transcript_4556;GD_transcript_46676;GD_transcript_49591;GD_transcript_50238;GD_transcript_53957;GD_tran…
GD_transcript_140216	GD_transcript_101799;GD_transcript_107034;GD_transcript_111729;GD_transcript_11346;GD_transcript_121466;GD_transcript_128842;GD_transcript_131609;GD_transcript_135187;GD_transcript_135809;GD_transcript_149406;GD_transcript_153339;GD_transcript_58420;GD_transcript_62485;GD_transcript_80495;GD_transcript_84593;GD_transcript_84976;GD_transcript_85302
GD_transcript_151781	GD_transcript_102695;GD_transcript_103584;GD_transcript_104107;GD_transcript_108546;GD_transcript_109923;GD_transcript_110636;GD_transcript_113024;GD_transcript_113166;GD_transcript_121300;GD_transcript_127273;GD_transcript_138232;GD_transcript_147468;GD_transcript_147670;GD_transcript_153773;GD_transcript_15697;GD_transcript_16321;GD_transcript_4121;GD_transcript_49284;GD_transcript_56134;GD_tra…
GD_transcript_126454	GD_transcript_105099;GD_transcript_113100;GD_transcript_115861;GD_transcript_115959;GD_transcript_117758;GD_transcript_122205;GD_transcript_124970;GD_transcript_126410;GD_transcript_127482;GD_transcript_130932;GD_transcript_131401;GD_transcript_136182;GD_transcript_140172;GD_transcript_144369;GD_transcript_144875;GD_transcript_146580;GD_transcript_147264;GD_transcript_45408;GD_transcript_51339;GD…
GD_transcript_88567	GD_transcript_105016;GD_transcript_107690;GD_transcript_108283;GD_transcript_11077;GD_transcript_113698;GD_transcript_117851;GD_transcript_118255;GD_transcript_135542;GD_transcript_139547;GD_transcript_147643;GD_transcript_153018;GD_transcript_156342;GD_transcript_19567;GD_transcript_57593;GD_transcript_7824;GD_transcript_82312;GD_transcript_82912;GD_transcript_89232;GD_transcript_90975;GD_transc…
GD_transcript_147117	GD_transcript_103181;GD_transcript_105662;GD_transcript_108730;GD_transcript_110323;GD_transcript_118537;GD_transcript_125305;GD_transcript_125679;GD_transcript_131113;GD_transcript_132112;GD_transcript_132547;GD_transcript_132620;GD_transcript_135964;GD_transcript_139680;GD_transcript_141171;GD_transcript_144533;GD_transcript_145951;GD_transcript_146432;GD_transcript_151859;GD_transcript_152176;…
GD_transcript_35647	GD_transcript_105621;GD_transcript_105736;GD_transcript_107455;GD_transcript_107761;GD_transcript_113343;GD_transcript_115614;GD_transcript_115943;GD_transcript_126080;GD_transcript_127178;GD_transcript_128671;GD_transcript_128885;GD_transcript_13072;GD_transcript_134736;GD_transcript_142588;GD_transcript_151908;GD_transcript_154560;GD_transcript_1592;GD_transcript_45239;GD_transcript_49684;GD_tr…
GD_transcript_92710	GD_transcript_115677;GD_transcript_115733;GD_transcript_1199;GD_transcript_139809;GD_transcript_140456;GD_transcript_147135;GD_transcript_155274;GD_transcript_1633;GD_transcript_45754;GD_transcript_54144;GD_transcript_5563;GD_transcript_6410;GD_transcript_6451
GD_transcript_62532	GD_transcript_118355;GD_transcript_11892;GD_transcript_12045;GD_transcript_147185;GD_transcript_147824;GD_transcript_148441;GD_transcript_149612;GD_transcript_3990;GD_transcript_48516;GD_transcript_49651;GD_transcript_57747;GD_transcript_58865;GD_transcript_73298;GD_transcript_78166;GD_transcript_82245;GD_transcript_85331;GD_transcript_85538
GD_transcript_29038	GD_transcript_104792;GD_transcript_108210;GD_transcript_113420;GD_transcript_115146;GD_transcript_115213;GD_transcript_115572;GD_transcript_115576;GD_transcript_118390;GD_transcript_124213;GD_transcript_126832;GD_transcript_127964;GD_transcript_128189;GD_transcript_128386;GD_transcript_131234;GD_transcript_134756;GD_transcript_135852;GD_transcript_136323;GD_transcript_138818;GD_transcript_142327;…
GD_transcript_88409	GD_transcript_102160;GD_transcript_108468;GD_transcript_109624;GD_transcript_122941;GD_transcript_127381;GD_transcript_129773;GD_transcript_130319;GD_transcript_132282;GD_transcript_135103;GD_transcript_139856;GD_transcript_140233;GD_transcript_141463;GD_transcript_142526;GD_transcript_144728;GD_transcript_145729;GD_transcript_146;GD_transcript_149484;GD_transcript_149758;GD_transcript_156848;GD_…
GD_transcript_55502	GD_transcript_101571;GD_transcript_144019;GD_transcript_148332;GD_transcript_249;GD_transcript_25;GD_transcript_49478;GD_transcript_51979;GD_transcript_70605;GD_transcript_83984;GD_transcript_97625;GD_transcript_99672;GD_transcript_9977
GD_transcript_97928	GD_transcript_102611;GD_transcript_104507;GD_transcript_106294;GD_transcript_112731;GD_transcript_117435;GD_transcript_119241;GD_transcript_120646;GD_transcript_131963;GD_transcript_132267;GD_transcript_1375;GD_transcript_151349;GD_transcript_230;GD_transcript_3344;GD_transcript_44099;GD_transcript_453;GD_transcript_5511;GD_transcript_58435;GD_transcript_5905;GD_transcript_60126;GD_transcript_611…
GD_transcript_101694	GD_transcript_101127;GD_transcript_104944;GD_transcript_107439;GD_transcript_112799;GD_transcript_116736;GD_transcript_117011;GD_transcript_121315;GD_transcript_129008;GD_transcript_130672;GD_transcript_1355;GD_transcript_143965;GD_transcript_145422;GD_transcript_150975;GD_transcript_152267;GD_transcript_17772;GD_transcript_20639;GD_transcript_45171;GD_transcript_48742;GD_transcript_49448;GD_tran…
GD_transcript_94328	GD_transcript_111234;GD_transcript_113576;GD_transcript_119723;GD_transcript_122278;GD_transcript_124881;GD_transcript_125164;GD_transcript_128189;GD_transcript_129087;GD_transcript_129485;GD_transcript_129903;GD_transcript_132515;GD_transcript_134526;GD_transcript_135948;GD_transcript_139834;GD_transcript_142714;GD_transcript_142775;GD_transcript_144037;GD_transcript_144501;GD_transcript_144809;…
GD_transcript_41108	GD_transcript_103174;GD_transcript_108818;GD_transcript_136589;GD_transcript_140477;GD_transcript_142496;GD_transcript_143495;GD_transcript_152885;GD_transcript_154700;GD_transcript_82265;GD_transcript_89544
GD_transcript_124444	GD_transcript_110440;GD_transcript_115021;GD_transcript_140932;GD_transcript_150904;GD_transcript_152492;GD_transcript_43386;GD_transcript_43865;GD_transcript_46960;GD_transcript_58535;GD_transcript_61999;GD_transcript_740;GD_transcript_74784;GD_transcript_75394;GD_transcript_79601;GD_transcript_8180;GD_transcript_84908
GD_transcript_39442	GD_transcript_101617;GD_transcript_133128;GD_transcript_146489;GD_transcript_151632;GD_transcript_156170;GD_transcript_72502;GD_transcript_83478;GD_transcript_86521;GD_transcript_87541
GD_transcript_124264	GD_transcript_10732;GD_transcript_129370;GD_transcript_4285;GD_transcript_67008;GD_transcript_75998;GD_transcript_77734;GD_transcript_8568;GD_transcript_86423
GD_transcript_45924	GD_transcript_108724;GD_transcript_117561;GD_transcript_123770;GD_transcript_124832;GD_transcript_145203;GD_transcript_4257;GD_transcript_71369;GD_transcript_72368;GD_transcript_75260;GD_transcript_76480;GD_transcript_91361
GD_transcript_67005	GD_transcript_10161;GD_transcript_10244;GD_transcript_102667;GD_transcript_107819;GD_transcript_110;GD_transcript_112318;GD_transcript_115021;GD_transcript_117005;GD_transcript_120987;GD_transcript_127483;GD_transcript_129624;GD_transcript_130981;GD_transcript_131479;GD_transcript_132601;GD_transcript_138701;GD_transcript_138931;GD_transcript_144882;GD_transcript_145253;GD_transcript_149616;GD_tr…
GD_transcript_39399	GD_transcript_105686;GD_transcript_129838;GD_transcript_133864;GD_transcript_133997;GD_transcript_136432;GD_transcript_154129;GD_transcript_47884;GD_transcript_73455;GD_transcript_80608;GD_transcript_85224
GD_transcript_94436	GD_transcript_109318;GD_transcript_1209;GD_transcript_1212;GD_transcript_122052;GD_transcript_144533;GD_transcript_147576;GD_transcript_148428;GD_transcript_148818;GD_transcript_47563;GD_transcript_51566;GD_transcript_69561;GD_transcript_78705;GD_transcript_79781;GD_transcript_85714;GD_transcript_86902;GD_transcript_91128;GD_transcript_93042;GD_transcript_9313;GD_transcript_93498
GD_transcript_130135	GD_transcript_101872;GD_transcript_112411;GD_transcript_113254;GD_transcript_117183;GD_transcript_120620;GD_transcript_138096;GD_transcript_140208;GD_transcript_140926;GD_transcript_145635;GD_transcript_148575;GD_transcript_153913;GD_transcript_56338;GD_transcript_56420;GD_transcript_66774;GD_transcript_66823;GD_transcript_7047;GD_transcript_7273;GD_transcript_73380;GD_transcript_84721
GD_transcript_40625	GD_transcript_114221;GD_transcript_147121;GD_transcript_63083;GD_transcript_64304;GD_transcript_72862;GD_transcript_76895;GD_transcript_85058;GD_transcript_87367;GD_transcript_89812;GD_transcript_9223;GD_transcript_93482
GD_transcript_152595	GD_transcript_102839;GD_transcript_106122;GD_transcript_106571;GD_transcript_112076;GD_transcript_113419;GD_transcript_126596;GD_transcript_127008;GD_transcript_128407;GD_transcript_128671;GD_transcript_130048;GD_transcript_130329;GD_transcript_132087;GD_transcript_137635;GD_transcript_146882;GD_transcript_148956;GD_transcript_150207;GD_transcript_151198;GD_transcript_151383;GD_transcript_152310;…
GD_transcript_46173	GD_transcript_104005;GD_transcript_10781;GD_transcript_110797;GD_transcript_113697;GD_transcript_115431;GD_transcript_118692;GD_transcript_118894;GD_transcript_119676;GD_transcript_120708;GD_transcript_124741;GD_transcript_132298;GD_transcript_133517;GD_transcript_135996;GD_transcript_137719;GD_transcript_149512;GD_transcript_151700;GD_transcript_1750;GD_transcript_3875;GD_transcript_52943;GD_tra…
GD_transcript_154912	GD_transcript_104319;GD_transcript_114117;GD_transcript_119934;GD_transcript_121064;GD_transcript_126190;GD_transcript_145783;GD_transcript_148100;GD_transcript_149534;GD_transcript_4362;GD_transcript_53028;GD_transcript_74000;GD_transcript_81732;GD_transcript_87475
GD_transcript_152866	GD_transcript_10061;GD_transcript_100661;GD_transcript_11141;GD_transcript_112188;GD_transcript_112824;GD_transcript_114072;GD_transcript_115512;GD_transcript_121949;GD_transcript_124180;GD_transcript_124975;GD_transcript_134452;GD_transcript_135803;GD_transcript_145135;GD_transcript_14861;GD_transcript_149349;GD_transcript_151501;GD_transcript_153339;GD_transcript_154289;GD_transcript_156735;GD_…
GD_transcript_56092	GD_transcript_104035;GD_transcript_104094;GD_transcript_111383;GD_transcript_114529;GD_transcript_115624;GD_transcript_120509;GD_transcript_124066;GD_transcript_127412;GD_transcript_129124;GD_transcript_130072;GD_transcript_138934;GD_transcript_139577;GD_transcript_148571;GD_transcript_153802;GD_transcript_25389;GD_transcript_293;GD_transcript_401;GD_transcript_4697;GD_transcript_49323;GD_transcr…
GD_transcript_68663	GD_transcript_110662;GD_transcript_111205;GD_transcript_115526;GD_transcript_116704;GD_transcript_120459;GD_transcript_128302;GD_transcript_137324;GD_transcript_138092;GD_transcript_145992;GD_transcript_146950;GD_transcript_147320;GD_transcript_156702;GD_transcript_156862;GD_transcript_50977;GD_transcript_52892;GD_transcript_53334;GD_transcript_54016;GD_transcript_54770;GD_transcript_56755;GD_tra…
GD_transcript_131655	GD_transcript_109397;GD_transcript_114000;GD_transcript_117499;GD_transcript_120073;GD_transcript_130299;GD_transcript_145535;GD_transcript_147253;GD_transcript_149235;GD_transcript_3369;GD_transcript_3499;GD_transcript_60774;GD_transcript_60871;GD_transcript_68476;GD_transcript_73957;GD_transcript_83508;GD_transcript_837;GD_transcript_85113;GD_transcript_89105;GD_transcript_96679;GD_transcript_9…
GD_transcript_103527	GD_transcript_100975;GD_transcript_101713;GD_transcript_103199;GD_transcript_104375;GD_transcript_104645;GD_transcript_111473;GD_transcript_111593;GD_transcript_113576;GD_transcript_116590;GD_transcript_121212;GD_transcript_124587;GD_transcript_130299;GD_transcript_131966;GD_transcript_131996;GD_transcript_132252;GD_transcript_136229;GD_transcript_137943;GD_transcript_139630;GD_transcript_142214;…
GD_transcript_112299	GD_transcript_100311;GD_transcript_110240;GD_transcript_114593;GD_transcript_121955;GD_transcript_122538;GD_transcript_123249;GD_transcript_123388;GD_transcript_129396;GD_transcript_132515;GD_transcript_134216;GD_transcript_135712;GD_transcript_142220;GD_transcript_145830;GD_transcript_145912;GD_transcript_152770;GD_transcript_15295;GD_transcript_2096;GD_transcript_2356;GD_transcript_60470;GD_tra…
GD_transcript_135303	GD_transcript_153273;GD_transcript_75383
GD_transcript_41649	GD_transcript_121419;GD_transcript_155863;GD_transcript_48586;GD_transcript_57580;GD_transcript_73147
GD_transcript_65986	GD_transcript_112734;GD_transcript_117379;GD_transcript_126759;GD_transcript_133705;GD_transcript_150407;GD_transcript_45499;GD_transcript_46435;GD_transcript_5237;GD_transcript_56648;GD_transcript_65784;GD_transcript_66476;GD_transcript_72076;GD_transcript_78885
GD_transcript_132845	GD_transcript_102589;GD_transcript_103024;GD_transcript_104073;GD_transcript_104400;GD_transcript_106612;GD_transcript_108787;GD_transcript_115361;GD_transcript_118565;GD_transcript_123808;GD_transcript_127575;GD_transcript_132218;GD_transcript_132291;GD_transcript_135923;GD_transcript_136169;GD_transcript_141692;GD_transcript_142676;GD_transcript_14592;GD_transcript_151840;GD_transcript_155135;G…
GD_transcript_120999	GD_transcript_100936;GD_transcript_105253;GD_transcript_118360;GD_transcript_124087;GD_transcript_124330;GD_transcript_135415;GD_transcript_2895;GD_transcript_47280;GD_transcript_47734;GD_transcript_54591;GD_transcript_58621;GD_transcript_59484;GD_transcript_61925;GD_transcript_81312;GD_transcript_8367;GD_transcript_91920
GD_transcript_100978	GD_transcript_115157;GD_transcript_125766;GD_transcript_146200;GD_transcript_43278;GD_transcript_82162
GD_transcript_154808	GD_transcript_105105;GD_transcript_114126;GD_transcript_114918;GD_transcript_116291;GD_transcript_116557;GD_transcript_122532;GD_transcript_123560;GD_transcript_126333;GD_transcript_131068;GD_transcript_132794;GD_transcript_136541;GD_transcript_155360;GD_transcript_157013;GD_transcript_1955;GD_transcript_2414;GD_transcript_45653;GD_transcript_48244;GD_transcript_52739;GD_transcript_71789;GD_trans…
GD_transcript_112693	GD_transcript_10088;GD_transcript_101033;GD_transcript_101150;GD_transcript_101682;GD_transcript_104572;GD_transcript_107187;GD_transcript_116942;GD_transcript_127937;GD_transcript_128749;GD_transcript_133350;GD_transcript_135260;GD_transcript_136766;GD_transcript_138752;GD_transcript_138755;GD_transcript_141356;GD_transcript_141552;GD_transcript_149055;GD_transcript_149421;GD_transcript_150061;G…
GD_transcript_50450	GD_transcript_10839;GD_transcript_114125;GD_transcript_114449;GD_transcript_122688;GD_transcript_122958;GD_transcript_128989;GD_transcript_129203;GD_transcript_142779;GD_transcript_144419;GD_transcript_25535;GD_transcript_46007;GD_transcript_51051;GD_transcript_55280;GD_transcript_65390;GD_transcript_87300
GD_transcript_140372	GD_transcript_102181;GD_transcript_103591;GD_transcript_104777;GD_transcript_106794;GD_transcript_108569;GD_transcript_111143;GD_transcript_113493;GD_transcript_117496;GD_transcript_11920;GD_transcript_122393;GD_transcript_122880;GD_transcript_124566;GD_transcript_125000;GD_transcript_125275;GD_transcript_126511;GD_transcript_127607;GD_transcript_131558;GD_transcript_131723;GD_transcript_136856;G…
GD_transcript_112199	GD_transcript_102592;GD_transcript_105103;GD_transcript_106776;GD_transcript_107281;GD_transcript_108547;GD_transcript_109099;GD_transcript_111197;GD_transcript_114655;GD_transcript_125560;GD_transcript_127137;GD_transcript_128889;GD_transcript_129031;GD_transcript_136204;GD_transcript_137009;GD_transcript_138769;GD_transcript_141087;GD_transcript_142377;GD_transcript_19872;GD_transcript_50068;GD…
GD_transcript_76547	GD_transcript_100015;GD_transcript_101798;GD_transcript_117544;GD_transcript_123802;GD_transcript_125403;GD_transcript_130642;GD_transcript_131101;GD_transcript_135187;GD_transcript_135617;GD_transcript_138143;GD_transcript_138940;GD_transcript_139407;GD_transcript_139804;GD_transcript_141327;GD_transcript_145199;GD_transcript_147750;GD_transcript_150367;GD_transcript_150820;GD_transcript_151794;…
GD_transcript_130163	GD_transcript_105412;GD_transcript_107655;GD_transcript_115562;GD_transcript_124321;GD_transcript_131479;GD_transcript_133680;GD_transcript_143805;GD_transcript_1482;GD_transcript_3117;GD_transcript_3425;GD_transcript_3499;GD_transcript_4315;GD_transcript_63304;GD_transcript_697;GD_transcript_82646;GD_transcript_83492;GD_transcript_89130;GD_transcript_89648;GD_transcript_90490;GD_transcript_97633
GD_transcript_57707	GD_transcript_110925;GD_transcript_119265;GD_transcript_124832;GD_transcript_133772;GD_transcript_140538;GD_transcript_2435;GD_transcript_50941;GD_transcript_68652;GD_transcript_73042;GD_transcript_82541;GD_transcript_94712
GD_transcript_77591	GD_transcript_100755;GD_transcript_107703;GD_transcript_109754;GD_transcript_110131;GD_transcript_110150;GD_transcript_115431;GD_transcript_122173;GD_transcript_122286;GD_transcript_122299;GD_transcript_12487;GD_transcript_1253;GD_transcript_125470;GD_transcript_125870;GD_transcript_130121;GD_transcript_135558;GD_transcript_136525;GD_transcript_13836;GD_transcript_139789;GD_transcript_144533;GD_t…
GD_transcript_144408	GD_transcript_107536;GD_transcript_110384;GD_transcript_112680;GD_transcript_112681;GD_transcript_116105;GD_transcript_123179;GD_transcript_123511;GD_transcript_134446;GD_transcript_138735;GD_transcript_141859;GD_transcript_141860;GD_transcript_147760;GD_transcript_16268;GD_transcript_16666;GD_transcript_65987;GD_transcript_70160;GD_transcript_82115;GD_transcript_95126
GD_transcript_108654	GD_transcript_101258;GD_transcript_103305;GD_transcript_103837;GD_transcript_105428;GD_transcript_105725;GD_transcript_113490;GD_transcript_115147;GD_transcript_117911;GD_transcript_120877;GD_transcript_127235;GD_transcript_128625;GD_transcript_132786;GD_transcript_132974;GD_transcript_137280;GD_transcript_139712;GD_transcript_144612;GD_transcript_151321;GD_transcript_155351;GD_transcript_24486;G…
GD_transcript_40094	GD_transcript_106285;GD_transcript_113869;GD_transcript_120697;GD_transcript_129320;GD_transcript_129486;GD_transcript_129997;GD_transcript_134928;GD_transcript_139124;GD_transcript_144932;GD_transcript_2799;GD_transcript_45627;GD_transcript_59964;GD_transcript_60494;GD_transcript_63170;GD_transcript_63986;GD_transcript_68314;GD_transcript_81736;GD_transcript_81928;GD_transcript_8750;GD_transcrip…
GD_transcript_74802	GD_transcript_110289;GD_transcript_113303;GD_transcript_113906;GD_transcript_113943;GD_transcript_117036;GD_transcript_124509;GD_transcript_124646;GD_transcript_126867;GD_transcript_129995;GD_transcript_132228;GD_transcript_133143;GD_transcript_137996;GD_transcript_142390;GD_transcript_145253;GD_transcript_145372;GD_transcript_148242;GD_transcript_154904;GD_transcript_45605;GD_transcript_62780;GD…
GD_transcript_116616	GD_transcript_105254;GD_transcript_132202;GD_transcript_138599;GD_transcript_143313;GD_transcript_149466;GD_transcript_149507;GD_transcript_151581;GD_transcript_153875;GD_transcript_19229;GD_transcript_22556;GD_transcript_25133;GD_transcript_25836;GD_transcript_43472;GD_transcript_4445;GD_transcript_51674;GD_transcript_60689;GD_transcript_63626;GD_transcript_68389;GD_transcript_6930;GD_transcript…
GD_transcript_109437	GD_transcript_103387;GD_transcript_122709;GD_transcript_260;GD_transcript_2697;GD_transcript_2800;GD_transcript_57829;GD_transcript_99336
GD_transcript_143998	GD_transcript_109107;GD_transcript_109210;GD_transcript_109483;GD_transcript_114854;GD_transcript_119633;GD_transcript_121120;GD_transcript_126810;GD_transcript_129531;GD_transcript_129575;GD_transcript_131764;GD_transcript_136596;GD_transcript_138213;GD_transcript_141014;GD_transcript_144934;GD_transcript_150680;GD_transcript_155758;GD_transcript_156080;GD_transcript_156863;GD_transcript_156974;…
GD_transcript_148316	GD_transcript_108295;GD_transcript_120864;GD_transcript_127241;GD_transcript_131473;GD_transcript_148458;GD_transcript_3644;GD_transcript_3730;GD_transcript_44764;GD_transcript_53739;GD_transcript_60064;GD_transcript_62940;GD_transcript_62954;GD_transcript_81224;GD_transcript_84886;GD_transcript_85192;GD_transcript_91089;GD_transcript_95492
GD_transcript_110827	GD_transcript_107121;GD_transcript_112007;GD_transcript_113308;GD_transcript_115402;GD_transcript_116377;GD_transcript_119592;GD_transcript_130428;GD_transcript_131731;GD_transcript_137509;GD_transcript_137992;GD_transcript_139670;GD_transcript_142714;GD_transcript_152624;GD_transcript_254;GD_transcript_50156;GD_transcript_50509;GD_transcript_5419;GD_transcript_57549;GD_transcript_60492;GD_transc…
GD_transcript_139597	GD_transcript_105803;GD_transcript_108049;GD_transcript_110400;GD_transcript_11979;GD_transcript_120498;GD_transcript_129008;GD_transcript_136203;GD_transcript_137055;GD_transcript_137949;GD_transcript_138735;GD_transcript_13964;GD_transcript_141547;GD_transcript_141981;GD_transcript_143553;GD_transcript_152533;GD_transcript_43585;GD_transcript_48513;GD_transcript_49275;GD_transcript_54178;GD_tra…
GD_transcript_151684	GD_transcript_108210;GD_transcript_110466;GD_transcript_115146;GD_transcript_121641;GD_transcript_123250;GD_transcript_125253;GD_transcript_128386;GD_transcript_128541;GD_transcript_132432;GD_transcript_135852;GD_transcript_136641;GD_transcript_137987;GD_transcript_146662;GD_transcript_155933;GD_transcript_17068;GD_transcript_24086;GD_transcript_27951;GD_transcript_3873;GD_transcript_46803;GD_tra…
GD_transcript_25278	GD_transcript_103562;GD_transcript_105543;GD_transcript_118671;GD_transcript_126024;GD_transcript_134027;GD_transcript_142129;GD_transcript_146144;GD_transcript_4931;GD_transcript_50930;GD_transcript_6605;GD_transcript_72239;GD_transcript_78820;GD_transcript_89491;GD_transcript_94486;GD_transcript_95628
GD_transcript_58989	GD_transcript_108043;GD_transcript_110873;GD_transcript_117178;GD_transcript_121134;GD_transcript_129935;GD_transcript_132891;GD_transcript_135138;GD_transcript_135390;GD_transcript_145754;GD_transcript_146111;GD_transcript_146136;GD_transcript_150830;GD_transcript_150946;GD_transcript_152254;GD_transcript_153363;GD_transcript_16853;GD_transcript_43106;GD_transcript_46318;GD_transcript_46708;GD_t…
GD_transcript_140604	GD_transcript_116600;GD_transcript_15467;GD_transcript_18632;GD_transcript_45711;GD_transcript_80138
GD_transcript_133129	GD_transcript_104772;GD_transcript_104917;GD_transcript_107831;GD_transcript_110437;GD_transcript_116377;GD_transcript_117280;GD_transcript_122261;GD_transcript_123123;GD_transcript_125842;GD_transcript_131731;GD_transcript_13225;GD_transcript_138101;GD_transcript_148451;GD_transcript_153914;GD_transcript_154776;GD_transcript_2268;GD_transcript_55341;GD_transcript_57709;GD_transcript_60990;GD_tra…
GD_transcript_138591	GD_transcript_100;GD_transcript_10784;GD_transcript_111793;GD_transcript_114193;GD_transcript_116039;GD_transcript_128006;GD_transcript_136586;GD_transcript_141474;GD_transcript_151622;GD_transcript_151707;GD_transcript_151840;GD_transcript_154760;GD_transcript_155242;GD_transcript_155782;GD_transcript_23099;GD_transcript_24562;GD_transcript_3365;GD_transcript_43492;GD_transcript_57562;GD_transcr…
GD_transcript_31119	GD_transcript_100062;GD_transcript_104182;GD_transcript_110976;GD_transcript_115890;GD_transcript_122258;GD_transcript_123514;GD_transcript_123774;GD_transcript_124988;GD_transcript_127551;GD_transcript_129523;GD_transcript_132148;GD_transcript_136200;GD_transcript_139326;GD_transcript_150265;GD_transcript_151539;GD_transcript_155132;GD_transcript_16631;GD_transcript_376;GD_transcript_3988;GD_tra…
GD_transcript_111884	GD_transcript_107131;GD_transcript_107755;GD_transcript_111132;GD_transcript_114849;GD_transcript_140646;GD_transcript_141505;GD_transcript_145749;GD_transcript_46213;GD_transcript_46581;GD_transcript_52200;GD_transcript_55106;GD_transcript_64276;GD_transcript_69;GD_transcript_85671;GD_transcript_97267;GD_transcript_97753
GD_transcript_60100	GD_transcript_102107;GD_transcript_116377;GD_transcript_117346;GD_transcript_120388;GD_transcript_122270;GD_transcript_131731;GD_transcript_140009;GD_transcript_142172;GD_transcript_143425;GD_transcript_145789;GD_transcript_1468;GD_transcript_147348;GD_transcript_1490;GD_transcript_152519;GD_transcript_157043;GD_transcript_19359;GD_transcript_57;GD_transcript_57549;GD_transcript_60990;GD_transcri…
GD_transcript_92560	GD_transcript_73478;GD_transcript_82485;GD_transcript_8722;GD_transcript_94618
GD_transcript_84122	GD_transcript_10408;GD_transcript_117465;GD_transcript_122502;GD_transcript_124816;GD_transcript_126101;GD_transcript_129374;GD_transcript_133295;GD_transcript_134967;GD_transcript_13682;GD_transcript_138806;GD_transcript_139277;GD_transcript_139297;GD_transcript_141394;GD_transcript_146146;GD_transcript_148571;GD_transcript_152663;GD_transcript_152772;GD_transcript_152783;GD_transcript_153416;GD…
GD_transcript_35081	GD_transcript_102400;GD_transcript_104205;GD_transcript_105141;GD_transcript_107576;GD_transcript_111042;GD_transcript_114719;GD_transcript_119290;GD_transcript_120582;GD_transcript_121067;GD_transcript_123810;GD_transcript_133561;GD_transcript_137071;GD_transcript_140423;GD_transcript_14442;GD_transcript_145591;GD_transcript_145741;GD_transcript_149756;GD_transcript_150006;GD_transcript_150825;G…
GD_transcript_126532	GD_transcript_109843;GD_transcript_51534;GD_transcript_53057;GD_transcript_53126;GD_transcript_62404;GD_transcript_75217;GD_transcript_79374;GD_transcript_79699;GD_transcript_84107
GD_transcript_142967	GD_transcript_100452;GD_transcript_113597;GD_transcript_119315;GD_transcript_119527;GD_transcript_120763;GD_transcript_124178;GD_transcript_124263;GD_transcript_130213;GD_transcript_131394;GD_transcript_133994;GD_transcript_137538;GD_transcript_146697;GD_transcript_148148;GD_transcript_152562;GD_transcript_154195;GD_transcript_17213;GD_transcript_55938;GD_transcript_57273;GD_transcript_64289;GD_t…
GD_transcript_56121	GD_transcript_104121;GD_transcript_105128;GD_transcript_106165;GD_transcript_106634;GD_transcript_112488;GD_transcript_112641;GD_transcript_117325;GD_transcript_118970;GD_transcript_121025;GD_transcript_121403;GD_transcript_130279;GD_transcript_135655;GD_transcript_138048;GD_transcript_138365;GD_transcript_138965;GD_transcript_143881;GD_transcript_143958;GD_transcript_145;GD_transcript_146497;GD_…
GD_transcript_45522	GD_transcript_100322;GD_transcript_114633;GD_transcript_12325;GD_transcript_123593;GD_transcript_128495;GD_transcript_137009;GD_transcript_141037;GD_transcript_141539;GD_transcript_142377;GD_transcript_146580;GD_transcript_151358;GD_transcript_157058;GD_transcript_3683;GD_transcript_47328;GD_transcript_57507;GD_transcript_63206;GD_transcript_65156;GD_transcript_65906;GD_transcript_7407
GD_transcript_155635	GD_transcript_113348;GD_transcript_117591;GD_transcript_121212;GD_transcript_122066;GD_transcript_123546;GD_transcript_131636;GD_transcript_137581;GD_transcript_138596;GD_transcript_139604;GD_transcript_139846;GD_transcript_141678;GD_transcript_146490;GD_transcript_147489;GD_transcript_149236;GD_transcript_149671;GD_transcript_152232;GD_transcript_152596;GD_transcript_152807;GD_transcript_2493;GD…
GD_transcript_117347	GD_transcript_101529;GD_transcript_112913;GD_transcript_114950;GD_transcript_115857;GD_transcript_116791;GD_transcript_123627;GD_transcript_123961;GD_transcript_124098;GD_transcript_132331;GD_transcript_137550;GD_transcript_139239;GD_transcript_148643;GD_transcript_150396;GD_transcript_151155;GD_transcript_151334;GD_transcript_155997;GD_transcript_44011;GD_transcript_44213;GD_transcript_4435;GD_t…
GD_transcript_51592	GD_transcript_101457;GD_transcript_105087;GD_transcript_107757;GD_transcript_112194;GD_transcript_130674;GD_transcript_138600;GD_transcript_142092;GD_transcript_146734;GD_transcript_150523;GD_transcript_151593;GD_transcript_152683;GD_transcript_153705;GD_transcript_154577;GD_transcript_155379;GD_transcript_4087;GD_transcript_50306;GD_transcript_5547;GD_transcript_62656;GD_transcript_68505;GD_tran…
GD_transcript_96656	GD_transcript_10867;GD_transcript_126724;GD_transcript_128016;GD_transcript_128405;GD_transcript_141786;GD_transcript_149671;GD_transcript_152596;GD_transcript_20108;GD_transcript_63161;GD_transcript_68377;GD_transcript_92058
GD_transcript_80384	GD_transcript_105635;GD_transcript_106140;GD_transcript_107763;GD_transcript_109987;GD_transcript_110458;GD_transcript_110472;GD_transcript_110769;GD_transcript_122447;GD_transcript_12405;GD_transcript_124860;GD_transcript_126360;GD_transcript_129155;GD_transcript_130697;GD_transcript_131125;GD_transcript_134499;GD_transcript_134640;GD_transcript_140197;GD_transcript_141004;GD_transcript_143456;G…
GD_transcript_83970	GD_transcript_101645;GD_transcript_109482;GD_transcript_111207;GD_transcript_113912;GD_transcript_124934;GD_transcript_126667;GD_transcript_129805;GD_transcript_130673;GD_transcript_133557;GD_transcript_146776;GD_transcript_148269;GD_transcript_148956;GD_transcript_151393;GD_transcript_153552;GD_transcript_154403;GD_transcript_154672;GD_transcript_17253;GD_transcript_45791;GD_transcript_56814;GD_…
GD_transcript_131682	GD_transcript_44473;GD_transcript_65559;GD_transcript_77196
GD_transcript_66041	GD_transcript_100010;GD_transcript_103831;GD_transcript_105773;GD_transcript_113894;GD_transcript_116640;GD_transcript_125971;GD_transcript_129389;GD_transcript_134945;GD_transcript_146412;GD_transcript_149452;GD_transcript_153103;GD_transcript_155517;GD_transcript_46929;GD_transcript_4843;GD_transcript_55921;GD_transcript_57927;GD_transcript_70075;GD_transcript_86172;GD_transcript_86944;GD_trans…
GD_transcript_111109	GD_transcript_135418;GD_transcript_138944;GD_transcript_152636;GD_transcript_154433;GD_transcript_2940;GD_transcript_70173
GD_transcript_136640	GD_transcript_63657;GD_transcript_91716
GD_transcript_78365	GD_transcript_101929;GD_transcript_115415;GD_transcript_121354;GD_transcript_130527;GD_transcript_135971;GD_transcript_142773;GD_transcript_144758;GD_transcript_145806;GD_transcript_18951;GD_transcript_47084;GD_transcript_4809;GD_transcript_4921;GD_transcript_49903;GD_transcript_68754;GD_transcript_73936;GD_transcript_73964;GD_transcript_75896;GD_transcript_76332;GD_transcript_79263;GD_transcript…
GD_transcript_41531	GD_transcript_117204;GD_transcript_123017;GD_transcript_129629;GD_transcript_148652;GD_transcript_152344;GD_transcript_54294;GD_transcript_78406;GD_transcript_90204
GD_transcript_137679	GD_transcript_110797;GD_transcript_129051;GD_transcript_132298;GD_transcript_146593;GD_transcript_149514;GD_transcript_156735;GD_transcript_16939;GD_transcript_18783;GD_transcript_20334;GD_transcript_21427;GD_transcript_22020;GD_transcript_48451;GD_transcript_50417;GD_transcript_52943;GD_transcript_58280;GD_transcript_58288;GD_transcript_75485;GD_transcript_90469;GD_transcript_99198
GD_transcript_40061	GD_transcript_105149;GD_transcript_105942;GD_transcript_106689;GD_transcript_107192;GD_transcript_108925;GD_transcript_113196;GD_transcript_116542;GD_transcript_116912;GD_transcript_119564;GD_transcript_121110;GD_transcript_123425;GD_transcript_125488;GD_transcript_136762;GD_transcript_141184;GD_transcript_147747;GD_transcript_152176;GD_transcript_155769;GD_transcript_30878;GD_transcript_44498;GD…
GD_transcript_103694	GD_transcript_107960;GD_transcript_110455;GD_transcript_110851;GD_transcript_113409;GD_transcript_115411;GD_transcript_119363;GD_transcript_1309;GD_transcript_138842;GD_transcript_139213;GD_transcript_150;GD_transcript_1694;GD_transcript_24979;GD_transcript_43287;GD_transcript_4505;GD_transcript_46783;GD_transcript_51792;GD_transcript_53395;GD_transcript_57802;GD_transcript_61336;GD_transcript_61…
GD_transcript_34328	GD_transcript_101589;GD_transcript_101708;GD_transcript_101982;GD_transcript_106427;GD_transcript_109443;GD_transcript_113989;GD_transcript_115503;GD_transcript_116273;GD_transcript_121103;GD_transcript_123518;GD_transcript_126717;GD_transcript_134384;GD_transcript_142729;GD_transcript_150265;GD_transcript_151992;GD_transcript_2814;GD_transcript_52683;GD_transcript_54868;GD_transcript_57322;GD_tr…
GD_transcript_60588	GD_transcript_101940;GD_transcript_102161;GD_transcript_109102;GD_transcript_124316;GD_transcript_124806;GD_transcript_125010;GD_transcript_129521;GD_transcript_129629;GD_transcript_130289;GD_transcript_131142;GD_transcript_132953;GD_transcript_133422;GD_transcript_140028;GD_transcript_141097;GD_transcript_143001;GD_transcript_145681;GD_transcript_148137;GD_transcript_149017;GD_transcript_155079;…
GD_transcript_33353	GD_transcript_101348;GD_transcript_101571;GD_transcript_105369;GD_transcript_113491;GD_transcript_114444;GD_transcript_117931;GD_transcript_119117;GD_transcript_121464;GD_transcript_121548;GD_transcript_131342;GD_transcript_134221;GD_transcript_134612;GD_transcript_136503;GD_transcript_140018;GD_transcript_142288;GD_transcript_150606;GD_transcript_151581;GD_transcript_249;GD_transcript_25;GD_tran…
GD_transcript_134848	GD_transcript_11003;GD_transcript_113147;GD_transcript_117437;GD_transcript_128287;GD_transcript_146229;GD_transcript_150086;GD_transcript_154812;GD_transcript_76895;GD_transcript_86151;GD_transcript_87367;GD_transcript_9790
GD_transcript_112257	GD_transcript_103564;GD_transcript_104994;GD_transcript_106193;GD_transcript_110438;GD_transcript_110466;GD_transcript_113878;GD_transcript_125639;GD_transcript_129114;GD_transcript_137200;GD_transcript_137455;GD_transcript_137954;GD_transcript_138038;GD_transcript_140265;GD_transcript_140728;GD_transcript_47926;GD_transcript_51970;GD_transcript_56039;GD_transcript_58837;GD_transcript_66723;GD_tr…
GD_transcript_47963	GD_transcript_10606;GD_transcript_106930;GD_transcript_108155;GD_transcript_109148;GD_transcript_111031;GD_transcript_11769;GD_transcript_122988;GD_transcript_124103;GD_transcript_143632;GD_transcript_144928;GD_transcript_19184;GD_transcript_20039;GD_transcript_24239;GD_transcript_28323;GD_transcript_29549;GD_transcript_29597;GD_transcript_53558;GD_transcript_57318;GD_transcript_57905;GD_transcri…
GD_transcript_54365	GD_transcript_108569;GD_transcript_117273;GD_transcript_121649;GD_transcript_130296;GD_transcript_131467;GD_transcript_131723;GD_transcript_134027;GD_transcript_134526;GD_transcript_143092;GD_transcript_15302;GD_transcript_23703;GD_transcript_51079;GD_transcript_53024;GD_transcript_6293;GD_transcript_63339;GD_transcript_66144;GD_transcript_81768;GD_transcript_91983
GD_transcript_67364	GD_transcript_113937;GD_transcript_116197;GD_transcript_117597;GD_transcript_120215;GD_transcript_121540;GD_transcript_128755;GD_transcript_129211;GD_transcript_18962;GD_transcript_23349;GD_transcript_25569;GD_transcript_50211;GD_transcript_73039;GD_transcript_74896;GD_transcript_75665;GD_transcript_8460;GD_transcript_8650;GD_transcript_90192;GD_transcript_92164;GD_transcript_93690;GD_transcript_…
GD_transcript_38912	GD_transcript_10435;GD_transcript_106930;GD_transcript_113576;GD_transcript_115668;GD_transcript_117802;GD_transcript_120150;GD_transcript_122985;GD_transcript_127243;GD_transcript_131695;GD_transcript_133520;GD_transcript_136108;GD_transcript_138116;GD_transcript_141262;GD_transcript_142503;GD_transcript_146957;GD_transcript_147383;GD_transcript_3312;GD_transcript_5855;GD_transcript_65946;GD_tra…
GD_transcript_145772	GD_transcript_107284;GD_transcript_110519;GD_transcript_110659;GD_transcript_114112;GD_transcript_116762;GD_transcript_121134;GD_transcript_122176;GD_transcript_122203;GD_transcript_123520;GD_transcript_123546;GD_transcript_129370;GD_transcript_140026;GD_transcript_142816;GD_transcript_142896;GD_transcript_143195;GD_transcript_146105;GD_transcript_146182;GD_transcript_147106;GD_transcript_148056;…
GD_transcript_61600	GD_transcript_102021;GD_transcript_103582;GD_transcript_108564;GD_transcript_110653;GD_transcript_117243;GD_transcript_117430;GD_transcript_125590;GD_transcript_132001;GD_transcript_132978;GD_transcript_134128;GD_transcript_139384;GD_transcript_141722;GD_transcript_143916;GD_transcript_144734;GD_transcript_152691;GD_transcript_155206;GD_transcript_156287;GD_transcript_17;GD_transcript_31550;GD_tr…
GD_transcript_91224	GD_transcript_125764;GD_transcript_1395;GD_transcript_3920;GD_transcript_65747;GD_transcript_6919;GD_transcript_69396;GD_transcript_76295;GD_transcript_84162;GD_transcript_91824;GD_transcript_96794
GD_transcript_148268	GD_transcript_107958;GD_transcript_11042;GD_transcript_111255;GD_transcript_11310;GD_transcript_128670;GD_transcript_133303;GD_transcript_134277;GD_transcript_135542;GD_transcript_141399;GD_transcript_141697;GD_transcript_143165;GD_transcript_145082;GD_transcript_146224;GD_transcript_147691;GD_transcript_148596;GD_transcript_148802;GD_transcript_155243;GD_transcript_19437;GD_transcript_4375;GD_tr…
GD_transcript_73880	GD_transcript_107079;GD_transcript_111363;GD_transcript_119023;GD_transcript_131805;GD_transcript_136930;GD_transcript_138213;GD_transcript_138309;GD_transcript_143513;GD_transcript_143646;GD_transcript_145348;GD_transcript_145831;GD_transcript_146345;GD_transcript_149243;GD_transcript_149366;GD_transcript_149409;GD_transcript_153006;GD_transcript_153698;GD_transcript_157029;GD_transcript_1656;GD…
GD_transcript_35753	GD_transcript_103837;GD_transcript_105509;GD_transcript_109654;GD_transcript_110054;GD_transcript_112987;GD_transcript_113598;GD_transcript_114289;GD_transcript_116453;GD_transcript_117095;GD_transcript_11893;GD_transcript_120125;GD_transcript_122777;GD_transcript_129203;GD_transcript_134385;GD_transcript_138857;GD_transcript_139119;GD_transcript_139514;GD_transcript_139732;GD_transcript_151321;G…
GD_transcript_66264	GD_transcript_116486;GD_transcript_126729;GD_transcript_129891;GD_transcript_130465;GD_transcript_131340;GD_transcript_139081;GD_transcript_139628;GD_transcript_140556;GD_transcript_141115;GD_transcript_141842;GD_transcript_144317;GD_transcript_144879;GD_transcript_145762;GD_transcript_146687;GD_transcript_148824;GD_transcript_152153;GD_transcript_154797;GD_transcript_155698;GD_transcript_156106;…
GD_transcript_73404	GD_transcript_101480;GD_transcript_109208;GD_transcript_113115;GD_transcript_115189;GD_transcript_123802;GD_transcript_136813;GD_transcript_137598;GD_transcript_144391;GD_transcript_148564;GD_transcript_153688;GD_transcript_51009;GD_transcript_53910;GD_transcript_64700;GD_transcript_76654;GD_transcript_79042;GD_transcript_81886;GD_transcript_86555;GD_transcript_86595;GD_transcript_87360;GD_transc…
GD_transcript_108815	GD_transcript_100422;GD_transcript_100733;GD_transcript_10198;GD_transcript_10520;GD_transcript_112381;GD_transcript_113343;GD_transcript_126080;GD_transcript_126200;GD_transcript_126721;GD_transcript_132438;GD_transcript_140941;GD_transcript_153028;GD_transcript_153368;GD_transcript_2228;GD_transcript_2415;GD_transcript_57805;GD_transcript_58394;GD_transcript_63710;GD_transcript_67054;GD_transcr…
GD_transcript_52397	GD_transcript_101339;GD_transcript_103306;GD_transcript_112798;GD_transcript_115034;GD_transcript_119147;GD_transcript_119281;GD_transcript_119382;GD_transcript_125623;GD_transcript_127621;GD_transcript_128924;GD_transcript_137051;GD_transcript_139764;GD_transcript_145638;GD_transcript_147299;GD_transcript_148872;GD_transcript_149287;GD_transcript_151479;GD_transcript_154398;GD_transcript_157023;…
GD_transcript_39996	GD_transcript_121300;GD_transcript_50457;GD_transcript_77272
GD_transcript_74513	GD_transcript_107841;GD_transcript_119723;GD_transcript_132063;GD_transcript_132854;GD_transcript_156607;GD_transcript_17234;GD_transcript_3070;GD_transcript_44102;GD_transcript_44437;GD_transcript_46447;GD_transcript_46786;GD_transcript_48503;GD_transcript_49872;GD_transcript_50058;GD_transcript_61445;GD_transcript_65464;GD_transcript_6905;GD_transcript_9002;GD_transcript_90670
GD_transcript_140126	GD_transcript_121419;GD_transcript_72017
GD_transcript_120306	GD_transcript_100572;GD_transcript_102359;GD_transcript_110860;GD_transcript_121127;GD_transcript_128275;GD_transcript_132285;GD_transcript_143118;GD_transcript_1831;GD_transcript_19266;GD_transcript_439;GD_transcript_47571;GD_transcript_49241;GD_transcript_546;GD_transcript_64481;GD_transcript_8246;GD_transcript_86875;GD_transcript_89483;GD_transcript_91157;GD_transcript_93535;GD_transcript_9499…
GD_transcript_57778	GD_transcript_101756;GD_transcript_105885;GD_transcript_113912;GD_transcript_114134;GD_transcript_119168;GD_transcript_119292;GD_transcript_120784;GD_transcript_122508;GD_transcript_129207;GD_transcript_135374;GD_transcript_136179;GD_transcript_137460;GD_transcript_139297;GD_transcript_144816;GD_transcript_153089;GD_transcript_153348;GD_transcript_58309;GD_transcript_60013;GD_transcript_66435;GD_…
GD_transcript_82230	GD_transcript_102373;GD_transcript_105337;GD_transcript_108886;GD_transcript_127005;GD_transcript_135194;GD_transcript_136150;GD_transcript_139426;GD_transcript_153226;GD_transcript_155038;GD_transcript_156738;GD_transcript_49439;GD_transcript_49802;GD_transcript_50271;GD_transcript_61950;GD_transcript_62473;GD_transcript_68396;GD_transcript_72140;GD_transcript_74671;GD_transcript_74742;GD_transc…
GD_transcript_15683	GD_transcript_101768;GD_transcript_105285;GD_transcript_108488;GD_transcript_122022;GD_transcript_150265;GD_transcript_150657;GD_transcript_151707;GD_transcript_154824;GD_transcript_155036;GD_transcript_53032;GD_transcript_53173;GD_transcript_55010;GD_transcript_60531;GD_transcript_64309;GD_transcript_72081;GD_transcript_79026;GD_transcript_80633;GD_transcript_81909;GD_transcript_86390;GD_transcr…
GD_transcript_58258	GD_transcript_106770;GD_transcript_108992;GD_transcript_127589;GD_transcript_139501;GD_transcript_139604;GD_transcript_149423;GD_transcript_5807;GD_transcript_63981;GD_transcript_64700;GD_transcript_66109;GD_transcript_74843;GD_transcript_9403;GD_transcript_96903
GD_transcript_120991	GD_transcript_101825;GD_transcript_105238;GD_transcript_106388;GD_transcript_107330;GD_transcript_115674;GD_transcript_116485;GD_transcript_122705;GD_transcript_127155;GD_transcript_127202;GD_transcript_127421;GD_transcript_129531;GD_transcript_131072;GD_transcript_131723;GD_transcript_137162;GD_transcript_137861;GD_transcript_139967;GD_transcript_140241;GD_transcript_146649;GD_transcript_147619;…
GD_transcript_149011	GD_transcript_100021;GD_transcript_100574;GD_transcript_106682;GD_transcript_112097;GD_transcript_114079;GD_transcript_115576;GD_transcript_116509;GD_transcript_117245;GD_transcript_118390;GD_transcript_120012;GD_transcript_120091;GD_transcript_120444;GD_transcript_120627;GD_transcript_121331;GD_transcript_122886;GD_transcript_123024;GD_transcript_123777;GD_transcript_133013;GD_transcript_134084;…
GD_transcript_91917	GD_transcript_113246;GD_transcript_12868;GD_transcript_137355;GD_transcript_14586;GD_transcript_152501;GD_transcript_56420;GD_transcript_79396
GD_transcript_58712	GD_transcript_100862;GD_transcript_121221;GD_transcript_121278;GD_transcript_123090;GD_transcript_124208;GD_transcript_130888;GD_transcript_131714;GD_transcript_132033;GD_transcript_141678;GD_transcript_146770;GD_transcript_146935;GD_transcript_151751;GD_transcript_151865;GD_transcript_155117;GD_transcript_155352;GD_transcript_156503;GD_transcript_3735;GD_transcript_44648;GD_transcript_50910;GD_t…
GD_transcript_84024	GD_transcript_1006;GD_transcript_10493;GD_transcript_114097;GD_transcript_117506;GD_transcript_1202;GD_transcript_120753;GD_transcript_121109;GD_transcript_122060;GD_transcript_134038;GD_transcript_141338;GD_transcript_147080;GD_transcript_5301;GD_transcript_53351;GD_transcript_54692;GD_transcript_6542;GD_transcript_7596;GD_transcript_77361;GD_transcript_78163;GD_transcript_85217;GD_transcript_90…
GD_transcript_79230	GD_transcript_104005;GD_transcript_111471;GD_transcript_113489;GD_transcript_115668;GD_transcript_121163;GD_transcript_123338;GD_transcript_127243;GD_transcript_128381;GD_transcript_131143;GD_transcript_132721;GD_transcript_133426;GD_transcript_135669;GD_transcript_136589;GD_transcript_137204;GD_transcript_148100;GD_transcript_156815;GD_transcript_45941;GD_transcript_48235;GD_transcript_57554;GD_…
GD_transcript_71181	GD_transcript_101872;GD_transcript_108473;GD_transcript_121134;GD_transcript_122452;GD_transcript_122538;GD_transcript_130798;GD_transcript_133680;GD_transcript_140692;GD_transcript_141123;GD_transcript_143809;GD_transcript_143900;GD_transcript_143958;GD_transcript_144597;GD_transcript_145902;GD_transcript_146136;GD_transcript_149117;GD_transcript_151626;GD_transcript_151932;GD_transcript_154042;…
GD_transcript_30474	GD_transcript_124285;GD_transcript_128732;GD_transcript_139749;GD_transcript_149561;GD_transcript_153784;GD_transcript_3231;GD_transcript_60502;GD_transcript_74962;GD_transcript_93942;GD_transcript_99022
GD_transcript_55940	GD_transcript_118603;GD_transcript_120390;GD_transcript_125993;GD_transcript_3784;GD_transcript_47804;GD_transcript_92478;GD_transcript_96215
GD_transcript_150778	GD_transcript_1006;GD_transcript_102161;GD_transcript_105973;GD_transcript_107455;GD_transcript_113079;GD_transcript_115943;GD_transcript_116548;GD_transcript_120581;GD_transcript_120753;GD_transcript_123802;GD_transcript_126080;GD_transcript_126721;GD_transcript_127178;GD_transcript_128911;GD_transcript_134016;GD_transcript_137274;GD_transcript_141179;GD_transcript_141863;GD_transcript_144534;GD…
GD_transcript_146976	GD_transcript_100237;GD_transcript_106687;GD_transcript_140291;GD_transcript_3782;GD_transcript_44467;GD_transcript_44686;GD_transcript_51770;GD_transcript_68878;GD_transcript_71518;GD_transcript_77225;GD_transcript_81499;GD_transcript_86058
GD_transcript_101864	GD_transcript_112235;GD_transcript_11358;GD_transcript_116446;GD_transcript_134239;GD_transcript_137203;GD_transcript_149113;GD_transcript_17634;GD_transcript_20875;GD_transcript_44394;GD_transcript_47461;GD_transcript_56973;GD_transcript_5776;GD_transcript_62511;GD_transcript_66403;GD_transcript_90323;GD_transcript_91895;GD_transcript_9992
GD_transcript_137835	GD_transcript_105961;GD_transcript_10763;GD_transcript_71846;GD_transcript_75089;GD_transcript_94878;GD_transcript_9858
GD_transcript_41861	GD_transcript_152847
GD_transcript_36411	GD_transcript_11127;GD_transcript_11397;GD_transcript_11967;GD_transcript_12723;GD_transcript_138976;GD_transcript_149965;GD_transcript_15383;GD_transcript_62250;GD_transcript_72638;GD_transcript_73252;GD_transcript_7544;GD_transcript_85468;GD_transcript_89487;GD_transcript_90102;GD_transcript_91629;GD_transcript_97610;GD_transcript_98889
GD_transcript_40405	GD_transcript_124953;GD_transcript_126587;GD_transcript_126729;GD_transcript_128067;GD_transcript_141940;GD_transcript_14727;GD_transcript_153831;GD_transcript_155669
GD_transcript_121056	GD_transcript_104237;GD_transcript_106025;GD_transcript_116248;GD_transcript_128964;GD_transcript_139821;GD_transcript_141523;GD_transcript_141678;GD_transcript_143946;GD_transcript_147730;GD_transcript_148024;GD_transcript_149866;GD_transcript_150372;GD_transcript_150532;GD_transcript_150741;GD_transcript_153808;GD_transcript_155377;GD_transcript_157136;GD_transcript_16455;GD_transcript_1777;GD_…
GD_transcript_137548	GD_transcript_100910;GD_transcript_114756;GD_transcript_118537;GD_transcript_119282;GD_transcript_121460;GD_transcript_124964;GD_transcript_128119;GD_transcript_132112;GD_transcript_133;GD_transcript_140094;GD_transcript_144799;GD_transcript_150367;GD_transcript_150823;GD_transcript_151157;GD_transcript_151884;GD_transcript_4523;GD_transcript_50455;GD_transcript_51503;GD_transcript_60366;GD_trans…
GD_transcript_71979	GD_transcript_100293;GD_transcript_104813;GD_transcript_111583;GD_transcript_120469;GD_transcript_126382;GD_transcript_128541;GD_transcript_132500;GD_transcript_133149;GD_transcript_146123;GD_transcript_147852;GD_transcript_148473;GD_transcript_149571;GD_transcript_151248;GD_transcript_151885;GD_transcript_152543;GD_transcript_154903;GD_transcript_155723;GD_transcript_156280;GD_transcript_156529;…
GD_transcript_71993	GD_transcript_110202;GD_transcript_120411;GD_transcript_127471;GD_transcript_133434;GD_transcript_136529;GD_transcript_146314;GD_transcript_16394;GD_transcript_17997;GD_transcript_21589;GD_transcript_48134;GD_transcript_49609;GD_transcript_5068;GD_transcript_51952;GD_transcript_54370;GD_transcript_58097;GD_transcript_96896
GD_transcript_99850	GD_transcript_101366;GD_transcript_131106;GD_transcript_139908;GD_transcript_140908;GD_transcript_141375;GD_transcript_143371;GD_transcript_151709;GD_transcript_154368;GD_transcript_154800;GD_transcript_155728;GD_transcript_156042;GD_transcript_156605;GD_transcript_248;GD_transcript_269;GD_transcript_272;GD_transcript_357;GD_transcript_366;GD_transcript_43747;GD_transcript_44814;GD_transcript_452…
GD_transcript_35818	GD_transcript_115781;GD_transcript_129141;GD_transcript_130848;GD_transcript_141971;GD_transcript_150818;GD_transcript_3112;GD_transcript_47205;GD_transcript_78300;GD_transcript_86781;GD_transcript_92773
GD_transcript_41851	GD_transcript_0;GD_transcript_104126;GD_transcript_105656;GD_transcript_106227;GD_transcript_112534;GD_transcript_116116;GD_transcript_116855;GD_transcript_117176;GD_transcript_119313;GD_transcript_120498;GD_transcript_123962;GD_transcript_136846;GD_transcript_137307;GD_transcript_141377;GD_transcript_142327;GD_transcript_142777;GD_transcript_143071;GD_transcript_147085;GD_transcript_148906;GD_tr…
GD_transcript_102656	GD_transcript_103698;GD_transcript_112075;GD_transcript_112704;GD_transcript_114453;GD_transcript_116565;GD_transcript_120697;GD_transcript_126547;GD_transcript_129997;GD_transcript_130270;GD_transcript_147874;GD_transcript_150233;GD_transcript_152450;GD_transcript_155240;GD_transcript_156417;GD_transcript_1763;GD_transcript_27074;GD_transcript_3198;GD_transcript_3232;GD_transcript_46018;GD_trans…
GD_transcript_112735	GD_transcript_102358;GD_transcript_104404;GD_transcript_106411;GD_transcript_106613;GD_transcript_109324;GD_transcript_115229;GD_transcript_11605;GD_transcript_116831;GD_transcript_118084;GD_transcript_118450;GD_transcript_121070;GD_transcript_126028;GD_transcript_130010;GD_transcript_131494;GD_transcript_147863;GD_transcript_1982;GD_transcript_24728;GD_transcript_4246;GD_transcript_4341;GD_trans…
GD_transcript_90804	GD_transcript_100434;GD_transcript_101330;GD_transcript_102225;GD_transcript_106143;GD_transcript_107493;GD_transcript_108707;GD_transcript_108979;GD_transcript_113100;GD_transcript_117153;GD_transcript_118048;GD_transcript_121770;GD_transcript_122877;GD_transcript_123471;GD_transcript_130864;GD_transcript_133697;GD_transcript_137415;GD_transcript_137507;GD_transcript_144903;GD_transcript_150441;…
GD_transcript_36201	GD_transcript_116139;GD_transcript_131323;GD_transcript_140566;GD_transcript_146146;GD_transcript_146987;GD_transcript_16543;GD_transcript_50145;GD_transcript_53216;GD_transcript_58868;GD_transcript_68754
GD_transcript_41167	GD_transcript_115585;GD_transcript_133045;GD_transcript_138766;GD_transcript_145973;GD_transcript_148020;GD_transcript_149417;GD_transcript_15307;GD_transcript_17626;GD_transcript_56435;GD_transcript_5982;GD_transcript_65169;GD_transcript_65193;GD_transcript_75312;GD_transcript_99195
GD_transcript_14743	GD_transcript_100506;GD_transcript_103859;GD_transcript_104345;GD_transcript_1087;GD_transcript_109512;GD_transcript_109630;GD_transcript_110165;GD_transcript_114275;GD_transcript_117345;GD_transcript_120774;GD_transcript_120966;GD_transcript_12430;GD_transcript_12627;GD_transcript_130515;GD_transcript_131299;GD_transcript_131511;GD_transcript_138039;GD_transcript_139746;GD_transcript_139955;GD_t…
GD_transcript_89466	GD_transcript_105662;GD_transcript_106889;GD_transcript_107142;GD_transcript_114233;GD_transcript_115364;GD_transcript_119036;GD_transcript_120717;GD_transcript_121113;GD_transcript_121418;GD_transcript_130963;GD_transcript_133620;GD_transcript_133624;GD_transcript_133772;GD_transcript_137825;GD_transcript_142441;GD_transcript_143739;GD_transcript_145605;GD_transcript_153045;GD_transcript_45951;G…
GD_transcript_124839	GD_transcript_10467;GD_transcript_117;GD_transcript_117128;GD_transcript_121312;GD_transcript_125017;GD_transcript_128922;GD_transcript_130194;GD_transcript_131636;GD_transcript_132420;GD_transcript_132553;GD_transcript_140286;GD_transcript_141944;GD_transcript_142804;GD_transcript_146834;GD_transcript_150877;GD_transcript_151986;GD_transcript_15714;GD_transcript_26156;GD_transcript_26700;GD_tran…
GD_transcript_152383	GD_transcript_101525;GD_transcript_105736;GD_transcript_110438;GD_transcript_128110;GD_transcript_128885;GD_transcript_145898;GD_transcript_148956;GD_transcript_150534;GD_transcript_151198;GD_transcript_151383;GD_transcript_151696;GD_transcript_154283;GD_transcript_154377;GD_transcript_156711;GD_transcript_50897;GD_transcript_52222;GD_transcript_58535;GD_transcript_64236;GD_transcript_69229;GD_tr…
GD_transcript_63358	GD_transcript_100766;GD_transcript_103622;GD_transcript_105634;GD_transcript_113419;GD_transcript_116856;GD_transcript_120073;GD_transcript_127008;GD_transcript_129693;GD_transcript_130765;GD_transcript_13257;GD_transcript_135775;GD_transcript_13893;GD_transcript_145366;GD_transcript_146217;GD_transcript_150049;GD_transcript_150207;GD_transcript_153008;GD_transcript_155734;GD_transcript_49443;GD_…
GD_transcript_130105	GD_transcript_103934;GD_transcript_44865;GD_transcript_48915;GD_transcript_51420;GD_transcript_62352
GD_transcript_100767	GD_transcript_118573;GD_transcript_139054;GD_transcript_14935;GD_transcript_156566;GD_transcript_20875;GD_transcript_23161;GD_transcript_24499;GD_transcript_24706;GD_transcript_45285;GD_transcript_47461;GD_transcript_78958;GD_transcript_79391;GD_transcript_87072;GD_transcript_9505;GD_transcript_98054
GD_transcript_144228	GD_transcript_113043;GD_transcript_120829;GD_transcript_1217;GD_transcript_125267;GD_transcript_137570;GD_transcript_146457;GD_transcript_152327;GD_transcript_3295;GD_transcript_3480;GD_transcript_46465;GD_transcript_52592;GD_transcript_58461;GD_transcript_63088;GD_transcript_72238;GD_transcript_77994;GD_transcript_79963;GD_transcript_81833;GD_transcript_84775;GD_transcript_96699
GD_transcript_44811	GD_transcript_101061;GD_transcript_101130;GD_transcript_10250;GD_transcript_103756;GD_transcript_105190;GD_transcript_107281;GD_transcript_116246;GD_transcript_11639;GD_transcript_11942;GD_transcript_121382;GD_transcript_123621;GD_transcript_136323;GD_transcript_137728;GD_transcript_139691;GD_transcript_141479;GD_transcript_149415;GD_transcript_19431;GD_transcript_460;GD_transcript_61289;GD_trans…
GD_transcript_108113	GD_transcript_100790;GD_transcript_102768;GD_transcript_104862;GD_transcript_110917;GD_transcript_116176;GD_transcript_125581;GD_transcript_127167;GD_transcript_127991;GD_transcript_131004;GD_transcript_134138;GD_transcript_139605;GD_transcript_146798;GD_transcript_148861;GD_transcript_149311;GD_transcript_154411;GD_transcript_1554;GD_transcript_2600;GD_transcript_49248;GD_transcript_49973;GD_tra…
GD_transcript_123945	GD_transcript_10196;GD_transcript_104002;GD_transcript_107879;GD_transcript_110722;GD_transcript_135061;GD_transcript_141600;GD_transcript_146511;GD_transcript_157016;GD_transcript_17163;GD_transcript_1905;GD_transcript_2323;GD_transcript_3116;GD_transcript_4014;GD_transcript_71480;GD_transcript_76940;GD_transcript_81505;GD_transcript_88692;GD_transcript_93008;GD_transcript_9504
GD_transcript_124153	GD_transcript_111207;GD_transcript_120038;GD_transcript_122360;GD_transcript_126861;GD_transcript_129805;GD_transcript_129840;GD_transcript_130967;GD_transcript_132475;GD_transcript_133557;GD_transcript_134098;GD_transcript_136423;GD_transcript_141184;GD_transcript_146776;GD_transcript_148269;GD_transcript_150049;GD_transcript_62892;GD_transcript_64700;GD_transcript_73646;GD_transcript_74875;GD_t…
GD_transcript_33516	GD_transcript_104655;GD_transcript_104694;GD_transcript_111872;GD_transcript_115288;GD_transcript_131480;GD_transcript_133812;GD_transcript_134804;GD_transcript_135691;GD_transcript_135858;GD_transcript_136495;GD_transcript_141799;GD_transcript_143827;GD_transcript_144224;GD_transcript_146080;GD_transcript_149777;GD_transcript_152340;GD_transcript_153410;GD_transcript_153902;GD_transcript_155071;…
GD_transcript_38519	GD_transcript_115163;GD_transcript_120873;GD_transcript_122452;GD_transcript_132354;GD_transcript_14193;GD_transcript_144597;GD_transcript_152847;GD_transcript_2783;GD_transcript_2815;GD_transcript_49393;GD_transcript_59051;GD_transcript_66137;GD_transcript_77202;GD_transcript_82149;GD_transcript_83102;GD_transcript_84407;GD_transcript_97332
GD_transcript_149855	GD_transcript_102161;GD_transcript_107091;GD_transcript_110297;GD_transcript_110337;GD_transcript_111031;GD_transcript_113462;GD_transcript_116801;GD_transcript_118480;GD_transcript_122779;GD_transcript_125534;GD_transcript_130357;GD_transcript_135109;GD_transcript_140259;GD_transcript_141003;GD_transcript_143027;GD_transcript_147601;GD_transcript_148307;GD_transcript_150580;GD_transcript_150883;…
GD_transcript_121183	GD_transcript_111618;GD_transcript_125122;GD_transcript_131982;GD_transcript_154763;GD_transcript_54467;GD_transcript_66524
GD_transcript_49408	GD_transcript_106373;GD_transcript_108045;GD_transcript_116994;GD_transcript_118950;GD_transcript_126254;GD_transcript_127415;GD_transcript_130541;GD_transcript_135384;GD_transcript_141210;GD_transcript_144882;GD_transcript_145277;GD_transcript_3338;GD_transcript_49768;GD_transcript_68728;GD_transcript_77548;GD_transcript_85005
GD_transcript_80563	GD_transcript_104259;GD_transcript_109148;GD_transcript_1226;GD_transcript_122988;GD_transcript_124493;GD_transcript_125551;GD_transcript_126890;GD_transcript_13024;GD_transcript_131567;GD_transcript_134937;GD_transcript_142440;GD_transcript_143632;GD_transcript_145328;GD_transcript_149671;GD_transcript_150713;GD_transcript_152596;GD_transcript_154279;GD_transcript_338;GD_transcript_3724;GD_trans…
GD_transcript_51185	GD_transcript_108913;GD_transcript_111314;GD_transcript_114134;GD_transcript_120407;GD_transcript_120435;GD_transcript_126596;GD_transcript_127000;GD_transcript_130165;GD_transcript_134899;GD_transcript_138044;GD_transcript_138096;GD_transcript_138506;GD_transcript_142716;GD_transcript_143671;GD_transcript_146481;GD_transcript_155275;GD_transcript_3683;GD_transcript_69771;GD_transcript_75185;GD_t…
GD_transcript_149216	GD_transcript_111380;GD_transcript_121403;GD_transcript_125900;GD_transcript_130545;GD_transcript_14883;GD_transcript_26315;GD_transcript_7047;GD_transcript_82637;GD_transcript_82909;GD_transcript_93539
GD_transcript_57338	GD_transcript_105529;GD_transcript_106571;GD_transcript_108245;GD_transcript_110654;GD_transcript_114850;GD_transcript_120233;GD_transcript_123010;GD_transcript_126596;GD_transcript_126667;GD_transcript_127096;GD_transcript_138096;GD_transcript_152405;GD_transcript_2977;GD_transcript_43379;GD_transcript_46780;GD_transcript_52517;GD_transcript_52841;GD_transcript_54511;GD_transcript_59278;GD_trans…
GD_transcript_124386	GD_transcript_122052;GD_transcript_130101;GD_transcript_131595;GD_transcript_131992;GD_transcript_132063;GD_transcript_133418;GD_transcript_137728;GD_transcript_140489;GD_transcript_142315;GD_transcript_142508;GD_transcript_143575;GD_transcript_144392;GD_transcript_145614;GD_transcript_146453;GD_transcript_146472;GD_transcript_152410;GD_transcript_152932;GD_transcript_152943;GD_transcript_153784;…
GD_transcript_85592	GD_transcript_108472;GD_transcript_115004;GD_transcript_116534;GD_transcript_11954;GD_transcript_119732;GD_transcript_120497;GD_transcript_121473;GD_transcript_122981;GD_transcript_12666;GD_transcript_127374;GD_transcript_129969;GD_transcript_132014;GD_transcript_135948;GD_transcript_137475;GD_transcript_138861;GD_transcript_140808;GD_transcript_143568;GD_transcript_144386;GD_transcript_149371;GD…
GD_transcript_37128	GD_transcript_104174;GD_transcript_106419;GD_transcript_109803;GD_transcript_111381;GD_transcript_112032;GD_transcript_113053;GD_transcript_1137;GD_transcript_117710;GD_transcript_119979;GD_transcript_120559;GD_transcript_121608;GD_transcript_131324;GD_transcript_137455;GD_transcript_143842;GD_transcript_1860;GD_transcript_1907;GD_transcript_1953;GD_transcript_2074;GD_transcript_282;GD_transcript…
GD_transcript_140838	GD_transcript_100917;GD_transcript_113011;GD_transcript_11724;GD_transcript_118924;GD_transcript_119471;GD_transcript_122447;GD_transcript_123315;GD_transcript_123802;GD_transcript_132829;GD_transcript_133772;GD_transcript_137782;GD_transcript_142383;GD_transcript_146004;GD_transcript_147404;GD_transcript_148511;GD_transcript_150472;GD_transcript_154375;GD_transcript_155617;GD_transcript_21331;GD…
GD_transcript_90926	GD_transcript_111195;GD_transcript_139136;GD_transcript_144332;GD_transcript_17;GD_transcript_17571;GD_transcript_26;GD_transcript_71483;GD_transcript_8895
GD_transcript_13477	GD_transcript_117469;GD_transcript_12015;GD_transcript_137310;GD_transcript_150541;GD_transcript_17316;GD_transcript_47734;GD_transcript_50877;GD_transcript_58925;GD_transcript_59720;GD_transcript_6123;GD_transcript_6177;GD_transcript_64200;GD_transcript_7080;GD_transcript_72255;GD_transcript_78567;GD_transcript_84307;GD_transcript_91634;GD_transcript_98330
GD_transcript_38990	GD_transcript_100955;GD_transcript_101297;GD_transcript_105263;GD_transcript_105635;GD_transcript_118408;GD_transcript_120172;GD_transcript_121393;GD_transcript_124037;GD_transcript_12449;GD_transcript_125222;GD_transcript_128014;GD_transcript_130860;GD_transcript_134760;GD_transcript_142732;GD_transcript_142950;GD_transcript_143871;GD_transcript_143992;GD_transcript_146921;GD_transcript_146998;G…
GD_transcript_77515	GD_transcript_101513;GD_transcript_105512;GD_transcript_114246;GD_transcript_116415;GD_transcript_120335;GD_transcript_121512;GD_transcript_125604;GD_transcript_126172;GD_transcript_135754;GD_transcript_138934;GD_transcript_143957;GD_transcript_146834;GD_transcript_151228;GD_transcript_18794;GD_transcript_43370;GD_transcript_46028;GD_transcript_4648;GD_transcript_50018;GD_transcript_55815;GD_tran…
GD_transcript_91242	GD_transcript_102240;GD_transcript_103604;GD_transcript_104475;GD_transcript_106587;GD_transcript_109565;GD_transcript_109743;GD_transcript_112662;GD_transcript_120364;GD_transcript_120968;GD_transcript_126180;GD_transcript_133014;GD_transcript_139393;GD_transcript_141205;GD_transcript_142355;GD_transcript_147239;GD_transcript_155636;GD_transcript_263;GD_transcript_48017;GD_transcript_56072;GD_tr…
GD_transcript_37761	GD_transcript_103850;GD_transcript_104474;GD_transcript_10762;GD_transcript_11355;GD_transcript_118821;GD_transcript_120103;GD_transcript_123665;GD_transcript_125972;GD_transcript_129578;GD_transcript_129991;GD_transcript_136393;GD_transcript_139013;GD_transcript_151266;GD_transcript_54286;GD_transcript_57429;GD_transcript_5754;GD_transcript_57811;GD_transcript_60255;GD_transcript_62971;GD_transc…
GD_transcript_141241	GD_transcript_102506;GD_transcript_103024;GD_transcript_111486;GD_transcript_114323;GD_transcript_120118;GD_transcript_120256;GD_transcript_127103;GD_transcript_131636;GD_transcript_13864;GD_transcript_138901;GD_transcript_144015;GD_transcript_150292;GD_transcript_150485;GD_transcript_4471;GD_transcript_4526;GD_transcript_60291;GD_transcript_60406;GD_transcript_75185;GD_transcript_75363;GD_transc…
GD_transcript_130539	GD_transcript_102367;GD_transcript_104259;GD_transcript_104966;GD_transcript_108155;GD_transcript_11037;GD_transcript_111031;GD_transcript_11166;GD_transcript_11769;GD_transcript_123007;GD_transcript_124103;GD_transcript_132704;GD_transcript_134937;GD_transcript_143632;GD_transcript_150049;GD_transcript_20039;GD_transcript_24239;GD_transcript_28323;GD_transcript_29597;GD_transcript_3724;GD_transc…
GD_transcript_72744	GD_transcript_124566;GD_transcript_126511;GD_transcript_128757;GD_transcript_129896;GD_transcript_130151;GD_transcript_130294;GD_transcript_134957;GD_transcript_134985;GD_transcript_135298;GD_transcript_140280;GD_transcript_149423;GD_transcript_149695;GD_transcript_2144;GD_transcript_614;GD_transcript_63333;GD_transcript_66993;GD_transcript_72164;GD_transcript_7526;GD_transcript_76319;GD_transcri…
GD_transcript_37834	GD_transcript_103170;GD_transcript_103256;GD_transcript_113878;GD_transcript_124021;GD_transcript_144273;GD_transcript_3079;GD_transcript_53414;GD_transcript_5964;GD_transcript_64487;GD_transcript_76292;GD_transcript_77035;GD_transcript_79970;GD_transcript_98305;GD_transcript_98706
GD_transcript_35764	GD_transcript_11565;GD_transcript_117243;GD_transcript_124799;GD_transcript_12690;GD_transcript_140837;GD_transcript_149917;GD_transcript_151797;GD_transcript_65418;GD_transcript_6590;GD_transcript_6699;GD_transcript_68672;GD_transcript_70843;GD_transcript_7386;GD_transcript_77790;GD_transcript_88049;GD_transcript_88501;GD_transcript_92054;GD_transcript_95482
GD_transcript_141999	GD_transcript_104526;GD_transcript_109589;GD_transcript_119429;GD_transcript_122004;GD_transcript_123935;GD_transcript_131306;GD_transcript_131317;GD_transcript_131895;GD_transcript_135791;GD_transcript_144152;GD_transcript_146836;GD_transcript_147366;GD_transcript_148100;GD_transcript_151573;GD_transcript_153009;GD_transcript_53809;GD_transcript_56686;GD_transcript_64163;GD_transcript_67235;GD_t…
GD_transcript_143083	GD_transcript_108283;GD_transcript_11077;GD_transcript_117138;GD_transcript_118323;GD_transcript_119916;GD_transcript_120125;GD_transcript_123774;GD_transcript_125271;GD_transcript_132399;GD_transcript_132786;GD_transcript_136541;GD_transcript_137280;GD_transcript_138777;GD_transcript_139732;GD_transcript_140595;GD_transcript_141799;GD_transcript_144040;GD_transcript_148100;GD_transcript_155132;G…
GD_transcript_117453	GD_transcript_104073;GD_transcript_121448;GD_transcript_127575;GD_transcript_135923;GD_transcript_140605;GD_transcript_143;GD_transcript_225;GD_transcript_43197;GD_transcript_63746;GD_transcript_66444;GD_transcript_72406;GD_transcript_76941;GD_transcript_802;GD_transcript_859;GD_transcript_94576
GD_transcript_140349	GD_transcript_101377;GD_transcript_115289;GD_transcript_122257;GD_transcript_1517;GD_transcript_153780;GD_transcript_154700;GD_transcript_1566;GD_transcript_3352;GD_transcript_3423;GD_transcript_5450;GD_transcript_58640;GD_transcript_76370;GD_transcript_88576;GD_transcript_99634
GD_transcript_20887	GD_transcript_113303;GD_transcript_128888;GD_transcript_133143;GD_transcript_133167;GD_transcript_137996;GD_transcript_138846;GD_transcript_140692;GD_transcript_142538;GD_transcript_14399;GD_transcript_144647;GD_transcript_154904;GD_transcript_24371;GD_transcript_3871;GD_transcript_43919;GD_transcript_51892;GD_transcript_58036;GD_transcript_62780;GD_transcript_66078;GD_transcript_67320;GD_transcr…
GD_transcript_86244	GD_transcript_102718;GD_transcript_106998;GD_transcript_112102;GD_transcript_125868;GD_transcript_126150;GD_transcript_126733;GD_transcript_130456;GD_transcript_134899;GD_transcript_140172;GD_transcript_14267;GD_transcript_146204;GD_transcript_148418;GD_transcript_149382;GD_transcript_152825;GD_transcript_15283;GD_transcript_153007;GD_transcript_153175;GD_transcript_155928;GD_transcript_4165;GD_t…
GD_transcript_135233	GD_transcript_114741;GD_transcript_114769;GD_transcript_126764;GD_transcript_128701;GD_transcript_130205;GD_transcript_141848;GD_transcript_143456;GD_transcript_144339;GD_transcript_148575;GD_transcript_49231;GD_transcript_50877;GD_transcript_52842;GD_transcript_53844;GD_transcript_57505;GD_transcript_590;GD_transcript_85200;GD_transcript_94604;GD_transcript_98889
GD_transcript_123323	GD_transcript_108245;GD_transcript_112495;GD_transcript_113226;GD_transcript_114850;GD_transcript_116834;GD_transcript_120961;GD_transcript_123010;GD_transcript_124307;GD_transcript_125864;GD_transcript_126667;GD_transcript_127011;GD_transcript_129307;GD_transcript_133117;GD_transcript_138293;GD_transcript_139818;GD_transcript_145759;GD_transcript_150137;GD_transcript_55225;GD_transcript_75106;GD…
GD_transcript_132346	GD_transcript_106279;GD_transcript_106998;GD_transcript_117938;GD_transcript_127000;GD_transcript_134430;GD_transcript_135172;GD_transcript_138499;GD_transcript_141694;GD_transcript_14925;GD_transcript_151913;GD_transcript_15199;GD_transcript_1927;GD_transcript_20012;GD_transcript_3395;GD_transcript_3550;GD_transcript_3874;GD_transcript_43280;GD_transcript_45557;GD_transcript_60380;GD_transcript_…
GD_transcript_112374	GD_transcript_101607;GD_transcript_105093;GD_transcript_109329;GD_transcript_110509;GD_transcript_115306;GD_transcript_118193;GD_transcript_129337;GD_transcript_133779;GD_transcript_133962;GD_transcript_134204;GD_transcript_1400;GD_transcript_141511;GD_transcript_151516;GD_transcript_151654;GD_transcript_151682;GD_transcript_152707;GD_transcript_24694;GD_transcript_4634;GD_transcript_5474;GD_tran…
GD_transcript_103673	GD_transcript_100939;GD_transcript_101311;GD_transcript_116667;GD_transcript_11891;GD_transcript_119528;GD_transcript_121414;GD_transcript_126110;GD_transcript_127786;GD_transcript_130618;GD_transcript_130802;GD_transcript_131214;GD_transcript_131571;GD_transcript_134758;GD_transcript_135858;GD_transcript_139184;GD_transcript_141085;GD_transcript_141413;GD_transcript_144865;GD_transcript_145964;G…
GD_transcript_54666	GD_transcript_10071;GD_transcript_101671;GD_transcript_10294;GD_transcript_117057;GD_transcript_117524;GD_transcript_12377;GD_transcript_129159;GD_transcript_132252;GD_transcript_140067;GD_transcript_140140;GD_transcript_146829;GD_transcript_148351;GD_transcript_150391;GD_transcript_152426;GD_transcript_155573;GD_transcript_155617;GD_transcript_2420;GD_transcript_50722;GD_transcript_57331;GD_tran…
GD_transcript_134148	GD_transcript_106263;GD_transcript_111319;GD_transcript_114289;GD_transcript_124741;GD_transcript_139196;GD_transcript_143323;GD_transcript_1750;GD_transcript_96041
GD_transcript_36887	GD_transcript_105752;GD_transcript_108267;GD_transcript_110789;GD_transcript_111687;GD_transcript_117480;GD_transcript_118138;GD_transcript_119497;GD_transcript_120802;GD_transcript_125384;GD_transcript_141565;GD_transcript_145705;GD_transcript_146993;GD_transcript_147364;GD_transcript_17237;GD_transcript_18787;GD_transcript_2081;GD_transcript_44331;GD_transcript_49130;GD_transcript_52210;GD_tran…
GD_transcript_40524	GD_transcript_110343;GD_transcript_115331;GD_transcript_123040;GD_transcript_128407;GD_transcript_133013;GD_transcript_135996;GD_transcript_137088;GD_transcript_138293;GD_transcript_138309;GD_transcript_140095;GD_transcript_141427;GD_transcript_145378;GD_transcript_145898;GD_transcript_148533;GD_transcript_150534;GD_transcript_150910;GD_transcript_151198;GD_transcript_151386;GD_transcript_151696;…
GD_transcript_43049	GD_transcript_110860;GD_transcript_142410;GD_transcript_143635;GD_transcript_151709;GD_transcript_230;GD_transcript_237;GD_transcript_43747;GD_transcript_439;GD_transcript_45578;GD_transcript_49241;GD_transcript_621;GD_transcript_75255;GD_transcript_76122;GD_transcript_80334;GD_transcript_96968
GD_transcript_146116	GD_transcript_103174;GD_transcript_109412;GD_transcript_114249;GD_transcript_116377;GD_transcript_129159;GD_transcript_131731;GD_transcript_135894;GD_transcript_136911;GD_transcript_142343;GD_transcript_143181;GD_transcript_146646;GD_transcript_148014;GD_transcript_150265;GD_transcript_152982;GD_transcript_153514;GD_transcript_154340;GD_transcript_154709;GD_transcript_156985;GD_transcript_19370;G…
GD_transcript_125343	GD_transcript_103603;GD_transcript_125888;GD_transcript_129924;GD_transcript_148817;GD_transcript_54355;GD_transcript_54935;GD_transcript_64486;GD_transcript_73532;GD_transcript_89964;GD_transcript_95534
GD_transcript_141213	GD_transcript_100294;GD_transcript_101715;GD_transcript_109779;GD_transcript_110960;GD_transcript_119429;GD_transcript_120172;GD_transcript_130739;GD_transcript_138935;GD_transcript_141745;GD_transcript_1427;GD_transcript_147399;GD_transcript_19675;GD_transcript_19948;GD_transcript_5074;GD_transcript_51519;GD_transcript_56488;GD_transcript_61878;GD_transcript_6222;GD_transcript_73282;GD_transcrip…
GD_transcript_41071	GD_transcript_104598;GD_transcript_109419;GD_transcript_113150;GD_transcript_116305;GD_transcript_121835;GD_transcript_124467;GD_transcript_125639;GD_transcript_12590;GD_transcript_130126;GD_transcript_131953;GD_transcript_133316;GD_transcript_139853;GD_transcript_145321;GD_transcript_154351;GD_transcript_156248;GD_transcript_156616;GD_transcript_55603;GD_transcript_56450;GD_transcript_58992;GD_t…
GD_transcript_117961	GD_transcript_109038;GD_transcript_111424;GD_transcript_128198;GD_transcript_140774;GD_transcript_144675;GD_transcript_147554;GD_transcript_39;GD_transcript_56822;GD_transcript_73302;GD_transcript_80314;GD_transcript_94331;GD_transcript_95278;GD_transcript_96878;GD_transcript_98271
GD_transcript_101510	GD_transcript_114200;GD_transcript_114506;GD_transcript_114610;GD_transcript_116185;GD_transcript_118767;GD_transcript_118854;GD_transcript_124723;GD_transcript_138906;GD_transcript_140247;GD_transcript_142066;GD_transcript_142357;GD_transcript_149285;GD_transcript_150367;GD_transcript_49289;GD_transcript_51600;GD_transcript_52912;GD_transcript_5657;GD_transcript_594;GD_transcript_61499;GD_transc…
GD_transcript_69977	GD_transcript_100664;GD_transcript_100733;GD_transcript_112381;GD_transcript_113343;GD_transcript_11754;GD_transcript_122289;GD_transcript_126080;GD_transcript_126200;GD_transcript_126721;GD_transcript_132438;GD_transcript_134736;GD_transcript_140941;GD_transcript_14167;GD_transcript_14366;GD_transcript_154811;GD_transcript_17584;GD_transcript_25407;GD_transcript_58394;GD_transcript_60442;GD_tran…
GD_transcript_113495	GD_transcript_100204;GD_transcript_104005;GD_transcript_110343;GD_transcript_110523;GD_transcript_111736;GD_transcript_122206;GD_transcript_143005;GD_transcript_143967;GD_transcript_145370;GD_transcript_146217;GD_transcript_147417;GD_transcript_148427;GD_transcript_149245;GD_transcript_150284;GD_transcript_153784;GD_transcript_155392;GD_transcript_155708;GD_transcript_156471;GD_transcript_43992;G…
GD_transcript_61152	GD_transcript_10018;GD_transcript_102839;GD_transcript_104526;GD_transcript_105918;GD_transcript_106102;GD_transcript_106374;GD_transcript_107054;GD_transcript_115637;GD_transcript_11647;GD_transcript_118875;GD_transcript_119139;GD_transcript_121121;GD_transcript_121466;GD_transcript_127203;GD_transcript_127662;GD_transcript_128260;GD_transcript_130072;GD_transcript_137670;GD_transcript_14679;GD_…
GD_transcript_51312	GD_transcript_100574;GD_transcript_105163;GD_transcript_106448;GD_transcript_106736;GD_transcript_108146;GD_transcript_116638;GD_transcript_117388;GD_transcript_133375;GD_transcript_141211;GD_transcript_147467;GD_transcript_152560;GD_transcript_153818;GD_transcript_2174;GD_transcript_3291;GD_transcript_4713;GD_transcript_50933;GD_transcript_75816;GD_transcript_85904;GD_transcript_94576;GD_transcr…
GD_transcript_154293	GD_transcript_100664;GD_transcript_101075;GD_transcript_102099;GD_transcript_112381;GD_transcript_112929;GD_transcript_113343;GD_transcript_118506;GD_transcript_12549;GD_transcript_126080;GD_transcript_126721;GD_transcript_129840;GD_transcript_142318;GD_transcript_149560;GD_transcript_150329;GD_transcript_27116;GD_transcript_58394;GD_transcript_65533;GD_transcript_72326;GD_transcript_75528;GD_tra…
GD_transcript_44392	GD_transcript_101000;GD_transcript_145226;GD_transcript_51261;GD_transcript_52719;GD_transcript_69529;GD_transcript_70532
GD_transcript_59349	GD_transcript_100687;GD_transcript_100897;GD_transcript_112860;GD_transcript_119412;GD_transcript_126824;GD_transcript_129870;GD_transcript_134016;GD_transcript_136539;GD_transcript_138586;GD_transcript_142076;GD_transcript_146680;GD_transcript_150992;GD_transcript_287;GD_transcript_44836;GD_transcript_62446;GD_transcript_63506;GD_transcript_68042;GD_transcript_69271;GD_transcript_71016;GD_transc…
GD_transcript_66676	GD_transcript_111404;GD_transcript_111882;GD_transcript_113904;GD_transcript_115532;GD_transcript_117925;GD_transcript_119342;GD_transcript_121549;GD_transcript_122255;GD_transcript_123262;GD_transcript_125192;GD_transcript_129896;GD_transcript_132874;GD_transcript_140236;GD_transcript_141125;GD_transcript_142794;GD_transcript_144875;GD_transcript_147672;GD_transcript_151453;GD_transcript_156285;…
GD_transcript_152300	GD_transcript_121113;GD_transcript_126351;GD_transcript_128807;GD_transcript_12968;GD_transcript_143768;GD_transcript_145605;GD_transcript_146331;GD_transcript_149512;GD_transcript_149587;GD_transcript_154665;GD_transcript_3272;GD_transcript_3643;GD_transcript_3947;GD_transcript_56791;GD_transcript_57854;GD_transcript_73481;GD_transcript_79334;GD_transcript_94468
GD_transcript_156192	GD_transcript_102351;GD_transcript_104597;GD_transcript_115212;GD_transcript_115235;GD_transcript_117842;GD_transcript_122640;GD_transcript_129903;GD_transcript_132854;GD_transcript_133747;GD_transcript_136169;GD_transcript_143495;GD_transcript_144400;GD_transcript_146633;GD_transcript_146752;GD_transcript_151840;GD_transcript_155904;GD_transcript_58359;GD_transcript_59077;GD_transcript_61727;GD_…
GD_transcript_74204	GD_transcript_102373;GD_transcript_102784;GD_transcript_104213;GD_transcript_104821;GD_transcript_106321;GD_transcript_107529;GD_transcript_115507;GD_transcript_127350;GD_transcript_130340;GD_transcript_133358;GD_transcript_135194;GD_transcript_137894;GD_transcript_138440;GD_transcript_138785;GD_transcript_138988;GD_transcript_145279;GD_transcript_155082;GD_transcript_155127;GD_transcript_155353;…
GD_transcript_109014	GD_transcript_106908;GD_transcript_107473;GD_transcript_110282;GD_transcript_112798;GD_transcript_113411;GD_transcript_114424;GD_transcript_122316;GD_transcript_123665;GD_transcript_128177;GD_transcript_130010;GD_transcript_139978;GD_transcript_144771;GD_transcript_145422;GD_transcript_146975;GD_transcript_148469;GD_transcript_38037;GD_transcript_45009;GD_transcript_6335;GD_transcript_671;GD_tran…
GD_transcript_133803	GD_transcript_115005;GD_transcript_121614;GD_transcript_124278;GD_transcript_153173;GD_transcript_22253;GD_transcript_46933;GD_transcript_47523;GD_transcript_69094;GD_transcript_79867;GD_transcript_80021;GD_transcript_8696;GD_transcript_96775;GD_transcript_97408;GD_transcript_9742;GD_transcript_97513
GD_transcript_40140	GD_transcript_104854;GD_transcript_109326;GD_transcript_109633;GD_transcript_115809;GD_transcript_115827;GD_transcript_118041;GD_transcript_133859;GD_transcript_136137;GD_transcript_149625;GD_transcript_154276;GD_transcript_155883;GD_transcript_2895;GD_transcript_43932;GD_transcript_44247;GD_transcript_44387;GD_transcript_44487;GD_transcript_4694;GD_transcript_48842;GD_transcript_56315;GD_transcr…
GD_transcript_24917	GD_transcript_104944;GD_transcript_110649;GD_transcript_116736;GD_transcript_145247;GD_transcript_152267;GD_transcript_34;GD_transcript_47097;GD_transcript_61650;GD_transcript_72228
GD_transcript_139518	GD_transcript_100438;GD_transcript_110128;GD_transcript_112398;GD_transcript_113598;GD_transcript_117138;GD_transcript_119714;GD_transcript_119916;GD_transcript_120072;GD_transcript_125271;GD_transcript_1361;GD_transcript_140852;GD_transcript_141799;GD_transcript_144040;GD_transcript_148100;GD_transcript_15009;GD_transcript_19184;GD_transcript_24395;GD_transcript_43448;GD_transcript_56761;GD_tran…
GD_transcript_152713	GD_transcript_101521;GD_transcript_104340;GD_transcript_1051;GD_transcript_124970;GD_transcript_125578;GD_transcript_131781;GD_transcript_13524;GD_transcript_136390;GD_transcript_139536;GD_transcript_140747;GD_transcript_143253;GD_transcript_144243;GD_transcript_146054;GD_transcript_153981;GD_transcript_156502;GD_transcript_2807;GD_transcript_63744;GD_transcript_72687;GD_transcript_73330;GD_trans…
GD_transcript_107806	GD_transcript_101430;GD_transcript_103574;GD_transcript_122809;GD_transcript_123985;GD_transcript_127302;GD_transcript_1413;GD_transcript_150240;GD_transcript_153168;GD_transcript_154761;GD_transcript_2265;GD_transcript_47388;GD_transcript_54214;GD_transcript_60365;GD_transcript_61785;GD_transcript_62355;GD_transcript_65712;GD_transcript_67380;GD_transcript_7482;GD_transcript_7904;GD_transcript_8…
GD_transcript_17061	GD_transcript_105428;GD_transcript_106116;GD_transcript_10656;GD_transcript_106930;GD_transcript_113084;GD_transcript_116453;GD_transcript_122258;GD_transcript_127326;GD_transcript_129203;GD_transcript_13507;GD_transcript_138857;GD_transcript_139514;GD_transcript_144419;GD_transcript_148241;GD_transcript_28608;GD_transcript_51051;GD_transcript_65390;GD_transcript_65960;GD_transcript_68028;GD_tran…
GD_transcript_50863	GD_transcript_110;GD_transcript_111870;GD_transcript_122141;GD_transcript_124466;GD_transcript_13240;GD_transcript_133499;GD_transcript_141706;GD_transcript_142773;GD_transcript_148953;GD_transcript_15126;GD_transcript_152068;GD_transcript_154656;GD_transcript_155341;GD_transcript_22848;GD_transcript_3871;GD_transcript_4525;GD_transcript_45476;GD_transcript_4737;GD_transcript_48912;GD_transcript_…
GD_transcript_94211	GD_transcript_104111;GD_transcript_108428;GD_transcript_109876;GD_transcript_119615;GD_transcript_124568;GD_transcript_125166;GD_transcript_13561;GD_transcript_136748;GD_transcript_138320;GD_transcript_141799;GD_transcript_141943;GD_transcript_14997;GD_transcript_16756;GD_transcript_59914;GD_transcript_61267;GD_transcript_62446;GD_transcript_68258;GD_transcript_69068;GD_transcript_76039;GD_transc…
GD_transcript_57850	GD_transcript_100439;GD_transcript_104678;GD_transcript_104715;GD_transcript_11041;GD_transcript_129615;GD_transcript_135070;GD_transcript_138080;GD_transcript_140692;GD_transcript_142960;GD_transcript_145790;GD_transcript_148325;GD_transcript_149998;GD_transcript_156258;GD_transcript_156773;GD_transcript_20860;GD_transcript_46784;GD_transcript_50263;GD_transcript_51599;GD_transcript_51986;GD_tra…
GD_transcript_114107	GD_transcript_102784;GD_transcript_103306;GD_transcript_113066;GD_transcript_116751;GD_transcript_117092;GD_transcript_121567;GD_transcript_125776;GD_transcript_126359;GD_transcript_127176;GD_transcript_129522;GD_transcript_1310;GD_transcript_135029;GD_transcript_136959;GD_transcript_137490;GD_transcript_141548;GD_transcript_142712;GD_transcript_144302;GD_transcript_144834;GD_transcript_146439;GD…
GD_transcript_93522	GD_transcript_121551;GD_transcript_128488;GD_transcript_148550;GD_transcript_155265;GD_transcript_6543;GD_transcript_82551
GD_transcript_33782	GD_transcript_102988;GD_transcript_104743;GD_transcript_105192;GD_transcript_109825;GD_transcript_111441;GD_transcript_111687;GD_transcript_112368;GD_transcript_115729;GD_transcript_12;GD_transcript_126041;GD_transcript_131663;GD_transcript_142343;GD_transcript_145952;GD_transcript_147364;GD_transcript_150343;GD_transcript_151297;GD_transcript_153734;GD_transcript_155993;GD_transcript_52210;GD_tr…
GD_transcript_94841	GD_transcript_108441;GD_transcript_112712;GD_transcript_122010;GD_transcript_127377;GD_transcript_131468;GD_transcript_133824;GD_transcript_146330;GD_transcript_44478;GD_transcript_53329;GD_transcript_57049;GD_transcript_59772;GD_transcript_60494;GD_transcript_63491;GD_transcript_67415;GD_transcript_67830;GD_transcript_87074;GD_transcript_88236;GD_transcript_95059;GD_transcript_98266
GD_transcript_59774	GD_transcript_102575;GD_transcript_105238;GD_transcript_107281;GD_transcript_112192;GD_transcript_11356;GD_transcript_118854;GD_transcript_129306;GD_transcript_134867;GD_transcript_138418;GD_transcript_138944;GD_transcript_150360;GD_transcript_150608;GD_transcript_151609;GD_transcript_157135;GD_transcript_45855;GD_transcript_46132;GD_transcript_49330;GD_transcript_53811;GD_transcript_70957;GD_tra…
GD_transcript_87739	GD_transcript_100124;GD_transcript_106112;GD_transcript_106550;GD_transcript_108678;GD_transcript_116185;GD_transcript_118206;GD_transcript_123262;GD_transcript_125083;GD_transcript_126960;GD_transcript_126984;GD_transcript_12776;GD_transcript_129440;GD_transcript_137739;GD_transcript_145646;GD_transcript_148425;GD_transcript_63659;GD_transcript_78177;GD_transcript_82867;GD_transcript_83250;GD_tr…
GD_transcript_31206	GD_transcript_108245;GD_transcript_114850;GD_transcript_116301;GD_transcript_123010;GD_transcript_3714;GD_transcript_77054;GD_transcript_88372;GD_transcript_89398
GD_transcript_38745	GD_transcript_103121;GD_transcript_104877;GD_transcript_106112;GD_transcript_108202;GD_transcript_109420;GD_transcript_111885;GD_transcript_112985;GD_transcript_115056;GD_transcript_119169;GD_transcript_123367;GD_transcript_127347;GD_transcript_128889;GD_transcript_133207;GD_transcript_135886;GD_transcript_145558;GD_transcript_156431;GD_transcript_47637;GD_transcript_49827;GD_transcript_5017;GD_t…
GD_transcript_46989	GD_transcript_110935;GD_transcript_115017;GD_transcript_11776;GD_transcript_13183;GD_transcript_140763;GD_transcript_147080;GD_transcript_15510;GD_transcript_155587;GD_transcript_89458
GD_transcript_36743	GD_transcript_10229;GD_transcript_102987;GD_transcript_115158;GD_transcript_141743;GD_transcript_144137;GD_transcript_19360;GD_transcript_4888;GD_transcript_49613;GD_transcript_5542;GD_transcript_90455;GD_transcript_9615
GD_transcript_91497	GD_transcript_103500;GD_transcript_106503;GD_transcript_110818;GD_transcript_113085;GD_transcript_114523;GD_transcript_118315;GD_transcript_118869;GD_transcript_128232;GD_transcript_131280;GD_transcript_141990;GD_transcript_44969;GD_transcript_45867;GD_transcript_52365;GD_transcript_60385;GD_transcript_94997;GD_transcript_95215
GD_transcript_55251	GD_transcript_107054;GD_transcript_113053;GD_transcript_113371;GD_transcript_119139;GD_transcript_1194;GD_transcript_122366;GD_transcript_127203;GD_transcript_127551;GD_transcript_129166;GD_transcript_137476;GD_transcript_137670;GD_transcript_151539;GD_transcript_152153;GD_transcript_44410;GD_transcript_48815;GD_transcript_5383;GD_transcript_58443;GD_transcript_58827;GD_transcript_61549;GD_transc…
GD_transcript_38155	GD_transcript_105816;GD_transcript_107035;GD_transcript_124970;GD_transcript_127976;GD_transcript_128888;GD_transcript_138976;GD_transcript_149350;GD_transcript_155656;GD_transcript_46904;GD_transcript_68082;GD_transcript_68250
GD_transcript_78762	GD_transcript_114279;GD_transcript_125046;GD_transcript_128377;GD_transcript_132045;GD_transcript_134460;GD_transcript_135118;GD_transcript_138883;GD_transcript_141098;GD_transcript_141619;GD_transcript_142343;GD_transcript_143253;GD_transcript_143725;GD_transcript_144787;GD_transcript_146492;GD_transcript_147873;GD_transcript_151709;GD_transcript_151897;GD_transcript_152782;GD_transcript_2025;GD…
GD_transcript_27930	GD_transcript_104772;GD_transcript_104917;GD_transcript_105951;GD_transcript_110437;GD_transcript_111736;GD_transcript_115792;GD_transcript_128256;GD_transcript_129194;GD_transcript_132463;GD_transcript_138101;GD_transcript_142018;GD_transcript_143784;GD_transcript_148221;GD_transcript_148451;GD_transcript_150640;GD_transcript_154009;GD_transcript_27216;GD_transcript_30035;GD_transcript_414;GD_tr…
GD_transcript_106763	GD_transcript_102693;GD_transcript_103625;GD_transcript_105296;GD_transcript_106020;GD_transcript_107154;GD_transcript_108301;GD_transcript_112114;GD_transcript_113542;GD_transcript_116442;GD_transcript_116493;GD_transcript_117112;GD_transcript_120620;GD_transcript_130830;GD_transcript_134958;GD_transcript_146480;GD_transcript_152543;GD_transcript_154854;GD_transcript_155009;GD_transcript_155767;…
GD_transcript_41493	GD_transcript_103739;GD_transcript_120224;GD_transcript_12288;GD_transcript_125932;GD_transcript_127178;GD_transcript_134098;GD_transcript_136763;GD_transcript_138556;GD_transcript_143533;GD_transcript_144873;GD_transcript_150760;GD_transcript_152149;GD_transcript_155301;GD_transcript_45623;GD_transcript_47785;GD_transcript_47856;GD_transcript_49278;GD_transcript_5232;GD_transcript_54420;GD_trans…
GD_transcript_154938	GD_transcript_107414;GD_transcript_107819;GD_transcript_111028;GD_transcript_112919;GD_transcript_114805;GD_transcript_127786;GD_transcript_133717;GD_transcript_13626;GD_transcript_141722;GD_transcript_144533;GD_transcript_149192;GD_transcript_150373;GD_transcript_152176;GD_transcript_3006;GD_transcript_55999;GD_transcript_57687;GD_transcript_63013;GD_transcript_64116;GD_transcript_65788;GD_trans…
GD_transcript_149747	GD_transcript_111232;GD_transcript_112614;GD_transcript_112740;GD_transcript_114070;GD_transcript_116551;GD_transcript_122220;GD_transcript_122448;GD_transcript_125271;GD_transcript_126211;GD_transcript_129827;GD_transcript_130666;GD_transcript_131091;GD_transcript_131275;GD_transcript_134687;GD_transcript_134900;GD_transcript_135123;GD_transcript_137727;GD_transcript_138924;GD_transcript_140566;…
GD_transcript_47619	GD_transcript_112064;GD_transcript_120050;GD_transcript_121082;GD_transcript_140932;GD_transcript_152161;GD_transcript_18324;GD_transcript_47449;GD_transcript_65322;GD_transcript_68217;GD_transcript_88432
GD_transcript_78221	GD_transcript_104475;GD_transcript_107712;GD_transcript_107813;GD_transcript_111275;GD_transcript_120818;GD_transcript_124166;GD_transcript_128;GD_transcript_134735;GD_transcript_150229;GD_transcript_150847;GD_transcript_151341;GD_transcript_152512;GD_transcript_153828;GD_transcript_154632;GD_transcript_155274;GD_transcript_156025;GD_transcript_405;GD_transcript_51553;GD_transcript_56072;GD_trans…
GD_transcript_113143	GD_transcript_100075;GD_transcript_102923;GD_transcript_103229;GD_transcript_107146;GD_transcript_124056;GD_transcript_124922;GD_transcript_125486;GD_transcript_125543;GD_transcript_126000;GD_transcript_128487;GD_transcript_129741;GD_transcript_130742;GD_transcript_138044;GD_transcript_141186;GD_transcript_149755;GD_transcript_153589;GD_transcript_154159;GD_transcript_4070;GD_transcript_44508;GD_…
GD_transcript_36286	GD_transcript_102367;GD_transcript_102659;GD_transcript_111255;GD_transcript_111574;GD_transcript_114501;GD_transcript_121356;GD_transcript_122841;GD_transcript_124493;GD_transcript_137903;GD_transcript_138712;GD_transcript_139467;GD_transcript_142440;GD_transcript_145328;GD_transcript_150713;GD_transcript_17696;GD_transcript_20648;GD_transcript_3486;GD_transcript_47396;GD_transcript_53374;GD_tra…
GD_transcript_148528	GD_transcript_104332;GD_transcript_123442;GD_transcript_131294;GD_transcript_69742
GD_transcript_57516	GD_transcript_101487;GD_transcript_104823;GD_transcript_107112;GD_transcript_107614;GD_transcript_110934;GD_transcript_112092;GD_transcript_118114;GD_transcript_128439;GD_transcript_134386;GD_transcript_136862;GD_transcript_137900;GD_transcript_142915;GD_transcript_149847;GD_transcript_44375;GD_transcript_47569;GD_transcript_5549;GD_transcript_57312;GD_transcript_61156;GD_transcript_64391;GD_tran…
GD_transcript_2234	GD_transcript_10032;GD_transcript_100873;GD_transcript_109148;GD_transcript_114953;GD_transcript_12086;GD_transcript_1226;GD_transcript_122988;GD_transcript_124103;GD_transcript_124150;GD_transcript_124493;GD_transcript_125551;GD_transcript_126890;GD_transcript_13024;GD_transcript_131567;GD_transcript_134937;GD_transcript_137882;GD_transcript_140406;GD_transcript_141153;GD_transcript_142440;GD_tr…
GD_transcript_84452	GD_transcript_101349;GD_transcript_102317;GD_transcript_109710;GD_transcript_11432;GD_transcript_119295;GD_transcript_120196;GD_transcript_125908;GD_transcript_128250;GD_transcript_130443;GD_transcript_131228;GD_transcript_134951;GD_transcript_138411;GD_transcript_141516;GD_transcript_146231;GD_transcript_153326;GD_transcript_4008;GD_transcript_69205;GD_transcript_81507;GD_transcript_82630;GD_tra…
GD_transcript_144445	GD_transcript_106359;GD_transcript_117161;GD_transcript_124844;GD_transcript_132782;GD_transcript_141773;GD_transcript_154549;GD_transcript_18795;GD_transcript_2602;GD_transcript_54337;GD_transcript_83353
GD_transcript_27029	GD_transcript_10018;GD_transcript_103396;GD_transcript_104054;GD_transcript_106333;GD_transcript_106740;GD_transcript_109697;GD_transcript_110322;GD_transcript_111676;GD_transcript_112895;GD_transcript_123628;GD_transcript_125691;GD_transcript_128325;GD_transcript_130049;GD_transcript_130525;GD_transcript_135225;GD_transcript_138248;GD_transcript_140791;GD_transcript_146564;GD_transcript_151463;G…
GD_transcript_65387	GD_transcript_101535;GD_transcript_105852;GD_transcript_115457;GD_transcript_115695;GD_transcript_119160;GD_transcript_12204;GD_transcript_122609;GD_transcript_136439;GD_transcript_139846;GD_transcript_155840;GD_transcript_2933;GD_transcript_47258;GD_transcript_57341;GD_transcript_58226;GD_transcript_63097;GD_transcript_64629;GD_transcript_68113;GD_transcript_69437;GD_transcript_71768;GD_transcri…
GD_transcript_124730	GD_transcript_106112;GD_transcript_118219;GD_transcript_122518;GD_transcript_126960;GD_transcript_131467;GD_transcript_133226;GD_transcript_81768;GD_transcript_82867;GD_transcript_86246
GD_transcript_129489	GD_transcript_114046;GD_transcript_150976;GD_transcript_56774;GD_transcript_71327
GD_transcript_31622	GD_transcript_107853;GD_transcript_10910;GD_transcript_131479;GD_transcript_134736;GD_transcript_135534;GD_transcript_136385;GD_transcript_136575;GD_transcript_137443;GD_transcript_139197;GD_transcript_145370;GD_transcript_146877;GD_transcript_149245;GD_transcript_150823;GD_transcript_151004;GD_transcript_156416;GD_transcript_157137;GD_transcript_26953;GD_transcript_44557;GD_transcript_46484;GD_t…
GD_transcript_10730	GD_transcript_101521;GD_transcript_104340;GD_transcript_1051;GD_transcript_124970;GD_transcript_125578;GD_transcript_13524;GD_transcript_136390;GD_transcript_139536;GD_transcript_140747;GD_transcript_144243;GD_transcript_146054;GD_transcript_153981;GD_transcript_72687;GD_transcript_74018;GD_transcript_76293;GD_transcript_838;GD_transcript_86322
GD_transcript_79536	GD_transcript_112473;GD_transcript_11754;GD_transcript_121121;GD_transcript_122386;GD_transcript_128116;GD_transcript_130870;GD_transcript_135534;GD_transcript_140058;GD_transcript_141361;GD_transcript_145370;GD_transcript_149245;GD_transcript_150329;GD_transcript_156783;GD_transcript_27823;GD_transcript_46922;GD_transcript_49878;GD_transcript_56573;GD_transcript_62755;GD_transcript_72567;GD_tran…
GD_transcript_104027	GD_transcript_10041;GD_transcript_10152;GD_transcript_113598;GD_transcript_11891;GD_transcript_126110;GD_transcript_134758;GD_transcript_140774;GD_transcript_141413;GD_transcript_143195;GD_transcript_154829;GD_transcript_15816;GD_transcript_22026;GD_transcript_45643;GD_transcript_46292;GD_transcript_49420;GD_transcript_5575;GD_transcript_57912;GD_transcript_59070;GD_transcript_59396;GD_transcript…
GD_transcript_30169	GD_transcript_119843;GD_transcript_122815;GD_transcript_53071;GD_transcript_92177
GD_transcript_58751	GD_transcript_105870;GD_transcript_110870;GD_transcript_119529;GD_transcript_123901;GD_transcript_132145;GD_transcript_135890;GD_transcript_1360;GD_transcript_139012;GD_transcript_153305;GD_transcript_156972;GD_transcript_2723;GD_transcript_44905;GD_transcript_45553;GD_transcript_51426;GD_transcript_54011;GD_transcript_60902;GD_transcript_63423;GD_transcript_63821;GD_transcript_67342;GD_transcrip…
GD_transcript_61943	GD_transcript_110054;GD_transcript_110809;GD_transcript_112316;GD_transcript_113084;GD_transcript_114289;GD_transcript_116453;GD_transcript_116870;GD_transcript_117127;GD_transcript_121108;GD_transcript_121398;GD_transcript_124568;GD_transcript_125166;GD_transcript_127326;GD_transcript_138320;GD_transcript_139426;GD_transcript_139514;GD_transcript_140595;GD_transcript_140844;GD_transcript_141799;…
GD_transcript_92795	GD_transcript_103953;GD_transcript_110975;GD_transcript_121755;GD_transcript_82885
GD_transcript_29044	GD_transcript_10041;GD_transcript_110519;GD_transcript_11912;GD_transcript_121257;GD_transcript_123520;GD_transcript_124745;GD_transcript_139579;GD_transcript_142446;GD_transcript_143110;GD_transcript_148847;GD_transcript_155362;GD_transcript_17858;GD_transcript_23714;GD_transcript_47190;GD_transcript_47449;GD_transcript_51980;GD_transcript_52049;GD_transcript_52284;GD_transcript_53434;GD_transcr…
GD_transcript_53756	GD_transcript_100582;GD_transcript_101668;GD_transcript_106998;GD_transcript_110729;GD_transcript_111961;GD_transcript_118853;GD_transcript_120581;GD_transcript_147320;GD_transcript_43280;GD_transcript_59808;GD_transcript_6124;GD_transcript_66218;GD_transcript_70312;GD_transcript_90028;GD_transcript_95786;GD_transcript_98370
GD_transcript_95201	GD_transcript_105088;GD_transcript_106213;GD_transcript_106549;GD_transcript_107727;GD_transcript_108556;GD_transcript_112350;GD_transcript_114112;GD_transcript_123789;GD_transcript_126411;GD_transcript_131724;GD_transcript_142232;GD_transcript_143839;GD_transcript_147009;GD_transcript_147370;GD_transcript_150449;GD_transcript_151648;GD_transcript_152982;GD_transcript_155093;GD_transcript_155874;…
GD_transcript_106066	GD_transcript_121466;GD_transcript_125219;GD_transcript_125619;GD_transcript_128426;GD_transcript_140229;GD_transcript_142036;GD_transcript_3048;GD_transcript_63013;GD_transcript_83127;GD_transcript_90410;GD_transcript_90533
GD_transcript_41232	GD_transcript_106548;GD_transcript_113234;GD_transcript_113259;GD_transcript_121731;GD_transcript_135566;GD_transcript_139415;GD_transcript_139705;GD_transcript_63619
GD_transcript_141948	GD_transcript_112789;GD_transcript_120616;GD_transcript_151418;GD_transcript_58356;GD_transcript_81816;GD_transcript_83434
GD_transcript_92552	GD_transcript_110131;GD_transcript_119252;GD_transcript_12159;GD_transcript_122173;GD_transcript_122286;GD_transcript_122375;GD_transcript_123750;GD_transcript_1253;GD_transcript_130121;GD_transcript_136525;GD_transcript_139810;GD_transcript_143375;GD_transcript_146060;GD_transcript_149875;GD_transcript_152522;GD_transcript_155756;GD_transcript_2055;GD_transcript_22330;GD_transcript_2364;GD_trans…
GD_transcript_145700	GD_transcript_104863;GD_transcript_113198;GD_transcript_115851;GD_transcript_118614;GD_transcript_119288;GD_transcript_120259;GD_transcript_126516;GD_transcript_130256;GD_transcript_130488;GD_transcript_132213;GD_transcript_146662;GD_transcript_147834;GD_transcript_149482;GD_transcript_2455;GD_transcript_49659;GD_transcript_54713;GD_transcript_56288;GD_transcript_58535;GD_transcript_62071;GD_tran…
GD_transcript_82138	GD_transcript_115729;GD_transcript_117152;GD_transcript_126167;GD_transcript_126867;GD_transcript_128721;GD_transcript_131703;GD_transcript_135905;GD_transcript_138547;GD_transcript_139397;GD_transcript_146420;GD_transcript_146802;GD_transcript_152418;GD_transcript_153441;GD_transcript_154724;GD_transcript_17082;GD_transcript_58755;GD_transcript_5994;GD_transcript_7106;GD_transcript_72604;GD_tran…
GD_transcript_121673	GD_transcript_106372;GD_transcript_106409;GD_transcript_117884;GD_transcript_12564;GD_transcript_137668;GD_transcript_139299;GD_transcript_141479;GD_transcript_143615;GD_transcript_143642;GD_transcript_144027;GD_transcript_146412;GD_transcript_146481;GD_transcript_147923;GD_transcript_149860;GD_transcript_150323;GD_transcript_153397;GD_transcript_155383;GD_transcript_24300;GD_transcript_45408;GD_…
GD_transcript_155151	GD_transcript_101217;GD_transcript_104064;GD_transcript_106460;GD_transcript_110062;GD_transcript_118647;GD_transcript_123741;GD_transcript_126181;GD_transcript_126190;GD_transcript_127410;GD_transcript_129511;GD_transcript_129741;GD_transcript_131091;GD_transcript_132136;GD_transcript_13723;GD_transcript_137422;GD_transcript_141272;GD_transcript_141777;GD_transcript_142278;GD_transcript_142458;G…
GD_transcript_57036	GD_transcript_100774;GD_transcript_105474;GD_transcript_106135;GD_transcript_109124;GD_transcript_109650;GD_transcript_112690;GD_transcript_119254;GD_transcript_127347;GD_transcript_144357;GD_transcript_145545;GD_transcript_58599;GD_transcript_58819;GD_transcript_5924;GD_transcript_62517;GD_transcript_64700;GD_transcript_6565;GD_transcript_70959;GD_transcript_71208;GD_transcript_75611;GD_transcri…
GD_transcript_101125	GD_transcript_102785;GD_transcript_120264;GD_transcript_120477;GD_transcript_130140;GD_transcript_130508;GD_transcript_139034;GD_transcript_148676;GD_transcript_2263;GD_transcript_2440;GD_transcript_2732;GD_transcript_4810;GD_transcript_54969;GD_transcript_60363;GD_transcript_70484;GD_transcript_71486;GD_transcript_76420;GD_transcript_82643;GD_transcript_83833;GD_transcript_94199;GD_transcript_97…
GD_transcript_100147	GD_transcript_106873;GD_transcript_111784;GD_transcript_115313;GD_transcript_116067;GD_transcript_152075;GD_transcript_152691;GD_transcript_152867;GD_transcript_152871;GD_transcript_17316;GD_transcript_4315;GD_transcript_50158;GD_transcript_54779;GD_transcript_58687;GD_transcript_60705;GD_transcript_60826;GD_transcript_69736;GD_transcript_75082;GD_transcript_75965;GD_transcript_862;GD_transcript_…
GD_transcript_85194	GD_transcript_55139;GD_transcript_64810;GD_transcript_78661
GD_transcript_72002	GD_transcript_110509;GD_transcript_129337;GD_transcript_151566;GD_transcript_152707;GD_transcript_63041;GD_transcript_65321;GD_transcript_79139;GD_transcript_79456
GD_transcript_117606	GD_transcript_100623;GD_transcript_100766;GD_transcript_110800;GD_transcript_118944;GD_transcript_128542;GD_transcript_130408;GD_transcript_130880;GD_transcript_131608;GD_transcript_137903;GD_transcript_148028;GD_transcript_152990;GD_transcript_4454;GD_transcript_69506;GD_transcript_8180;GD_transcript_82047;GD_transcript_84598;GD_transcript_85619;GD_transcript_92692;GD_transcript_95088;GD_transcr…
GD_transcript_105216	GD_transcript_103042;GD_transcript_106296;GD_transcript_112640;GD_transcript_118450;GD_transcript_124580;GD_transcript_124968;GD_transcript_128189;GD_transcript_132220;GD_transcript_137330;GD_transcript_139384;GD_transcript_149423;GD_transcript_152870;GD_transcript_19557;GD_transcript_46940;GD_transcript_51456;GD_transcript_5432;GD_transcript_62053;GD_transcript_64964;GD_transcript_72424;GD_trans…
GD_transcript_53174	GD_transcript_102784;GD_transcript_105194;GD_transcript_117647;GD_transcript_136528;GD_transcript_147143;GD_transcript_1569;GD_transcript_1600;GD_transcript_19490;GD_transcript_43972;GD_transcript_49664;GD_transcript_51339;GD_transcript_72267;GD_transcript_7273;GD_transcript_73051;GD_transcript_80089;GD_transcript_80409;GD_transcript_8540;GD_transcript_99149
GD_transcript_69130	GD_transcript_102681;GD_transcript_103499;GD_transcript_103539;GD_transcript_113348;GD_transcript_113839;GD_transcript_121586;GD_transcript_124953;GD_transcript_12633;GD_transcript_126587;GD_transcript_128067;GD_transcript_135911;GD_transcript_140957;GD_transcript_141929;GD_transcript_141940;GD_transcript_14200;GD_transcript_149026;GD_transcript_150930;GD_transcript_152638;GD_transcript_153831;GD…
GD_transcript_78071	GD_transcript_117629;GD_transcript_131676;GD_transcript_151882;GD_transcript_2425;GD_transcript_47778;GD_transcript_66056;GD_transcript_67467;GD_transcript_7223;GD_transcript_75863;GD_transcript_87922;GD_transcript_91343
GD_transcript_136335	GD_transcript_108778;GD_transcript_1136;GD_transcript_115260;GD_transcript_115572;GD_transcript_117306;GD_transcript_118796;GD_transcript_120867;GD_transcript_123639;GD_transcript_128323;GD_transcript_131940;GD_transcript_133682;GD_transcript_134783;GD_transcript_144775;GD_transcript_146273;GD_transcript_146817;GD_transcript_147467;GD_transcript_148031;GD_transcript_151105;GD_transcript_4439;GD_t…
GD_transcript_92263	GD_transcript_101883;GD_transcript_105923;GD_transcript_10623;GD_transcript_108264;GD_transcript_10962;GD_transcript_11008;GD_transcript_110256;GD_transcript_11036;GD_transcript_126079;GD_transcript_131302;GD_transcript_137595;GD_transcript_137752;GD_transcript_138175;GD_transcript_140802;GD_transcript_145839;GD_transcript_152488;GD_transcript_64728;GD_transcript_73559;GD_transcript_85818;GD_tran…
GD_transcript_42703	GD_transcript_109994;GD_transcript_110768;GD_transcript_11348;GD_transcript_124970;GD_transcript_128548;GD_transcript_129903;GD_transcript_135812;GD_transcript_136456;GD_transcript_141914;GD_transcript_149680;GD_transcript_24118;GD_transcript_51349;GD_transcript_5249;GD_transcript_54410;GD_transcript_60102;GD_transcript_62478;GD_transcript_76823;GD_transcript_80486;GD_transcript_81170;GD_transcri…
GD_transcript_151852	GD_transcript_112556;GD_transcript_113788;GD_transcript_54925;GD_transcript_61542;GD_transcript_63691
GD_transcript_66432	GD_transcript_104198;GD_transcript_119140;GD_transcript_12382;GD_transcript_125042;GD_transcript_133504;GD_transcript_135394;GD_transcript_135692;GD_transcript_148566;GD_transcript_15151;GD_transcript_152684;GD_transcript_1767;GD_transcript_51654;GD_transcript_51875;GD_transcript_53629;GD_transcript_621;GD_transcript_63450;GD_transcript_71201;GD_transcript_7154;GD_transcript_74610;GD_transcript_7…
GD_transcript_98415	GD_transcript_102099;GD_transcript_113343;GD_transcript_118243;GD_transcript_122386;GD_transcript_125367;GD_transcript_126080;GD_transcript_126721;GD_transcript_128116;GD_transcript_131068;GD_transcript_134736;GD_transcript_135534;GD_transcript_149245;GD_transcript_149560;GD_transcript_150329;GD_transcript_17584;GD_transcript_2284;GD_transcript_23088;GD_transcript_52988;GD_transcript_58458;GD_tra…
GD_transcript_57613	GD_transcript_106411;GD_transcript_11026;GD_transcript_11869;GD_transcript_124960;GD_transcript_131494;GD_transcript_148089;GD_transcript_148267;GD_transcript_4246;GD_transcript_4341;GD_transcript_45141;GD_transcript_46289;GD_transcript_50094;GD_transcript_63445;GD_transcript_67921;GD_transcript_74229;GD_transcript_8;GD_transcript_94207;GD_transcript_95106;GD_transcript_97878
GD_transcript_45223	GD_transcript_104808;GD_transcript_112359;GD_transcript_112886;GD_transcript_118750;GD_transcript_120381;GD_transcript_121082;GD_transcript_122366;GD_transcript_122478;GD_transcript_122787;GD_transcript_125992;GD_transcript_126547;GD_transcript_127107;GD_transcript_127118;GD_transcript_139588;GD_transcript_141338;GD_transcript_147352;GD_transcript_150233;GD_transcript_151867;GD_transcript_153634;…
GD_transcript_139832	GD_transcript_101242;GD_transcript_103154;GD_transcript_107593;GD_transcript_107727;GD_transcript_108062;GD_transcript_112238;GD_transcript_114722;GD_transcript_118944;GD_transcript_119363;GD_transcript_119515;GD_transcript_129159;GD_transcript_131984;GD_transcript_141784;GD_transcript_143265;GD_transcript_143963;GD_transcript_144398;GD_transcript_152745;GD_transcript_1715;GD_transcript_24979;GD_…
GD_transcript_46753	GD_transcript_105254;GD_transcript_126348;GD_transcript_131079;GD_transcript_132202;GD_transcript_138599;GD_transcript_146968;GD_transcript_151581;GD_transcript_153875;GD_transcript_17647;GD_transcript_25133;GD_transcript_25836;GD_transcript_43472;GD_transcript_4445;GD_transcript_45192;GD_transcript_51674;GD_transcript_56238;GD_transcript_60689;GD_transcript_63626;GD_transcript_68389;GD_transcrip…
GD_transcript_107948	GD_transcript_102103;GD_transcript_154374;GD_transcript_59199;GD_transcript_73406
GD_transcript_143484	GD_transcript_102207;GD_transcript_109124;GD_transcript_111263;GD_transcript_121529;GD_transcript_128006;GD_transcript_128548;GD_transcript_130272;GD_transcript_136532;GD_transcript_141377;GD_transcript_142653;GD_transcript_144337;GD_transcript_144357;GD_transcript_1493;GD_transcript_153930;GD_transcript_3921;GD_transcript_62517;GD_transcript_75111;GD_transcript_78344;GD_transcript_88406;GD_trans…
GD_transcript_34754	GD_transcript_10735;GD_transcript_112075;GD_transcript_11810;GD_transcript_128923;GD_transcript_130967;GD_transcript_132398;GD_transcript_132721;GD_transcript_134027;GD_transcript_134635;GD_transcript_137455;GD_transcript_139187;GD_transcript_139327;GD_transcript_140915;GD_transcript_144140;GD_transcript_144885;GD_transcript_145370;GD_transcript_147874;GD_transcript_150233;GD_transcript_151348;GD…
GD_transcript_109750	GD_transcript_101033;GD_transcript_10696;GD_transcript_10708;GD_transcript_108320;GD_transcript_111353;GD_transcript_112014;GD_transcript_11309;GD_transcript_116583;GD_transcript_121581;GD_transcript_124587;GD_transcript_133642;GD_transcript_135781;GD_transcript_142738;GD_transcript_146777;GD_transcript_147927;GD_transcript_149;GD_transcript_155948;GD_transcript_44397;GD_transcript_4512;GD_transc…
GD_transcript_80250	GD_transcript_108347;GD_transcript_154559
GD_transcript_117294	GD_transcript_100357;GD_transcript_112773;GD_transcript_118420;GD_transcript_120449;GD_transcript_123135;GD_transcript_125679;GD_transcript_132165;GD_transcript_133928;GD_transcript_138964;GD_transcript_141480;GD_transcript_143817;GD_transcript_144516;GD_transcript_144882;GD_transcript_145652;GD_transcript_147268;GD_transcript_147756;GD_transcript_154144;GD_transcript_154477;GD_transcript_155278;…
GD_transcript_112110	GD_transcript_102153;GD_transcript_113983;GD_transcript_114361;GD_transcript_115331;GD_transcript_11927;GD_transcript_122188;GD_transcript_12222;GD_transcript_125344;GD_transcript_128233;GD_transcript_129110;GD_transcript_130622;GD_transcript_131905;GD_transcript_135475;GD_transcript_45803;GD_transcript_478;GD_transcript_57974;GD_transcript_60535;GD_transcript_61008;GD_transcript_71995;GD_transcr…
GD_transcript_145486	GD_transcript_102009;GD_transcript_102818;GD_transcript_111169;GD_transcript_114227;GD_transcript_115011;GD_transcript_119281;GD_transcript_120324;GD_transcript_125026;GD_transcript_131595;GD_transcript_135411;GD_transcript_135417;GD_transcript_146311;GD_transcript_150136;GD_transcript_3126;GD_transcript_3891;GD_transcript_4485;GD_transcript_45029;GD_transcript_49481;GD_transcript_65051;GD_transc…
GD_transcript_132356	GD_transcript_103061;GD_transcript_113719;GD_transcript_115253;GD_transcript_115774;GD_transcript_11598;GD_transcript_124906;GD_transcript_137701;GD_transcript_155138;GD_transcript_44445;GD_transcript_54991;GD_transcript_55896;GD_transcript_74063;GD_transcript_75985;GD_transcript_79440;GD_transcript_80109;GD_transcript_83230;GD_transcript_8348;GD_transcript_93888
GD_transcript_105905	GD_transcript_105781;GD_transcript_106922;GD_transcript_124741;GD_transcript_126211;GD_transcript_127167;GD_transcript_128777;GD_transcript_131714;GD_transcript_131895;GD_transcript_146770;GD_transcript_148100;GD_transcript_148670;GD_transcript_150265;GD_transcript_156503;GD_transcript_63691;GD_transcript_73941;GD_transcript_80504;GD_transcript_96845;GD_transcript_97530;GD_transcript_98863
GD_transcript_129516	GD_transcript_108182;GD_transcript_114688;GD_transcript_123365;GD_transcript_136660;GD_transcript_141230;GD_transcript_146576;GD_transcript_153889;GD_transcript_51511;GD_transcript_55238;GD_transcript_66362;GD_transcript_74484;GD_transcript_90270;GD_transcript_92773;GD_transcript_94610
GD_transcript_114087	GD_transcript_100392;GD_transcript_110301;GD_transcript_114058;GD_transcript_118751;GD_transcript_119528;GD_transcript_121283;GD_transcript_122822;GD_transcript_123665;GD_transcript_125764;GD_transcript_128206;GD_transcript_129453;GD_transcript_129472;GD_transcript_131214;GD_transcript_131823;GD_transcript_136835;GD_transcript_140587;GD_transcript_141639;GD_transcript_142018;GD_transcript_148867;…
GD_transcript_97538	GD_transcript_10179;GD_transcript_106140;GD_transcript_10790;GD_transcript_108870;GD_transcript_11795;GD_transcript_120821;GD_transcript_126360;GD_transcript_127126;GD_transcript_141061;GD_transcript_148221;GD_transcript_149949;GD_transcript_151673;GD_transcript_1935;GD_transcript_2211;GD_transcript_44082;GD_transcript_4620;GD_transcript_50631;GD_transcript_51529;GD_transcript_57230;GD_transcript…
GD_transcript_128714	GD_transcript_100062;GD_transcript_104182;GD_transcript_110976;GD_transcript_111117;GD_transcript_115861;GD_transcript_123774;GD_transcript_127551;GD_transcript_128312;GD_transcript_129523;GD_transcript_132148;GD_transcript_136200;GD_transcript_139326;GD_transcript_151539;GD_transcript_151721;GD_transcript_155132;GD_transcript_16631;GD_transcript_2333;GD_transcript_376;GD_transcript_3988;GD_trans…
GD_transcript_88666	GD_transcript_100526;GD_transcript_102611;GD_transcript_109646;GD_transcript_129719;GD_transcript_131570;GD_transcript_131963;GD_transcript_132732;GD_transcript_134087;GD_transcript_138806;GD_transcript_139196;GD_transcript_139946;GD_transcript_140174;GD_transcript_143195;GD_transcript_143981;GD_transcript_14771;GD_transcript_148780;GD_transcript_154168;GD_transcript_154829;GD_transcript_199;GD_t…
GD_transcript_129491	GD_transcript_121699;GD_transcript_134743;GD_transcript_140530;GD_transcript_142674;GD_transcript_146256;GD_transcript_149612;GD_transcript_22142;GD_transcript_51078;GD_transcript_55164;GD_transcript_64241;GD_transcript_82584;GD_transcript_94547;GD_transcript_97600
GD_transcript_110631	GD_transcript_116201;GD_transcript_119022;GD_transcript_156109;GD_transcript_19741;GD_transcript_27953;GD_transcript_47410;GD_transcript_52126;GD_transcript_73191;GD_transcript_79340;GD_transcript_92369;GD_transcript_97578
GD_transcript_44630	GD_transcript_111155;GD_transcript_1160;GD_transcript_116150;GD_transcript_118266;GD_transcript_121881;GD_transcript_122515;GD_transcript_12889;GD_transcript_133177;GD_transcript_133345;GD_transcript_135080;GD_transcript_135627;GD_transcript_148108;GD_transcript_149047;GD_transcript_151212;GD_transcript_151543;GD_transcript_2230;GD_transcript_60369;GD_transcript_64687;GD_transcript_69382;GD_trans…
GD_transcript_88753	GD_transcript_117189;GD_transcript_122579;GD_transcript_137903;GD_transcript_153489;GD_transcript_69031
GD_transcript_133622	GD_transcript_108670;GD_transcript_119084;GD_transcript_120326;GD_transcript_123487;GD_transcript_126625;GD_transcript_134142;GD_transcript_137520;GD_transcript_137726;GD_transcript_141150;GD_transcript_147055;GD_transcript_154265;GD_transcript_155759;GD_transcript_156021;GD_transcript_157002;GD_transcript_31264;GD_transcript_43290;GD_transcript_45070;GD_transcript_48561;GD_transcript_49484;GD_tr…
GD_transcript_53994	GD_transcript_113677;GD_transcript_121582;GD_transcript_128548;GD_transcript_88372
GD_transcript_123700	GD_transcript_101778;GD_transcript_111653;GD_transcript_118128;GD_transcript_130649;GD_transcript_131027;GD_transcript_137847;GD_transcript_138943;GD_transcript_50671;GD_transcript_55316;GD_transcript_89954
GD_transcript_46946	GD_transcript_101333;GD_transcript_1025;GD_transcript_113093;GD_transcript_120283;GD_transcript_120996;GD_transcript_122004;GD_transcript_125490;GD_transcript_127479;GD_transcript_141532;GD_transcript_145253;GD_transcript_155593;GD_transcript_3615;GD_transcript_3774;GD_transcript_45731;GD_transcript_47331;GD_transcript_48070;GD_transcript_48823;GD_transcript_49436;GD_transcript_50905;GD_transcrip…
GD_transcript_40330	GD_transcript_104714;GD_transcript_127339;GD_transcript_140094;GD_transcript_144799;GD_transcript_316;GD_transcript_46192;GD_transcript_61247;GD_transcript_73771
GD_transcript_121179	GD_transcript_103780;GD_transcript_104213;GD_transcript_104821;GD_transcript_105509;GD_transcript_107529;GD_transcript_121768;GD_transcript_124258;GD_transcript_125122;GD_transcript_130340;GD_transcript_141035;GD_transcript_151267;GD_transcript_151424;GD_transcript_156239;GD_transcript_15843;GD_transcript_17000;GD_transcript_4174;GD_transcript_4395;GD_transcript_55814;GD_transcript_68858;GD_trans…
GD_transcript_98877	GD_transcript_117807;GD_transcript_120086;GD_transcript_140350;GD_transcript_141769;GD_transcript_149882;GD_transcript_156700;GD_transcript_1926;GD_transcript_46116;GD_transcript_57092;GD_transcript_58179;GD_transcript_61746;GD_transcript_61909;GD_transcript_62936;GD_transcript_72034;GD_transcript_77535;GD_transcript_79825;GD_transcript_90950;GD_transcript_91633;GD_transcript_94925;GD_transcript_…
GD_transcript_91429	GD_transcript_100521;GD_transcript_101935;GD_transcript_105797;GD_transcript_106784;GD_transcript_107168;GD_transcript_113422;GD_transcript_114481;GD_transcript_122282;GD_transcript_127183;GD_transcript_128921;GD_transcript_135964;GD_transcript_143974;GD_transcript_144247;GD_transcript_146634;GD_transcript_152458;GD_transcript_153947;GD_transcript_48233;GD_transcript_52540;GD_transcript_61722;GD_…
GD_transcript_71440	GD_transcript_100627;GD_transcript_117780;GD_transcript_124307;GD_transcript_126451;GD_transcript_127486;GD_transcript_13524;GD_transcript_136390;GD_transcript_138318;GD_transcript_138468;GD_transcript_140094;GD_transcript_144799;GD_transcript_151014;GD_transcript_28884;GD_transcript_4782;GD_transcript_50413;GD_transcript_59381;GD_transcript_60494;GD_transcript_64790;GD_transcript_69437;GD_transc…
GD_transcript_90754	GD_transcript_100346;GD_transcript_111031;GD_transcript_111212;GD_transcript_114152;GD_transcript_119985;GD_transcript_120053;GD_transcript_121784;GD_transcript_123178;GD_transcript_124998;GD_transcript_129974;GD_transcript_130410;GD_transcript_131518;GD_transcript_131708;GD_transcript_135984;GD_transcript_139807;GD_transcript_148112;GD_transcript_4508;GD_transcript_49048;GD_transcript_50074;GD_t…
GD_transcript_69768	GD_transcript_103906;GD_transcript_106571;GD_transcript_108556;GD_transcript_109543;GD_transcript_112065;GD_transcript_126674;GD_transcript_13210;GD_transcript_140522;GD_transcript_143191;GD_transcript_147321;GD_transcript_149543;GD_transcript_151974;GD_transcript_152028;GD_transcript_152053;GD_transcript_152862;GD_transcript_2977;GD_transcript_3058;GD_transcript_44254;GD_transcript_57615;GD_tran…
GD_transcript_37172	GD_transcript_13664;GD_transcript_141480;GD_transcript_142496;GD_transcript_143495;GD_transcript_154144;GD_transcript_18010
GD_transcript_48273	GD_transcript_109611;GD_transcript_109633;GD_transcript_111755;GD_transcript_115431;GD_transcript_116096;GD_transcript_123489;GD_transcript_12433;GD_transcript_131091;GD_transcript_133143;GD_transcript_139668;GD_transcript_151010;GD_transcript_152628;GD_transcript_46430;GD_transcript_46776;GD_transcript_62764;GD_transcript_63893;GD_transcript_72352;GD_transcript_76322;GD_transcript_80709;GD_trans…
GD_transcript_85859	GD_transcript_103658;GD_transcript_122238;GD_transcript_126207;GD_transcript_13440;GD_transcript_13594;GD_transcript_143599;GD_transcript_146715;GD_transcript_148164;GD_transcript_150216;GD_transcript_152847;GD_transcript_49052;GD_transcript_60944;GD_transcript_70721;GD_transcript_84346;GD_transcript_89755;GD_transcript_94489
GD_transcript_45515	GD_transcript_107667;GD_transcript_114976;GD_transcript_115988;GD_transcript_118002;GD_transcript_122338;GD_transcript_127758;GD_transcript_130798;GD_transcript_134302;GD_transcript_138458;GD_transcript_141514;GD_transcript_142264;GD_transcript_147975;GD_transcript_148098;GD_transcript_148337;GD_transcript_152148;GD_transcript_152638;GD_transcript_1584;GD_transcript_1623;GD_transcript_3767;GD_tra…
GD_transcript_75525	GD_transcript_103748;GD_transcript_106296;GD_transcript_112368;GD_transcript_115427;GD_transcript_120680;GD_transcript_124968;GD_transcript_140197;GD_transcript_155418;GD_transcript_5432;GD_transcript_61872;GD_transcript_8694;GD_transcript_87390
GD_transcript_86864	GD_transcript_130343;GD_transcript_131263;GD_transcript_134593;GD_transcript_138311;GD_transcript_154786;GD_transcript_44004;GD_transcript_81897;GD_transcript_91839
GD_transcript_40011	GD_transcript_10101;GD_transcript_104511;GD_transcript_105692;GD_transcript_111317;GD_transcript_114851;GD_transcript_117092;GD_transcript_125039;GD_transcript_125581;GD_transcript_128867;GD_transcript_12913;GD_transcript_136959;GD_transcript_139354;GD_transcript_142494;GD_transcript_150334;GD_transcript_151642;GD_transcript_153189;GD_transcript_22717;GD_transcript_3872;GD_transcript_3875;GD_tran…
GD_transcript_156183	GD_transcript_104698;GD_transcript_104823;GD_transcript_10611;GD_transcript_109523;GD_transcript_109533;GD_transcript_118863;GD_transcript_119515;GD_transcript_121589;GD_transcript_127384;GD_transcript_128439;GD_transcript_135347;GD_transcript_135654;GD_transcript_140957;GD_transcript_142318;GD_transcript_143181;GD_transcript_146599;GD_transcript_154352;GD_transcript_154370;GD_transcript_155719;G…
GD_transcript_127967	GD_transcript_110524;GD_transcript_113419;GD_transcript_115204;GD_transcript_116590;GD_transcript_118513;GD_transcript_119337;GD_transcript_119588;GD_transcript_121898;GD_transcript_123040;GD_transcript_126652;GD_transcript_128579;GD_transcript_128671;GD_transcript_133749;GD_transcript_137443;GD_transcript_137635;GD_transcript_142569;GD_transcript_147164;GD_transcript_149580;GD_transcript_150235;…
GD_transcript_143301	GD_transcript_106778;GD_transcript_106909;GD_transcript_109518;GD_transcript_111232;GD_transcript_112231;GD_transcript_113720;GD_transcript_116551;GD_transcript_123683;GD_transcript_125588;GD_transcript_129914;GD_transcript_130207;GD_transcript_130666;GD_transcript_134900;GD_transcript_138098;GD_transcript_139303;GD_transcript_143256;GD_transcript_146696;GD_transcript_151447;GD_transcript_154861;…
GD_transcript_106907	GD_transcript_102318;GD_transcript_121768;GD_transcript_123916;GD_transcript_125703;GD_transcript_126453;GD_transcript_128312;GD_transcript_129523;GD_transcript_130329;GD_transcript_135948;GD_transcript_136200;GD_transcript_139326;GD_transcript_144317;GD_transcript_144928;GD_transcript_151539;GD_transcript_15998;GD_transcript_16631;GD_transcript_2333;GD_transcript_3988;GD_transcript_44830;GD_tran…
GD_transcript_36922	GD_transcript_106265;GD_transcript_108119;GD_transcript_113480;GD_transcript_120777;GD_transcript_126414;GD_transcript_134365;GD_transcript_136323;GD_transcript_138186;GD_transcript_138219;GD_transcript_142068;GD_transcript_145094;GD_transcript_148269;GD_transcript_149293;GD_transcript_149875;GD_transcript_156689;GD_transcript_156692;GD_transcript_22213;GD_transcript_382;GD_transcript_67764;GD_tr…
GD_transcript_122906	GD_transcript_100271;GD_transcript_100728;GD_transcript_110128;GD_transcript_113040;GD_transcript_117592;GD_transcript_118866;GD_transcript_121180;GD_transcript_124941;GD_transcript_127451;GD_transcript_132191;GD_transcript_134541;GD_transcript_135364;GD_transcript_144040;GD_transcript_144649;GD_transcript_155318;GD_transcript_3450;GD_transcript_44619;GD_transcript_517;GD_transcript_55058;GD_tran…
GD_transcript_148663	GD_transcript_100663;GD_transcript_107535;GD_transcript_113716;GD_transcript_127456;GD_transcript_128019;GD_transcript_129555;GD_transcript_132616;GD_transcript_136265;GD_transcript_137204;GD_transcript_137356;GD_transcript_138092;GD_transcript_140082;GD_transcript_141121;GD_transcript_143724;GD_transcript_144040;GD_transcript_145146;GD_transcript_149081;GD_transcript_1800;GD_transcript_301;GD_tr…
GD_transcript_109855	GD_transcript_102466;GD_transcript_105876;GD_transcript_110223;GD_transcript_110621;GD_transcript_120224;GD_transcript_123278;GD_transcript_125023;GD_transcript_128221;GD_transcript_129033;GD_transcript_135164;GD_transcript_136086;GD_transcript_142198;GD_transcript_152818;GD_transcript_17896;GD_transcript_19138;GD_transcript_21688;GD_transcript_27380;GD_transcript_75340;GD_transcript_82879;GD_tra…
GD_transcript_123795	GD_transcript_100317;GD_transcript_107672;GD_transcript_126158;GD_transcript_135307;GD_transcript_135937;GD_transcript_137852;GD_transcript_143092;GD_transcript_149378;GD_transcript_46296;GD_transcript_52222;GD_transcript_6017;GD_transcript_87551;GD_transcript_95756;GD_transcript_96666
GD_transcript_38757	GD_transcript_100359;GD_transcript_102315;GD_transcript_104214;GD_transcript_128550;GD_transcript_140222;GD_transcript_141799;GD_transcript_145885;GD_transcript_49833;GD_transcript_66235;GD_transcript_77019;GD_transcript_90638
GD_transcript_60501	GD_transcript_109323;GD_transcript_116051;GD_transcript_116623;GD_transcript_118912;GD_transcript_118924;GD_transcript_122624;GD_transcript_126333;GD_transcript_130683;GD_transcript_136150;GD_transcript_140966;GD_transcript_142430;GD_transcript_1505;GD_transcript_153226;GD_transcript_45653;GD_transcript_52739;GD_transcript_55379;GD_transcript_57251;GD_transcript_59230;GD_transcript_62675;GD_trans…
GD_transcript_93032	GD_transcript_117603;GD_transcript_121121;GD_transcript_123483;GD_transcript_132291;GD_transcript_133624;GD_transcript_134250;GD_transcript_140639;GD_transcript_142043;GD_transcript_14698;GD_transcript_149911;GD_transcript_150333;GD_transcript_151079;GD_transcript_152432;GD_transcript_3663;GD_transcript_43246;GD_transcript_46724;GD_transcript_46972;GD_transcript_54706;GD_transcript_55815;GD_trans…
GD_transcript_35915	GD_transcript_107359;GD_transcript_121403;GD_transcript_140463;GD_transcript_141596;GD_transcript_47120;GD_transcript_48419;GD_transcript_48833;GD_transcript_4910;GD_transcript_49621;GD_transcript_62338;GD_transcript_75845;GD_transcript_80680;GD_transcript_83856;GD_transcript_93535;GD_transcript_94956;GD_transcript_96748
GD_transcript_153995	GD_transcript_1010;GD_transcript_103477;GD_transcript_114058;GD_transcript_114221;GD_transcript_1179;GD_transcript_128067;GD_transcript_128143;GD_transcript_129014;GD_transcript_138695;GD_transcript_140084;GD_transcript_141929;GD_transcript_148843;GD_transcript_153831;GD_transcript_56136;GD_transcript_62018;GD_transcript_62269;GD_transcript_7164;GD_transcript_73684;GD_transcript_78566;GD_transcri…
GD_transcript_110749	GD_transcript_102683;GD_transcript_104784;GD_transcript_105514;GD_transcript_106322;GD_transcript_127479;GD_transcript_135044;GD_transcript_150660
GD_transcript_122370	GD_transcript_130237;GD_transcript_138718;GD_transcript_142678;GD_transcript_147765;GD_transcript_47567;GD_transcript_75688
GD_transcript_151227	GD_transcript_116267;GD_transcript_124970;GD_transcript_130354;GD_transcript_133014;GD_transcript_134526;GD_transcript_136238;GD_transcript_136877;GD_transcript_137822;GD_transcript_140035;GD_transcript_142996;GD_transcript_143386;GD_transcript_145076;GD_transcript_146606;GD_transcript_147210;GD_transcript_150739;GD_transcript_153538;GD_transcript_154104;GD_transcript_156689;GD_transcript_19643;G…
GD_transcript_82408	GD_transcript_103069;GD_transcript_111161;GD_transcript_114441;GD_transcript_11515;GD_transcript_117846;GD_transcript_12369;GD_transcript_124024;GD_transcript_125181;GD_transcript_125709;GD_transcript_1276;GD_transcript_140894;GD_transcript_142686;GD_transcript_144238;GD_transcript_1469;GD_transcript_148432;GD_transcript_149572;GD_transcript_149771;GD_transcript_54062;GD_transcript_56628;GD_trans…
GD_transcript_58532	GD_transcript_104877;GD_transcript_10794;GD_transcript_109420;GD_transcript_114477;GD_transcript_1162;GD_transcript_125122;GD_transcript_126225;GD_transcript_126697;GD_transcript_129311;GD_transcript_131645;GD_transcript_132937;GD_transcript_137360;GD_transcript_139719;GD_transcript_14747;GD_transcript_14853;GD_transcript_155732;GD_transcript_155815;GD_transcript_18242;GD_transcript_45898;GD_tran…
GD_transcript_88063	GD_transcript_101267;GD_transcript_104961;GD_transcript_108672;GD_transcript_115298;GD_transcript_119175;GD_transcript_120095;GD_transcript_121916;GD_transcript_124247;GD_transcript_138622;GD_transcript_139452;GD_transcript_142738;GD_transcript_146777;GD_transcript_19655;GD_transcript_26191;GD_transcript_2974;GD_transcript_3425;GD_transcript_55601;GD_transcript_58905;GD_transcript_72450;GD_transc…
GD_transcript_65445	GD_transcript_108686;GD_transcript_11082;GD_transcript_112499;GD_transcript_130530;GD_transcript_143579;GD_transcript_1806;GD_transcript_80703
GD_transcript_149203	GD_transcript_10004;GD_transcript_116362;GD_transcript_119159;GD_transcript_120373;GD_transcript_121570;GD_transcript_12308;GD_transcript_123765;GD_transcript_128757;GD_transcript_131007;GD_transcript_133484;GD_transcript_134957;GD_transcript_135298;GD_transcript_135558;GD_transcript_140280;GD_transcript_149695;GD_transcript_149722;GD_transcript_153121;GD_transcript_154969;GD_transcript_156622;GD…
GD_transcript_84369	GD_transcript_104848;GD_transcript_106835;GD_transcript_110087;GD_transcript_11227;GD_transcript_113019;GD_transcript_120290;GD_transcript_122084;GD_transcript_126912;GD_transcript_128934;GD_transcript_130182;GD_transcript_134291;GD_transcript_134611;GD_transcript_138106;GD_transcript_138315;GD_transcript_141082;GD_transcript_143234;GD_transcript_150381;GD_transcript_152779;GD_transcript_154805;G…
GD_transcript_138843	GD_transcript_117881;GD_transcript_119254;GD_transcript_122502;GD_transcript_124816;GD_transcript_133295;GD_transcript_138062;GD_transcript_138825;GD_transcript_139007;GD_transcript_139057;GD_transcript_141355;GD_transcript_142388;GD_transcript_143447;GD_transcript_146230;GD_transcript_146304;GD_transcript_148780;GD_transcript_149106;GD_transcript_149281;GD_transcript_149564;GD_transcript_153789;…
GD_transcript_141140	GD_transcript_100429;GD_transcript_105925;GD_transcript_106135;GD_transcript_110;GD_transcript_115250;GD_transcript_119297;GD_transcript_12321;GD_transcript_124953;GD_transcript_128067;GD_transcript_13721;GD_transcript_137456;GD_transcript_141940;GD_transcript_145766;GD_transcript_152691;GD_transcript_156899;GD_transcript_53217;GD_transcript_57969;GD_transcript_62791;GD_transcript_67368;GD_transc…
GD_transcript_95298	GD_transcript_102271;GD_transcript_103648;GD_transcript_104844;GD_transcript_105617;GD_transcript_107480;GD_transcript_109079;GD_transcript_109874;GD_transcript_113111;GD_transcript_113607;GD_transcript_126382;GD_transcript_132603;GD_transcript_135994;GD_transcript_13600;GD_transcript_138524;GD_transcript_13959;GD_transcript_143884;GD_transcript_146147;GD_transcript_148314;GD_transcript_45620;GD_…
GD_transcript_32238	GD_transcript_100383;GD_transcript_102558;GD_transcript_114138;GD_transcript_115849;GD_transcript_119147;GD_transcript_120099;GD_transcript_122907;GD_transcript_125746;GD_transcript_127687;GD_transcript_131146;GD_transcript_131342;GD_transcript_141098;GD_transcript_150094;GD_transcript_155568;GD_transcript_44553;GD_transcript_44849;GD_transcript_51235;GD_transcript_52263;GD_transcript_57673;GD_tr…
GD_transcript_84475	GD_transcript_106463;GD_transcript_109033;GD_transcript_109943;GD_transcript_116489;GD_transcript_119917;GD_transcript_122552;GD_transcript_122965;GD_transcript_124439;GD_transcript_126163;GD_transcript_136145;GD_transcript_142131;GD_transcript_146768;GD_transcript_149642;GD_transcript_154646;GD_transcript_17002;GD_transcript_3627;GD_transcript_51893;GD_transcript_55301;GD_transcript_57334;GD_tra…
GD_transcript_38234	GD_transcript_100664;GD_transcript_100733;GD_transcript_101525;GD_transcript_107018;GD_transcript_109455;GD_transcript_109946;GD_transcript_112381;GD_transcript_113343;GD_transcript_114989;GD_transcript_115235;GD_transcript_117842;GD_transcript_121121;GD_transcript_126080;GD_transcript_126200;GD_transcript_126721;GD_transcript_132438;GD_transcript_140941;GD_transcript_141303;GD_transcript_143538;…
GD_transcript_145899	GD_transcript_100481;GD_transcript_104749;GD_transcript_105509;GD_transcript_127052;GD_transcript_127396;GD_transcript_128539;GD_transcript_132272;GD_transcript_133178;GD_transcript_139031;GD_transcript_1405;GD_transcript_146424;GD_transcript_149557;GD_transcript_63088;GD_transcript_72219;GD_transcript_93164;GD_transcript_97508
GD_transcript_126315	GD_transcript_107613;GD_transcript_109070;GD_transcript_116803;GD_transcript_121210;GD_transcript_130443;GD_transcript_131805;GD_transcript_147340;GD_transcript_22309;GD_transcript_22923;GD_transcript_3177;GD_transcript_331;GD_transcript_3987;GD_transcript_52645;GD_transcript_529;GD_transcript_54941;GD_transcript_58296;GD_transcript_58963;GD_transcript_656;GD_transcript_66053;GD_transcript_70147;…
GD_transcript_35080	GD_transcript_101958;GD_transcript_103837;GD_transcript_110585;GD_transcript_123285;GD_transcript_130640;GD_transcript_13709;GD_transcript_137992;GD_transcript_138925;GD_transcript_145;GD_transcript_146150;GD_transcript_156323;GD_transcript_26304;GD_transcript_3482;GD_transcript_4256;GD_transcript_48342;GD_transcript_50082;GD_transcript_52006;GD_transcript_52518;GD_transcript_74936;GD_transcript_…
GD_transcript_155923	GD_transcript_58777;GD_transcript_75589;GD_transcript_8390;GD_transcript_99047
GD_transcript_108138	GD_transcript_100322;GD_transcript_10703;GD_transcript_109170;GD_transcript_11010;GD_transcript_114536;GD_transcript_115181;GD_transcript_115294;GD_transcript_118043;GD_transcript_124489;GD_transcript_125118;GD_transcript_131302;GD_transcript_134002;GD_transcript_141803;GD_transcript_156061;GD_transcript_44225;GD_transcript_5139;GD_transcript_56648;GD_transcript_61913;GD_transcript_73945;GD_trans…
GD_transcript_85442	GD_transcript_101829;GD_transcript_114978;GD_transcript_118207;GD_transcript_122351;GD_transcript_123871;GD_transcript_125891;GD_transcript_125972;GD_transcript_126729;GD_transcript_131871;GD_transcript_133516;GD_transcript_134786;GD_transcript_137586;GD_transcript_138487;GD_transcript_141037;GD_transcript_143974;GD_transcript_145614;GD_transcript_147544;GD_transcript_152242;GD_transcript_156471;…
GD_transcript_83255	GD_transcript_1;GD_transcript_100121;GD_transcript_104213;GD_transcript_104821;GD_transcript_107529;GD_transcript_112063;GD_transcript_112825;GD_transcript_113633;GD_transcript_114174;GD_transcript_118950;GD_transcript_119381;GD_transcript_127350;GD_transcript_128146;GD_transcript_130340;GD_transcript_133694;GD_transcript_135194;GD_transcript_144332;GD_transcript_150819;GD_transcript_156239;GD_tr…
GD_transcript_76615	GD_transcript_105304;GD_transcript_120658;GD_transcript_125551;GD_transcript_126890;GD_transcript_131029;GD_transcript_131567;GD_transcript_154699;GD_transcript_155608;GD_transcript_288;GD_transcript_338;GD_transcript_54091;GD_transcript_56887;GD_transcript_81612;GD_transcript_83798;GD_transcript_83972;GD_transcript_88631;GD_transcript_90170;GD_transcript_95174;GD_transcript_964
GD_transcript_110930	GD_transcript_106279;GD_transcript_108314;GD_transcript_112723;GD_transcript_123296;GD_transcript_127954;GD_transcript_132999;GD_transcript_136337;GD_transcript_139151;GD_transcript_146273;GD_transcript_149209;GD_transcript_150700;GD_transcript_157049;GD_transcript_44099;GD_transcript_44906;GD_transcript_453;GD_transcript_47506;GD_transcript_47795;GD_transcript_48296;GD_transcript_52814;GD_transc…
GD_transcript_32108	GD_transcript_12652;GD_transcript_146434;GD_transcript_46201;GD_transcript_53097;GD_transcript_56200;GD_transcript_62375;GD_transcript_81044;GD_transcript_96957
GD_transcript_60680	GD_transcript_100414;GD_transcript_101500;GD_transcript_103249;GD_transcript_105353;GD_transcript_117082;GD_transcript_121419;GD_transcript_124472;GD_transcript_126384;GD_transcript_127370;GD_transcript_137151;GD_transcript_140706;GD_transcript_144295;GD_transcript_152769;GD_transcript_152876;GD_transcript_15389;GD_transcript_156368;GD_transcript_17103;GD_transcript_176;GD_transcript_17724;GD_tra…
GD_transcript_68220	GD_transcript_101571;GD_transcript_1025;GD_transcript_105550;GD_transcript_111913;GD_transcript_114854;GD_transcript_116380;GD_transcript_128574;GD_transcript_128908;GD_transcript_135206;GD_transcript_136238;GD_transcript_140494;GD_transcript_144322;GD_transcript_146815;GD_transcript_153441;GD_transcript_43472;GD_transcript_45731;GD_transcript_48070;GD_transcript_59366;GD_transcript_60359;GD_tran…
GD_transcript_64033	GD_transcript_108488;GD_transcript_113854;GD_transcript_114589;GD_transcript_119438;GD_transcript_126130;GD_transcript_142568;GD_transcript_150634;GD_transcript_154492;GD_transcript_17213;GD_transcript_22440;GD_transcript_46340;GD_transcript_51213;GD_transcript_58040;GD_transcript_581;GD_transcript_65329;GD_transcript_73132;GD_transcript_80960;GD_transcript_81693;GD_transcript_82349;GD_transcript…
GD_transcript_32393	GD_transcript_113555;GD_transcript_127370;GD_transcript_128922;GD_transcript_131636;GD_transcript_136374;GD_transcript_139938;GD_transcript_146614;GD_transcript_15340;GD_transcript_156725;GD_transcript_17738;GD_transcript_1886;GD_transcript_3844;GD_transcript_4405;GD_transcript_44301;GD_transcript_45289;GD_transcript_52050;GD_transcript_62264;GD_transcript_74700;GD_transcript_75418;GD_transcript_…
GD_transcript_54627	GD_transcript_103456;GD_transcript_108451;GD_transcript_115367;GD_transcript_118592;GD_transcript_119213;GD_transcript_119416;GD_transcript_128820;GD_transcript_130685;GD_transcript_133815;GD_transcript_140040;GD_transcript_143882;GD_transcript_146069;GD_transcript_148120;GD_transcript_53719;GD_transcript_55788;GD_transcript_55998;GD_transcript_56996;GD_transcript_62600;GD_transcript_64767;GD_tra…
GD_transcript_117416	GD_transcript_101319;GD_transcript_104423;GD_transcript_104483;GD_transcript_104955;GD_transcript_113151;GD_transcript_130621;GD_transcript_139182;GD_transcript_141007;GD_transcript_141082;GD_transcript_141505;GD_transcript_143234;GD_transcript_144620;GD_transcript_146709;GD_transcript_3242;GD_transcript_48341;GD_transcript_49303;GD_transcript_49778;GD_transcript_51530;GD_transcript_54464;GD_tran…
GD_transcript_126722	GD_transcript_118878;GD_transcript_120354;GD_transcript_122568;GD_transcript_126732;GD_transcript_130368;GD_transcript_132584;GD_transcript_137190;GD_transcript_143476;GD_transcript_149671;GD_transcript_151168;GD_transcript_152596;GD_transcript_152683;GD_transcript_154577;GD_transcript_156596;GD_transcript_3672;GD_transcript_46680;GD_transcript_48355;GD_transcript_48463;GD_transcript_5842;GD_tran…
GD_transcript_123983	GD_transcript_11206;GD_transcript_114674;GD_transcript_128274;GD_transcript_144355;GD_transcript_153931;GD_transcript_23116;GD_transcript_3838;GD_transcript_3856;GD_transcript_4171;GD_transcript_43807;GD_transcript_44558;GD_transcript_46748;GD_transcript_483;GD_transcript_48460;GD_transcript_4963;GD_transcript_57076;GD_transcript_62527;GD_transcript_6468;GD_transcript_76931;GD_transcript_89046;GD…
GD_transcript_131000	GD_transcript_122441;GD_transcript_142895;GD_transcript_153881;GD_transcript_3244;GD_transcript_3621;GD_transcript_48980;GD_transcript_50433;GD_transcript_53869;GD_transcript_63116;GD_transcript_76762;GD_transcript_77296;GD_transcript_77772;GD_transcript_86143;GD_transcript_86870;GD_transcript_89544;GD_transcript_93213;GD_transcript_97569
GD_transcript_62921	GD_transcript_102107;GD_transcript_103981;GD_transcript_110491;GD_transcript_129981;GD_transcript_135721;GD_transcript_138944;GD_transcript_143425;GD_transcript_152911;GD_transcript_155477;GD_transcript_47860;GD_transcript_52694;GD_transcript_54798;GD_transcript_55131;GD_transcript_6216;GD_transcript_64838;GD_transcript_65652;GD_transcript_66703;GD_transcript_76661;GD_transcript_76990;GD_transcri…
GD_transcript_99815	GD_transcript_150489;GD_transcript_1630;GD_transcript_17688;GD_transcript_19804;GD_transcript_52912;GD_transcript_64973;GD_transcript_82334
GD_transcript_140047	GD_transcript_121723;GD_transcript_126775;GD_transcript_150820;GD_transcript_51890;GD_transcript_69362;GD_transcript_74777;GD_transcript_78337;GD_transcript_82367;GD_transcript_86346
GD_transcript_80941	GD_transcript_108690;GD_transcript_114959;GD_transcript_119675;GD_transcript_123489;GD_transcript_125616;GD_transcript_125927;GD_transcript_128369;GD_transcript_134216;GD_transcript_134436;GD_transcript_136539;GD_transcript_137375;GD_transcript_138293;GD_transcript_138901;GD_transcript_142715;GD_transcript_143070;GD_transcript_144484;GD_transcript_145007;GD_transcript_146202;GD_transcript_149472;…
GD_transcript_88100	GD_transcript_100120;GD_transcript_103259;GD_transcript_103312;GD_transcript_105276;GD_transcript_109291;GD_transcript_117086;GD_transcript_120095;GD_transcript_135264;GD_transcript_136673;GD_transcript_141170;GD_transcript_143136;GD_transcript_144934;GD_transcript_145699;GD_transcript_145987;GD_transcript_153565;GD_transcript_155051;GD_transcript_156974;GD_transcript_2347;GD_transcript_2435;GD_t…
GD_transcript_115913	GD_transcript_134898;GD_transcript_136686;GD_transcript_53062;GD_transcript_7088;GD_transcript_78737
GD_transcript_109867	GD_transcript_106321;GD_transcript_111962;GD_transcript_121347;GD_transcript_123172;GD_transcript_155117;GD_transcript_49927;GD_transcript_57780;GD_transcript_59914;GD_transcript_61439;GD_transcript_97339
GD_transcript_41227	GD_transcript_114049;GD_transcript_123094;GD_transcript_13136;GD_transcript_135615;GD_transcript_149271;GD_transcript_150372;GD_transcript_44114;GD_transcript_49776;GD_transcript_50872;GD_transcript_63302;GD_transcript_68044;GD_transcript_69206;GD_transcript_95643;GD_transcript_98379
GD_transcript_58994	GD_transcript_10263;GD_transcript_113424;GD_transcript_113891;GD_transcript_127126;GD_transcript_128986;GD_transcript_130634;GD_transcript_131297;GD_transcript_132291;GD_transcript_137443;GD_transcript_141515;GD_transcript_143897;GD_transcript_150933;GD_transcript_155439;GD_transcript_1845;GD_transcript_197;GD_transcript_21730;GD_transcript_45309;GD_transcript_48942;GD_transcript_50598;GD_transcr…
GD_transcript_99618	GD_transcript_100693;GD_transcript_102101;GD_transcript_113035;GD_transcript_11868;GD_transcript_120060;GD_transcript_138975;GD_transcript_139075;GD_transcript_139336;GD_transcript_149082;GD_transcript_153441;GD_transcript_156496;GD_transcript_4560;GD_transcript_60554;GD_transcript_63045;GD_transcript_63435;GD_transcript_64317;GD_transcript_68104;GD_transcript_69903;GD_transcript_77053;GD_transcr…
GD_transcript_80813	GD_transcript_104495;GD_transcript_105071;GD_transcript_106630;GD_transcript_1324;GD_transcript_1438;GD_transcript_144556;GD_transcript_146331;GD_transcript_151409;GD_transcript_53947;GD_transcript_5822;GD_transcript_62753;GD_transcript_68844;GD_transcript_68869;GD_transcript_91926;GD_transcript_91997;GD_transcript_92331;GD_transcript_95706
GD_transcript_54830	GD_transcript_108245;GD_transcript_10887;GD_transcript_110538;GD_transcript_115146;GD_transcript_115213;GD_transcript_118039;GD_transcript_118613;GD_transcript_120004;GD_transcript_123010;GD_transcript_125817;GD_transcript_127479;GD_transcript_127854;GD_transcript_131234;GD_transcript_131571;GD_transcript_136641;GD_transcript_140941;GD_transcript_14380;GD_transcript_145366;GD_transcript_149647;GD…
GD_transcript_50003	GD_transcript_102392;GD_transcript_106580;GD_transcript_11042;GD_transcript_120067;GD_transcript_123808;GD_transcript_128189;GD_transcript_128881;GD_transcript_134796;GD_transcript_142260;GD_transcript_143729;GD_transcript_157057;GD_transcript_22928;GD_transcript_26276;GD_transcript_2987;GD_transcript_30001;GD_transcript_47734;GD_transcript_52182;GD_transcript_52908;GD_transcript_53706;GD_transcr…
GD_transcript_65598	GD_transcript_100867;GD_transcript_101156;GD_transcript_105471;GD_transcript_125945;GD_transcript_129047;GD_transcript_129746;GD_transcript_134351;GD_transcript_137234;GD_transcript_156159;GD_transcript_170;GD_transcript_43895;GD_transcript_66230;GD_transcript_68945;GD_transcript_69567;GD_transcript_74131;GD_transcript_82921
GD_transcript_129148	GD_transcript_101311;GD_transcript_101553;GD_transcript_106272;GD_transcript_106752;GD_transcript_106904;GD_transcript_112159;GD_transcript_113645;GD_transcript_115168;GD_transcript_115340;GD_transcript_116611;GD_transcript_117496;GD_transcript_119015;GD_transcript_121608;GD_transcript_12253;GD_transcript_123717;GD_transcript_127759;GD_transcript_131150;GD_transcript_132778;GD_transcript_133085;G…
GD_transcript_137031	GD_transcript_105512;GD_transcript_109749;GD_transcript_112368;GD_transcript_113921;GD_transcript_116799;GD_transcript_118845;GD_transcript_120335;GD_transcript_121268;GD_transcript_125403;GD_transcript_126411;GD_transcript_127167;GD_transcript_128446;GD_transcript_140231;GD_transcript_142255;GD_transcript_144409;GD_transcript_151196;GD_transcript_151228;GD_transcript_156552;GD_transcript_46676;G…
GD_transcript_140331	GD_transcript_101530;GD_transcript_102434;GD_transcript_103729;GD_transcript_110414;GD_transcript_11047;GD_transcript_11533;GD_transcript_128760;GD_transcript_131388;GD_transcript_135435;GD_transcript_136575;GD_transcript_142147;GD_transcript_156442;GD_transcript_156468;GD_transcript_3373;GD_transcript_4672;GD_transcript_53628;GD_transcript_61483;GD_transcript_63691;GD_transcript_66394;GD_transcr…
GD_transcript_93813	GD_transcript_100734;GD_transcript_106051;GD_transcript_111853;GD_transcript_118672;GD_transcript_124067;GD_transcript_131501;GD_transcript_142203;GD_transcript_156752;GD_transcript_25387;GD_transcript_4047;GD_transcript_46601;GD_transcript_47648;GD_transcript_90318;GD_transcript_95683
GD_transcript_49467	GD_transcript_102848;GD_transcript_103836;GD_transcript_107284;GD_transcript_108651;GD_transcript_109626;GD_transcript_111183;GD_transcript_111233;GD_transcript_111687;GD_transcript_122448;GD_transcript_134687;GD_transcript_139749;GD_transcript_145639;GD_transcript_149331;GD_transcript_2174;GD_transcript_43492;GD_transcript_51060;GD_transcript_52210;GD_transcript_55714;GD_transcript_59648;GD_tran…
GD_transcript_121576	GD_transcript_102575;GD_transcript_104670;GD_transcript_105511;GD_transcript_119698;GD_transcript_123618;GD_transcript_124576;GD_transcript_127323;GD_transcript_127358;GD_transcript_129523;GD_transcript_130922;GD_transcript_131269;GD_transcript_132395;GD_transcript_132914;GD_transcript_137146;GD_transcript_140844;GD_transcript_145812;GD_transcript_150608;GD_transcript_57077;GD_transcript_5755;GD_…
GD_transcript_49095	GD_transcript_100406;GD_transcript_102919;GD_transcript_114134;GD_transcript_114209;GD_transcript_117935;GD_transcript_119633;GD_transcript_121853;GD_transcript_12408;GD_transcript_13694;GD_transcript_14772;GD_transcript_156782;GD_transcript_156863;GD_transcript_19469;GD_transcript_3331;GD_transcript_47448;GD_transcript_51696;GD_transcript_52509;GD_transcript_56373;GD_transcript_56787;GD_transcri…
GD_transcript_47418	GD_transcript_101644;GD_transcript_105838;GD_transcript_10732;GD_transcript_117266;GD_transcript_122591;GD_transcript_12491;GD_transcript_152365;GD_transcript_44163;GD_transcript_56925;GD_transcript_64625;GD_transcript_73689;GD_transcript_75641;GD_transcript_86320;GD_transcript_92730;GD_transcript_95098;GD_transcript_95404
GD_transcript_154686	GD_transcript_79531
GD_transcript_103911	GD_transcript_112799;GD_transcript_113425;GD_transcript_113698;GD_transcript_137443;GD_transcript_143023;GD_transcript_145683;GD_transcript_14793;GD_transcript_152587;GD_transcript_152911;GD_transcript_155477;GD_transcript_156004;GD_transcript_23334;GD_transcript_23597;GD_transcript_3708;GD_transcript_45718;GD_transcript_45889;GD_transcript_47860;GD_transcript_5603;GD_transcript_63210;GD_transcri…
GD_transcript_60200	GD_transcript_109265;GD_transcript_109455;GD_transcript_11893;GD_transcript_124741;GD_transcript_134385;GD_transcript_137600;GD_transcript_138041;GD_transcript_138157;GD_transcript_138777;GD_transcript_138857;GD_transcript_139426;GD_transcript_139514;GD_transcript_139732;GD_transcript_139862;GD_transcript_140595;GD_transcript_142452;GD_transcript_147834;GD_transcript_151321;GD_transcript_151539;G…
GD_transcript_71525	GD_transcript_121143;GD_transcript_66120;GD_transcript_74245;GD_transcript_7945
GD_transcript_63995	GD_transcript_103675;GD_transcript_110131;GD_transcript_112073;GD_transcript_122173;GD_transcript_122286;GD_transcript_1253;GD_transcript_126055;GD_transcript_130121;GD_transcript_136525;GD_transcript_146060;GD_transcript_155756;GD_transcript_2364;GD_transcript_2633;GD_transcript_62033;GD_transcript_96821
GD_transcript_104262	GD_transcript_10171;GD_transcript_102103;GD_transcript_10683;GD_transcript_10763;GD_transcript_114303;GD_transcript_117005;GD_transcript_123581;GD_transcript_125912;GD_transcript_13373;GD_transcript_143746;GD_transcript_144296;GD_transcript_21170;GD_transcript_44089;GD_transcript_54587;GD_transcript_56088;GD_transcript_61245;GD_transcript_67684;GD_transcript_68932;GD_transcript_71176;GD_transcrip…
GD_transcript_78495	GD_transcript_101468;GD_transcript_10342;GD_transcript_10451;GD_transcript_106517;GD_transcript_11688;GD_transcript_122970;GD_transcript_124853;GD_transcript_127179;GD_transcript_12862;GD_transcript_129446;GD_transcript_132515;GD_transcript_147366;GD_transcript_152630;GD_transcript_155367;GD_transcript_23979;GD_transcript_45759;GD_transcript_48684;GD_transcript_54183;GD_transcript_59624;GD_transc…
GD_transcript_124499	GD_transcript_103333;GD_transcript_107667;GD_transcript_109611;GD_transcript_111792;GD_transcript_114196;GD_transcript_118581;GD_transcript_121286;GD_transcript_123985;GD_transcript_127642;GD_transcript_131831;GD_transcript_139668;GD_transcript_140035;GD_transcript_154851;GD_transcript_1595;GD_transcript_402;GD_transcript_50895;GD_transcript_54214;GD_transcript_57420;GD_transcript_58518;GD_transc…
GD_transcript_41158	GD_transcript_107666;GD_transcript_108593;GD_transcript_109063;GD_transcript_118545;GD_transcript_121784;GD_transcript_125056;GD_transcript_127486;GD_transcript_136065;GD_transcript_139015;GD_transcript_139669;GD_transcript_141327;GD_transcript_141665;GD_transcript_144286;GD_transcript_147320;GD_transcript_152781;GD_transcript_21811;GD_transcript_43728;GD_transcript_45330;GD_transcript_48631;GD_t…
GD_transcript_96804	GD_transcript_102099;GD_transcript_108210;GD_transcript_116145;GD_transcript_122119;GD_transcript_123866;GD_transcript_126233;GD_transcript_134756;GD_transcript_136930;GD_transcript_137903;GD_transcript_143181;GD_transcript_144533;GD_transcript_147772;GD_transcript_148578;GD_transcript_153044;GD_transcript_156735;GD_transcript_1832;GD_transcript_2508;GD_transcript_3570;GD_transcript_52326;GD_tran…
GD_transcript_50422	GD_transcript_122261;GD_transcript_123238;GD_transcript_138895;GD_transcript_140644;GD_transcript_144885;GD_transcript_147913;GD_transcript_149359;GD_transcript_149998;GD_transcript_153503;GD_transcript_19416;GD_transcript_2268;GD_transcript_2553;GD_transcript_3426;GD_transcript_4839;GD_transcript_49880;GD_transcript_50277;GD_transcript_53138;GD_transcript_54864;GD_transcript_55912;GD_transcript_…
GD_transcript_87508	GD_transcript_111183;GD_transcript_114976;GD_transcript_118671;GD_transcript_119660;GD_transcript_122403;GD_transcript_126024;GD_transcript_13059;GD_transcript_136592;GD_transcript_146940;GD_transcript_156972;GD_transcript_15727;GD_transcript_2807;GD_transcript_3789;GD_transcript_50024;GD_transcript_55115;GD_transcript_61550;GD_transcript_62394;GD_transcript_93434
GD_transcript_47741	GD_transcript_106303;GD_transcript_121157;GD_transcript_46466;GD_transcript_50958;GD_transcript_55352;GD_transcript_61793;GD_transcript_72999;GD_transcript_80943
GD_transcript_106278	GD_transcript_107448;GD_transcript_115440;GD_transcript_115964;GD_transcript_116009;GD_transcript_119721;GD_transcript_122575;GD_transcript_146637;GD_transcript_15067;GD_transcript_16004;GD_transcript_3843;GD_transcript_49684;GD_transcript_53447;GD_transcript_62907;GD_transcript_74150;GD_transcript_75010;GD_transcript_87365;GD_transcript_89960
GD_transcript_102993	GD_transcript_109876;GD_transcript_132228;GD_transcript_138665;GD_transcript_89615;GD_transcript_95586;GD_transcript_95781
GD_transcript_47802	GD_transcript_100414;GD_transcript_10516;GD_transcript_106102;GD_transcript_11440;GD_transcript_119443;GD_transcript_124472;GD_transcript_126424;GD_transcript_126723;GD_transcript_126743;GD_transcript_130072;GD_transcript_133490;GD_transcript_141769;GD_transcript_145478;GD_transcript_151815;GD_transcript_153712;GD_transcript_154533;GD_transcript_154996;GD_transcript_155734;GD_transcript_53023;GD_…
GD_transcript_60998	GD_transcript_106697;GD_transcript_111763;GD_transcript_117539;GD_transcript_125042;GD_transcript_125725;GD_transcript_128497;GD_transcript_131091;GD_transcript_132093;GD_transcript_138547;GD_transcript_141814;GD_transcript_152683;GD_transcript_156732;GD_transcript_1861;GD_transcript_1925;GD_transcript_61036;GD_transcript_80070;GD_transcript_83316;GD_transcript_98337;GD_transcript_99705
GD_transcript_59655	GD_transcript_106627;GD_transcript_111147;GD_transcript_140587;GD_transcript_57164;GD_transcript_5721;GD_transcript_91074
GD_transcript_49929	GD_transcript_105982;GD_transcript_107455;GD_transcript_111852;GD_transcript_117978;GD_transcript_118666;GD_transcript_121257;GD_transcript_123516;GD_transcript_126132;GD_transcript_133646;GD_transcript_134756;GD_transcript_137388;GD_transcript_143485;GD_transcript_146275;GD_transcript_151039;GD_transcript_151303;GD_transcript_154463;GD_transcript_154730;GD_transcript_154829;GD_transcript_156427;…
GD_transcript_55496	GD_transcript_101567;GD_transcript_101571;GD_transcript_101640;GD_transcript_104982;GD_transcript_117809;GD_transcript_127933;GD_transcript_138398;GD_transcript_14616;GD_transcript_146954;GD_transcript_148400;GD_transcript_155127;GD_transcript_44866;GD_transcript_46617;GD_transcript_49478;GD_transcript_60220;GD_transcript_61514;GD_transcript_68754;GD_transcript_72326;GD_transcript_74920;GD_transc…
GD_transcript_131421	GD_transcript_100564;GD_transcript_112256;GD_transcript_125447;GD_transcript_136491;GD_transcript_153778;GD_transcript_71770;GD_transcript_75096;GD_transcript_77975;GD_transcript_88024;GD_transcript_93850
GD_transcript_35576	GD_transcript_104208;GD_transcript_106290;GD_transcript_111837;GD_transcript_129146;GD_transcript_1300;GD_transcript_15029;GD_transcript_1603;GD_transcript_44163;GD_transcript_48698;GD_transcript_51395;GD_transcript_62464;GD_transcript_80351
GD_transcript_37427	GD_transcript_113532;GD_transcript_113963;GD_transcript_130383;GD_transcript_132710;GD_transcript_135686;GD_transcript_137301;GD_transcript_144308;GD_transcript_154958;GD_transcript_22759;GD_transcript_44826;GD_transcript_51013;GD_transcript_58093;GD_transcript_65097;GD_transcript_85431;GD_transcript_85875
GD_transcript_55206	GD_transcript_100766;GD_transcript_104633;GD_transcript_104975;GD_transcript_10868;GD_transcript_114136;GD_transcript_11605;GD_transcript_120072;GD_transcript_122355;GD_transcript_124741;GD_transcript_125913;GD_transcript_128701;GD_transcript_144341;GD_transcript_145186;GD_transcript_148575;GD_transcript_150094;GD_transcript_153339;GD_transcript_154585;GD_transcript_16924;GD_transcript_21713;GD_t…
GD_transcript_140313	GD_transcript_115315;GD_transcript_11912;GD_transcript_120150;GD_transcript_123628;GD_transcript_124941;GD_transcript_126158;GD_transcript_132484;GD_transcript_139579;GD_transcript_142712;GD_transcript_148359;GD_transcript_151011;GD_transcript_154829;GD_transcript_3982;GD_transcript_43707;GD_transcript_55058;GD_transcript_6659;GD_transcript_7479;GD_transcript_95939
GD_transcript_35147	GD_transcript_103756;GD_transcript_103866;GD_transcript_111750;GD_transcript_118973;GD_transcript_119290;GD_transcript_122392;GD_transcript_128067;GD_transcript_129043;GD_transcript_129141;GD_transcript_140834;GD_transcript_141971;GD_transcript_144744;GD_transcript_152148;GD_transcript_154555;GD_transcript_47620;GD_transcript_49021;GD_transcript_51600;GD_transcript_52890;GD_transcript_57747;GD_tr…
GD_transcript_75664	GD_transcript_108515;GD_transcript_11325;GD_transcript_116987;GD_transcript_117152;GD_transcript_117846;GD_transcript_120833;GD_transcript_121913;GD_transcript_124745;GD_transcript_127302;GD_transcript_129687;GD_transcript_132476;GD_transcript_132995;GD_transcript_133789;GD_transcript_138758;GD_transcript_141674;GD_transcript_149572;GD_transcript_152601;GD_transcript_153565;GD_transcript_154033;G…
GD_transcript_155291	GD_transcript_102367;GD_transcript_102611;GD_transcript_104259;GD_transcript_104966;GD_transcript_108155;GD_transcript_109148;GD_transcript_113061;GD_transcript_122988;GD_transcript_123007;GD_transcript_124493;GD_transcript_125551;GD_transcript_126890;GD_transcript_131567;GD_transcript_131963;GD_transcript_132704;GD_transcript_133717;GD_transcript_134937;GD_transcript_135018;GD_transcript_142440;…
GD_transcript_84463	GD_transcript_108372;GD_transcript_108675;GD_transcript_109120;GD_transcript_111318;GD_transcript_112782;GD_transcript_115279;GD_transcript_116684;GD_transcript_119240;GD_transcript_119659;GD_transcript_124367;GD_transcript_129077;GD_transcript_131525;GD_transcript_133664;GD_transcript_137396;GD_transcript_139751;GD_transcript_140397;GD_transcript_142691;GD_transcript_143700;GD_transcript_146926;…
GD_transcript_130171	GD_transcript_106880;GD_transcript_123627;GD_transcript_124435;GD_transcript_129225;GD_transcript_141695;GD_transcript_148025;GD_transcript_54356;GD_transcript_6512;GD_transcript_82507
GD_transcript_71274	GD_transcript_102789;GD_transcript_107462;GD_transcript_11910;GD_transcript_138839;GD_transcript_141814;GD_transcript_143243;GD_transcript_144400;GD_transcript_144514;GD_transcript_144985;GD_transcript_146051;GD_transcript_146633;GD_transcript_146659;GD_transcript_149382;GD_transcript_157161;GD_transcript_16199;GD_transcript_1856;GD_transcript_20825;GD_transcript_49448;GD_transcript_64700;GD_tran…
GD_transcript_42998	GD_transcript_103982;GD_transcript_105190;GD_transcript_116193;GD_transcript_124241;GD_transcript_128087;GD_transcript_130335;GD_transcript_136047;GD_transcript_141757;GD_transcript_154930;GD_transcript_1688;GD_transcript_66114;GD_transcript_72251;GD_transcript_73231;GD_transcript_79723;GD_transcript_81584
GD_transcript_147060	GD_transcript_100575;GD_transcript_103670;GD_transcript_105310;GD_transcript_123909;GD_transcript_124590;GD_transcript_124988;GD_transcript_127350;GD_transcript_127364;GD_transcript_128708;GD_transcript_128839;GD_transcript_128968;GD_transcript_130766;GD_transcript_131280;GD_transcript_132367;GD_transcript_133293;GD_transcript_135194;GD_transcript_136522;GD_transcript_137123;GD_transcript_138041;…
GD_transcript_81342	GD_transcript_100759;GD_transcript_104658;GD_transcript_106782;GD_transcript_108105;GD_transcript_117057;GD_transcript_119134;GD_transcript_123581;GD_transcript_131748;GD_transcript_134317;GD_transcript_145247;GD_transcript_155082;GD_transcript_155440;GD_transcript_20761;GD_transcript_22089;GD_transcript_401;GD_transcript_4039;GD_transcript_44439;GD_transcript_46421;GD_transcript_51178;GD_transcr…
GD_transcript_70978	GD_transcript_109;GD_transcript_110546;GD_transcript_132547;GD_transcript_132620;GD_transcript_141393;GD_transcript_149936;GD_transcript_154158;GD_transcript_154220;GD_transcript_61351;GD_transcript_92966;GD_transcript_98412
GD_transcript_97402	GD_transcript_111634;GD_transcript_128152;GD_transcript_128407;GD_transcript_130802;GD_transcript_13162;GD_transcript_137240;GD_transcript_151561;GD_transcript_22394;GD_transcript_46851;GD_transcript_46863;GD_transcript_4930;GD_transcript_72409;GD_transcript_79154;GD_transcript_80979;GD_transcript_83538;GD_transcript_86603;GD_transcript_92589
GD_transcript_30529	GD_transcript_112322;GD_transcript_146130;GD_transcript_44483;GD_transcript_46034;GD_transcript_48728;GD_transcript_52736;GD_transcript_66019;GD_transcript_88480
GD_transcript_40539	GD_transcript_103862;GD_transcript_106367;GD_transcript_108984;GD_transcript_111260;GD_transcript_112031;GD_transcript_120864;GD_transcript_123432;GD_transcript_128828;GD_transcript_140303;GD_transcript_140924;GD_transcript_140930;GD_transcript_148623;GD_transcript_156024;GD_transcript_29897;GD_transcript_46246;GD_transcript_5125;GD_transcript_5396;GD_transcript_56715;GD_transcript_57821;GD_trans…
GD_transcript_138759	GD_transcript_110054;GD_transcript_111028;GD_transcript_113014;GD_transcript_113958;GD_transcript_116785;GD_transcript_118661;GD_transcript_120469;GD_transcript_122777;GD_transcript_123774;GD_transcript_137280;GD_transcript_138041;GD_transcript_142792;GD_transcript_151539;GD_transcript_153831;GD_transcript_17728;GD_transcript_46960;GD_transcript_47404;GD_transcript_4871;GD_transcript_54792;GD_tra…
GD_transcript_41508	GD_transcript_116069;GD_transcript_119383;GD_transcript_122019;GD_transcript_131783;GD_transcript_139261;GD_transcript_146625;GD_transcript_1959;GD_transcript_22610;GD_transcript_45970;GD_transcript_50282;GD_transcript_50551;GD_transcript_55437;GD_transcript_56352;GD_transcript_56391;GD_transcript_59210;GD_transcript_60015;GD_transcript_64626;GD_transcript_65068;GD_transcript_67660;GD_transcript_…
GD_transcript_40989	GD_transcript_115715;GD_transcript_127942;GD_transcript_134365;GD_transcript_143907;GD_transcript_152565;GD_transcript_19165;GD_transcript_67459;GD_transcript_97995
GD_transcript_138613	GD_transcript_10060;GD_transcript_103682;GD_transcript_106276;GD_transcript_115362;GD_transcript_120910;GD_transcript_12253;GD_transcript_123095;GD_transcript_125157;GD_transcript_132283;GD_transcript_138808;GD_transcript_144027;GD_transcript_155383;GD_transcript_156632;GD_transcript_2490;GD_transcript_2728;GD_transcript_2733;GD_transcript_45351;GD_transcript_48635;GD_transcript_54588;GD_transcri…
GD_transcript_81819	GD_transcript_104208;GD_transcript_11041;GD_transcript_112019;GD_transcript_123197;GD_transcript_132726;GD_transcript_139286;GD_transcript_148893;GD_transcript_156258;GD_transcript_3974;GD_transcript_43113;GD_transcript_46641;GD_transcript_5828;GD_transcript_600;GD_transcript_63180;GD_transcript_72022;GD_transcript_80038;GD_transcript_81941
GD_transcript_98071	GD_transcript_100337;GD_transcript_100840;GD_transcript_101203;GD_transcript_107621;GD_transcript_118763;GD_transcript_123623;GD_transcript_126495;GD_transcript_135766;GD_transcript_135996;GD_transcript_141310;GD_transcript_152936;GD_transcript_154891;GD_transcript_47257;GD_transcript_48349;GD_transcript_80773;GD_transcript_94086;GD_transcript_99320
GD_transcript_115116	GD_transcript_108285;GD_transcript_111441;GD_transcript_117244;GD_transcript_119814;GD_transcript_127211;GD_transcript_129087;GD_transcript_131569;GD_transcript_131784;GD_transcript_136313;GD_transcript_136541;GD_transcript_139862;GD_transcript_144720;GD_transcript_145794;GD_transcript_147554;GD_transcript_17125;GD_transcript_19218;GD_transcript_43533;GD_transcript_43581;GD_transcript_46343;GD_tr…
GD_transcript_127593	GD_transcript_101937;GD_transcript_114505;GD_transcript_125665;GD_transcript_128016;GD_transcript_130642;GD_transcript_131196;GD_transcript_132780;GD_transcript_148902;GD_transcript_149671;GD_transcript_152596;GD_transcript_63161;GD_transcript_66137;GD_transcript_8138;GD_transcript_85478
GD_transcript_108982	GD_transcript_103170;GD_transcript_1309;GD_transcript_140722;GD_transcript_46769;GD_transcript_56314;GD_transcript_5910;GD_transcript_76292;GD_transcript_81353;GD_transcript_91893
GD_transcript_58670	GD_transcript_105732;GD_transcript_138515;GD_transcript_14064;GD_transcript_150641;GD_transcript_153441;GD_transcript_45302;GD_transcript_45733;GD_transcript_67635;GD_transcript_68230;GD_transcript_76795;GD_transcript_89215;GD_transcript_92871
GD_transcript_132449	GD_transcript_110519;GD_transcript_11912;GD_transcript_121257;GD_transcript_123520;GD_transcript_124745;GD_transcript_142446;GD_transcript_147986;GD_transcript_148847;GD_transcript_17858;GD_transcript_23714;GD_transcript_47449;GD_transcript_49720;GD_transcript_51980;GD_transcript_52049;GD_transcript_52284;GD_transcript_52357;GD_transcript_53434;GD_transcript_59396;GD_transcript_6147;GD_transcript…
GD_transcript_147600	GD_transcript_10914;GD_transcript_109764;GD_transcript_3172;GD_transcript_46227;GD_transcript_69084;GD_transcript_82893;GD_transcript_99408
GD_transcript_93958	GD_transcript_118345;GD_transcript_120782;GD_transcript_135732;GD_transcript_137903;GD_transcript_145597;GD_transcript_146409;GD_transcript_22998;GD_transcript_48785;GD_transcript_66873;GD_transcript_71878;GD_transcript_77915
GD_transcript_85215	GD_transcript_104546;GD_transcript_107907;GD_transcript_114106;GD_transcript_120204;GD_transcript_137241;GD_transcript_140864;GD_transcript_153725;GD_transcript_45042;GD_transcript_48999;GD_transcript_49661;GD_transcript_52700;GD_transcript_54966;GD_transcript_75287;GD_transcript_77995;GD_transcript_80434;GD_transcript_82608;GD_transcript_84522;GD_transcript_88353;GD_transcript_90558
GD_transcript_119792	GD_transcript_101979;GD_transcript_119991;GD_transcript_121294;GD_transcript_121633;GD_transcript_127846;GD_transcript_133422;GD_transcript_133758;GD_transcript_136123;GD_transcript_148142;GD_transcript_46782;GD_transcript_51293;GD_transcript_52739;GD_transcript_53386;GD_transcript_54183;GD_transcript_64328;GD_transcript_68603;GD_transcript_70972;GD_transcript_76515;GD_transcript_78403;GD_transcr…
GD_transcript_45928	GD_transcript_103027;GD_transcript_107091;GD_transcript_108120;GD_transcript_108504;GD_transcript_111505;GD_transcript_113554;GD_transcript_116801;GD_transcript_122295;GD_transcript_122993;GD_transcript_123393;GD_transcript_124744;GD_transcript_128105;GD_transcript_131037;GD_transcript_140259;GD_transcript_141787;GD_transcript_143027;GD_transcript_144718;GD_transcript_147601;GD_transcript_147912;…
GD_transcript_93739	GD_transcript_100335;GD_transcript_102558;GD_transcript_10443;GD_transcript_112785;GD_transcript_120099;GD_transcript_122732;GD_transcript_128095;GD_transcript_129571;GD_transcript_133566;GD_transcript_151824;GD_transcript_152629;GD_transcript_153718;GD_transcript_154928;GD_transcript_17265;GD_transcript_44553;GD_transcript_44837;GD_transcript_48824;GD_transcript_53404;GD_transcript_63194;GD_tran…
GD_transcript_108205	GD_transcript_120507;GD_transcript_128487;GD_transcript_147975;GD_transcript_1961;GD_transcript_60787;GD_transcript_67172
GD_transcript_59838	GD_transcript_112985;GD_transcript_117561;GD_transcript_126320;GD_transcript_128777;GD_transcript_133207;GD_transcript_139260;GD_transcript_147155;GD_transcript_147835;GD_transcript_148949;GD_transcript_150293;GD_transcript_150713;GD_transcript_153355;GD_transcript_154258;GD_transcript_155640;GD_transcript_156702;GD_transcript_21255;GD_transcript_43563;GD_transcript_4392;GD_transcript_44783;GD_tr…
GD_transcript_100677	GD_transcript_11912;GD_transcript_123546;GD_transcript_123655;GD_transcript_141988;GD_transcript_149447;GD_transcript_154398;GD_transcript_156235;GD_transcript_17858;GD_transcript_18056;GD_transcript_51980;GD_transcript_52284;GD_transcript_53434;GD_transcript_59185;GD_transcript_59747;GD_transcript_64916;GD_transcript_66255;GD_transcript_66539;GD_transcript_67314;GD_transcript_68728;GD_transcript…
GD_transcript_135702	GD_transcript_102373;GD_transcript_108202;GD_transcript_108488;GD_transcript_10983;GD_transcript_121103;GD_transcript_124964;GD_transcript_127350;GD_transcript_132367;GD_transcript_132591;GD_transcript_133873;GD_transcript_134883;GD_transcript_135194;GD_transcript_135441;GD_transcript_140983;GD_transcript_141229;GD_transcript_143594;GD_transcript_144392;GD_transcript_150823;GD_transcript_23745;GD…
GD_transcript_94905	GD_transcript_103155;GD_transcript_113906;GD_transcript_123053;GD_transcript_12775;GD_transcript_132291;GD_transcript_136731;GD_transcript_148418;GD_transcript_151573;GD_transcript_1719;GD_transcript_21730;GD_transcript_4447;GD_transcript_46245;GD_transcript_46724;GD_transcript_49178;GD_transcript_49363;GD_transcript_53401;GD_transcript_57231;GD_transcript_57619;GD_transcript_59217;GD_transcript_…
GD_transcript_60923	GD_transcript_106290;GD_transcript_122113;GD_transcript_123724;GD_transcript_131411;GD_transcript_139050;GD_transcript_142068;GD_transcript_151892;GD_transcript_67764;GD_transcript_74027;GD_transcript_80351;GD_transcript_83760;GD_transcript_92358;GD_transcript_95666;GD_transcript_95994;GD_transcript_96416;GD_transcript_97065
GD_transcript_67930	GD_transcript_1070;GD_transcript_113788;GD_transcript_124182;GD_transcript_127502;GD_transcript_129075;GD_transcript_1304;GD_transcript_136686;GD_transcript_138023;GD_transcript_142208;GD_transcript_142607;GD_transcript_143237;GD_transcript_144122;GD_transcript_147494;GD_transcript_148643;GD_transcript_148665;GD_transcript_148809;GD_transcript_148927;GD_transcript_150246;GD_transcript_1687;GD_tra…
GD_transcript_55882	GD_transcript_108823;GD_transcript_112731;GD_transcript_119723;GD_transcript_124563;GD_transcript_132930;GD_transcript_137051;GD_transcript_14200;GD_transcript_3333;GD_transcript_52040;GD_transcript_52256;GD_transcript_54553;GD_transcript_55440;GD_transcript_58435;GD_transcript_59530;GD_transcript_63303;GD_transcript_73719;GD_transcript_75168;GD_transcript_75357;GD_transcript_78076;GD_transcript_…
GD_transcript_49818	GD_transcript_101160;GD_transcript_112352;GD_transcript_121157;GD_transcript_134797;GD_transcript_14516;GD_transcript_145226;GD_transcript_146022;GD_transcript_146472;GD_transcript_146818;GD_transcript_146982;GD_transcript_148956;GD_transcript_149102;GD_transcript_150767;GD_transcript_151574;GD_transcript_152487;GD_transcript_153416;GD_transcript_155411;GD_transcript_156061;GD_transcript_20576;GD…
GD_transcript_48026	GD_transcript_100145;GD_transcript_112077;GD_transcript_113409;GD_transcript_120963;GD_transcript_123163;GD_transcript_1309;GD_transcript_138087;GD_transcript_140456;GD_transcript_142944;GD_transcript_150;GD_transcript_153102;GD_transcript_23027;GD_transcript_52463;GD_transcript_533;GD_transcript_54410;GD_transcript_60391;GD_transcript_61671;GD_transcript_69335;GD_transcript_76711;GD_transcript_8…
GD_transcript_122726	GD_transcript_10033;GD_transcript_115912;GD_transcript_119992;GD_transcript_131970;GD_transcript_132893;GD_transcript_155079;GD_transcript_43441;GD_transcript_5436;GD_transcript_5482;GD_transcript_54951;GD_transcript_57642;GD_transcript_58543;GD_transcript_61613;GD_transcript_65637;GD_transcript_65661;GD_transcript_76197;GD_transcript_77236;GD_transcript_80597;GD_transcript_9266;GD_transcript_943…
GD_transcript_139595	GD_transcript_101645;GD_transcript_124934;GD_transcript_2552;GD_transcript_2597;GD_transcript_3984;GD_transcript_6439;GD_transcript_67260;GD_transcript_7480;GD_transcript_81509;GD_transcript_96201;GD_transcript_99754
GD_transcript_154343	GD_transcript_102784;GD_transcript_112504;GD_transcript_122257;GD_transcript_127610;GD_transcript_127720;GD_transcript_128777;GD_transcript_130748;GD_transcript_149441;GD_transcript_151709;GD_transcript_153674;GD_transcript_153780;GD_transcript_43563;GD_transcript_54974;GD_transcript_55678;GD_transcript_59755;GD_transcript_627;GD_transcript_65543;GD_transcript_66558;GD_transcript_69920;GD_transcr…
GD_transcript_114203	GD_transcript_103369;GD_transcript_103718;GD_transcript_110534;GD_transcript_113386;GD_transcript_115637;GD_transcript_116614;GD_transcript_116796;GD_transcript_119794;GD_transcript_123408;GD_transcript_125913;GD_transcript_128476;GD_transcript_130339;GD_transcript_136172;GD_transcript_136362;GD_transcript_142627;GD_transcript_143198;GD_transcript_148009;GD_transcript_150694;GD_transcript_17879;G…
GD_transcript_75281	GD_transcript_108996;GD_transcript_119341;GD_transcript_121062;GD_transcript_127716;GD_transcript_129031;GD_transcript_137830;GD_transcript_138009;GD_transcript_139579;GD_transcript_148562;GD_transcript_149546;GD_transcript_2984;GD_transcript_45759;GD_transcript_46574;GD_transcript_4767;GD_transcript_48765;GD_transcript_49289;GD_transcript_5181;GD_transcript_77917;GD_transcript_85708;GD_transcrip…
GD_transcript_92319	GD_transcript_100910;GD_transcript_110264;GD_transcript_111651;GD_transcript_121460;GD_transcript_524;GD_transcript_86052;GD_transcript_90029;GD_transcript_91669
GD_transcript_40775	GD_transcript_101033;GD_transcript_107148;GD_transcript_117424;GD_transcript_120625;GD_transcript_132398;GD_transcript_133350;GD_transcript_134155;GD_transcript_134511;GD_transcript_136547;GD_transcript_137455;GD_transcript_138846;GD_transcript_139419;GD_transcript_139998;GD_transcript_141011;GD_transcript_141590;GD_transcript_144885;GD_transcript_147146;GD_transcript_147968;GD_transcript_149458;…
GD_transcript_144125	GD_transcript_101137;GD_transcript_112188;GD_transcript_113079;GD_transcript_114072;GD_transcript_114682;GD_transcript_119795;GD_transcript_120224;GD_transcript_121415;GD_transcript_123250;GD_transcript_126071;GD_transcript_128189;GD_transcript_130133;GD_transcript_130153;GD_transcript_133140;GD_transcript_135022;GD_transcript_150995;GD_transcript_153503;GD_transcript_156783;GD_transcript_157068;…
GD_transcript_105360	GD_transcript_105368;GD_transcript_117159;GD_transcript_120085;GD_transcript_120114;GD_transcript_131534;GD_transcript_133751;GD_transcript_134410;GD_transcript_136525;GD_transcript_140610;GD_transcript_142083;GD_transcript_145180;GD_transcript_145729;GD_transcript_146057;GD_transcript_147673;GD_transcript_148620;GD_transcript_151091;GD_transcript_152462;GD_transcript_156501;GD_transcript_17738;G…
GD_transcript_66151	GD_transcript_101311;GD_transcript_104004;GD_transcript_107517;GD_transcript_114134;GD_transcript_114547;GD_transcript_122447;GD_transcript_123011;GD_transcript_124726;GD_transcript_127193;GD_transcript_148405;GD_transcript_47315;GD_transcript_52588;GD_transcript_59201;GD_transcript_60531;GD_transcript_704
GD_transcript_77494	GD_transcript_106116;GD_transcript_107178;GD_transcript_137840;GD_transcript_139187;GD_transcript_143784;GD_transcript_1501;GD_transcript_150640;GD_transcript_15239;GD_transcript_153789;GD_transcript_16713;GD_transcript_22647;GD_transcript_24392;GD_transcript_3058;GD_transcript_4162;GD_transcript_4265;GD_transcript_46220;GD_transcript_46716;GD_transcript_50513;GD_transcript_5190;GD_transcript_557…
GD_transcript_78997	GD_transcript_114112;GD_transcript_129159;GD_transcript_130048;GD_transcript_138411;GD_transcript_51339;GD_transcript_64670;GD_transcript_70799;GD_transcript_74521;GD_transcript_75299;GD_transcript_86866
GD_transcript_155701	GD_transcript_11727;GD_transcript_147905;GD_transcript_153117;GD_transcript_570;GD_transcript_76895;GD_transcript_78775;GD_transcript_84387;GD_transcript_84974;GD_transcript_87367;GD_transcript_92342;GD_transcript_98125
GD_transcript_37826	GD_transcript_108142;GD_transcript_109329;GD_transcript_117875;GD_transcript_118113;GD_transcript_122289;GD_transcript_122777;GD_transcript_125747;GD_transcript_132438;GD_transcript_137443;GD_transcript_142390;GD_transcript_150237;GD_transcript_151574;GD_transcript_152068;GD_transcript_153028;GD_transcript_154811;GD_transcript_156290;GD_transcript_17704;GD_transcript_47328;GD_transcript_55863;GD_…
GD_transcript_86429	GD_transcript_102778;GD_transcript_109239;GD_transcript_109863;GD_transcript_113198;GD_transcript_116494;GD_transcript_121290;GD_transcript_125528;GD_transcript_130909;GD_transcript_141784;GD_transcript_145902;GD_transcript_147772;GD_transcript_149460;GD_transcript_151203;GD_transcript_153130;GD_transcript_156718;GD_transcript_157033;GD_transcript_19034;GD_transcript_2523;GD_transcript_46161;GD_t…
GD_transcript_134111	GD_transcript_141900;GD_transcript_147421;GD_transcript_48305;GD_transcript_51712;GD_transcript_52512;GD_transcript_58880;GD_transcript_60077;GD_transcript_60492;GD_transcript_60843;GD_transcript_66246;GD_transcript_73419;GD_transcript_81434
GD_transcript_120493	GD_transcript_108233;GD_transcript_121570;GD_transcript_122206;GD_transcript_122386;GD_transcript_125891;GD_transcript_139263;GD_transcript_140063;GD_transcript_146662;GD_transcript_148337;GD_transcript_149293;GD_transcript_153482;GD_transcript_154482;GD_transcript_155912;GD_transcript_4300;GD_transcript_46573;GD_transcript_48759;GD_transcript_62073;GD_transcript_63021;GD_transcript_66637;GD_tran…
GD_transcript_67151	GD_transcript_103884;GD_transcript_104757;GD_transcript_108044;GD_transcript_110220;GD_transcript_114182;GD_transcript_11989;GD_transcript_125226;GD_transcript_12545;GD_transcript_132233;GD_transcript_137989;GD_transcript_150020;GD_transcript_267;GD_transcript_2900;GD_transcript_43648;GD_transcript_53644;GD_transcript_55406;GD_transcript_5621;GD_transcript_58941;GD_transcript_65992;GD_transcript_…
GD_transcript_44153	GD_transcript_100416;GD_transcript_100880;GD_transcript_101732;GD_transcript_109807;GD_transcript_113151;GD_transcript_131108;GD_transcript_136951;GD_transcript_151629;GD_transcript_154119;GD_transcript_18845;GD_transcript_20913;GD_transcript_25194;GD_transcript_44796;GD_transcript_59793;GD_transcript_64431;GD_transcript_67534;GD_transcript_68677;GD_transcript_72077;GD_transcript_73016;GD_transcr…
GD_transcript_50288	GD_transcript_104298;GD_transcript_108233;GD_transcript_117777;GD_transcript_121570;GD_transcript_122386;GD_transcript_125891;GD_transcript_12875;GD_transcript_132296;GD_transcript_137343;GD_transcript_140849;GD_transcript_143400;GD_transcript_153482;GD_transcript_155912;GD_transcript_15854;GD_transcript_4300;GD_transcript_48759;GD_transcript_51759;GD_transcript_62073;GD_transcript_63343;GD_trans…
GD_transcript_108275	GD_transcript_105020;GD_transcript_113555;GD_transcript_129334;GD_transcript_132096;GD_transcript_132447;GD_transcript_136374;GD_transcript_139938;GD_transcript_144649;GD_transcript_150485;GD_transcript_152219;GD_transcript_17738;GD_transcript_27002;GD_transcript_70489;GD_transcript_74700;GD_transcript_77394;GD_transcript_78308;GD_transcript_85938
GD_transcript_128089	GD_transcript_10032;GD_transcript_100873;GD_transcript_109148;GD_transcript_112283;GD_transcript_114953;GD_transcript_12086;GD_transcript_1226;GD_transcript_122988;GD_transcript_124150;GD_transcript_124493;GD_transcript_126890;GD_transcript_13024;GD_transcript_131567;GD_transcript_134937;GD_transcript_137882;GD_transcript_140406;GD_transcript_141153;GD_transcript_142440;GD_transcript_14301;GD_tra…
GD_transcript_150667	GD_transcript_110497;GD_transcript_111728;GD_transcript_112279;GD_transcript_113641;GD_transcript_114076;GD_transcript_114811;GD_transcript_115199;GD_transcript_115922;GD_transcript_121149;GD_transcript_122868;GD_transcript_123967;GD_transcript_128152;GD_transcript_134314;GD_transcript_13459;GD_transcript_140286;GD_transcript_140565;GD_transcript_145766;GD_transcript_148608;GD_transcript_149517;G…
GD_transcript_141301	GD_transcript_114023;GD_transcript_114221;GD_transcript_115218;GD_transcript_115612;GD_transcript_117667;GD_transcript_118897;GD_transcript_119248;GD_transcript_128889;GD_transcript_129413;GD_transcript_130754;GD_transcript_135612;GD_transcript_136072;GD_transcript_141463;GD_transcript_142152;GD_transcript_148843;GD_transcript_151397;GD_transcript_156035;GD_transcript_157141;GD_transcript_57712;G…
GD_transcript_87346	GD_transcript_100309;GD_transcript_100733;GD_transcript_107517;GD_transcript_110336;GD_transcript_114547;GD_transcript_1149;GD_transcript_115194;GD_transcript_1221;GD_transcript_140808;GD_transcript_141179;GD_transcript_143540;GD_transcript_143913;GD_transcript_148237;GD_transcript_155039;GD_transcript_44725;GD_transcript_51107;GD_transcript_56273;GD_transcript_59847;GD_transcript_61921;GD_transc…
GD_transcript_104324	GD_transcript_117418;GD_transcript_23214;GD_transcript_23422;GD_transcript_27696;GD_transcript_54941;GD_transcript_63982;GD_transcript_69531;GD_transcript_70143;GD_transcript_87259
[truncated: 6,744 more rows]
