# Supplementary material for: Full-length transcriptome revealed the accumulation of polyunsaturated fatty acids in developing seeds of Plukenetia volubilis
Source: PeerJ. 2022 Sep 20;10:e13998. doi: 10.7717/peerj.13998 (PMC9504451; doi:10.7717/peerj.13998)
Supplement: Table S6 [file peerj-10-13998-s012.xlsx]

## Sheet: TF_classification
Table S5 The prediction of transcription factor in developing PVS
Trans_ID	Family	IPT-10	IPT-70	IPT-110	SPT-10	SPT-70	SPT-110	Correlation with oil content	Pfam_annotation	Swissprot_annotation	eggNOG_class_annotation
GD_transcript_103412	AGC_MAST	2.46959	2.50861	0.564307	2.14393	2.02961	0.526191	.a	Protein kinase domain;; Protein tyrosine kinase	Probable serine/threonine protein kinase IREH1 {ECO:0000305} OS=Arabidopsis thaliana (Mouse-ear cress) PE=1 SV=1	Signal transduction mechanisms
GD_transcript_106980	AGC_MAST	2.21333	2.70572	1.25373	0.276431	1.15975	2.19067	.a	Protein kinase domain;; Protein kinase domain;; Protein tyrosine kinase	Probable serine/threonine protein kinase IREH1 {ECO:0000305} OS=Arabidopsis thaliana (Mouse-ear cress) PE=1 SV=1	Signal transduction mechanisms
GD_transcript_111062	AGC_MAST	4.2034	5.81828	0.129471	4.48721	3.38946	0.119353	-.889*	Protein kinase domain;; Protein tyrosine kinase;; Protein kinase domain;; Protein kinase domain;; Protein tyrosine kinase	Probable serine/threonine protein kinase IRE {ECO:0000305} OS=Arabidopsis thaliana (Mouse-ear cress) PE=2 SV=1	Signal transduction mechanisms
GD_transcript_114554	AGC_MAST	1.57508	3.53185	0.0452152	1.57392	1.45992	0.0536441	.a	Protein kinase domain;; Protein tyrosine kinase	Probable serine/threonine protein kinase IRE {ECO:0000305} OS=Arabidopsis thaliana (Mouse-ear cress) PE=2 SV=1	Signal transduction mechanisms
GD_transcript_116065	AGC_MAST	1.49644	1.1443	1.09251	1.53846	2.06741	0.893837	.a	Protein kinase domain;; Protein tyrosine kinase;; Kinase-like	Probable serine/threonine protein kinase IRE4 {ECO:0000305} OS=Arabidopsis thaliana (Mouse-ear cress) PE=2 SV=1	Signal transduction mechanisms
GD_transcript_123844	AGC_MAST	0.0745891	0	0	0	0.0764954	0	.a	Protein kinase domain;; Protein tyrosine kinase	Probable serine/threonine protein kinase IREH1 {ECO:0000305} OS=Arabidopsis thaliana (Mouse-ear cress) PE=1 SV=1	Signal transduction mechanisms
GD_transcript_132010	AGC_MAST	3.25904	2.48773	1.81793	3.40405	3.67505	2.75031	.a	Protein kinase domain;; Protein tyrosine kinase;; Kinase-like	Probable serine/threonine protein kinase IRE4 {ECO:0000305} OS=Arabidopsis thaliana (Mouse-ear cress) PE=2 SV=1	Signal transduction mechanisms
GD_transcript_132997	AGC_MAST	0.674034	0.47755	0.313199	1.88079	0.409179	0.138149	.a	Protein kinase domain;; Protein tyrosine kinase;; Protein kinase domain;; Protein kinase domain;; Protein tyrosine kinase	Probable serine/threonine protein kinase IREH1 {ECO:0000305} OS=Arabidopsis thaliana (Mouse-ear cress) PE=1 SV=1	Signal transduction mechanisms
GD_transcript_142861	AGC_MAST	2.18884	2.56857	1.21175	0.879225	1.84689	2.06458	.a	Protein kinase domain;; Protein tyrosine kinase	Probable serine/threonine protein kinase IREH1 {ECO:0000305} OS=Arabidopsis thaliana (Mouse-ear cress) PE=1 SV=1	Signal transduction mechanisms
GD_transcript_147856	AGC_MAST	0.76671	1.31442	0.240985	1.23348	1.28704	0.307988	.a	Protein kinase domain;; Protein tyrosine kinase	Probable serine/threonine protein kinase IREH1 {ECO:0000305} OS=Arabidopsis thaliana (Mouse-ear cress) PE=1 SV=1	Signal transduction mechanisms
GD_transcript_412	AGC_MAST	31.6452	34.0087	9.57046	22.628	24.5885	11.1477	-.829*	Protein kinase domain;; Protein tyrosine kinase	Probable serine/threonine protein kinase IREH1 {ECO:0000305} OS=Arabidopsis thaliana (Mouse-ear cress) PE=1 SV=1	Signal transduction mechanisms
GD_transcript_78865	AGC_MAST	1.31758	1.96119	0	0.542685	0.545553	0.0623841	.a	Protein kinase domain;; Protein tyrosine kinase	Probable serine/threonine protein kinase IRE {ECO:0000305} OS=Arabidopsis thaliana (Mouse-ear cress) PE=2 SV=1	Signal transduction mechanisms
GD_transcript_868	AGC_MAST	6.42046	6.03226	4.41214	9.43775	9.25434	3.40576	-0.769281	Protein kinase domain;; Protein tyrosine kinase;; Kinase-like	Probable serine/threonine protein kinase IRE4 {ECO:0000305} OS=Arabidopsis thaliana (Mouse-ear cress) PE=2 SV=1	Signal transduction mechanisms
GD_transcript_88792	AGC_MAST	1.50181	0.969217	0.601542	2.54194	1.94075	0.439062	.a	Protein kinase domain;; Protein tyrosine kinase	Probable serine/threonine protein kinase IREH1 {ECO:0000305} OS=Arabidopsis thaliana (Mouse-ear cress) PE=1 SV=1	Signal transduction mechanisms
GD_transcript_99571	AGC_MAST	0.548793	0.79125	0	0.152351	0.297143	0.0162224	.a	Protein kinase domain;; Protein tyrosine kinase	Probable serine/threonine protein kinase IRE {ECO:0000305} OS=Arabidopsis thaliana (Mouse-ear cress) PE=2 SV=1	Signal transduction mechanisms
GD_transcript_100807	AGC_NDR	4.35469	1.26271	1.16579	7.1007	2.24154	0.531221	-0.75595	Protein kinase domain;; Protein tyrosine kinase	Probable serine/threonine protein kinase IRE3 {ECO:0000305} OS=Arabidopsis thaliana (Mouse-ear cress) PE=2 SV=1	Signal transduction mechanisms
GD_transcript_101937	AGC_NDR	2.283	1.86666	0.383034	1.71908	3.05786	0.235361	.a	Protein kinase domain;; Protein tyrosine kinase;; Protein kinase C terminal domain;; Protein kinase domain;; Protein tyrosine kinase	Serine/threonine-protein kinase AGC1-7 {ECO:0000305} OS=Arabidopsis thaliana (Mouse-ear cress) PE=1 SV=1	Signal transduction mechanisms
GD_transcript_103365	AGC_NDR	2.69715	4.82932	1.2472	3.23467	11.2051	0.662786	-0.381708	Protein kinase domain;; Protein tyrosine kinase	Probable serine/threonine protein kinase IRE3 {ECO:0000305} OS=Arabidopsis thaliana (Mouse-ear cress) PE=2 SV=1	Signal transduction mechanisms
GD_transcript_10662	AGC_NDR	2.06683	9.30157	1.44707	0	0.174221	3.37099	0.0452244	Protein kinase domain;; Protein tyrosine kinase;; Protein kinase domain;; Protein tyrosine kinase	Probable serine/threonine protein kinase IRE {ECO:0000305} OS=Arabidopsis thaliana (Mouse-ear cress) PE=2 SV=1	Signal transduction mechanisms
GD_transcript_109537	AGC_NDR	2.63751	1.9097	0.797377	4.04999	1.19057	0.495848	.a	Protein kinase domain;; Protein tyrosine kinase;; Protein kinase domain;; Protein kinase domain	Probable serine/threonine protein kinase IRE {ECO:0000305} OS=Arabidopsis thaliana (Mouse-ear cress) PE=2 SV=1	Signal transduction mechanisms
GD_transcript_111729	AGC_NDR	1.09901	9.55504	0.0725943	2.62786	16.4627	0.159737	-0.300656	Protein kinase domain;; Protein tyrosine kinase;; Protein kinase domain;; Protein tyrosine kinase;; Protein kinase C terminal domain	Probable serine/threonine protein kinase IREH1 {ECO:0000305} OS=Arabidopsis thaliana (Mouse-ear cress) PE=1 SV=1	Signal transduction mechanisms
GD_transcript_112349	AGC_NDR	0.236985	2.92031	0.00792168	0.721408	5.55329	0.0712397	-0.265559	Protein kinase domain;; Protein tyrosine kinase;; Protein kinase domain	Probable serine/threonine protein kinase IRE {ECO:0000305} OS=Arabidopsis thaliana (Mouse-ear cress) PE=2 SV=1	Signal transduction mechanisms
GD_transcript_112537	AGC_NDR	0.397926	4.33503	0.0617491	0.925627	11.3032	0.0367092	-0.22184	Protein kinase domain;; Protein kinase C terminal domain;; Protein tyrosine kinase	Probable serine/threonine protein kinase IRE4 {ECO:0000305} OS=Arabidopsis thaliana (Mouse-ear cress) PE=2 SV=1	Signal transduction mechanisms
GD_transcript_114293	AGC_NDR	0.630906	0.810384	0.524617	0.794607	1.46584	0.241824	.a	Protein kinase domain;; Protein tyrosine kinase;; Protein kinase C terminal domain;; Protein kinase domain;; Protein tyrosine kinase	Probable serine/threonine protein kinase IRE {ECO:0000305} OS=Arabidopsis thaliana (Mouse-ear cress) PE=2 SV=1	Signal transduction mechanisms
GD_transcript_114409	AGC_NDR	45.1684	26.535	11.2878	24.2369	9.63312	7.57257	-0.756832	Protein kinase domain;; Protein tyrosine kinase	Probable serine/threonine protein kinase IRE3 {ECO:0000305} OS=Arabidopsis thaliana (Mouse-ear cress) PE=2 SV=1	Signal transduction mechanisms
GD_transcript_118946	AGC_NDR	2.75894	1.51291	0.0933268	0.123389	0.62257	0.0450571	.a	Protein kinase domain;; Protein kinase C terminal domain;; Protein tyrosine kinase;; Protein kinase domain;; Protein tyrosine kinase	Probable serine/threonine protein kinase IRE3 {ECO:0000305} OS=Arabidopsis thaliana (Mouse-ear cress) PE=2 SV=1	Signal transduction mechanisms
GD_transcript_11902	AGC_NDR	0.374019	0.373726	0.08204	1.14342	0.132798	0.175622	.a	Protein kinase domain;; Protein tyrosine kinase;; Phosphotransferase enzyme family	Probable serine/threonine protein kinase IRE3 {ECO:0000305} OS=Arabidopsis thaliana (Mouse-ear cress) PE=2 SV=1	Signal transduction mechanisms
GD_transcript_121425	AGC_NDR	3.73528	2.96456	0.313049	3.78651	4.86275	1.22818	.a	Protein kinase domain;; Protein tyrosine kinase;; Protein kinase domain;; Protein tyrosine kinase;; Protein kinase C terminal domain	Probable serine/threonine protein kinase IRE3 {ECO:0000305} OS=Arabidopsis thaliana (Mouse-ear cress) PE=2 SV=1	Signal transduction mechanisms
GD_transcript_122366	AGC_NDR	0.454306	3.49239	0	0.905505	6.36108	0.0324871	-0.295632	Protein kinase domain;; Protein kinase C terminal domain	Probable serine/threonine protein kinase IRE4 {ECO:0000305} OS=Arabidopsis thaliana (Mouse-ear cress) PE=2 SV=1	Signal transduction mechanisms
GD_transcript_123567	AGC_NDR	0	0.441204	0.114957	2.45338	0.481819	0.106854	.a	Protein kinase domain;; Protein kinase C terminal domain;; Protein tyrosine kinase;; Protein kinase domain;; Protein tyrosine kinase	Probable serine/threonine protein kinase IRE3 {ECO:0000305} OS=Arabidopsis thaliana (Mouse-ear cress) PE=2 SV=1	Signal transduction mechanisms
GD_transcript_128964	AGC_NDR	17.9513	20.9898	7.08166	12.975	17.5777	4.77393	-.816*	Protein kinase domain;; Protein tyrosine kinase;; Protein kinase C terminal domain	Probable serine/threonine protein kinase IRE3 {ECO:0000305} OS=Arabidopsis thaliana (Mouse-ear cress) PE=2 SV=1	Signal transduction mechanisms
GD_transcript_130610	AGC_NDR	0.516585	0.492766	0.379675	1.41741	1.06494	0.504708	.a	Protein kinase domain;; Protein tyrosine kinase	Probable serine/threonine protein kinase IRE {ECO:0000305} OS=Arabidopsis thaliana (Mouse-ear cress) PE=2 SV=1	Signal transduction mechanisms
GD_transcript_131196	AGC_NDR	0.353725	0.294878	0.0577974	0.302488	0.573964	0.0263427	.a	Protein kinase domain;; Protein tyrosine kinase;; Protein kinase domain	Serine/threonine-protein kinase AGC1-7 {ECO:0000305} OS=Arabidopsis thaliana (Mouse-ear cress) PE=1 SV=1	Signal transduction mechanisms
GD_transcript_134910	AGC_NDR	0.10357	0.10274	0	9.76953	9.74394	0.125373	-0.420669	Protein kinase domain;; Protein tyrosine kinase;; Protein kinase domain	Probable serine/threonine protein kinase IRE4 {ECO:0000305} OS=Arabidopsis thaliana (Mouse-ear cress) PE=2 SV=1	Signal transduction mechanisms
GD_transcript_140823	AGC_NDR	3.53913	1.29406	0.553388	1.71337	0.354159	0.13871	.a	Protein kinase domain;; Protein tyrosine kinase;; Protein kinase domain	Probable serine/threonine protein kinase IRE4 {ECO:0000305} OS=Arabidopsis thaliana (Mouse-ear cress) PE=2 SV=1	Signal transduction mechanisms
GD_transcript_141320	AGC_NDR	15.3855	15.3146	7.64961	27.1909	23.0977	3.65111	-.828*	Protein kinase domain;; Protein tyrosine kinase;; Protein kinase C terminal domain	Probable serine/threonine protein kinase IRE3 {ECO:0000305} OS=Arabidopsis thaliana (Mouse-ear cress) PE=2 SV=1	Signal transduction mechanisms
GD_transcript_142426	AGC_NDR	5.43949	12.387	2.40915	4.82379	19.9848	3.19913	-0.321775	Protein kinase domain;; Protein tyrosine kinase;; Protein kinase domain	Probable serine/threonine protein kinase IRE3 {ECO:0000305} OS=Arabidopsis thaliana (Mouse-ear cress) PE=2 SV=1	Signal transduction mechanisms
GD_transcript_148902	AGC_NDR	4.11833	3.83253	0.51892	3.63015	3.51809	0.317767	.a	Protein kinase domain;; Protein tyrosine kinase;; Kinase-like	Probable serine/threonine protein kinase IRE4 {ECO:0000305} OS=Arabidopsis thaliana (Mouse-ear cress) PE=2 SV=1	Signal transduction mechanisms
GD_transcript_149406	AGC_NDR	2.21659	13.3371	0.363991	1.06867	17.2216	0.377519	-0.28544	Protein kinase domain;; Protein tyrosine kinase;; Protein kinase C terminal domain	Probable serine/threonine protein kinase IRE4 {ECO:0000305} OS=Arabidopsis thaliana (Mouse-ear cress) PE=2 SV=1	Signal transduction mechanisms
GD_transcript_150282	AGC_NDR	4.01675	1.44536	0.526704	3.77033	1.13112	0.934359	.a	Protein kinase domain;; Protein tyrosine kinase;; Protein kinase domain;; Protein tyrosine kinase	Probable serine/threonine protein kinase IRE4 {ECO:0000305} OS=Arabidopsis thaliana (Mouse-ear cress) PE=2 SV=1	Signal transduction mechanisms
GD_transcript_18958	AGC_NDR	0.0194681	0	0	0	0	0	.a	Protein kinase domain	Probable serine/threonine protein kinase IRE3 {ECO:0000305} OS=Arabidopsis thaliana (Mouse-ear cress) PE=2 SV=1	Signal transduction mechanisms
GD_transcript_46622	AGC_NDR	0.275157	0.175032	0.223066	0.496383	0.206929	0.221299	.a	Protein kinase domain;; Protein tyrosine kinase;; Protein kinase C terminal domain	Probable serine/threonine protein kinase IRE {ECO:0000305} OS=Arabidopsis thaliana (Mouse-ear cress) PE=2 SV=1	Signal transduction mechanisms
GD_transcript_47224	AGC_NDR	0.86091	0.253794	0.110577	0.647146	0.165205	0.0621479	.a	Protein kinase domain;; Protein tyrosine kinase;; Protein kinase domain	Probable serine/threonine protein kinase IRE3 {ECO:0000305} OS=Arabidopsis thaliana (Mouse-ear cress) PE=2 SV=1	Signal transduction mechanisms
GD_transcript_4945	AGC_NDR	31.4635	17.7662	2.53729	38.0707	10.9515	3.20195	-.881*	Protein kinase domain;; Protein tyrosine kinase;; Protein kinase domain;; Protein tyrosine kinase	Probable serine/threonine protein kinase IRE {ECO:0000305} OS=Arabidopsis thaliana (Mouse-ear cress) PE=2 SV=1	Signal transduction mechanisms
GD_transcript_49787	AGC_NDR	2.04414	0.9256	0.319623	1.85942	1.09173	0.40786	.a	Protein kinase domain;; Protein tyrosine kinase	Probable serine/threonine protein kinase IRE3 {ECO:0000305} OS=Arabidopsis thaliana (Mouse-ear cress) PE=2 SV=1	Signal transduction mechanisms
GD_transcript_50957	AGC_NDR	14.765	7.59036	1.48928	16.2406	2.59144	1.29077	-.840*	Protein kinase domain;; Protein tyrosine kinase;; Protein kinase domain;; Protein tyrosine kinase	Probable serine/threonine protein kinase IRE {ECO:0000305} OS=Arabidopsis thaliana (Mouse-ear cress) PE=2 SV=1	Signal transduction mechanisms
GD_transcript_51537	AGC_NDR	0.997708	1.02338	0.771211	1.61628	1.6602	0.524336	.a	Protein kinase domain;; Protein tyrosine kinase;; Protein kinase C terminal domain	Probable serine/threonine protein kinase IRE {ECO:0000305} OS=Arabidopsis thaliana (Mouse-ear cress) PE=2 SV=1	Signal transduction mechanisms
GD_transcript_57356	AGC_NDR	2.47951	1.62136	0.597632	4.02333	2.37527	0.622132	.a	Protein kinase domain;; Protein tyrosine kinase;; Protein kinase domain;; Protein tyrosine kinase	Probable serine/threonine protein kinase IRE {ECO:0000305} OS=Arabidopsis thaliana (Mouse-ear cress) PE=2 SV=1	Signal transduction mechanisms
GD_transcript_6072	AGC_NDR	14.9397	11.5166	2.10015	11.9186	5.71129	2.40499	-.905*	Protein kinase domain;; Protein tyrosine kinase;; Protein kinase C terminal domain	Probable serine/threonine protein kinase IRE3 {ECO:0000305} OS=Arabidopsis thaliana (Mouse-ear cress) PE=2 SV=1	Signal transduction mechanisms
GD_transcript_61235	AGC_NDR	2.37254	3.98402	1.67892	6.2409	23.7784	12.0345	0.15532	Protein kinase domain;; Protein tyrosine kinase;; Protein kinase C terminal domain	Probable serine/threonine protein kinase IRE {ECO:0000305} OS=Arabidopsis thaliana (Mouse-ear cress) PE=2 SV=1	Signal transduction mechanisms
GD_transcript_6513	AGC_NDR	0.100442	0.159736	0.569604	0.360904	0	0.206418	.a	Protein kinase domain;; Protein tyrosine kinase;; Protein kinase C terminal domain	Probable serine/threonine protein kinase IRE3 {ECO:0000305} OS=Arabidopsis thaliana (Mouse-ear cress) PE=2 SV=1	Signal transduction mechanisms
GD_transcript_7333	AGC_NDR	39.149	16.6979	10.528	47.7428	14.5542	4.70353	-.839*	Protein kinase domain;; Protein tyrosine kinase;; Protein kinase domain;; Protein tyrosine kinase	Probable serine/threonine protein kinase IRE {ECO:0000305} OS=Arabidopsis thaliana (Mouse-ear cress) PE=2 SV=1	Signal transduction mechanisms
GD_transcript_79231	AGC_NDR	0.695325	0.757088	0.356123	1.0841	0.717213	0.340151	.a	Protein kinase domain	Probable serine/threonine protein kinase IRE3 {ECO:0000305} OS=Arabidopsis thaliana (Mouse-ear cress) PE=2 SV=1	Signal transduction mechanisms
GD_transcript_80975	AGC_NDR	0.568451	0.17698	0.310921	2.43264	1.01	0.612292	.a	Protein kinase domain;; Protein tyrosine kinase	Probable serine/threonine protein kinase IRE3 {ECO:0000305} OS=Arabidopsis thaliana (Mouse-ear cress) PE=2 SV=1	Signal transduction mechanisms
GD_transcript_8138	AGC_NDR	21.955	23.3065	5.03964	12.9722	26.7252	6.35209	-0.691768	Protein kinase domain;; Protein tyrosine kinase;; Protein kinase C terminal domain	Probable serine/threonine protein kinase IRE4 {ECO:0000305} OS=Arabidopsis thaliana (Mouse-ear cress) PE=2 SV=1	Signal transduction mechanisms
GD_transcript_8365	AGC_NDR	64.6478	51.0225	24.6323	83.4565	67.898	24.3406	-.899*	Protein kinase domain;; Protein tyrosine kinase	Probable serine/threonine protein kinase IRE {ECO:0000305} OS=Arabidopsis thaliana (Mouse-ear cress) PE=2 SV=1	Signal transduction mechanisms
GD_transcript_84976	AGC_NDR	0.309818	1.64949	0.197939	0.0780915	2.38875	0.087333	.a	Protein kinase domain;; Protein tyrosine kinase;; Protein kinase domain;; Protein tyrosine kinase;; Protein kinase C terminal domain;; Protein kinase domain	Serine/threonine-protein kinase AtPK1/AtPK6 GN=F17O14.20 OS=Arabidopsis thaliana (Mouse-ear cress) PE=1 SV=1	Signal transduction mechanisms
GD_transcript_85302	AGC_NDR	2.35841	6.02433	0.197763	1.72777	12.2117	0.259185	-0.338003	Protein kinase domain;; Protein tyrosine kinase;; Protein kinase C terminal domain;; Protein kinase domain	Probable serine/threonine protein kinase IRE4 {ECO:0000305} OS=Arabidopsis thaliana (Mouse-ear cress) PE=2 SV=1	Signal transduction mechanisms
GD_transcript_8834	AGC_NDR	16.3136	23.6446	8.01375	10.2716	11.7991	4.21105	-0.664012	Protein kinase domain;; Protein tyrosine kinase;; Protein kinase C terminal domain	Probable serine/threonine protein kinase IRE {ECO:0000305} OS=Arabidopsis thaliana (Mouse-ear cress) PE=2 SV=1	Signal transduction mechanisms
GD_transcript_89179	AGC_NDR	0.93284	0.552267	0.690473	1.16323	0.748197	0.252705	.a	Protein kinase domain;; Protein tyrosine kinase;; Protein kinase domain;; Protein tyrosine kinase	Probable serine/threonine protein kinase IRE3 {ECO:0000305} OS=Arabidopsis thaliana (Mouse-ear cress) PE=2 SV=1	Signal transduction mechanisms
GD_transcript_95783	AGC_NDR	2.02602	15.6251	0.242512	3.28982	23.2336	0.247288	-0.308027	Protein kinase domain;; Protein tyrosine kinase;; Protein kinase C terminal domain	Probable serine/threonine protein kinase IRE4 {ECO:0000305} OS=Arabidopsis thaliana (Mouse-ear cress) PE=2 SV=1	Signal transduction mechanisms
GD_transcript_16214	AGC_PDK1	14.8444	13.9396	4.4362	24.2433	14.7402	2.91123	-.904*	PH domain;; Protein kinase domain;; Protein tyrosine kinase	3-phosphoinositide-dependent protein kinase 2 OS=Arabidopsis thaliana (Mouse-ear cress) PE=1 SV=1	Signal transduction mechanisms
GD_transcript_3778	AGC_PDK1	4.39898	4.88129	0.838355	5.77538	3.19262	0.921399	-.928**	Protein kinase domain;; Protein tyrosine kinase;; Kinase-like;; PH domain	3-phosphoinositide-dependent protein kinase 1 GN=T32M21.110 OS=Arabidopsis thaliana (Mouse-ear cress) PE=1 SV=1	Signal transduction mechanisms
GD_transcript_5740	AGC_PDK1	21.6114	25.1496	5.20295	14.2531	12.8484	5.42471	-0.789734	Protein kinase domain;; PH domain;; Protein tyrosine kinase;; Kinase-like	3-phosphoinositide-dependent protein kinase 2 OS=Arabidopsis thaliana (Mouse-ear cress) PE=1 SV=1	Signal transduction mechanisms
GD_transcript_102550	AGC_PKA-PKG	10.4101	8.72577	5.43679	25.843	9.49074	3.4939	-0.706594	Protein kinase domain;; Protein tyrosine kinase;; Cyclic nucleotide-binding domain	Probable inactive cyclic nucleotide-dependent protein kinase At2g20050 GN=At2g20050/At2g20040 OS=Arabidopsis thaliana (Mouse-ear cress) PE=2 SV=2	Signal transduction mechanisms
GD_transcript_122031	AGC_PKA-PKG	4.97342	2.82647	1.13954	5.389	2.57534	0.606005	-.935**	Cyclic nucleotide-binding domain;; Protein kinase domain;; Protein kinase domain	Probable inactive cyclic nucleotide-dependent protein kinase At2g20050 GN=At2g20050/At2g20040 OS=Arabidopsis thaliana (Mouse-ear cress) PE=2 SV=2	Signal transduction mechanisms
GD_transcript_97634	AGC_PKA-PKG	21.4975	19.9328	5.20858	14.5156	13.8118	6.06005	-.868*	Protein kinase domain;; Protein phosphatase 2C;; Cyclic nucleotide-binding domain;; Protein tyrosine kinase	Probable inactive cyclic nucleotide-dependent protein kinase At2g20050 GN=At2g20050/At2g20040 OS=Arabidopsis thaliana (Mouse-ear cress) PE=2 SV=2	Signal transduction mechanisms
GD_transcript_101367	AGC_RSK-2	5.99902	6.07573	0.133358	4.56734	2.28013	0.122144	-.887*	Protein kinase domain;; Protein tyrosine kinase	Protein kinase PVPK-1 OS=Phaseolus vulgaris (Kidney bean) PE=2 SV=1	Signal transduction mechanisms
GD_transcript_103362	AGC_RSK-2	0	0.0128885	0	0	0.0293895	0.00842736	.a	Protein kinase domain;; Protein tyrosine kinase;; Protein kinase domain;; Protein tyrosine kinase	Serine/threonine-protein kinase D6PKL2 GN=MCA23.7 OS=Arabidopsis thaliana (Mouse-ear cress) PE=1 SV=1	Signal transduction mechanisms
GD_transcript_108108	AGC_RSK-2	0.671145	3.32942	0.0296157	0.4367	1.02349	0.0981658	.a	Protein kinase domain;; Protein tyrosine kinase;; Protein kinase domain;; Protein tyrosine kinase	Serine/threonine-protein kinase KIPK GN=KIPK OS=Arabidopsis thaliana (Mouse-ear cress) PE=1 SV=1	Signal transduction mechanisms
GD_transcript_109489	AGC_RSK-2	0	0.171242	0	0.0945196	0.369411	0	.a	Protein kinase domain;; Protein tyrosine kinase	Protein kinase PINOID GN=T31E10.1 OS=Arabidopsis thaliana (Mouse-ear cress) PE=1 SV=1	Signal transduction mechanisms
GD_transcript_110707	AGC_RSK-2	5.04406	3.61248	0	2.95388	0.356026	0	-.812*	PAS domain;; Protein kinase domain;; PAS fold;; Protein tyrosine kinase;; PAS fold;; PAS fold	Phototropin-2 GN=K21L19.6 OS=Arabidopsis thaliana (Mouse-ear cress) PE=1 SV=2	Signal transduction mechanisms
GD_transcript_113430	AGC_RSK-2	18.979	12.7658	28.6987	19.9126	5.3902	18.328	0.288908	Protein kinase domain;; Protein tyrosine kinase;; Kinase-like;; Phosphotransferase enzyme family;; Lipopolysaccharide kinase (Kdo/WaaP) family	Serine/threonine-protein kinase UCNL {ECO:0000305} OS=Arabidopsis thaliana (Mouse-ear cress) PE=2 SV=1	Signal transduction mechanisms
GD_transcript_113480	AGC_RSK-2	2.66543	3.50201	0.0163701	5.69415	1.69665	0.0729908	-.843*	Protein kinase domain;; PAS domain;; Protein tyrosine kinase;; PAS fold;; PAS fold;; PAS fold	Phototropin-1 GN=T6D9_110 OS=Arabidopsis thaliana (Mouse-ear cress) PE=1 SV=1	Signal transduction mechanisms
GD_transcript_1136	AGC_RSK-2	10.718	8.32493	0.102636	12.2604	2.25872	0.108742	-.890*	Protein kinase domain;; Protein tyrosine kinase;; Protein kinase domain;; Protein tyrosine kinase	Protein kinase G11A GN=OsI_021818 OS=Oryza sativa subsp. indica (Rice) PE=2 SV=1	Signal transduction mechanisms
GD_transcript_113877	AGC_RSK-2	21.521	13.4272	15.3486	28.145	23.6231	6.45926	-0.811166	Protein kinase domain;; Protein tyrosine kinase	Serine/threonine-protein kinase D6PKL2 GN=MCA23.7 OS=Arabidopsis thaliana (Mouse-ear cress) PE=1 SV=1	Signal transduction mechanisms
GD_transcript_114085	AGC_RSK-2	2.02312	2.94235	0.115362	0.952442	1.03754	0.734646	.a	Protein kinase domain;; Protein tyrosine kinase	Serine/threonine-protein kinase KIPK GN=KIPK OS=Arabidopsis thaliana (Mouse-ear cress) PE=1 SV=1	Signal transduction mechanisms
GD_transcript_115269	AGC_RSK-2	5.10972	5.38981	0.0727077	5.52949	3.23233	1.97201	-.838*	Protein kinase domain;; Protein tyrosine kinase	Serine/threonine-protein kinase KIPK GN=KIPK OS=Arabidopsis thaliana (Mouse-ear cress) PE=1 SV=1	Signal transduction mechanisms
GD_transcript_117751	AGC_RSK-2	3.13615	3.22336	0.216054	31.2764	1.24647	0	-0.529526	Protein kinase domain;; Protein tyrosine kinase;; PAS domain;; PAS fold;; PAS fold	Phototropin-2 GN=K21L19.6 OS=Arabidopsis thaliana (Mouse-ear cress) PE=1 SV=2	Signal transduction mechanisms
GD_transcript_120215	AGC_RSK-2	1.15712	0.905858	0.0424785	0.698842	0.614348	0	.a	Protein kinase domain;; Protein tyrosine kinase	Serine/threonine-protein kinase D6PKL2 GN=MCA23.7 OS=Arabidopsis thaliana (Mouse-ear cress) PE=1 SV=1	Signal transduction mechanisms
GD_transcript_120645	AGC_RSK-2	14.6107	19.8838	0.0772832	23.1931	12.9148	0.142386	-.908*	Protein kinase domain;; PAS domain;; Protein tyrosine kinase;; PAS fold;; PAS fold;; PAS fold	Phototropin-1 GN=T6D9_110 OS=Arabidopsis thaliana (Mouse-ear cress) PE=1 SV=1	Signal transduction mechanisms
GD_transcript_121540	AGC_RSK-2	0.221624	0.165727	0	0.122143	0.0166411	0.250674	.a	Protein kinase domain;; Protein tyrosine kinase	Serine/threonine-protein kinase D6PKL2 GN=MCA23.7 OS=Arabidopsis thaliana (Mouse-ear cress) PE=1 SV=1	Signal transduction mechanisms
GD_transcript_125705	AGC_RSK-2	1.36633	1.84776	0.0236563	1.14	0.770395	0.198433	.a	Protein kinase domain;; Protein tyrosine kinase	Protein kinase PVPK-1 OS=Phaseolus vulgaris (Kidney bean) PE=2 SV=1	Signal transduction mechanisms
GD_transcript_126270	AGC_RSK-2	15.2136	12.2424	5.82517	16.9156	7.11464	5.28181	-.883*	Protein kinase domain;; Protein tyrosine kinase	Serine/threonine-protein kinase KIPK GN=KIPK OS=Arabidopsis thaliana (Mouse-ear cress) PE=1 SV=1	Signal transduction mechanisms
GD_transcript_127122	AGC_RSK-2	1.9257	0.844131	0	1.19513	0.150179	0.0130645	.a	Protein kinase domain;; Protein tyrosine kinase;; PAS domain;; PAS fold;; PAS fold	Phototropin-2 GN=K21L19.6 OS=Arabidopsis thaliana (Mouse-ear cress) PE=1 SV=2	Signal transduction mechanisms
GD_transcript_12818	AGC_RSK-2	10.0104	21.0184	0.0245132	3.07639	1.73785	0	-0.50402	Protein kinase domain;; Protein tyrosine kinase	Serine/threonine-protein kinase D6PKL2 GN=MCA23.7 OS=Arabidopsis thaliana (Mouse-ear cress) PE=1 SV=1	Signal transduction mechanisms
GD_transcript_134018	AGC_RSK-2	2.16142	2.30336	0.509574	3.63485	0.922704	0.115839	.a	Protein kinase domain;; Protein tyrosine kinase;; Protein kinase domain;; Protein tyrosine kinase	Protein kinase PVPK-1 OS=Phaseolus vulgaris (Kidney bean) PE=2 SV=1	Signal transduction mechanisms
GD_transcript_135815	AGC_RSK-2	17.1875	9.9592	0.0740921	21.6996	2.23948	0.18343	-.846*	Protein kinase domain;; PAS domain;; Protein tyrosine kinase;; PAS fold;; PAS fold;; PAS domain;; PAS fold;; PAS fold	Phototropin-2 GN=K21L19.6 OS=Arabidopsis thaliana (Mouse-ear cress) PE=1 SV=2	Signal transduction mechanisms
GD_transcript_136583	AGC_RSK-2	12.1875	5.79811	0.00557972	13.1341	1.04367	0.0377624	-.840*	PAS domain;; Protein kinase domain;; PAS fold;; PAS fold;; PAS fold;; Protein tyrosine kinase	Phototropin-2 GN=K21L19.6 OS=Arabidopsis thaliana (Mouse-ear cress) PE=1 SV=2	Signal transduction mechanisms
GD_transcript_140258	AGC_RSK-2	0.948801	0.523393	0.173015	1.18523	0.489523	0.0897235	.a	Protein kinase domain;; Protein tyrosine kinase;; Protein kinase domain;; Protein tyrosine kinase	Serine/threonine-protein kinase KIPK GN=KIPK OS=Arabidopsis thaliana (Mouse-ear cress) PE=1 SV=1	Signal transduction mechanisms
GD_transcript_143675	AGC_RSK-2	7.86308	3.3762	1.91964	11.3527	3.54455	1.2087	-0.810016	Protein kinase domain;; Protein tyrosine kinase	Serine/threonine-protein kinase D6PKL2 GN=MCA23.7 OS=Arabidopsis thaliana (Mouse-ear cress) PE=1 SV=1	Signal transduction mechanisms
GD_transcript_144065	AGC_RSK-2	2.03645	9.25227	1.75295	2.18317	3.69882	1.27276	-0.322063	Protein kinase domain;; Protein tyrosine kinase	Serine/threonine-protein kinase KIPK GN=KIPK OS=Arabidopsis thaliana (Mouse-ear cress) PE=1 SV=1	Signal transduction mechanisms
GD_transcript_1453	AGC_RSK-2	10.5806	20.0973	6.33005	8.57352	8.56445	2.33611	-0.613016	Protein kinase domain;; Protein tyrosine kinase	Serine/threonine-protein kinase KIPK GN=KIPK OS=Arabidopsis thaliana (Mouse-ear cress) PE=1 SV=1	Signal transduction mechanisms
GD_transcript_14648	AGC_RSK-2	126.613	138.283	1.67114	84.6302	45.202	2.49355	-.840*	Protein kinase domain;; Protein tyrosine kinase	Serine/threonine-protein kinase D6PKL2 GN=MCA23.7 OS=Arabidopsis thaliana (Mouse-ear cress) PE=1 SV=1	Signal transduction mechanisms
GD_transcript_152273	AGC_RSK-2	0.161866	0	0	0	0.204252	0.0859268	.a	Protein kinase domain;; Protein tyrosine kinase	Serine/threonine-protein kinase KIPK GN=KIPK OS=Arabidopsis thaliana (Mouse-ear cress) PE=1 SV=1	Signal transduction mechanisms
GD_transcript_1749	AGC_RSK-2	4.14714	6.88571	0.213816	4.05665	3.8198	1.6601	-0.708811	Protein kinase domain;; Protein tyrosine kinase	Serine/threonine-protein kinase KIPK GN=KIPK OS=Arabidopsis thaliana (Mouse-ear cress) PE=1 SV=1	Signal transduction mechanisms
GD_transcript_1917	AGC_RSK-2	32.5751	22.3758	0.128364	14.6084	3.35566	0.247172	-0.780125	Protein kinase domain;; PAS domain;; Protein tyrosine kinase;; PAS fold;; PAS fold;; PAS fold	Phototropin-2 GN=K21L19.6 OS=Arabidopsis thaliana (Mouse-ear cress) PE=1 SV=2	Signal transduction mechanisms
GD_transcript_3383	AGC_RSK-2	30.2782	17.4646	6.40423	28.6298	23.6101	6.21204	-.935**	Protein kinase domain;; Protein tyrosine kinase	Serine/threonine-protein kinase D6PKL2 GN=MCA23.7 OS=Arabidopsis thaliana (Mouse-ear cress) PE=1 SV=1	Signal transduction mechanisms
GD_transcript_3600	AGC_RSK-2	55.2607	38.5938	3.61289	36.2658	22.2097	4.90685	-.904*	Protein kinase domain;; Protein tyrosine kinase	Serine/threonine-protein kinase D6PKL2 GN=MCA23.7 OS=Arabidopsis thaliana (Mouse-ear cress) PE=1 SV=1	Signal transduction mechanisms
GD_transcript_4275	AGC_RSK-2	29.1739	31.0678	3.91284	27.1844	16.8737	2.88997	-.930**	Protein kinase domain;; Protein tyrosine kinase	Protein kinase PVPK-1 OS=Phaseolus vulgaris (Kidney bean) PE=2 SV=1	Signal transduction mechanisms
GD_transcript_46390	AGC_RSK-2	3.4615	3.84118	1.15545	5.92479	3.48324	0.967326	-.887*	Protein kinase domain;; Protein tyrosine kinase	Serine/threonine-protein kinase D6PKL2 GN=MCA23.7 OS=Arabidopsis thaliana (Mouse-ear cress) PE=1 SV=1	Signal transduction mechanisms
GD_transcript_5016	AGC_RSK-2	37.0092	36.8352	8.36782	30.3219	19.4479	6.85792	-.908*	Protein kinase domain;; Protein tyrosine kinase	Serine/threonine-protein kinase D6PKL2 GN=MCA23.7 OS=Arabidopsis thaliana (Mouse-ear cress) PE=1 SV=1	Signal transduction mechanisms
GD_transcript_52920	AGC_RSK-2	0.0549784	0.00734528	0	0.0393021	0	0	.a	Protein kinase domain;; Protein tyrosine kinase;; PAS domain;; PAS fold;; PAS fold	Phototropin-1 GN=T6D9_110 OS=Arabidopsis thaliana (Mouse-ear cress) PE=1 SV=1	Signal transduction mechanisms
GD_transcript_52978	AGC_RSK-2	0.188443	0.681721	0	0.357836	0.852373	0	.a	Protein kinase domain;; Protein tyrosine kinase;; Protein kinase domain;; Protein tyrosine kinase	Protein kinase PINOID GN=T31E10.1 OS=Arabidopsis thaliana (Mouse-ear cress) PE=1 SV=1	Signal transduction mechanisms
GD_transcript_55194	AGC_RSK-2	12.815	35.4295	0.549453	17.7009	15.6468	0.155176	-0.521879	Protein kinase domain;; Protein tyrosine kinase	Serine/threonine-protein kinase D6PKL2 GN=MCA23.7 OS=Arabidopsis thaliana (Mouse-ear cress) PE=1 SV=1	Signal transduction mechanisms
GD_transcript_6133	AGC_RSK-2	29.1705	30.6183	7.76253	16.548	19.9198	7.49543	-0.78581	Protein kinase domain;; Protein tyrosine kinase	Serine/threonine-protein kinase D6PKL2 GN=MCA23.7 OS=Arabidopsis thaliana (Mouse-ear cress) PE=1 SV=1	Signal transduction mechanisms
GD_transcript_6316	AGC_RSK-2	8.41586	3.23785	1.41972	13.1682	3.56361	1.60004	-0.766668	Protein kinase domain;; Protein tyrosine kinase	Serine/threonine-protein kinase D6PKL2 GN=MCA23.7 OS=Arabidopsis thaliana (Mouse-ear cress) PE=1 SV=1	Signal transduction mechanisms
GD_transcript_64394	AGC_RSK-2	11.2256	6.68142	5.33541	9.39075	9.11821	3.69331	-.909*	Protein kinase domain;; Protein tyrosine kinase	Serine/threonine-protein kinase D6PKL2 GN=MCA23.7 OS=Arabidopsis thaliana (Mouse-ear cress) PE=1 SV=1	Signal transduction mechanisms
GD_transcript_65370	AGC_RSK-2	5.77479	6.15391	2.62277	3.73935	4.40559	2.62335	-0.743887	Protein kinase domain;; Protein tyrosine kinase	Serine/threonine-protein kinase D6PKL2 GN=MCA23.7 OS=Arabidopsis thaliana (Mouse-ear cress) PE=1 SV=1	Signal transduction mechanisms
GD_transcript_67703	AGC_RSK-2	5.67043	2.93862	0.126599	18.1018	4.22598	0.0447198	-0.692573	Protein kinase domain;; Protein tyrosine kinase;; PAS domain;; PAS fold;; PAS fold	Phototropin-1 GN=T6D9_110 OS=Arabidopsis thaliana (Mouse-ear cress) PE=1 SV=1	Signal transduction mechanisms
GD_transcript_70654	AGC_RSK-2	0.814934	0.407648	0	0.982284	0.153112	0	.a	Protein kinase domain;; Protein tyrosine kinase;; PAS domain;; PAS fold;; PAS fold	Phototropin-2 GN=K21L19.6 OS=Arabidopsis thaliana (Mouse-ear cress) PE=1 SV=2	Signal transduction mechanisms
GD_transcript_75559	AGC_RSK-2	2.67016	2.65783	2.66959	14.1616	8.03837	0.942668	-0.55922	Protein kinase domain;; Protein tyrosine kinase	Serine/threonine-protein kinase D6PKL2 GN=MCA23.7 OS=Arabidopsis thaliana (Mouse-ear cress) PE=1 SV=1	Signal transduction mechanisms
GD_transcript_77776	AGC_RSK-2	5.26659	12.7393	0.0205911	9.41542	2.44219	0.0095699	-0.725041	Protein kinase domain;; Protein tyrosine kinase	Protein kinase PINOID GN=T31E10.1 OS=Arabidopsis thaliana (Mouse-ear cress) PE=1 SV=1	Signal transduction mechanisms
GD_transcript_78037	AGC_RSK-2	0.898785	0.954676	0.0849088	0.415983	0.927486	0.222012	.a	Protein kinase domain;; Protein tyrosine kinase;; Protein kinase domain;; Protein tyrosine kinase	Protein kinase PVPK-1 OS=Phaseolus vulgaris (Kidney bean) PE=2 SV=1	Signal transduction mechanisms
GD_transcript_79572	AGC_RSK-2	6.13489	14.1822	5.57573	9.48167	8.33816	2.71319	-0.637817	Protein kinase domain;; Protein tyrosine kinase	Serine/threonine-protein kinase KIPK GN=KIPK OS=Arabidopsis thaliana (Mouse-ear cress) PE=1 SV=1	Signal transduction mechanisms
GD_transcript_87394	AGC_RSK-2	5.48487	4.41417	0.118837	17.2327	3.76783	0.110656	-0.719333	Protein kinase domain;; PAS domain;; Protein tyrosine kinase;; PAS fold;; PAS fold;; PAS fold	Phototropin-1 GN=T6D9_110 OS=Arabidopsis thaliana (Mouse-ear cress) PE=1 SV=1	Signal transduction mechanisms
GD_transcript_89999	AGC_RSK-2	3.04274	1.88623	0.349646	1.92681	0.310548	0.0981142	.a	Protein kinase domain;; Protein tyrosine kinase;; PAS domain;; PAS fold;; PAS fold	Phototropin-2 GN=K21L19.6 OS=Arabidopsis thaliana (Mouse-ear cress) PE=1 SV=2	Signal transduction mechanisms
GD_transcript_90089	AGC_RSK-2	5.58532	2.41398	0.222092	3.52815	2.0177	0.159891	-.890*	Protein kinase domain;; Protein tyrosine kinase	Protein kinase PINOID 2 GN=F18A8.7 OS=Arabidopsis thaliana (Mouse-ear cress) PE=1 SV=1	Signal transduction mechanisms
GD_transcript_90192	AGC_RSK-2	0.636685	0.628439	0.147983	0.15794	0.550303	0.206186	.a	Protein kinase domain;; Protein tyrosine kinase	Serine/threonine-protein kinase D6PKL2 GN=MCA23.7 OS=Arabidopsis thaliana (Mouse-ear cress) PE=1 SV=1	Signal transduction mechanisms
GD_transcript_91114	AGC_RSK-2	1.65885	1.46113	0.174047	1.70718	0.741323	0.233255	.a	Protein kinase domain;; Protein tyrosine kinase	Serine/threonine-protein kinase D6PKL2 GN=MCA23.7 OS=Arabidopsis thaliana (Mouse-ear cress) PE=1 SV=1	Signal transduction mechanisms
GD_transcript_92164	AGC_RSK-2	1.91911	1.02017	0.299608	1.57249	1.24006	0.237966	.a	Protein kinase domain;; Protein tyrosine kinase;; Protein kinase domain;; Protein tyrosine kinase	Serine/threonine-protein kinase D6PKL2 GN=MCA23.7 OS=Arabidopsis thaliana (Mouse-ear cress) PE=1 SV=1	Signal transduction mechanisms
GD_transcript_93896	AGC_RSK-2	0.200003	0.421864	0.101253	0.0397627	0.21946	0.073312	.a	Protein kinase domain;; Protein tyrosine kinase	Serine/threonine-protein kinase D6PKL2 GN=MCA23.7 OS=Arabidopsis thaliana (Mouse-ear cress) PE=1 SV=1	Signal transduction mechanisms
GD_transcript_99892	AGC_RSK-2	16.4474	16.324	6.23227	13.1059	11.4056	5.41087	-.911*	Protein kinase domain;; Protein tyrosine kinase	Serine/threonine-protein kinase D6PKL2 GN=MCA23.7 OS=Arabidopsis thaliana (Mouse-ear cress) PE=1 SV=1	Signal transduction mechanisms
GD_transcript_120957	AGC-Pl	5.52911	4.79101	0.816362	9.36759	5.32507	0.888549	-.887*	Protein kinase domain;; Protein tyrosine kinase;; Protein kinase domain;; Protein tyrosine kinase	Serine/threonine-protein kinase AtPK2/AtPK19 GN=F17O14.19 OS=Arabidopsis thaliana (Mouse-ear cress) PE=1 SV=2	Signal transduction mechanisms
GD_transcript_25697	AGC-Pl	7.15187	3.25855	3.39277	14.0474	5.56027	1.74213	-0.717707	Protein kinase domain;; Protein tyrosine kinase;; Protein kinase C terminal domain	Serine/threonine-protein kinase AtPK2/AtPK19 GN=F17O14.19 OS=Arabidopsis thaliana (Mouse-ear cress) PE=1 SV=2	Signal transduction mechanisms
GD_transcript_61854	AGC-Pl	0.580366	0.899192	0.0393675	0.737008	1.24928	0.0648317	.a	Protein kinase domain;; Protein tyrosine kinase;; Protein kinase domain;; Protein tyrosine kinase;; Kinase-like;; Lipopolysaccharide kinase (Kdo/WaaP) family	Serine/threonine-protein kinase AtPK2/AtPK19 GN=F17O14.19 OS=Arabidopsis thaliana (Mouse-ear cress) PE=1 SV=2	Signal transduction mechanisms
GD_transcript_81917	AGC-Pl	20.5555	16.8159	6.08912	28.5155	14.0593	4.83449	-.920**	Protein kinase domain;; Protein tyrosine kinase;; Kinase-like;; Protein kinase C terminal domain	Serine/threonine-protein kinase AtPK2/AtPK19 GN=F17O14.19 OS=Arabidopsis thaliana (Mouse-ear cress) PE=1 SV=2	Signal transduction mechanisms
GD_transcript_8762	AGC-Pl	25.7743	18.4013	6.43857	37.4438	31.6327	4.68923	-.865*	Protein kinase domain;; Protein tyrosine kinase;; Kinase-like	Serine/threonine-protein kinase AtPK2/AtPK19 GN=F17O14.19 OS=Arabidopsis thaliana (Mouse-ear cress) PE=1 SV=2	Signal transduction mechanisms
GD_transcript_107672	Alfin-like	39.9901	17.3119	2.31064	30.2962	13.4166	1.55803	-.900*	Alfin;; PHD-finger	PHD finger protein ALFIN-LIKE 5, N-terminally processed GN=AL5 OS=Arabidopsis thaliana (Mouse-ear cress) PE=2 SV=1	Function unknown
GD_transcript_108207	Alfin-like	24.5139	12.2004	1.29102	45.9755	11.6816	1.05111	-0.800943	Alfin;; PHD-finger;; Alfin	PHD finger protein ALFIN-LIKE 5, N-terminally processed GN=AL5 OS=Arabidopsis thaliana (Mouse-ear cress) PE=2 SV=1	Function unknown
GD_transcript_116163	Alfin-like	1.56794	1.33312	0.452498	6.27445	2.43223	0.190936	-0.663665	PHD-finger	PHD finger protein ALFIN-LIKE 1 GN=AL1 OS=Arabidopsis thaliana (Mouse-ear cress) PE=1 SV=1	Function unknown
GD_transcript_116686	Alfin-like	47.7222	58.2312	26.9418	116.737	90.1652	13.9732	-0.746412	Alfin;; PHD-finger	PHD finger protein ALFIN-LIKE 1 GN=AL1 OS=Arabidopsis thaliana (Mouse-ear cress) PE=1 SV=1	Function unknown
GD_transcript_117128	Alfin-like	84.4754	92.8531	46.8931	57.0828	70.5498	27.4974	-0.797202	Alfin;; PHD-finger	PHD finger protein ALFIN-LIKE 1 GN=AL1 OS=Arabidopsis thaliana (Mouse-ear cress) PE=1 SV=1	Chromatin structure and dynamics
GD_transcript_127570	Alfin-like	2.84861	1.47098	1.95448	8.45626	5.46449	1.07358	-0.591215	PHD-finger	PHD finger protein ALFIN-LIKE 3, N-terminally processed GN=AL3 OS=Arabidopsis thaliana (Mouse-ear cress) PE=1 SV=1	Function unknown
GD_transcript_128735	Alfin-like	2.37763	2.49728	1.58787	14.0773	7.96021	0	-0.602787	PHD-finger	PHD finger protein Alfin1 GN=ALFIN-1 OS=Medicago sativa (Alfalfa) PE=1 SV=1	Function unknown
GD_transcript_134147	Alfin-like	3.69643	3.67361	0.248745	5.67048	3.15255	0.637722	-.909*	PHD-finger;; Alfin;; Alfin	PHD finger protein ALFIN-LIKE 5, N-terminally processed GN=AL5 OS=Arabidopsis thaliana (Mouse-ear cress) PE=2 SV=1	Function unknown
GD_transcript_136354	Alfin-like	3.46112	1.36217	0.455701	6.54819	1.49719	0.950472	-0.699881	Alfin;; PHD-finger;; Alfin	PHD finger protein ALFIN-LIKE 5, N-terminally processed GN=AL5 OS=Arabidopsis thaliana (Mouse-ear cress) PE=2 SV=1	Function unknown
GD_transcript_138534	Alfin-like	56.6776	50.4644	19.0217	50.4361	55.0102	22.5016	-.904*	Alfin;; PHD-finger	PHD finger protein Alfin1 GN=ALFIN-1 OS=Medicago sativa (Alfalfa) PE=1 SV=1	Function unknown
GD_transcript_15687	Alfin-like	52.8825	19.1479	12.6064	49.849	16.7503	7.83486	-.825*	Alfin;; PHD-finger	PHD finger protein ALFIN-LIKE 5, N-terminally processed GN=AL5 OS=Arabidopsis thaliana (Mouse-ear cress) PE=2 SV=1	Function unknown
GD_transcript_16124	Alfin-like	85.9443	86.7374	21.9133	58.8878	98.6889	23.7339	-0.772234	Alfin;; PHD-finger	PHD finger protein ALFIN-LIKE 6 GN=AL6 OS=Arabidopsis thaliana (Mouse-ear cress) PE=2 SV=1	Function unknown
GD_transcript_17684	Alfin-like	20.9007	10.2168	6.49202	22.7348	17.5427	3.31072	-.907*	Alfin;; PHD-finger	PHD finger protein ALFIN-LIKE 5, N-terminally processed GN=AL5 OS=Arabidopsis thaliana (Mouse-ear cress) PE=2 SV=1	Function unknown
GD_transcript_19204	Alfin-like	21.7523	18.8676	4.88417	18.6074	16.8481	4.52422	-.957**	Alfin;; PHD-finger	PHD finger protein ALFIN-LIKE 5, N-terminally processed GN=AL5 OS=Arabidopsis thaliana (Mouse-ear cress) PE=2 SV=1	Function unknown
GD_transcript_47986	Alfin-like	11.0651	6.53234	6.819	23.5015	15.2939	5.01264	-0.658128	Alfin;; PHD-finger	PHD finger protein ALFIN-LIKE 3, N-terminally processed GN=AL3 OS=Arabidopsis thaliana (Mouse-ear cress) PE=1 SV=1	Function unknown
GD_transcript_50401	Alfin-like	0	0	0.836515	28.3267	5.84441	0.285882	-0.452283	PHD-finger	PHD finger protein Alfin1 GN=ALFIN-1 OS=Medicago sativa (Alfalfa) PE=1 SV=1	Function unknown
GD_transcript_63047	Alfin-like	11.058	7.07237	3.89814	8.94838	6.81625	4.48565	-.889*	Alfin;; PHD-finger;; Alfin	PHD finger protein ALFIN-LIKE 3, N-terminally processed GN=AL3 OS=Arabidopsis thaliana (Mouse-ear cress) PE=1 SV=1	Function unknown
GD_transcript_64787	Alfin-like	11.9215	11.0593	4.21902	2.94685	15.1732	9.46976	-0.103413	Alfin;; PHD-finger	PHD finger protein ALFIN-LIKE 1 GN=AL1 OS=Arabidopsis thaliana (Mouse-ear cress) PE=1 SV=1	Function unknown
GD_transcript_72355	Alfin-like	6.84122	5.38018	0.69542	13.1849	6.94142	0.54758	-.856*	PHD-finger	PHD finger protein Alfin1 GN=ALFIN-1 OS=Medicago sativa (Alfalfa) PE=1 SV=1	Function unknown
GD_transcript_96110	Alfin-like	11.7846	2.81381	0.911293	25.3743	7.50624	0.667048	-0.724521	Alfin;; PHD-finger	PHD finger protein ALFIN-LIKE 5, N-terminally processed GN=AL5 OS=Arabidopsis thaliana (Mouse-ear cress) PE=2 SV=1	Function unknown
GD_transcript_98422	Alfin-like	0.26553	0.225561	0.0863499	0.0718148	0.0227512	0.0616557	.a	Alfin;; PHD-finger	PHD finger protein ALFIN-LIKE 5, N-terminally processed GN=AL5 OS=Arabidopsis thaliana (Mouse-ear cress) PE=2 SV=1	Function unknown
GD_transcript_99322	Alfin-like	47.7463	36.7902	21.1988	49.5776	24.0449	20.0926	-.873*	Alfin;; PHD-finger	PHD finger protein ALFIN-LIKE 1 GN=AL1 OS=Arabidopsis thaliana (Mouse-ear cress) PE=1 SV=1	Function unknown
GD_transcript_10813	AP2/ERF-AP2	1.64327	1.64269	81.8706	3.10103	26.0028	62.9429	.898*	AP2 domain	Ethylene-responsive transcription factor WRI1 OS=Arabidopsis thaliana (Mouse-ear cress) PE=2 SV=1	Transcription
GD_transcript_80452	AP2/ERF-AP2	1.33875	0.275642	43.245	3.9628	0.0476114	39.0678	.897*	AP2 domain	Ethylene-responsive transcription factor WRI1 OS=Arabidopsis thaliana (Mouse-ear cress) PE=2 SV=1	Transcription
GD_transcript_123177	AP2/ERF-AP2	17.2494	10.6358	0.404928	21.9886	6.07914	0.360903	-.901*	AP2 domain	AP2-like ethylene-responsive transcription factor ANT GN=T28I19.30 OS=Arabidopsis thaliana (Mouse-ear cress) PE=1 SV=2	Transcription
GD_transcript_130802	AP2/ERF-AP2	1.17267	0.583489	0.0408056	1.04963	0.184115	0.0305273	.a	AP2 domain	AP2-like ethylene-responsive transcription factor ANT GN=T28I19.30 OS=Arabidopsis thaliana (Mouse-ear cress) PE=1 SV=2	Transcription
GD_transcript_133354	AP2/ERF-AP2	0.096403	0.0696975	1.6639	0.0829696	0.57619	1.78113	.a	AP2 domain	AP2-like ethylene-responsive transcription factor AIL6 GN=AIL6 OS=Arabidopsis thaliana (Mouse-ear cress) PE=2 SV=1	Transcription
GD_transcript_135914	AP2/ERF-AP2	2.35136	4.87955	0.0810177	5.70873	9.65895	0.0583724	-0.585725	AP2 domain	Floral homeotic protein APETALA 2 GN=AP2 OS=Arabidopsis thaliana (Mouse-ear cress) PE=1 SV=1	Transcription
GD_transcript_151713	AP2/ERF-AP2	0.508636	0.591367	0.0635615	0.550265	1.22968	0	.a	AP2 domain	Floral homeotic protein APETALA 2 GN=AP2 OS=Arabidopsis thaliana (Mouse-ear cress) PE=1 SV=1	Transcription
GD_transcript_45481	AP2/ERF-AP2	1.9519	0.776189	42.2967	1.48358	9.57232	18.0505	0.723922	AP2 domain	AP2-like ethylene-responsive transcription factor AIL6 GN=AIL6 OS=Arabidopsis thaliana (Mouse-ear cress) PE=2 SV=1	Transcription
GD_transcript_51610	AP2/ERF-AP2	0.803633	0.779809	0.660438	1.01698	6.34432	0.0623897	-0.212321	AP2 domain	Ethylene-responsive transcription factor WRI1 OS=Arabidopsis thaliana (Mouse-ear cress) PE=2 SV=1	Transcription
GD_transcript_67477	AP2/ERF-AP2	0	0.0558744	0	0	0	0	.a	AP2 domain	Floral homeotic protein APETALA 2 GN=AP2 OS=Arabidopsis thaliana (Mouse-ear cress) PE=1 SV=1	Transcription
GD_transcript_7341	AP2/ERF-AP2	6.79077	4.63069	2.05731	10.7616	5.22486	2.85218	-0.799992	AP2 domain	Ethylene-responsive transcription factor RAP2-7 GN=T17D12.11 OS=Arabidopsis thaliana (Mouse-ear cress) PE=2 SV=2	Transcription
GD_transcript_87818	AP2/ERF-AP2	0	0.17353	38.6338	0	3.00754	18.7966	0.773854	AP2 domain	AP2-like ethylene-responsive transcription factor AIL6 GN=AIL6 OS=Arabidopsis thaliana (Mouse-ear cress) PE=2 SV=1	Transcription
GD_transcript_88576	AP2/ERF-AP2	25.3554	6.41597	0.216603	20.2513	2.72371	0.175459	-0.806061	AP2 domain	AP2-like ethylene-responsive transcription factor ANT GN=T28I19.30 OS=Arabidopsis thaliana (Mouse-ear cress) PE=1 SV=2	Transcription
GD_transcript_92190	AP2/ERF-AP2	0.117468	0.436163	23.3441	0.626761	6.16856	28.8801	.977**	AP2 domain	AP2-like ethylene-responsive transcription factor AIL6 GN=AIL6 OS=Arabidopsis thaliana (Mouse-ear cress) PE=2 SV=1	Transcription
GD_transcript_100317	AP2/ERF-ERF	69.3481	63.4205	1.50677	70.1199	105.683	2.43482	-0.800607	AP2 domain	Ethylene-responsive transcription factor RAP2-4 OS=Arabidopsis thaliana (Mouse-ear cress) PE=1 SV=1	Transcription
GD_transcript_100849	AP2/ERF-ERF	3.81906	6.30456	23.3047	8.32328	14.3373	82.0765	.889*	AP2 domain	Ethylene-responsive transcription factor ERF018 GN=ERF018 OS=Arabidopsis thaliana (Mouse-ear cress) PE=2 SV=1	Transcription
GD_transcript_101641	AP2/ERF-ERF	9.88885	9.68516	1.09191	5.87561	8.47215	1.96939	-.816*	AP2 domain	Ethylene-responsive transcription factor ERF118 GN=ERF118 OS=Arabidopsis thaliana (Mouse-ear cress) PE=2 SV=1	Transcription
GD_transcript_103822	AP2/ERF-ERF	0.209313	0.070549	5.29426	5.9823	2.27641	3.44865	0.304777	AP2 domain	Ethylene-responsive transcription factor ERF110 GN=ERF110 OS=Arabidopsis thaliana (Mouse-ear cress) PE=2 SV=2	Transcription
GD_transcript_10426	AP2/ERF-ERF	4.78242	5.65832	0.834589	7.19991	16.2802	0.993002	-0.49	AP2 domain	Ethylene-responsive transcription factor RAP2-12 GN=T18A20.14 OS=Arabidopsis thaliana (Mouse-ear cress) PE=1 SV=1	Transcription
GD_transcript_10557	AP2/ERF-ERF	0	0	0.021834	0	0.0362454	0.0202951	.a	AP2 domain	Ethylene-responsive transcription factor WRI1 OS=Arabidopsis thaliana (Mouse-ear cress) PE=2 SV=1	Transcription
GD_transcript_106749	AP2/ERF-ERF	4.35366	18.5498	2.71825	4.19324	23.422	1.62675	-0.31675	AP2 domain	Ethylene-responsive transcription factor 4 GN=At3g15210 OS=Arabidopsis thaliana (Mouse-ear cress) PE=1 SV=1	Transcription
GD_transcript_109430	AP2/ERF-ERF	3.82323	36.8797	1.42302	2.53398	27.9872	8.40118	-0.153542	AP2 domain	Ethylene-responsive transcription factor ERF011 GN=ERF011 OS=Arabidopsis thaliana (Mouse-ear cress) PE=2 SV=1	Transcription
GD_transcript_109864	AP2/ERF-ERF	0.136014	0.245547	0.0173683	0.142182	0.53529	0.00884464	.a	AP2 domain	Floral homeotic protein APETALA 2 GN=AP2 OS=Arabidopsis thaliana (Mouse-ear cress) PE=1 SV=1	Transcription
GD_transcript_110728	AP2/ERF-ERF	0.0232198	0	1.19337	0.278282	0.534952	0.251393	.a	AP2 domain	Ethylene-responsive transcription factor RAP2-3 OS=Arabidopsis thaliana (Mouse-ear cress) PE=1 SV=2	Transcription
GD_transcript_110750	AP2/ERF-ERF	0.612367	0.249903	0	1.0202	1.03885	0	.a	AP2 domain	Ethylene-responsive transcription factor WIN1 GN=F9L1.31 OS=Arabidopsis thaliana (Mouse-ear cress) PE=2 SV=1	Transcription
GD_transcript_110754	AP2/ERF-ERF	59.1832	93.4443	6.26151	48.0331	88.0326	3.59707	-0.726839	AP2 domain	Ethylene-responsive transcription factor 4 GN=ERF4 OS=Nicotiana sylvestris (Wood tobacco) PE=2 SV=1	Transcription
GD_transcript_11086	AP2/ERF-ERF	9.58283	33.0658	5.74728	11.8948	187.311	7.55868	-0.141662	AP2 domain	Ethylene-responsive transcription factor RAP2-4 OS=Arabidopsis thaliana (Mouse-ear cress) PE=1 SV=1	Transcription
GD_transcript_11159	AP2/ERF-ERF	1.12302	0.717384	0.0445029	0.73102	2.44688	0.0628395	.a	AP2 domain	Ethylene-responsive transcription factor CRF2 GN=F9D16.220 OS=Arabidopsis thaliana (Mouse-ear cress) PE=1 SV=1	Transcription
GD_transcript_112491	AP2/ERF-ERF	0.0686148	0.428995	0.982704	0.304778	5.32194	0.221595	-0.0321069	AP2 domain	Ethylene-responsive transcription factor ERF016 GN=ERF016 OS=Arabidopsis thaliana (Mouse-ear cress) PE=2 SV=1	Transcription
GD_transcript_116324	AP2/ERF-ERF	6.17474	6.77401	0	2.63654	6.62359	0.215221	-0.728708	AP2 domain	Floral homeotic protein APETALA 2 GN=AP2 OS=Arabidopsis thaliana (Mouse-ear cress) PE=1 SV=1	Transcription
GD_transcript_11877	AP2/ERF-ERF	325.386	327.562	40.6699	251.183	461.792	56.6401	-0.745503	AP2 domain	Ethylene-responsive transcription factor RAP2-12 GN=T18A20.14 OS=Arabidopsis thaliana (Mouse-ear cress) PE=1 SV=1	Transcription
GD_transcript_119656	AP2/ERF-ERF	0.915016	1.22233	0.0193414	1.01532	2.39752	0.0269672	.a	AP2 domain	Ethylene-responsive transcription factor ERF118 GN=ERF118 OS=Arabidopsis thaliana (Mouse-ear cress) PE=2 SV=1	Transcription
GD_transcript_12517	AP2/ERF-ERF	121.229	91.9767	36.1994	102.044	90.3203	47.254	-.924**	AP2 domain	Ethylene-responsive transcription factor RAP2-12 GN=T18A20.14 OS=Arabidopsis thaliana (Mouse-ear cress) PE=1 SV=1	Transcription
GD_transcript_125234	AP2/ERF-ERF	13.2813	16.1915	2.45436	42.1691	62.6179	6.02454	-0.479804	AP2 domain	Ethylene-responsive transcription factor 1A OS=Arabidopsis thaliana (Mouse-ear cress) PE=1 SV=2	Transcription
GD_transcript_125340	AP2/ERF-ERF	0.434768	15.5337	2.76307	1.00419	52.1321	1.30718	-0.126496	AP2 domain	Ethylene-responsive transcription factor ERF017 GN=ERF017 OS=Arabidopsis thaliana (Mouse-ear cress) PE=2 SV=1	Transcription
GD_transcript_127098	AP2/ERF-ERF	0.0569375	0	0	0	0.0851281	0	.a	AP2 domain	Ethylene-responsive transcription factor 5 GN=ERF5 OS=Nicotiana tabacum (Common tobacco) PE=2 SV=1	Transcription
GD_transcript_127878	AP2/ERF-ERF	16.1007	23.5425	1.50157	28.7585	47.3325	0.972486	-0.63579	AP2 domain	Floral homeotic protein APETALA 2 GN=AP2 OS=Arabidopsis thaliana (Mouse-ear cress) PE=1 SV=1	Transcription
GD_transcript_132252	AP2/ERF-ERF	2.02813	3.55351	8.91231	2.02142	6.59217	5.35495	-0.216764	AP2 domain	Ethylene-responsive transcription factor RAP2-10 OS=Arabidopsis thaliana (Mouse-ear cress) PE=2 SV=1	Transcription
GD_transcript_133250	AP2/ERF-ERF	41.7017	13.747	4.63764	9.88267	8.90317	20.5601	-.866*	AP2 domain	Ethylene-responsive transcription factor RAP2-3 OS=Arabidopsis thaliana (Mouse-ear cress) PE=1 SV=2	Transcription
GD_transcript_133513	AP2/ERF-ERF	0.0271177	0.103495	0	0	3.56691	0	.a	AP2 domain	Dehydration-responsive element-binding protein 1F GN=T12C24.14 OS=Arabidopsis thaliana (Mouse-ear cress) PE=2 SV=1	Transcription
GD_transcript_134607	AP2/ERF-ERF	2.22715	6.89746	0.113333	1.47891	23.6635	0.22236	-0.221398	AP2 domain	Ethylene-responsive transcription factor ERF053 GN=ERF053 OS=Arabidopsis thaliana (Mouse-ear cress) PE=2 SV=1	Transcription
GD_transcript_138777	AP2/ERF-ERF	0	0	3.28758	0	0.0435661	2.15678	.a	AP2 domain	Ethylene-responsive transcription factor ABI4 GN=At2g40220 OS=Arabidopsis thaliana (Mouse-ear cress) PE=1 SV=2	Transcription
GD_transcript_141878	AP2/ERF-ERF	3.02513	5.58185	6.65088	11.5301	21.8569	4.02317	-0.214536	AP2 domain	Ethylene-responsive transcription factor ERF011 GN=ERF011 OS=Arabidopsis thaliana (Mouse-ear cress) PE=2 SV=1	Transcription
GD_transcript_14252	AP2/ERF-ERF	3.83064	0	0.358503	11.4033	8.57541	0.212926	-0.600896	AP2 domain	Floral homeotic protein APETALA 2 GN=AP2 OS=Arabidopsis thaliana (Mouse-ear cress) PE=1 SV=1	Transcription
GD_transcript_144215	AP2/ERF-ERF	1.02052	4.32878	0.14897	2.47506	4.43522	0.0716161	.a	AP2 domain	Ethylene-responsive transcription factor 4 GN=ERF4 OS=Nicotiana sylvestris (Wood tobacco) PE=2 SV=1	Transcription
GD_transcript_14475	AP2/ERF-ERF	26.3905	30.4707	2.32389	11.0211	51.2042	6.3624	-0.477056	AP2 domain	Ethylene-responsive transcription factor RAP2-12 GN=T18A20.14 OS=Arabidopsis thaliana (Mouse-ear cress) PE=1 SV=1	Transcription
GD_transcript_14719	AP2/ERF-ERF	3.63483	11.3788	6.51188	9.89686	56.4014	2.90871	-0.168331	AP2 domain	Ethylene-responsive transcription factor 4 GN=ERF4 OS=Nicotiana sylvestris (Wood tobacco) PE=2 SV=1	Transcription
GD_transcript_14722	AP2/ERF-ERF	1.46617	0.545664	0.46984	0.236805	0.679738	0.368788	.a	AP2 domain	Ethylene-responsive transcription factor RAP2-12 GN=T18A20.14 OS=Arabidopsis thaliana (Mouse-ear cress) PE=1 SV=1	Transcription
GD_transcript_148641	AP2/ERF-ERF	2.42388	0.480346	0.104499	2.48763	0.409392	0.0195611	.a	AP2 domain	Ethylene-responsive transcription factor 12 GN=F3M18.21 OS=Arabidopsis thaliana (Mouse-ear cress) PE=2 SV=1	Transcription
GD_transcript_148809	AP2/ERF-ERF	6.02344	6.88594	11.8969	6.96557	15.3254	16.4256	0.796271	AP2 domain	Ethylene-responsive transcription factor ERF119 GN=ERF119 OS=Arabidopsis thaliana (Mouse-ear cress) PE=2 SV=1	Transcription
GD_transcript_149861	AP2/ERF-ERF	0.515808	1.72906	0.0695887	6.34597	8.36368	0.52108	-0.42666	AP2 domain	Ethylene-responsive transcription factor 2 GN=MQL5.7 OS=Arabidopsis thaliana (Mouse-ear cress) PE=2 SV=1	Transcription
GD_transcript_152068	AP2/ERF-ERF	15.774	27.912	7.81831	12.4179	31.2885	5.23316	-0.525045	AP2 domain	Ethylene-responsive transcription factor 3 OS=Arabidopsis thaliana (Mouse-ear cress) PE=1 SV=1	Transcription
GD_transcript_152641	AP2/ERF-ERF	4.22036	10.9442	0.358717	5.84317	16.2993	0.169869	-0.507424	AP2 domain	Ethylene-responsive transcription factor 5 GN=ERF5 OS=Nicotiana tabacum (Common tobacco) PE=2 SV=1	Transcription
GD_transcript_154130	AP2/ERF-ERF	0.021372	0.271884	58.9066	0.047577	0.360132	93.3888	.960**	AP2 domain	Dehydration-responsive element-binding protein 2D GN=F10A5.29 OS=Arabidopsis thaliana (Mouse-ear cress) PE=2 SV=1	Transcription
GD_transcript_154145	AP2/ERF-ERF	1.61729	5.28657	19.8201	3.28327	11.9192	13.7566	.831*	AP2 domain	Dehydration-responsive element-binding protein 2B GN=F9F8.16 OS=Arabidopsis thaliana (Mouse-ear cress) PE=2 SV=1	Transcription
GD_transcript_154251	AP2/ERF-ERF	4.55342	11.6303	32.9623	13.7385	14.6369	20.66	0.744048	AP2 domain	Dehydration-responsive element-binding protein 3 GN=F15N18.180 OS=Arabidopsis thaliana (Mouse-ear cress) PE=2 SV=1	Transcription
GD_transcript_155134	AP2/ERF-ERF	1.71599	0.849811	7.8791	5.27438	2.41878	3.32564	0.360161	AP2 domain	Ethylene-responsive transcription factor RAP2-3 OS=Arabidopsis thaliana (Mouse-ear cress) PE=1 SV=2	Transcription
GD_transcript_156643	AP2/ERF-ERF	0	0	0.529257	0	0.0179869	0.314773	.a	AP2 domain;; AP2 domain	Ethylene-responsive transcription factor WRI1 OS=Arabidopsis thaliana (Mouse-ear cress) PE=2 SV=1	Transcription
GD_transcript_17101	AP2/ERF-ERF	24.4768	13.9282	145.938	16.9189	45.7751	20.7888	0.401639	AP2 domain	Ethylene-responsive transcription factor RAP2-3 OS=Arabidopsis thaliana (Mouse-ear cress) PE=1 SV=2	Transcription
GD_transcript_17728	AP2/ERF-ERF	0.0734465	9.66887	0	0.184711	10.8829	0.106193	-0.228419	AP2 domain	Dehydration-responsive element-binding protein 1A GN=At4g25480 OS=Arabidopsis thaliana (Mouse-ear cress) PE=1 SV=2	Transcription
GD_transcript_18210	AP2/ERF-ERF	0.100181	0	84.0831	0.129589	0	235.488	.922**	AP2 domain	Dehydration-responsive element-binding protein 2D GN=F10A5.29 OS=Arabidopsis thaliana (Mouse-ear cress) PE=2 SV=1	Transcription
GD_transcript_18341	AP2/ERF-ERF	5.95504	14.4379	7.52594	9.92454	8.04759	6.45226	-0.341564	AP2 domain	Ethylene-responsive transcription factor ERF010 GN=ERF010 OS=Arabidopsis thaliana (Mouse-ear cress) PE=2 SV=1	Transcription
GD_transcript_18678	AP2/ERF-ERF	10.9078	28.2301	16.6093	5.32444	34.5266	4.88915	-0.181644	AP2 domain	Ethylene-responsive transcription factor 4 GN=ERF4 OS=Nicotiana sylvestris (Wood tobacco) PE=2 SV=1	Transcription
GD_transcript_19467	AP2/ERF-ERF	0.391807	7.88585	0.093868	0.867598	8.53227	0.225469	-0.271644	AP2 domain	Ethylene-responsive transcription factor ERF105 GN=ERF105 OS=Arabidopsis thaliana (Mouse-ear cress) PE=2 SV=1	Transcription
GD_transcript_20240	AP2/ERF-ERF	36.5521	144.542	59.1585	52.0629	185.293	22.5584	-0.270028	AP2 domain	Ethylene-responsive transcription factor 9 GN=MLN1.14 OS=Arabidopsis thaliana (Mouse-ear cress) PE=2 SV=1	Transcription
GD_transcript_20890	AP2/ERF-ERF	1.59551	40.2327	0.76811	1.57469	108.101	0.563859	-0.173662	AP2 domain	Ethylene-responsive transcription factor ERF017 GN=ERF017 OS=Arabidopsis thaliana (Mouse-ear cress) PE=2 SV=1	Transcription
GD_transcript_20904	AP2/ERF-ERF	0.0448061	0.052886	0	0	0	0.0960465	.a	AP2 domain	Dehydration-responsive element-binding protein 2D GN=F10A5.29 OS=Arabidopsis thaliana (Mouse-ear cress) PE=2 SV=1	Transcription
GD_transcript_21071	AP2/ERF-ERF	19.9615	28.9317	3.7925	4.91925	17.566	4.39261	-0.528155	AP2 domain	Ethylene-responsive transcription factor 3 OS=Arabidopsis thaliana (Mouse-ear cress) PE=1 SV=1	Transcription
GD_transcript_21103	AP2/ERF-ERF	0.672485	1.99157	0.256195	37.1042	39.6752	7.93227	-0.315035	AP2 domain	Ethylene-responsive transcription factor 3 OS=Arabidopsis thaliana (Mouse-ear cress) PE=1 SV=1	Transcription
GD_transcript_21200	AP2/ERF-ERF	70.8211	35.9513	157.86	56.9379	46.957	99.2847	0.660545	AP2 domain	Ethylene-responsive transcription factor RAP2-3 OS=Arabidopsis thaliana (Mouse-ear cress) PE=1 SV=2	Transcription
GD_transcript_45081	AP2/ERF-ERF	14.3884	9.37796	7.05292	41.9534	8.86344	6.56672	-0.587891	AP2 domain	AP2-like ethylene-responsive transcription factor At2g41710 GN=At2g41710 OS=Arabidopsis thaliana (Mouse-ear cress) PE=2 SV=2	Transcription
GD_transcript_45180	AP2/ERF-ERF	2.51601	4.9407	0.121501	5.00537	8.48496	0.201353	-0.614662	AP2 domain	Floral homeotic protein APETALA 2 GN=AP2 OS=Arabidopsis thaliana (Mouse-ear cress) PE=1 SV=1	Transcription
GD_transcript_50074	AP2/ERF-ERF	2.71884	5.90734	0.644652	3.46609	9.68646	0.536722	-0.481667	AP2 domain	Pathogenesis-related genes transcriptional activator PTI6 GN=PTI6 OS=Solanum lycopersicum (Tomato) PE=2 SV=1	Transcription
GD_transcript_56655	AP2/ERF-ERF	13.5529	7.80902	1.65105	19.7951	20.0469	2.93554	-0.765748	AP2 domain	Floral homeotic protein APETALA 2 GN=AP2 OS=Arabidopsis thaliana (Mouse-ear cress) PE=1 SV=1	Transcription
GD_transcript_57269	AP2/ERF-ERF	0.720704	0.308647	5.54345	1.23699	3.87822	7.68319	.945**	AP2 domain	AP2-like ethylene-responsive transcription factor AIL7 GN=AIL7 OS=Arabidopsis thaliana (Mouse-ear cress) PE=2 SV=2	Transcription
GD_transcript_57625	AP2/ERF-ERF	13.9066	15.7505	2.56187	14.3702	24.484	3.57854	-0.699908	AP2 domain	Ethylene-responsive transcription factor RAP2-12 GN=T18A20.14 OS=Arabidopsis thaliana (Mouse-ear cress) PE=1 SV=1	Transcription
GD_transcript_59211	AP2/ERF-ERF	0.0988273	1.06267	0.244035	1.15579	7.98923	0.0334288	-0.17984	AP2 domain	Ethylene-responsive transcription factor ERF105 GN=ERF105 OS=Arabidopsis thaliana (Mouse-ear cress) PE=2 SV=1	Transcription
GD_transcript_62433	AP2/ERF-ERF	15.2936	14.8033	1.66488	18.9964	24.9143	1.91233	-0.796126	AP2 domain	Ethylene-responsive transcription factor-like protein At4g13040 GN=At4g13040 OS=Arabidopsis thaliana (Mouse-ear cress) PE=2 SV=2	Transcription
GD_transcript_62866	AP2/ERF-ERF	0.357866	3.3708	0.310193	2.82344	8.43185	0.0492187	-0.340354	AP2 domain	Pathogenesis-related genes transcriptional activator PTI6 GN=PTI6 OS=Solanum lycopersicum (Tomato) PE=2 SV=1	Transcription
GD_transcript_65240	AP2/ERF-ERF	2.41374	5.06346	0	1.79663	2.17407	0.0129581	-0.669152	AP2 domain;; AP2 domain	AP2-like ethylene-responsive transcription factor At1g16060 GN=At1g16060 OS=Arabidopsis thaliana (Mouse-ear cress) PE=2 SV=1	Transcription
GD_transcript_69004	AP2/ERF-ERF	0.0648917	0	3.0868	0.356689	0	2.28811	.a	AP2 domain;; AP2 domain	Ethylene-responsive transcription factor WRI1 OS=Arabidopsis thaliana (Mouse-ear cress) PE=2 SV=1	Transcription
GD_transcript_69848	AP2/ERF-ERF	10.4442	1.4515	0.0127756	1.90376	0.17715	0.0110021	-0.583333	AP2 domain;; AP2 domain	AP2-like ethylene-responsive transcription factor ANT GN=T28I19.30 OS=Arabidopsis thaliana (Mouse-ear cress) PE=1 SV=2	Transcription
GD_transcript_7023	AP2/ERF-ERF	0.445443	0.503037	0	0.274262	1.09905	0	.a	AP2 domain	Floral homeotic protein APETALA 2 GN=AP2 OS=Arabidopsis thaliana (Mouse-ear cress) PE=1 SV=1	Transcription
GD_transcript_70278	AP2/ERF-ERF	0	0	0	0	0	0	.a	AP2 domain	AP2-like ethylene-responsive transcription factor AIL6 GN=AIL6 OS=Arabidopsis thaliana (Mouse-ear cress) PE=2 SV=1	Transcription
GD_transcript_72066	AP2/ERF-ERF	1.51476	0.983366	0.514181	2.12874	1.76664	0.646368	.a	AP2 domain	Ethylene-responsive transcription factor RAP2-7 GN=T17D12.11 OS=Arabidopsis thaliana (Mouse-ear cress) PE=2 SV=2	Transcription
GD_transcript_74710	AP2/ERF-ERF	0.245208	1.71967	0	2.88781	5.04444	0	-0.439676	AP2 domain	Floral homeotic protein APETALA 2 GN=AP2 OS=Arabidopsis thaliana (Mouse-ear cress) PE=1 SV=1	Transcription
GD_transcript_76067	AP2/ERF-ERF	25.4567	34.6608	5.81507	13.5092	18.8588	2.73767	-0.727049	AP2 domain	Ethylene-responsive transcription factor 3 OS=Arabidopsis thaliana (Mouse-ear cress) PE=1 SV=1	Transcription
GD_transcript_77144	AP2/ERF-ERF	40.2321	60.8587	6.52343	62.8019	70.7719	6.14963	-0.803694	AP2 domain	Ethylene-responsive transcription factor RAP2-4 OS=Arabidopsis thaliana (Mouse-ear cress) PE=1 SV=1	Transcription
GD_transcript_77474	AP2/ERF-ERF	0.714859	12.436	0.125772	1.86022	26.548	0.0876804	-0.225203	AP2 domain	Ethylene-responsive transcription factor ERF105 GN=ERF105 OS=Arabidopsis thaliana (Mouse-ear cress) PE=2 SV=1	Transcription
GD_transcript_78297	AP2/ERF-ERF	8.18497	12.5092	0.705084	17.2561	32.7334	0.639672	-0.538429	AP2 domain	Floral homeotic protein APETALA 2 GN=AP2 OS=Arabidopsis thaliana (Mouse-ear cress) PE=1 SV=1	Transcription
GD_transcript_80452	AP2/ERF-ERF	1.33875	0.275642	43.245	3.9628	0.0476114	39.0678	.897*	AP2 domain;; AP2 domain	Ethylene-responsive transcription factor WRI1 OS=Arabidopsis thaliana (Mouse-ear cress) PE=2 SV=1	Transcription
GD_transcript_8125	AP2/ERF-ERF	24.7889	24.6667	3.84158	48.3928	32.6563	3.15017	-.853*	AP2 domain	Ethylene-responsive transcription factor RAP2-4 OS=Arabidopsis thaliana (Mouse-ear cress) PE=1 SV=1	Transcription
GD_transcript_82071	AP2/ERF-ERF	0.583268	21.7202	0.0804131	0.264923	7.02719	0.0923006	-0.248321	AP2 domain	Ethylene-responsive transcription factor 13 GN=T13E15.15 OS=Arabidopsis thaliana (Mouse-ear cress) PE=2 SV=2	Transcription
GD_transcript_82662	AP2/ERF-ERF	0	0.0320083	10.4627	0.0653202	0	5.4019	0.780031	AP2 domain	Dehydration-responsive element-binding protein 2G GN=F20L16.170 OS=Arabidopsis thaliana (Mouse-ear cress) PE=2 SV=1	Transcription
GD_transcript_82923	AP2/ERF-ERF	0.208329	0.147519	1.93179	0.197414	0.0966454	3.96092	.a	AP2 domain	Ethylene-responsive transcription factor ERF110 GN=ERF110 OS=Arabidopsis thaliana (Mouse-ear cress) PE=2 SV=2	Transcription
GD_transcript_87018	AP2/ERF-ERF	0.18245	4.50132	0.325861	0	13.0054	0.169366	-0.148973	AP2 domain	Ethylene-responsive transcription factor ERF017 GN=ERF017 OS=Arabidopsis thaliana (Mouse-ear cress) PE=2 SV=1	Transcription
GD_transcript_88865	AP2/ERF-ERF	0.182989	0.391278	0.353416	0.0609174	2.10625	0.941499	.a	AP2 domain	Ethylene-responsive transcription factor ERF062 GN=ERF062 OS=Arabidopsis thaliana (Mouse-ear cress) PE=2 SV=1	Transcription
GD_transcript_92287	AP2/ERF-ERF	16.0251	12.1232	27.5287	15.5668	7.7003	27.3822	0.763226	AP2 domain	Ethylene-responsive transcription factor RAP2-3 OS=Arabidopsis thaliana (Mouse-ear cress) PE=1 SV=2	Transcription
GD_transcript_92942	AP2/ERF-ERF	0.0634603	2.4883	0	0.49744	10.453	0.0182418	-0.165478	AP2 domain	Ethylene-responsive transcription factor ERF109 GN=ERF109 OS=Arabidopsis thaliana (Mouse-ear cress) PE=1 SV=1	Transcription
GD_transcript_93335	AP2/ERF-ERF	0.0800296	0.585728	0	0.328203	0.45054	0	.a	AP2 domain	Floral homeotic protein APETALA 2 GN=AP2 OS=Arabidopsis thaliana (Mouse-ear cress) PE=1 SV=1	Transcription
GD_transcript_94631	AP2/ERF-ERF	3.49386	8.05836	0.0153021	2.14647	3.15889	0.057171	-0.599407	AP2 domain;; AP2 domain	AP2-like ethylene-responsive transcription factor At1g16060 GN=At1g16060 OS=Arabidopsis thaliana (Mouse-ear cress) PE=2 SV=1	Transcription
GD_transcript_9483	AP2/ERF-ERF	8.4992	9.5664	1.31896	16.196	18.4899	0.270455	-0.753916	AP2 domain	Ethylene-responsive transcription factor ERF118 GN=ERF118 OS=Arabidopsis thaliana (Mouse-ear cress) PE=2 SV=1	Transcription
GD_transcript_99073	AP2/ERF-ERF	3.39604	2.10276	0.186505	5.18475	6.9391	0.810891	-0.649723	AP2 domain	Ethylene-responsive transcription factor CRF2 GN=F9D16.220 OS=Arabidopsis thaliana (Mouse-ear cress) PE=1 SV=1	Transcription
GD_transcript_99410	AP2/ERF-ERF	1.52889	0.207513	1.50058	2.16494	0.165014	3.30067	.a	AP2 domain	Ethylene-responsive transcription factor ERF003 GN=ERF003 OS=Arabidopsis thaliana (Mouse-ear cress) PE=2 SV=1	Transcription
GD_transcript_71110	AP2/ERF-RAV	11.4336	9.7323	0.953369	68.3441	41.7092	0.505446	-0.601738	B3 DNA binding domain;; AP2 domain	AP2/ERF and B3 domain-containing transcription factor RAV1 GN=RAV1 OS=Arabidopsis thaliana (Mouse-ear cress) PE=1 SV=1	Transcription
GD_transcript_100664	ARID	37.1492	21.8864	10.917	49.0188	26.5538	8.50438	-.893*	ARID/BRIGHT DNA binding domain;; HMG (high mobility group) box;; HMG-box domain	High mobility group B protein 10 GN=MDC11.14 OS=Arabidopsis thaliana (Mouse-ear cress) PE=2 SV=1	Function unknown
GD_transcript_10329	ARID	0.131453	1.01939	0.222711	0.244656	13.3512	0.089239	-0.10847	ARID/BRIGHT DNA binding domain;; HMG (high mobility group) box;; HMG-box domain	High mobility group B protein 15 GN=F13M7.13 OS=Arabidopsis thaliana (Mouse-ear cress) PE=2 SV=1	Function unknown
GD_transcript_104685	ARID	15.9022	6.03052	0.803242	6.54241	2.59776	1.3913	-0.73	ARID/BRIGHT DNA binding domain;; Hsp20/alpha crystallin family	AT-rich interactive domain-containing protein 5 GN=ARID5 OS=Arabidopsis thaliana (Mouse-ear cress) PE=1 SV=1	Function unknown
GD_transcript_108492	ARID	1.00865	0.649077	1.119	1.14184	1.82766	0.507413	.a	ARID/BRIGHT DNA binding domain	AT-rich interactive domain-containing protein 5 GN=ARID5 OS=Arabidopsis thaliana (Mouse-ear cress) PE=1 SV=1	Function unknown
GD_transcript_108628	ARID	7.65941	5.89694	2.77714	9.32768	6.5329	2.56621	-.941**	ARID/BRIGHT DNA binding domain	AT-rich interactive domain-containing protein 4 GN=ARID4 OS=Arabidopsis thaliana (Mouse-ear cress) PE=2 SV=1	Function unknown
GD_transcript_114305	ARID	0	0	0	0	0	0	.a	ARID/BRIGHT DNA binding domain	AT-rich interactive domain-containing protein 5 GN=ARID5 OS=Arabidopsis thaliana (Mouse-ear cress) PE=1 SV=1	Function unknown
GD_transcript_116467	ARID	5.96727	9.80559	0.415111	6.12602	6.20286	0.555387	-0.810423	ARID/BRIGHT DNA binding domain;; Myb-like DNA-binding domain	AT-rich interactive domain-containing protein 1 GN=ARID1 OS=Arabidopsis thaliana (Mouse-ear cress) PE=2 SV=1	Transcription
GD_transcript_120205	ARID	6.10153	4.34352	1.0514	4.93763	0.0548153	0	-0.810111	ARID/BRIGHT DNA binding domain;; Hsp20/alpha crystallin family	AT-rich interactive domain-containing protein 5 GN=ARID5 OS=Arabidopsis thaliana (Mouse-ear cress) PE=1 SV=1	Function unknown
GD_transcript_120492	ARID	2.95094	1.47359	0.0959214	2.57567	0.78473	0.140462	.a	ARID/BRIGHT DNA binding domain	AT-rich interactive domain-containing protein 5 GN=ARID5 OS=Arabidopsis thaliana (Mouse-ear cress) PE=1 SV=1	Function unknown
GD_transcript_121696	ARID	3.16543	1.54464	0.16855	3.08011	2.70861	0.129984	.a	ARID/BRIGHT DNA binding domain;; Hsp20/alpha crystallin family	AT-rich interactive domain-containing protein 3 GN=ARID3 OS=Arabidopsis thaliana (Mouse-ear cress) PE=1 SV=1	Function unknown
GD_transcript_122624	ARID	8.47383	6.25039	3.20023	10.0249	6.19503	3.37194	-.919**	JmjC domain, hydroxylase;; jmjN domain;; ARID/BRIGHT DNA binding domain;; PHD-finger	ABC transporter C family member 10 GN=F17J16.190 OS=Arabidopsis thaliana (Mouse-ear cress) PE=2 SV=2	Function unknown
GD_transcript_123463	ARID	10.4648	5.80671	0.291506	13.0077	4.34855	0.02115	-.914*	ARID/BRIGHT DNA binding domain;; Hsp20/alpha crystallin family	AT-rich interactive domain-containing protein 5 GN=ARID5 OS=Arabidopsis thaliana (Mouse-ear cress) PE=1 SV=1	Function unknown
GD_transcript_127589	ARID	2.21115	2.33021	0.406237	1.87221	2.01405	0.226087	.a	ARID/BRIGHT DNA binding domain;; Myb-like DNA-binding domain	AT-rich interactive domain-containing protein 2 GN=ARID2 OS=Arabidopsis thaliana (Mouse-ear cress) PE=2 SV=1	Transcription
GD_transcript_128272	ARID	23.9213	13.5849	2.98363	21.1275	14.6355	2.81724	-.951**	ARID/BRIGHT DNA binding domain	AT-rich interactive domain-containing protein 5 GN=ARID5 OS=Arabidopsis thaliana (Mouse-ear cress) PE=1 SV=1	Function unknown
GD_transcript_128754	ARID	1.90462	0.813801	0.335317	6.16372	1.62938	0.285828	-0.648826	ARID/BRIGHT DNA binding domain;; Hsp20/alpha crystallin family	AT-rich interactive domain-containing protein 5 GN=ARID5 OS=Arabidopsis thaliana (Mouse-ear cress) PE=1 SV=1	Function unknown
GD_transcript_130674	ARID	12.914	9.57209	2.25449	4.51071	6.95471	2.00097	-0.742163	ARID/BRIGHT DNA binding domain	AT-rich interactive domain-containing protein 4 GN=ARID4 OS=Arabidopsis thaliana (Mouse-ear cress) PE=2 SV=1	Function unknown
GD_transcript_136336	ARID	0.22335	0	0	0.724134	0.141277	0.0922182	.a	ARID/BRIGHT DNA binding domain	AT-rich interactive domain-containing protein 5 GN=ARID5 OS=Arabidopsis thaliana (Mouse-ear cress) PE=1 SV=1	Function unknown
GD_transcript_141642	ARID	2.79583	2.24408	0.284925	2.8264	1.70481	0.205149	.a	ARID/BRIGHT DNA binding domain	AT-rich interactive domain-containing protein 5 GN=ARID5 OS=Arabidopsis thaliana (Mouse-ear cress) PE=1 SV=1	Function unknown
GD_transcript_147448	ARID	5.38367	6.23078	2.41535	1.33419	1.32333	0.0598057	-0.551067	ARID/BRIGHT DNA binding domain;; Hsp20/alpha crystallin family	AT-rich interactive domain-containing protein 3 GN=ARID3 OS=Arabidopsis thaliana (Mouse-ear cress) PE=1 SV=1	Function unknown
GD_transcript_152428	ARID	25.3454	22.1325	4.03157	40.6391	26.1086	2.89477	-.907*	ARID/BRIGHT DNA binding domain	AT-rich interactive domain-containing protein 4 GN=ARID4 OS=Arabidopsis thaliana (Mouse-ear cress) PE=2 SV=1	Function unknown
GD_transcript_155983	ARID	20.3088	17.7331	9.35342	23.2714	21.7912	6.79651	-.940**	ARID/BRIGHT DNA binding domain;; Hsp20/alpha crystallin family	AT-rich interactive domain-containing protein 5 GN=ARID5 OS=Arabidopsis thaliana (Mouse-ear cress) PE=1 SV=1	Function unknown
GD_transcript_2212	ARID	0.0134077	0.102119	0.0607634	0	5.55543	0.0231243	-0.0878111	ARID/BRIGHT DNA binding domain;; HMG (high mobility group) box;; HMG-box domain	High mobility group B protein 15 GN=F13M7.13 OS=Arabidopsis thaliana (Mouse-ear cress) PE=2 SV=1	Function unknown
GD_transcript_342	ARID	11.0178	4.36709	7.20717	13.9653	4.70949	4.35902	-0.613682	GAG-pre-integrase domain;; ARID/BRIGHT DNA binding domain;; Hsp20/alpha crystallin family	AT-rich interactive domain-containing protein 3 GN=ARID3 OS=Arabidopsis thaliana (Mouse-ear cress) PE=1 SV=1	Function unknown
GD_transcript_47816	ARID	11.7665	8.50859	1.59167	11.8191	9.28627	1.91422	-.959**	ARID/BRIGHT DNA binding domain	AT-rich interactive domain-containing protein 4 GN=ARID4 OS=Arabidopsis thaliana (Mouse-ear cress) PE=2 SV=1	Function unknown
GD_transcript_47859	ARID	1.45272	1.93598	0.225839	1.10874	1.39487	0.159011	.a	ARID/BRIGHT DNA binding domain;; Myb-like DNA-binding domain	AT-rich interactive domain-containing protein 1 GN=ARID1 OS=Arabidopsis thaliana (Mouse-ear cress) PE=2 SV=1	Transcription
GD_transcript_50358	ARID	5.04846	3.76747	0.916589	5.2451	4.95969	0.908211	-.934**	ARID/BRIGHT DNA binding domain	AT-rich interactive domain-containing protein 2 GN=ARID2 OS=Arabidopsis thaliana (Mouse-ear cress) PE=2 SV=1	Function unknown
GD_transcript_5574	ARID	13.5372	7.54173	3.16887	18.7253	15.4816	1.74776	-0.311336	ARID/BRIGHT DNA binding domain;; Hsp20/alpha crystallin family	AT-rich interactive domain-containing protein 5 GN=ARID5 OS=Arabidopsis thaliana (Mouse-ear cress) PE=1 SV=1	Function unknown
GD_transcript_56223	ARID	3.1367	2.06613	0.371025	2.82669	3.66785	0.897574	.a	ARID/BRIGHT DNA binding domain	AT-rich interactive domain-containing protein 1 GN=ARID1 OS=Arabidopsis thaliana (Mouse-ear cress) PE=2 SV=1	Function unknown
GD_transcript_56968	ARID	9.72935	6.41258	3.33219	9.47501	7.34313	3.69572	-.930**	JmjC domain, hydroxylase;; PLU-1-like protein;; PHD-finger;; jmjN domain;; C5HC2 zinc finger;; ARID/BRIGHT DNA binding domain	Putative lysine-specific demethylase JMJ16 GN=F22O13.10 OS=Arabidopsis thaliana (Mouse-ear cress) PE=2 SV=1	Function unknown
GD_transcript_57404	ARID	1.63452	1.20478	0.806745	0.733828	1.07123	1.01546	.a	JmjC domain, hydroxylase;; jmjN domain;; ARID/BRIGHT DNA binding domain;; PHD-finger	Lysine-specific demethylase JMJ703 GN=P0617H07.8 OS=Oryza sativa subsp. japonica (Rice) PE=1 SV=1	Function unknown
GD_transcript_58942	ARID	0	0.0897639	0.108198	0	1.36159	0	.a	ARID/BRIGHT DNA binding domain;; HMG (high mobility group) box;; HMG-box domain	High mobility group B protein 15 GN=F13M7.13 OS=Arabidopsis thaliana (Mouse-ear cress) PE=2 SV=1	Function unknown
GD_transcript_6061	ARID	34.4105	28.9158	10.1839	34.7399	36.6339	11.306	-.906*	ARID/BRIGHT DNA binding domain;; Hsp20/alpha crystallin family	AT-rich interactive domain-containing protein 3 GN=ARID3 OS=Arabidopsis thaliana (Mouse-ear cress) PE=1 SV=1	Function unknown
GD_transcript_61346	ARID	1.91646	0.977805	0.374187	3.54944	1.99298	0.279861	.a	ARID/BRIGHT DNA binding domain;; Hsp20/alpha crystallin family	AT-rich interactive domain-containing protein 5 GN=ARID5 OS=Arabidopsis thaliana (Mouse-ear cress) PE=1 SV=1	Function unknown
GD_transcript_63984	ARID	2.54349	2.65146	0.25584	3.10184	3.20108	0.347617	.a	ARID/BRIGHT DNA binding domain;; Myb-like DNA-binding domain	AT-rich interactive domain-containing protein 1 GN=ARID1 OS=Arabidopsis thaliana (Mouse-ear cress) PE=2 SV=1	Transcription
GD_transcript_6474	ARID	6.8053	12.8454	4.60816	2.96359	18.4576	6.37183	-0.125421	ARID/BRIGHT DNA binding domain;; Hsp20/alpha crystallin family	AT-rich interactive domain-containing protein 5 GN=ARID5 OS=Arabidopsis thaliana (Mouse-ear cress) PE=1 SV=1	Function unknown
GD_transcript_6816	ARID	11.5783	12.5429	8.39253	27.1784	17.522	2.55095	-0.769183	ARID/BRIGHT DNA binding domain;; Hsp20/alpha crystallin family	AT-rich interactive domain-containing protein 3 GN=ARID3 OS=Arabidopsis thaliana (Mouse-ear cress) PE=1 SV=1	Function unknown
GD_transcript_68791	ARID	25.7932	18.9	6.59143	36.8205	24.5504	6.79754	-.895*	ARID/BRIGHT DNA binding domain	AT-rich interactive domain-containing protein 4 GN=ARID4 OS=Arabidopsis thaliana (Mouse-ear cress) PE=2 SV=1	Function unknown
GD_transcript_6898	ARID	18.0863	9.33211	3.07782	2.81675	10.882	10.215	-0.218893	ARID/BRIGHT DNA binding domain;; Hsp20/alpha crystallin family	AT-rich interactive domain-containing protein 3 GN=ARID3 OS=Arabidopsis thaliana (Mouse-ear cress) PE=1 SV=1	Function unknown
GD_transcript_69056	ARID	7.84818	6.92362	2.29471	9.04209	9.9971	1.75636	-.877*	ARID/BRIGHT DNA binding domain;; Myb-like DNA-binding domain	AT-rich interactive domain-containing protein 1 GN=ARID1 OS=Arabidopsis thaliana (Mouse-ear cress) PE=2 SV=1	Transcription
GD_transcript_72273	ARID	0.941933	0.910674	0.0896487	1.11207	0.83159	0.185422	.a	ARID/BRIGHT DNA binding domain	AT-rich interactive domain-containing protein 3 GN=ARID3 OS=Arabidopsis thaliana (Mouse-ear cress) PE=1 SV=1	Function unknown
GD_transcript_73034	ARID	6.31191	3.09863	0.396806	10.2178	3.64695	0.962341	-.820*	ARID/BRIGHT DNA binding domain;; Hsp20/alpha crystallin family	AT-rich interactive domain-containing protein 5 GN=ARID5 OS=Arabidopsis thaliana (Mouse-ear cress) PE=1 SV=1	Function unknown
GD_transcript_73547	ARID	0.240323	0.175768	0.0545581	0.409666	0.260122	0.057569	.a	ARID/BRIGHT DNA binding domain;; Hsp20/alpha crystallin family	AT-rich interactive domain-containing protein 5 GN=ARID5 OS=Arabidopsis thaliana (Mouse-ear cress) PE=1 SV=1	Function unknown
GD_transcript_7410	ARID	2.2478	1.6595	1.80889	3.14055	2.10707	1.22235	.a	ARID/BRIGHT DNA binding domain;; Hsp20/alpha crystallin family	AT-rich interactive domain-containing protein 5 GN=ARID5 OS=Arabidopsis thaliana (Mouse-ear cress) PE=1 SV=1	Function unknown
GD_transcript_77081	ARID	0.0172799	0	0.0170592	8.52182	6.02463	2.90719	-0.23016	ARID/BRIGHT DNA binding domain;; PHD-finger;; JmjC domain, hydroxylase	Lysine-specific demethylase JMJ703 GN=P0617H07.8 OS=Oryza sativa subsp. japonica (Rice) PE=1 SV=1	Function unknown
GD_transcript_79180	ARID	5.04605	6.71847	1.09371	5.87646	4.30774	1.41815	-.882*	ARID/BRIGHT DNA binding domain;; Hsp20/alpha crystallin family	AT-rich interactive domain-containing protein 3 GN=ARID3 OS=Arabidopsis thaliana (Mouse-ear cress) PE=1 SV=1	Function unknown
GD_transcript_80855	ARID	3.56247	1.54131	0.0958922	0.779664	0.587738	0.023565	.a	ARID/BRIGHT DNA binding domain;; Hsp20/alpha crystallin family	AT-rich interactive domain-containing protein 5 GN=ARID5 OS=Arabidopsis thaliana (Mouse-ear cress) PE=1 SV=1	Function unknown
GD_transcript_8163	ARID	32.6959	10.1706	16.9316	31.1494	12.4962	17.5125	-0.475255	ARID/BRIGHT DNA binding domain;; Hsp20/alpha crystallin family	AT-rich interactive domain-containing protein 5 GN=ARID5 OS=Arabidopsis thaliana (Mouse-ear cress) PE=1 SV=1	Function unknown
GD_transcript_88202	ARID	1.66152	1.31768	0.0430085	1.37794	1.07409	0.079878	.a	ARID/BRIGHT DNA binding domain;; Hsp20/alpha crystallin family	AT-rich interactive domain-containing protein 3 GN=ARID3 OS=Arabidopsis thaliana (Mouse-ear cress) PE=1 SV=1	Function unknown
GD_transcript_90442	ARID	1.64096	0.617513	0.0986088	1.09838	0.246831	0.0594882	.a	ARID/BRIGHT DNA binding domain;; Hsp20/alpha crystallin family	AT-rich interactive domain-containing protein 5 GN=ARID5 OS=Arabidopsis thaliana (Mouse-ear cress) PE=1 SV=1	Function unknown
GD_transcript_90627	ARID	1.40931	0.726909	0.0719434	3.9005	1.45428	0.216445	.a	ARID/BRIGHT DNA binding domain	AT-rich interactive domain-containing protein 5 GN=ARID5 OS=Arabidopsis thaliana (Mouse-ear cress) PE=1 SV=1	Function unknown
GD_transcript_115511	Aur	24.081	6.25298	1.44929	24.0651	10.0143	1.42809	-.850*	Protein kinase domain;; Protein tyrosine kinase	Serine/threonine-protein kinase Aurora-1 GN=AUR1 OS=Arabidopsis thaliana (Mouse-ear cress) PE=1 SV=1	Signal transduction mechanisms
GD_transcript_131697	Aur	9.00291	1.77086	0.195364	13.4792	3.04853	0.455202	-.859*	Protein kinase domain	Serine/threonine-protein kinase Aurora-1 GN=AUR1 OS=Arabidopsis thaliana (Mouse-ear cress) PE=1 SV=1	Signal transduction mechanisms
GD_transcript_143631	Aur	9.56254	3.84672	3.64489	10.2597	5.85094	5.7682	-0.602411	Protein kinase domain;; Protein tyrosine kinase;; Protein kinase domain;; Protein tyrosine kinase	Serine/threonine-protein kinase Aurora-3 GN=AUR3 OS=Arabidopsis thaliana (Mouse-ear cress) PE=2 SV=1	Signal transduction mechanisms
GD_transcript_88683	Aur	9.53839	2.24405	0.501372	7.94189	3.51766	0.421263	-.845*	Protein kinase domain;; Protein tyrosine kinase	Serine/threonine-protein kinase Aurora-1 GN=AUR1 OS=Arabidopsis thaliana (Mouse-ear cress) PE=1 SV=1	Signal transduction mechanisms
GD_transcript_95829	Aur	3.97395	1.80482	2.06958	5.61562	3.22564	2.74851	-0.563793	Protein kinase domain;; Protein tyrosine kinase;; Kinase-like	Serine/threonine-protein kinase Aurora-3 GN=AUR3 OS=Arabidopsis thaliana (Mouse-ear cress) PE=2 SV=1	Signal transduction mechanisms
GD_transcript_100592	AUX/IAA	0.680262	0.234164	0.0742207	0.679433	0.29385	0.0203715	.a	AUX/IAA family	Auxin-responsive protein IAA9 GN=IAA9 OS=Arabidopsis thaliana (Mouse-ear cress) PE=1 SV=1	Transcription
GD_transcript_100803	AUX/IAA	81.2708	70.9718	0.0464271	91.7694	0.727136	0.0792165	-.827*	AUX/IAA family	Auxin-induced protein AUX22 GN=AUX22 OS=Glycine max (Soybean) PE=2 SV=1	Transcription
GD_transcript_100960	AUX/IAA	0.245323	0.619214	0.308434	0	2.49323	0.525749	.a	AUX/IAA family;; Auxin response factor	Auxin response factor 1 GN=ARF1 OS=Arabidopsis thaliana (Mouse-ear cress) PE=1 SV=2	Transcription
GD_transcript_102731	AUX/IAA	67.239	37.019	0.845779	177.473	7.55087	0.451279	-0.689821	AUX/IAA family	Auxin-responsive protein IAA30 GN=IAA30 OS=Oryza sativa subsp. japonica (Rice) PE=2 SV=1	Function unknown
GD_transcript_10555	AUX/IAA	99.2854	64.9413	15.6595	90.4913	34.5882	11.9647	-.917*	AUX/IAA family;; AUX/IAA family	Auxin-responsive protein IAA9 GN=IAA9 OS=Arabidopsis thaliana (Mouse-ear cress) PE=1 SV=1	Transcription
GD_transcript_108421	AUX/IAA	0.0380639	0	0	0.318696	0	0.0153339	.a	Auxin response factor;; B3 DNA binding domain;; AUX/IAA family	Auxin response factor 9 GN=ARF9 OS=Arabidopsis thaliana (Mouse-ear cress) PE=1 SV=1	Transcription
GD_transcript_109207	AUX/IAA	17.2534	8.0494	0.396081	13.9889	12.6054	1.39263	-.908*	AUX/IAA family	Auxin-responsive protein IAA9 GN=IAA9 OS=Arabidopsis thaliana (Mouse-ear cress) PE=1 SV=1	Transcription
GD_transcript_11076	AUX/IAA	12.8663	4.57358	5.9781	19.3134	2.65032	8.56668	-0.421128	AUX/IAA family	Auxin-responsive protein IAA13 GN=IAA13 OS=Arabidopsis thaliana (Mouse-ear cress) PE=1 SV=2	Transcription
GD_transcript_111275	AUX/IAA	124.036	77.9324	0.148718	0.388641	1.33071	0	-0.539202	AUX/IAA family	Auxin-responsive protein IAA8 GN=IAA8 OS=Arabidopsis thaliana (Mouse-ear cress) PE=1 SV=1	Transcription
GD_transcript_111340	AUX/IAA	2.10327	1.11509	0.103553	14.1997	2.02444	0.233799	-0.55646	AUX/IAA family	Auxin-responsive protein IAA9 GN=IAA9 OS=Arabidopsis thaliana (Mouse-ear cress) PE=1 SV=1	Transcription
GD_transcript_111452	AUX/IAA	1.30514	0.610578	0.0828977	1.11346	0.66473	0.277464	.a	AUX/IAA family	Auxin-responsive protein IAA8 GN=IAA8 OS=Arabidopsis thaliana (Mouse-ear cress) PE=1 SV=1	Transcription
GD_transcript_111716	AUX/IAA	6.21707	9.35515	1.82538	11.765	13.834	1.88358	-0.718997	AUX/IAA family;; AUX/IAA family	Auxin-responsive protein IAA11 GN=IAA11 OS=Arabidopsis thaliana (Mouse-ear cress) PE=1 SV=1	Transcription
GD_transcript_11475	AUX/IAA	109.803	101.998	43.1717	95.7191	119.354	70.3624	-0.729149	AUX/IAA family	Auxin-responsive protein IAA9 GN=IAA9 OS=Arabidopsis thaliana (Mouse-ear cress) PE=1 SV=1	Transcription
GD_transcript_115703	AUX/IAA	7.19034	3.0031	1.54203	17.3721	5.82109	0.615786	-0.723242	AUX/IAA family	Auxin-induced protein 22D GN=AUX22D OS=Vigna radiata var. radiata (Mung bean) PE=2 SV=1	Transcription
GD_transcript_117409	AUX/IAA	1.53332	1.07373	0.150915	3.21952	1.2149	0.164967	.a	AUX/IAA family;; Auxin response factor;; B3 DNA binding domain	Auxin response factor 1 GN=ARF1 OS=Arabidopsis thaliana (Mouse-ear cress) PE=1 SV=2	Transcription
GD_transcript_119487	AUX/IAA	5.86178	3.72298	1.50051	3.42138	4.1648	1.77553	-.827*	AUX/IAA family;; Auxin response factor;; Auxin response factor	Auxin response factor 7 GN=OSJNBb0038F20.6 OS=Oryza sativa subsp. japonica (Rice) PE=2 SV=1	Transcription
GD_transcript_121006	AUX/IAA	56.1355	16.6577	6.29385	47.4437	3.92977	4.65456	-0.762013	AUX/IAA family	Auxin-induced protein 22B GN=AUX22B OS=Vigna radiata var. radiata (Mung bean) PE=2 SV=1	Transcription
GD_transcript_122902	AUX/IAA	0.953898	0.560633	0	0.113183	0.058429	0.0163641	.a	AUX/IAA family	Auxin-responsive protein IAA9 GN=IAA9 OS=Arabidopsis thaliana (Mouse-ear cress) PE=1 SV=1	Transcription
GD_transcript_12496	AUX/IAA	75.3432	63.5421	1.48909	6.07757	10.1884	2.11745	-0.578988	AUX/IAA family	Auxin-responsive protein IAA9 GN=IAA9 OS=Arabidopsis thaliana (Mouse-ear cress) PE=1 SV=1	Transcription
GD_transcript_12895	AUX/IAA	93.4404	80.3886	9.41466	165.904	69.4375	8.39654	-.880*	AUX/IAA family	Auxin-responsive protein IAA9 GN=IAA9 OS=Arabidopsis thaliana (Mouse-ear cress) PE=1 SV=1	Transcription
GD_transcript_130465	AUX/IAA	0.0722777	0	0.0661516	0.15637	0.0480912	0.102142	.a	AUX/IAA family;; Auxin response factor;; B3 DNA binding domain	Auxin response factor 1 GN=ARF1 OS=Arabidopsis thaliana (Mouse-ear cress) PE=1 SV=2	Transcription
GD_transcript_13070	AUX/IAA	9.04577	4.42747	0.174952	3.4341	2.05041	1.46206	-0.70798	AUX/IAA family	Auxin-responsive protein IAA9 GN=IAA9 OS=Arabidopsis thaliana (Mouse-ear cress) PE=1 SV=1	Transcription
GD_transcript_13256	AUX/IAA	0	0	0	0.865768	0	0	.a	AUX/IAA family;; AUX/IAA family	Auxin-responsive protein IAA9 GN=IAA9 OS=Arabidopsis thaliana (Mouse-ear cress) PE=1 SV=1	Transcription
GD_transcript_132750	AUX/IAA	13.4574	10.6311	0.485704	6.31482	5.5038	0.483716	-0.70798	AUX/IAA family	Auxin-responsive protein IAA12 GN=T1G11.20 OS=Arabidopsis thaliana (Mouse-ear cress) PE=1 SV=1	Transcription
GD_transcript_136460	AUX/IAA	0.104653	0.041175	0.289677	0.0420135	0	0	.a	AUX/IAA family;; Auxin response factor;; Auxin response factor	Auxin response factor 9 GN=ARF9 OS=Arabidopsis thaliana (Mouse-ear cress) PE=1 SV=1	Transcription
GD_transcript_136552	AUX/IAA	20.763	3.77156	4.49401	20.0883	8.57409	3.68446	-0.754234	AUX/IAA family	Auxin-responsive protein IAA27 GN=F19B15.110 OS=Arabidopsis thaliana (Mouse-ear cress) PE=1 SV=1	Transcription
GD_transcript_137107	AUX/IAA	0	0.15413	0.165465	0.0295885	0.486651	0	.a	Auxin response factor;; B3 DNA binding domain;; AUX/IAA family	Auxin response factor 1 GN=ARF1 OS=Arabidopsis thaliana (Mouse-ear cress) PE=1 SV=2	--
GD_transcript_138406	AUX/IAA	1.09354	0.444169	0	0.633851	0.43304	0.151119	.a	AUX/IAA family;; AUX/IAA family	Auxin-responsive protein IAA9 GN=IAA9 OS=Arabidopsis thaliana (Mouse-ear cress) PE=1 SV=1	Transcription
GD_transcript_139081	AUX/IAA	10.9701	8.18209	10.7432	29.7189	11.1163	3.95693	-0.605998	AUX/IAA family;; Auxin response factor	Auxin response factor 1 GN=ARF1 OS=Arabidopsis thaliana (Mouse-ear cress) PE=1 SV=2	Transcription
GD_transcript_139274	AUX/IAA	12.1481	8.33186	0.396804	18.0609	6.91208	0.77094	-.898*	AUX/IAA family	Auxin-responsive protein IAA9 GN=IAA9 OS=Arabidopsis thaliana (Mouse-ear cress) PE=1 SV=1	Transcription
GD_transcript_140556	AUX/IAA	0.0368942	0.0199456	0.0401443	0.0919737	0.15046	0.0508792	.a	AUX/IAA family;; B3 DNA binding domain	Auxin response factor 7 GN=OSJNBb0038F20.6 OS=Oryza sativa subsp. japonica (Rice) PE=2 SV=1	Transcription
GD_transcript_14102	AUX/IAA	16.6	11.182	21.9833	19.7062	6.59737	7.67443	-0.25881	AUX/IAA family	Auxin-responsive protein IAA9 GN=IAA9 OS=Arabidopsis thaliana (Mouse-ear cress) PE=1 SV=1	Transcription
GD_transcript_141115	AUX/IAA	1.35901	1.52903	0.807052	3.26832	1.11527	0.801864	.a	AUX/IAA family;; B3 DNA binding domain;; Auxin response factor	Auxin response factor 2 GN=MTG10.3 OS=Arabidopsis thaliana (Mouse-ear cress) PE=1 SV=2	Transcription
GD_transcript_143098	AUX/IAA	0.454046	0.8431	0.1591	0.781674	1.10943	0.273428	.a	AUX/IAA family;; Auxin response factor;; B3 DNA binding domain	Auxin response factor 1 GN=ARF1 OS=Arabidopsis thaliana (Mouse-ear cress) PE=1 SV=2	Transcription
GD_transcript_14563	AUX/IAA	0	0	0	0	0	0	.a	AUX/IAA family	Auxin response factor 7 GN=OSJNBb0038F20.6 OS=Oryza sativa subsp. japonica (Rice) PE=2 SV=1	Transcription
GD_transcript_145762	AUX/IAA	1.51002	0.548195	0.499279	2.16318	1.50737	0.12392	.a	AUX/IAA family;; B3 DNA binding domain;; Auxin response factor	Auxin response factor 1 GN=ARF1 OS=Arabidopsis thaliana (Mouse-ear cress) PE=1 SV=2	Transcription
GD_transcript_146687	AUX/IAA	0.227394	0.0409316	0.093698	0.429653	0.230313	0.108048	.a	AUX/IAA family;; Auxin response factor	Auxin response factor 7 GN=OSJNBb0038F20.6 OS=Oryza sativa subsp. japonica (Rice) PE=2 SV=1	Transcription
GD_transcript_148185	AUX/IAA	8.59762	1.60347	15.7606	7.8298	5.32472	11.9548	0.620705	Auxin response factor;; B3 DNA binding domain;; AUX/IAA family	Auxin response factor 18 GN=ARF18 OS=Arabidopsis thaliana (Mouse-ear cress) PE=2 SV=1	Transcription
GD_transcript_149309	AUX/IAA	18.6703	2.78148	3.67197	30.8703	10.8554	3.02752	-0.710559	AUX/IAA family	Auxin-responsive protein IAA8 GN=IAA8 OS=Arabidopsis thaliana (Mouse-ear cress) PE=1 SV=1	Transcription
GD_transcript_152865	AUX/IAA	7.23209	8.3942	0.254726	4.33985	5.85393	0.315633	-.825*	AUX/IAA family	Auxin-responsive protein IAA26 GN=MDC8.13 OS=Arabidopsis thaliana (Mouse-ear cress) PE=1 SV=2	--
GD_transcript_155698	AUX/IAA	6.07777	4.76246	2.19536	7.83876	5.94366	4.1415	-0.755219	AUX/IAA family;; Auxin response factor	Auxin response factor 1 GN=ARF1 OS=Arabidopsis thaliana (Mouse-ear cress) PE=1 SV=2	Transcription
GD_transcript_156106	AUX/IAA	0	0.38898	0	16.5805	7.86277	0.0282601	-0.481222	AUX/IAA family;; Auxin response factor;; B3 DNA binding domain	Auxin response factor 7 GN=OSJNBb0038F20.6 OS=Oryza sativa subsp. japonica (Rice) PE=2 SV=1	Transcription
GD_transcript_15749	AUX/IAA	41.7947	74.6612	14.9458	77.3948	100.955	14.7049	-0.677625	AUX/IAA family	Auxin-responsive protein IAA13 GN=IAA13 OS=Arabidopsis thaliana (Mouse-ear cress) PE=1 SV=2	Transcription
GD_transcript_17102	AUX/IAA	8.52897	1.88701	0	5.53547	0.489497	0.0286943	-0.770317	AUX/IAA family	Auxin-responsive protein IAA29 GN=IAA29 OS=Arabidopsis thaliana (Mouse-ear cress) PE=2 SV=2	Transcription
GD_transcript_17706	AUX/IAA	59.2755	37.0025	0.239776	79.8067	2.65703	0.180894	-.819*	AUX/IAA family	Auxin-responsive protein IAA16 GN=IAA16 OS=Arabidopsis thaliana (Mouse-ear cress) PE=1 SV=1	Transcription
GD_transcript_18448	AUX/IAA	32.2244	36.8871	0.0555366	23.852	7.23276	0.0951512	-.818*	AUX/IAA family	Auxin-induced protein AUX28 GN=AUX28 OS=Glycine max (Soybean) PE=2 SV=1	Transcription
GD_transcript_18829	AUX/IAA	87.2494	23.4726	0	56.6671	1.35911	0	-0.770291	AUX/IAA family	Auxin-responsive protein IAA14 OS=Arabidopsis thaliana (Mouse-ear cress) PE=1 SV=2	Transcription
GD_transcript_20412	AUX/IAA	72.5222	39.5233	0	62.2751	0.971583	0.0185316	-.828*	AUX/IAA family	Auxin-responsive protein IAA13 OS=Oryza sativa subsp. japonica (Rice) PE=2 SV=1	Function unknown
GD_transcript_20478	AUX/IAA	2.47934	1.65069	0.284358	3.60522	0.526375	0	.a	AUX/IAA family	Auxin-induced protein 22B GN=AUX22B OS=Vigna radiata var. radiata (Mung bean) PE=2 SV=1	Transcription
GD_transcript_21496	AUX/IAA	172.939	98.4759	0.540696	229.037	34.6666	0.779426	-.858*	AUX/IAA family	Auxin-responsive protein IAA14 OS=Arabidopsis thaliana (Mouse-ear cress) PE=1 SV=2	Function unknown
GD_transcript_3035	AUX/IAA	0.731004	0.635938	0.234068	0.390228	0.304467	0	.a	AUX/IAA family;; B3 DNA binding domain	Auxin response factor 7 GN=OSJNBb0038F20.6 OS=Oryza sativa subsp. japonica (Rice) PE=2 SV=1	Transcription
GD_transcript_3194	AUX/IAA	33.0529	24.5319	10.3525	42.6008	26.3973	10.9881	-.915*	AUX/IAA family;; Auxin response factor;; B3 DNA binding domain	Auxin response factor 1 GN=ARF1 OS=Arabidopsis thaliana (Mouse-ear cress) PE=1 SV=2	Transcription
GD_transcript_3253	AUX/IAA	1.38217	1.2446	0.973053	0.785455	1.52416	0.810064	.a	AUX/IAA family;; Auxin response factor;; B3 DNA binding domain	Auxin response factor 1 GN=ARF1 OS=Arabidopsis thaliana (Mouse-ear cress) PE=1 SV=2	Transcription
GD_transcript_4263	AUX/IAA	21.9635	10.383	0.0817623	2.3776	1.76919	0.103636	-0.611915	AUX/IAA family	Auxin-responsive protein IAA9 GN=IAA9 OS=Arabidopsis thaliana (Mouse-ear cress) PE=1 SV=1	Transcription
GD_transcript_44819	AUX/IAA	7.31606	3.69242	0.261861	5.0167	1.38145	0.639693	-.840*	AUX/IAA family;; Auxin response factor;; B3 DNA binding domain;; B3 DNA binding domain	Auxin response factor 6 GN=ARF6 OS=Arabidopsis thaliana (Mouse-ear cress) PE=1 SV=2	Transcription
GD_transcript_50693	AUX/IAA	0	0	0	0	0	0	.a	AUX/IAA family;; Auxin response factor	Auxin response factor 1 GN=ARF1 OS=Arabidopsis thaliana (Mouse-ear cress) PE=1 SV=2	Transcription
GD_transcript_51079	AUX/IAA	3.61464	3.7718	0.273721	6.71927	8.04707	0.440155	-0.720821	AUX/IAA family	Auxin-responsive protein IAA13 GN=IAA13 OS=Arabidopsis thaliana (Mouse-ear cress) PE=1 SV=2	Transcription
GD_transcript_52035	AUX/IAA	0.192049	0.422824	0.0846272	0.696083	0.520432	0.223135	.a	Auxin response factor;; AUX/IAA family	Auxin response factor 1 GN=ARF1 OS=Arabidopsis thaliana (Mouse-ear cress) PE=1 SV=2	Transcription
GD_transcript_52496	AUX/IAA	6.53555	3.60147	4.66897	11.2554	2.65069	5.2517	-0.386435	AUX/IAA family	Auxin-responsive protein IAA13 GN=IAA13 OS=Arabidopsis thaliana (Mouse-ear cress) PE=1 SV=2	Transcription
GD_transcript_53449	AUX/IAA	1.68628	0.43157	0.481434	3.3089	1.30734	0.708416	.a	AUX/IAA family	Auxin-responsive protein IAA18 GN=IAA18 OS=Arabidopsis thaliana (Mouse-ear cress) PE=1 SV=2	Transcription
GD_transcript_56438	AUX/IAA	5.92345	3.14656	8.22892	9.37835	3.65702	4.95063	0.782524	AUX/IAA family;; B3 DNA binding domain;; Auxin response factor	Auxin response factor 18 GN=ARF18 OS=Arabidopsis thaliana (Mouse-ear cress) PE=2 SV=1	Transcription
GD_transcript_56465	AUX/IAA	0.667121	1.14639	0.633676	1.76705	0.983838	0.125412	.a	AUX/IAA family;; Auxin response factor	Auxin response factor 1 GN=ARF1 OS=Arabidopsis thaliana (Mouse-ear cress) PE=1 SV=2	Transcription
GD_transcript_57134	AUX/IAA	65.576	43.2964	22.1572	61.4763	32.8662	18.4786	-.923**	AUX/IAA family;; Auxin response factor;; B3 DNA binding domain	Auxin response factor 2 GN=MTG10.3 OS=Arabidopsis thaliana (Mouse-ear cress) PE=1 SV=2	Transcription
GD_transcript_58107	AUX/IAA	18.4166	11.6563	5.09721	23.6606	14.5067	4.86305	-.905*	AUX/IAA family;; Auxin response factor;; B3 DNA binding domain	Auxin response factor 1 GN=ARF1 OS=Arabidopsis thaliana (Mouse-ear cress) PE=1 SV=2	Transcription
GD_transcript_59846	AUX/IAA	31.3314	34.3845	3.23647	23.8255	29.49	5.91374	-.853*	AUX/IAA family;; Auxin response factor	Auxin response factor 5 GN=F6F9.10 OS=Arabidopsis thaliana (Mouse-ear cress) PE=1 SV=3	Transcription
GD_transcript_61992	AUX/IAA	75.7006	41.6924	1.8118	91.7802	6.60339	0.686768	-.836*	AUX/IAA family	Auxin-responsive protein IAA14 OS=Arabidopsis thaliana (Mouse-ear cress) PE=1 SV=2	Function unknown
GD_transcript_62664	AUX/IAA	5.4709	4.0585	0.389228	4.04995	1.85805	0.271778	-.915*	AUX/IAA family	Auxin-responsive protein IAA9 GN=IAA9 OS=Arabidopsis thaliana (Mouse-ear cress) PE=1 SV=1	Transcription
GD_transcript_68605	AUX/IAA	0.239426	0	1.39672	0.138053	0.020918	1.65858	.a	AUX/IAA family	Auxin-responsive protein IAA27 GN=F19B15.110 OS=Arabidopsis thaliana (Mouse-ear cress) PE=1 SV=1	Transcription
GD_transcript_68620	AUX/IAA	3.54362	2.66482	1.36941	5.79035	3.09123	2.02603	-0.751695	AUX/IAA family;; Auxin response factor	Auxin response factor 1 GN=ARF1 OS=Arabidopsis thaliana (Mouse-ear cress) PE=1 SV=2	Transcription
GD_transcript_71036	AUX/IAA	26.6782	20.3736	1.13799	3.73867	4.82907	1.37564	-0.614675	AUX/IAA family	Auxin-responsive protein IAA9 GN=IAA9 OS=Arabidopsis thaliana (Mouse-ear cress) PE=1 SV=1	Transcription
GD_transcript_71038	AUX/IAA	1.55596	1.12985	1.01093	1.18	0.83758	0.889819	.a	AUX/IAA family	Auxin-responsive protein IAA9 GN=IAA9 OS=Arabidopsis thaliana (Mouse-ear cress) PE=1 SV=1	Transcription
GD_transcript_72858	AUX/IAA	0.71442	0.96129	3.48969	17.6492	4.06797	1.49272	-0.383086	AUX/IAA family;; Auxin response factor	Auxin response factor 9 GN=ARF9 OS=Arabidopsis thaliana (Mouse-ear cress) PE=1 SV=1	Transcription
GD_transcript_73073	AUX/IAA	0	0	0.164841	0	0	0.293845	.a	AUX/IAA family;; AUX/IAA family	Auxin-responsive protein IAA13 GN=IAA13 OS=Arabidopsis thaliana (Mouse-ear cress) PE=1 SV=2	Transcription
GD_transcript_74103	AUX/IAA	1.03791	0.924783	0.0469013	2.74777	1.50683	0.0486362	.a	AUX/IAA family	Auxin-responsive protein IAA9 GN=IAA9 OS=Arabidopsis thaliana (Mouse-ear cress) PE=1 SV=1	Transcription
GD_transcript_76721	AUX/IAA	0.0892632	0.258409	2.00062	0.11074	0.0623412	2.72969	.a	AUX/IAA family	Auxin-responsive protein IAA27 GN=F19B15.110 OS=Arabidopsis thaliana (Mouse-ear cress) PE=1 SV=1	Transcription
GD_transcript_80313	AUX/IAA	10.8046	10.4474	1.25889	19.265	7.5394	0.716935	-.887*	AUX/IAA family	Auxin-responsive protein IAA9 GN=IAA9 OS=Arabidopsis thaliana (Mouse-ear cress) PE=1 SV=1	Transcription
GD_transcript_81612	AUX/IAA	16.4196	8.09373	0.538653	21.0018	6.28505	0.677131	-.882*	AUX/IAA family;; Auxin response factor	Auxin response factor 19 GN=T29M8.9 OS=Arabidopsis thaliana (Mouse-ear cress) PE=1 SV=2	Transcription
GD_transcript_81692	AUX/IAA	10.427	3.52311	3.53253	11.8508	1.19923	4.76923	-0.534716	AUX/IAA family	Auxin-responsive protein IAA13 GN=IAA13 OS=Arabidopsis thaliana (Mouse-ear cress) PE=1 SV=2	Transcription
GD_transcript_83104	AUX/IAA	18.3018	8.88227	0	52.1225	1.16656	0.0862937	-0.663828	AUX/IAA family	Auxin-responsive protein IAA14 OS=Arabidopsis thaliana (Mouse-ear cress) PE=1 SV=2	Transcription
GD_transcript_83561	AUX/IAA	3.92016	3.15692	2.10007	9.26311	3.48785	1.51691	-0.699857	AUX/IAA family;; Auxin response factor	Auxin response factor 9 GN=OSJNBa0064D20.11 OS=Oryza sativa subsp. japonica (Rice) PE=2 SV=1	Transcription
GD_transcript_84090	AUX/IAA	2.57914	1.58748	0	6.31324	0.323121	0	-0.716633	AUX/IAA family	Auxin-induced protein AUX28 GN=AUX28 OS=Glycine max (Soybean) PE=2 SV=1	Transcription
GD_transcript_84634	AUX/IAA	0.0760781	0	0.0937221	0.0303122	0	0.0392871	.a	B3 DNA binding domain;; AUX/IAA family	Auxin response factor 18 GN=ARF18 OS=Arabidopsis thaliana (Mouse-ear cress) PE=2 SV=1	Transcription
GD_transcript_86103	AUX/IAA	35.2038	30.9663	0.818373	20.8293	13.1046	1.13479	-.867*	AUX/IAA family	Auxin-responsive protein IAA13 GN=IAA13 OS=Arabidopsis thaliana (Mouse-ear cress) PE=1 SV=2	Transcription
GD_transcript_87070	AUX/IAA	13.6227	4.63769	4.52819	24.6893	8.35144	4.20715	-0.687127	AUX/IAA family	Auxin-responsive protein IAA26 GN=MDC8.13 OS=Arabidopsis thaliana (Mouse-ear cress) PE=1 SV=2	Transcription
GD_transcript_87853	AUX/IAA	0.413576	0.182435	4.01748	0.0952818	0.112901	5.27494	.949**	AUX/IAA family	Auxin-responsive protein IAA27 GN=F19B15.110 OS=Arabidopsis thaliana (Mouse-ear cress) PE=1 SV=1	Transcription
GD_transcript_88148	AUX/IAA	14.3282	10.6818	2.80267	26.8218	36.9858	3.8213	-0.592464	AUX/IAA family;; Auxin response factor	Auxin response factor 5 GN=F6F9.10 OS=Arabidopsis thaliana (Mouse-ear cress) PE=1 SV=3	Transcription
GD_transcript_88446	AUX/IAA	0.00999219	0	0	0	0	0	.a	AUX/IAA family	Auxin response factor 9 GN=OSJNBa0064D20.11 OS=Oryza sativa subsp. japonica (Rice) PE=2 SV=1	Transcription
GD_transcript_89003	AUX/IAA	16.4937	13.5704	1.43496	12.9521	7.71736	1.45771	-.934**	AUX/IAA family;; Auxin response factor;; B3 DNA binding domain	Auxin response factor 19 GN=T29M8.9 OS=Arabidopsis thaliana (Mouse-ear cress) PE=1 SV=2	Transcription
GD_transcript_89464	AUX/IAA	12.6074	16.4474	1.12581	9.25542	5.92765	0.586063	-.815*	AUX/IAA family	Auxin-responsive protein IAA13 GN=IAA13 OS=Arabidopsis thaliana (Mouse-ear cress) PE=1 SV=2	Transcription
GD_transcript_90134	AUX/IAA	0.471729	0	0	0	0	0	.a	AUX/IAA family;; Auxin response factor;; B3 DNA binding domain	Auxin response factor 1 GN=ARF1 OS=Arabidopsis thaliana (Mouse-ear cress) PE=1 SV=2	Transcription
GD_transcript_91031	AUX/IAA	4.67843	1.34505	3.81953	5.77451	0.163915	2.67056	-0.253462	AUX/IAA family;; Auxin response factor	Auxin response factor 9 GN=ARF9 OS=Arabidopsis thaliana (Mouse-ear cress) PE=1 SV=1	Transcription
GD_transcript_93073	AUX/IAA	13.5867	11.44	0.972177	5.11963	2.58691	0.361915	-0.743214	AUX/IAA family	Auxin-responsive protein IAA9 GN=IAA9 OS=Arabidopsis thaliana (Mouse-ear cress) PE=1 SV=1	Transcription
GD_transcript_9555	AUX/IAA	0.127294	0	0	0	0.0923969	0	.a	AUX/IAA family;; AUX/IAA family	Auxin-responsive protein IAA9 GN=IAA9 OS=Arabidopsis thaliana (Mouse-ear cress) PE=1 SV=1	Transcription
GD_transcript_96859	AUX/IAA	14.2348	7.42267	0	20.3142	0.0215224	0	-0.789629	AUX/IAA family	Auxin-responsive protein IAA13 OS=Oryza sativa subsp. japonica (Rice) PE=2 SV=1	Function unknown
GD_transcript_98031	AUX/IAA	7.51186	6.31924	3.94343	5.91591	7.10788	2.04612	-.915*	AUX/IAA family;; Auxin response factor;; B3 DNA binding domain	Auxin response factor 1 GN=ARF1 OS=Arabidopsis thaliana (Mouse-ear cress) PE=1 SV=2	Transcription
GD_transcript_99149	AUX/IAA	0.122475	0	0.486322	0.0273705	0	0.691588	.a	AUX/IAA family;; AUX/IAA family	Auxin-responsive protein IAA17 GN=F19P19.31 OS=Arabidopsis thaliana (Mouse-ear cress) PE=1 SV=2	Transcription
GD_transcript_99523	AUX/IAA	159.361	100.248	28.7972	190.133	105.833	11.344	-.954**	AUX/IAA family	Auxin-responsive protein IAA9 GN=IAA9 OS=Arabidopsis thaliana (Mouse-ear cress) PE=1 SV=1	Transcription
GD_transcript_99727	AUX/IAA	0.0570103	0	0	0.129515	0	0	.a	AUX/IAA family	Auxin-responsive protein IAA8 GN=IAA8 OS=Arabidopsis thaliana (Mouse-ear cress) PE=1 SV=1	Transcription
GD_transcript_100075	B3	5.73183	3.81061	4.36422	3.69227	6.12469	1.87406	-0.604258	B3 DNA binding domain;; CW-type Zinc Finger	B3 domain-containing protein Os07g0679700 GN=OJ1205_F02.12 OS=Oryza sativa subsp. japonica (Rice) PE=2 SV=1	Transcription
GD_transcript_1011	B3	5.32554	4.43514	2.44455	11.2609	7.66974	3.08172	-0.688844	B3 DNA binding domain;; CW-type Zinc Finger	B3 domain-containing protein Os07g0563300 GN=OJ1720_F04.105 OS=Oryza sativa subsp. japonica (Rice) PE=3 SV=2	Transcription
GD_transcript_102110	B3	0.327774	0.186991	0.081739	0.820463	0.210136	0.0562928	.a	Auxin response factor;; B3 DNA binding domain;; AUX/IAA family;; Auxin response factor	Auxin response factor 8 GN=K15O15.5 OS=Arabidopsis thaliana (Mouse-ear cress) PE=2 SV=2	Transcription
GD_transcript_10708	B3	4.2895	2.45086	1.72434	4.4885	2.67706	2.61229	.a	B3 DNA binding domain;; B3 DNA binding domain	B3 domain-containing protein REM19 GN=F13F21.8 OS=Arabidopsis thaliana (Mouse-ear cress) PE=1 SV=1	Transcription
GD_transcript_10848	B3	12.3237	10.7244	11.2307	17.124	17.7116	8.81014	-0.612199	B3 DNA binding domain	B3 domain-containing protein Os01g0234100 OS=Oryza sativa subsp. japonica (Rice) PE=2 SV=1	--
GD_transcript_109497	B3	2.83354	2.85039	7.1716	3.08012	3.12887	6.36916	.896*	B3 DNA binding domain;; CW-type Zinc Finger	B3 domain-containing protein Os07g0679700 GN=OJ1205_F02.12 OS=Oryza sativa subsp. japonica (Rice) PE=2 SV=1	Transcription
GD_transcript_10963	B3	3.9913	2.70245	0.480675	2.55635	2.14064	1.05869	.a	B3 DNA binding domain	B3 domain-containing protein Os01g0234100 OS=Oryza sativa subsp. japonica (Rice) PE=2 SV=1	Function unknown
GD_transcript_111574	B3	0.968067	0.299538	0.101825	1.42126	1.01629	0.215148	.a	B3 DNA binding domain	B3 domain-containing protein Os07g0563300 GN=OJ1720_F04.105 OS=Oryza sativa subsp. japonica (Rice) PE=3 SV=2	Transcription
GD_transcript_112210	B3	0.804457	0.969106	0.250307	0.619877	0.667569	0.147126	.a	B3 DNA binding domain	B3 domain-containing protein Os01g0234100 OS=Oryza sativa subsp. japonica (Rice) PE=2 SV=1	--
GD_transcript_112859	B3	20.1092	14.4802	7.94764	21.2579	12.8817	10.1625	-.870*	B3 DNA binding domain	B3 domain-containing transcription factor VRN1 GN=VRN1 OS=Arabidopsis thaliana (Mouse-ear cress) PE=1 SV=1	Transcription
GD_transcript_11353	B3	6.10087	2.25558	1.69891	8.70309	5.97976	1.86119	-0.761237	B3 DNA binding domain	B3 domain-containing protein Os01g0234100 OS=Oryza sativa subsp. japonica (Rice) PE=2 SV=1	Function unknown
GD_transcript_116971	B3	74.6617	50.1132	8.93394	100.662	45.5656	7.33646	-.922**	B3 DNA binding domain	B3 domain-containing protein REM19 GN=F13F21.8 OS=Arabidopsis thaliana (Mouse-ear cress) PE=1 SV=1	Transcription
GD_transcript_118154	B3	5.43498	2.34046	0.318926	5.98374	3.86616	0.536821	-.900*	B3 DNA binding domain;; B3 DNA binding domain	B3 domain-containing transcription factor VRN1 GN=VRN1 OS=Arabidopsis thaliana (Mouse-ear cress) PE=1 SV=1	Function unknown
GD_transcript_118337	B3	23.5703	8.7126	3.07158	44.5239	10.177	5.05867	-0.715009	B3 DNA binding domain	B3 domain-containing protein REM2 GN=REM2 OS=Arabidopsis thaliana (Mouse-ear cress) PE=2 SV=2	Transcription
GD_transcript_119649	B3	3.75026	2.25665	2.77173	7.26668	2.69302	1.36682	-0.66845	B3 DNA binding domain	B3 domain-containing transcription factor VRN1 GN=VRN1 OS=Arabidopsis thaliana (Mouse-ear cress) PE=1 SV=1	Transcription
GD_transcript_12208	B3	0.991593	0.364089	0.233746	0.662226	0.489161	1.4198	.a	B3 DNA binding domain;; B3 DNA binding domain	B3 domain-containing transcription factor VRN1 GN=VRN1 OS=Arabidopsis thaliana (Mouse-ear cress) PE=1 SV=1	Transcription
GD_transcript_123193	B3	4.01347	2.195	0.151791	3.88016	1.24047	0.235729	.a	B3 DNA binding domain	B3 domain-containing transcription factor VRN1 GN=VRN1 OS=Arabidopsis thaliana (Mouse-ear cress) PE=1 SV=1	Function unknown
GD_transcript_125447	B3	2.75735	2.61605	0.21316	3.28228	1.81102	0.317743	.a	B3 DNA binding domain	Putative B3 domain-containing protein At5g66980 GN=At5g66980 OS=Arabidopsis thaliana (Mouse-ear cress) PE=3 SV=1	Transcription
GD_transcript_126653	B3	3.81147	2.3571	0.9233	4.88603	2.80197	0.579597	.a	B3 DNA binding domain	B3 domain-containing transcription factor VRN1 GN=VRN1 OS=Arabidopsis thaliana (Mouse-ear cress) PE=1 SV=1	Transcription
GD_transcript_129719	B3	1.13633	1.31523	0.741637	2.85651	3.32032	0.59819	.a	B3 DNA binding domain	B3 domain-containing protein Os01g0234100 OS=Oryza sativa subsp. japonica (Rice) PE=2 SV=1	Function unknown
GD_transcript_129773	B3	0.850823	1.52638	0.153834	5.59507	2.527	0.210903	-0.625552	B3 DNA binding domain	B3 domain-containing transcription factor VRN1 GN=VRN1 OS=Arabidopsis thaliana (Mouse-ear cress) PE=1 SV=1	Transcription
GD_transcript_13094	B3	44.8075	33.1134	11.0788	50.36	28.3045	11.4177	-.946**	B3 DNA binding domain	B3 domain-containing transcription factor VRN1 GN=VRN1 OS=Arabidopsis thaliana (Mouse-ear cress) PE=1 SV=1	Transcription
GD_transcript_131929	B3	2.6475	2.11889	1.3644	3.45266	1.57559	0.931375	.a	B3 DNA binding domain;; Auxin response factor;; AUX/IAA family	Auxin response factor 2 GN=MTG10.3 OS=Arabidopsis thaliana (Mouse-ear cress) PE=1 SV=2	Transcription
GD_transcript_132141	B3	7.30615	2.99233	1.24138	11.7838	2.36936	1.76104	-0.743185	B3 DNA binding domain;; B3 DNA binding domain	B3 domain-containing protein REM5 GN=F28M20.170 OS=Arabidopsis thaliana (Mouse-ear cress) PE=2 SV=1	Transcription
GD_transcript_13660	B3	18.1102	13.9973	9.94718	19.2807	11.5026	11.7464	-0.784672	B3 DNA binding domain	B3 domain-containing transcription factor VRN1 GN=VRN1 OS=Arabidopsis thaliana (Mouse-ear cress) PE=1 SV=1	Transcription
GD_transcript_140006	B3	0	0.393156	0.343833	0.032296	0.0275413	0.191247	.a	B3 DNA binding domain;; CW-type Zinc Finger	B3 domain-containing transcription repressor VAL1 GN=T6B20.17 OS=Arabidopsis thaliana (Mouse-ear cress) PE=1 SV=1	Transcription
GD_transcript_140233	B3	4.19321	3.10393	0.638716	5.51081	3.82461	1.34195	-.887*	B3 DNA binding domain	B3 domain-containing transcription factor VRN1 GN=VRN1 OS=Arabidopsis thaliana (Mouse-ear cress) PE=1 SV=1	Transcription
GD_transcript_140825	B3	0.0324869	0.0106835	0.525464	0.00957098	0	0.471496	.a	B3 DNA binding domain	B3 domain-containing transcription factor ABI3 GN=ABI3 OS=Arabidopsis thaliana (Mouse-ear cress) PE=1 SV=1	Transcription
GD_transcript_14383	B3	13.0072	7.16866	4.07964	16.4326	7.5268	5.95864	-0.77397	B3 DNA binding domain;; B3 DNA binding domain	B3 domain-containing protein REM19 GN=F13F21.8 OS=Arabidopsis thaliana (Mouse-ear cress) PE=1 SV=1	Transcription
GD_transcript_144247	B3	2.77695	2.44306	0.0989252	3.4894	3.19299	0.193617	.a	B3 DNA binding domain	B3 domain-containing protein REM19 GN=F13F21.8 OS=Arabidopsis thaliana (Mouse-ear cress) PE=1 SV=1	--
GD_transcript_144311	B3	0.0313958	0.0277931	1.34821	0.0174728	0.0447013	1.32106	.a	B3 DNA binding domain	B3 domain-containing transcription factor ABI3 GN=ABI3 OS=Arabidopsis thaliana (Mouse-ear cress) PE=1 SV=1	Transcription
GD_transcript_145373	B3	3.34966	2.85486	0.795945	4.63739	3.50253	0.435771	.a	B3 DNA binding domain	B3 domain-containing transcription factor VRN1 GN=VRN1 OS=Arabidopsis thaliana (Mouse-ear cress) PE=1 SV=1	Transcription
GD_transcript_146634	B3	0.0963203	0	0	0	0.193871	0	.a	B3 DNA binding domain	B3 domain-containing protein REM19 GN=F13F21.8 OS=Arabidopsis thaliana (Mouse-ear cress) PE=1 SV=1	--
GD_transcript_148414	B3	2.84467	1.11621	3.0735	65.8447	16.2255	1.18375	-0.475989	B3 DNA binding domain	B3 domain-containing protein REM19 GN=F13F21.8 OS=Arabidopsis thaliana (Mouse-ear cress) PE=1 SV=1	Transcription
GD_transcript_150764	B3	13.5428	7.60737	2.74197	13.4717	3.88182	3.05352	-.839*	B3 DNA binding domain;; B3 DNA binding domain	Putative B3 domain-containing protein REM15 GN=REM15.15 OS=Arabidopsis thaliana (Mouse-ear cress) PE=3 SV=2	--
GD_transcript_151000	B3	0.194429	0.242323	0	0.372941	0	0	.a	B3 DNA binding domain	B3 domain-containing protein REM19 GN=F13F21.8 OS=Arabidopsis thaliana (Mouse-ear cress) PE=1 SV=1	Transcription
GD_transcript_152807	B3	3.82014	3.50081	0.740632	5.27068	1.18921	0.217053	-.882*	B3 DNA binding domain	B3 domain-containing transcription factor VRN1 GN=VRN1 OS=Arabidopsis thaliana (Mouse-ear cress) PE=1 SV=1	--
GD_transcript_154990	B3	0.306294	1.04668	10.1311	0.0561344	7.61232	8.00594	.830*	B3 DNA binding domain	B3 domain-containing protein At2g36080 GN=ARF31 OS=Arabidopsis thaliana (Mouse-ear cress) PE=2 SV=1	Transcription
GD_transcript_155751	B3	19.0109	11.0617	2.23991	18.6466	14.5443	1.83329	-.950**	B3 DNA binding domain	B3 domain-containing protein Os01g0234100 OS=Oryza sativa subsp. japonica (Rice) PE=2 SV=1	Function unknown
GD_transcript_17098	B3	0.107623	0.939123	9.01879	0.0528803	8.46292	2.47347	0.447718	B3 DNA binding domain	B3 domain-containing protein At2g36080 GN=ARF31 OS=Arabidopsis thaliana (Mouse-ear cress) PE=2 SV=1	Transcription
GD_transcript_2231	B3	7.6423	5.25173	0.191362	16.0415	5.02351	0.528565	-0.808298	B3 DNA binding domain	B3 domain-containing transcription factor VRN1 GN=VRN1 OS=Arabidopsis thaliana (Mouse-ear cress) PE=1 SV=1	Transcription
GD_transcript_2431	B3	6.81884	2.51253	2.70411	3.82689	4.56292	3.54128	-0.470564	B3 DNA binding domain;; CW-type Zinc Finger	B3 domain-containing protein Os07g0563300 GN=OJ1720_F04.105 OS=Oryza sativa subsp. japonica (Rice) PE=3 SV=2	Transcription
GD_transcript_2469	B3	20.7417	14.0422	1.13506	8.19923	10.933	0.68322	-.829*	B3 DNA binding domain	B3 domain-containing transcription factor VRN1 GN=VRN1 OS=Arabidopsis thaliana (Mouse-ear cress) PE=1 SV=1	Transcription
GD_transcript_2756	B3	0	0	10.1748	0	0	9.17157	.914*	B3 DNA binding domain	B3 domain-containing transcription factor ABI3 GN=ABI3 OS=Arabidopsis thaliana (Mouse-ear cress) PE=1 SV=1	Transcription
GD_transcript_3452	B3	0	0	82.7274	0	0.922957	43.4408	0.78723	B3 DNA binding domain	B3 domain-containing transcription factor ABI3 GN=ABI3 OS=Arabidopsis thaliana (Mouse-ear cress) PE=1 SV=1	Transcription
GD_transcript_3495	B3	11.2861	6.93999	0.968784	15.3447	5.38989	1.63811	-.879*	B3 DNA binding domain	B3 domain-containing protein REM19 GN=F13F21.8 OS=Arabidopsis thaliana (Mouse-ear cress) PE=1 SV=1	Transcription
GD_transcript_44417	B3	2.9203	1.75988	0.74561	3.88141	3.12888	0.776297	.a	B3 DNA binding domain	B3 domain-containing protein Os07g0563300 GN=OJ1720_F04.105 OS=Oryza sativa subsp. japonica (Rice) PE=3 SV=2	Transcription
GD_transcript_45715	B3	1.39397	0.886817	0.0251899	1.59613	0.649532	0.0244408	.a	B3 DNA binding domain;; Auxin response factor	Auxin response factor 10 GN=ARF10 OS=Arabidopsis thaliana (Mouse-ear cress) PE=2 SV=1	Transcription
GD_transcript_47989	B3	10.8658	3.15727	0.463317	18.2916	8.37377	0.39923	-0.803736	B3 DNA binding domain	Putative B3 domain-containing protein At5g58280 GN=At5g58280 OS=Arabidopsis thaliana (Mouse-ear cress) PE=3 SV=1	Transcription
GD_transcript_48495	B3	2.1812	1.30866	0.787314	1.36916	2.19556	0.647912	.a	B3 DNA binding domain	B3 domain-containing transcription factor VRN1 GN=VRN1 OS=Arabidopsis thaliana (Mouse-ear cress) PE=1 SV=1	Function unknown
GD_transcript_48904	B3	2.75256	1.60439	0.155503	3.71601	1.95199	0.333914	.a	B3 DNA binding domain;; B3 DNA binding domain	B3 domain-containing protein REM5 GN=F28M20.170 OS=Arabidopsis thaliana (Mouse-ear cress) PE=2 SV=1	Transcription
GD_transcript_49877	B3	10.1638	7.23272	3.53605	10.2529	8.69971	2.81753	-.963**	B3 DNA binding domain;; B3 DNA binding domain	B3 domain-containing protein REM16 GN=F17M5.40 OS=Arabidopsis thaliana (Mouse-ear cress) PE=2 SV=1	Function unknown
GD_transcript_49878	B3	0	0	1.50471	0	0	0.807657	.a	B3 DNA binding domain	B3 domain-containing transcription factor ABI3 GN=ABI3 OS=Arabidopsis thaliana (Mouse-ear cress) PE=1 SV=1	Transcription
GD_transcript_50773	B3	1.2465	1.30404	0.426956	1.5811	1.14754	0.425641	.a	B3 DNA binding domain	B3 domain-containing transcription factor VRN1 GN=VRN1 OS=Arabidopsis thaliana (Mouse-ear cress) PE=1 SV=1	Transcription
GD_transcript_51906	B3	0.305949	0.307712	0.0251225	0.399937	0.420677	0.0630295	.a	B3 DNA binding domain;; B3 DNA binding domain	B3 domain-containing protein REM19 GN=F13F21.8 OS=Arabidopsis thaliana (Mouse-ear cress) PE=1 SV=1	Transcription
GD_transcript_51933	B3	2.40112	1.50703	0.343231	3.77145	0.962796	0.73164	.a	B3 DNA binding domain;; B3 DNA binding domain;; B3 DNA binding domain	B3 domain-containing protein REM9 GN=F28M20.120 OS=Arabidopsis thaliana (Mouse-ear cress) PE=2 SV=1	Transcription
GD_transcript_52116	B3	53.6825	40.5045	6.60169	61.691	49.7206	13.1716	-.919**	B3 DNA binding domain	B3 domain-containing transcription factor VRN1 GN=VRN1 OS=Arabidopsis thaliana (Mouse-ear cress) PE=1 SV=1	Transcription
GD_transcript_53611	B3	6.35018	2.6906	0.613717	10.8559	2.00591	0.496748	-0.777199	B3 DNA binding domain;; B3 DNA binding domain	B3 domain-containing protein REM5 GN=F28M20.170 OS=Arabidopsis thaliana (Mouse-ear cress) PE=2 SV=1	Transcription
GD_transcript_54535	B3	6.66742	5.75424	14.9192	7.49558	8.26773	8.71207	.880*	B3 DNA binding domain;; CW-type Zinc Finger	B3 domain-containing protein Os07g0679700 GN=OJ1205_F02.12 OS=Oryza sativa subsp. japonica (Rice) PE=2 SV=1	Transcription
GD_transcript_56017	B3	16.7581	14.1211	1.19202	18.6461	10.3849	1.50132	0.736823	B3 DNA binding domain	B3 domain-containing protein REM16 GN=F17M5.40 OS=Arabidopsis thaliana (Mouse-ear cress) PE=2 SV=1	Function unknown
GD_transcript_57024	B3	2.89287	2.00372	0.442683	7.08224	0.627403	0.811461	-0.657727	B3 DNA binding domain;; B3 DNA binding domain	B3 domain-containing protein REM5 GN=F28M20.170 OS=Arabidopsis thaliana (Mouse-ear cress) PE=2 SV=1	Transcription
GD_transcript_5787	B3	2.68306	2.44765	0.61709	2.80927	1.56053	0.564336	.a	B3 DNA binding domain	B3 domain-containing transcription factor VRN1 GN=VRN1 OS=Arabidopsis thaliana (Mouse-ear cress) PE=1 SV=1	Transcription
GD_transcript_58145	B3	0.0411577	0	0	0	0	0.0564646	.a	B3 DNA binding domain	B3 domain-containing transcription factor VRN1 GN=VRN1 OS=Arabidopsis thaliana (Mouse-ear cress) PE=1 SV=1	Transcription
GD_transcript_58913	B3	8.75482	1.47685	0.192881	10.0465	2.28752	0.0675142	-0.801534	B3 DNA binding domain	B3 domain-containing protein At3g19184 GN=At3g19184 OS=Arabidopsis thaliana (Mouse-ear cress) PE=2 SV=1	Transcription
GD_transcript_63664	B3	0.620425	0.128709	0.0214597	0.309862	2.88115	0.0218562	.a	B3 DNA binding domain	B3 domain-containing transcription factor LEC2 GN=LEC2 OS=Arabidopsis thaliana (Mouse-ear cress) PE=2 SV=1	Transcription
GD_transcript_64467	B3	1.82961	2.59174	0.288715	1.04526	1.41995	0.705262	.a	B3 DNA binding domain	Putative B3 domain-containing protein At5g66980 GN=At5g66980 OS=Arabidopsis thaliana (Mouse-ear cress) PE=3 SV=1	Transcription
GD_transcript_66375	B3	1.03003	0.476939	0.0251072	0.707558	0.299845	0.0212907	.a	B3 DNA binding domain;; B3 DNA binding domain	B3 domain-containing transcription factor VRN1 GN=VRN1 OS=Arabidopsis thaliana (Mouse-ear cress) PE=1 SV=1	Function unknown
GD_transcript_67001	B3	0.755843	1.08926	0.0249551	1.05238	2.24653	0.0112619	.a	B3 DNA binding domain	B3 domain-containing protein REM19 GN=F13F21.8 OS=Arabidopsis thaliana (Mouse-ear cress) PE=1 SV=1	--
GD_transcript_68447	B3	0	0.213464	0.257388	0	0.502378	0	.a	B3 DNA binding domain	B3 domain-containing transcription factor VRN1 GN=VRN1 OS=Arabidopsis thaliana (Mouse-ear cress) PE=1 SV=1	Transcription
GD_transcript_68703	B3	2.24116	1.02034	0.0169296	1.09105	0.928403	0.098081	.a	B3 DNA binding domain;; B3 DNA binding domain	B3 domain-containing protein REM9 GN=F28M20.120 OS=Arabidopsis thaliana (Mouse-ear cress) PE=2 SV=1	Transcription
GD_transcript_77456	B3	4.45759	2.01893	2.35076	3.59853	4.27344	1.37502	.a	B3 DNA binding domain;; B3 DNA binding domain	B3 domain-containing transcription factor VRN1 GN=VRN1 OS=Arabidopsis thaliana (Mouse-ear cress) PE=1 SV=1	Function unknown
GD_transcript_78320	B3	12.6943	8.90224	1.43138	8.15099	6.0803	1.40635	-.912*	B3 DNA binding domain	B3 domain-containing protein Os01g0234100 OS=Oryza sativa subsp. japonica (Rice) PE=2 SV=1	Function unknown
GD_transcript_81597	B3	4.00508	1.80955	0.30586	4.29753	3.19323	0.359868	.a	B3 DNA binding domain;; B3 DNA binding domain;; B3 DNA binding domain	B3 domain-containing transcription factor VRN1 GN=VRN1 OS=Arabidopsis thaliana (Mouse-ear cress) PE=1 SV=1	Function unknown
GD_transcript_81663	B3	2.4108	2.58313	3.65432	3.09402	2.04402	1.59695	.a	B3 DNA binding domain	B3 domain-containing transcription factor VRN1 GN=VRN1 OS=Arabidopsis thaliana (Mouse-ear cress) PE=1 SV=1	Transcription
GD_transcript_81830	B3	22.3994	14.033	7.00473	19.7001	14.9036	4.65794	-.966**	B3 DNA binding domain	B3 domain-containing transcription factor VRN1 GN=VRN1 OS=Arabidopsis thaliana (Mouse-ear cress) PE=1 SV=1	Transcription
GD_transcript_84843	B3	2.56993	0.405931	0.0606238	3.58271	1.60736	0.294459	.a	Auxin response factor;; B3 DNA binding domain;; Auxin response factor	Auxin response factor 3 GN=T1B8.30 OS=Arabidopsis thaliana (Mouse-ear cress) PE=1 SV=2	Transcription
GD_transcript_87585	B3	2.35136	1.78069	1.604	1.63935	3.21132	1.15857	.a	B3 DNA binding domain;; CW-type Zinc Finger	B3 domain-containing protein Os07g0679700 GN=OJ1205_F02.12 OS=Oryza sativa subsp. japonica (Rice) PE=2 SV=1	Transcription
GD_transcript_88024	B3	22.9177	24.5492	3.23465	28.2374	25.5011	3.8602	-.919**	B3 DNA binding domain	Putative B3 domain-containing protein At5g66980 GN=At5g66980 OS=Arabidopsis thaliana (Mouse-ear cress) PE=3 SV=1	Transcription
GD_transcript_89325	B3	26.9266	23.6346	12.5449	24.7736	22.2951	8.97537	-.988**	B3 DNA binding domain	B3 domain-containing protein REM16 GN=F17M5.40 OS=Arabidopsis thaliana (Mouse-ear cress) PE=2 SV=1	Function unknown
GD_transcript_89545	B3	0	0.0409969	0.0209506	0	0.101721	0.015172	.a	B3 DNA binding domain;; CW-type Zinc Finger	B3 domain-containing protein Os07g0563300 GN=OJ1720_F04.105 OS=Oryza sativa subsp. japonica (Rice) PE=3 SV=2	Transcription
GD_transcript_89661	B3	3.94169	2.78366	1.04838	3.94191	3.23087	1.13979	.a	B3 DNA binding domain	B3 domain-containing protein Os01g0234100 OS=Oryza sativa subsp. japonica (Rice) PE=2 SV=1	Function unknown
GD_transcript_9108	B3	13.541	10.074	7.35254	20.7031	19.3083	7.55664	-0.708485	B3 DNA binding domain	B3 domain-containing protein Os01g0234100 OS=Oryza sativa subsp. japonica (Rice) PE=2 SV=1	Function unknown
GD_transcript_91585	B3	41.5856	25.1731	9.38318	60.1612	32.23	5.74489	-.896*	B3 DNA binding domain	B3 domain-containing transcription factor VRN1 GN=VRN1 OS=Arabidopsis thaliana (Mouse-ear cress) PE=1 SV=1	Transcription
GD_transcript_93850	B3	14.7824	11.8694	2.34981	5.79329	6.90283	2.77546	-0.741729	B3 DNA binding domain	Putative B3 domain-containing protein At5g66980 GN=At5g66980 OS=Arabidopsis thaliana (Mouse-ear cress) PE=3 SV=1	Transcription
GD_transcript_94623	B3	5.81626	2.33185	0.915782	14.0463	6.37499	1.53287	-0.688751	B3 DNA binding domain	B3 domain-containing transcription factor VRN1 GN=VRN1 OS=Arabidopsis thaliana (Mouse-ear cress) PE=1 SV=1	Function unknown
GD_transcript_94626	B3	2.50038	0.91063	0.281797	2.55536	1.62083	0.387882	.a	B3 DNA binding domain;; CW-type Zinc Finger	B3 domain-containing protein Os07g0563300 GN=OJ1720_F04.105 OS=Oryza sativa subsp. japonica (Rice) PE=3 SV=2	Transcription
GD_transcript_94886	B3	13.1632	12.0047	12.1569	7.90667	9.99607	8.21262	-0.257874	B3 DNA binding domain	B3 domain-containing transcription factor VRN1 GN=VRN1 OS=Arabidopsis thaliana (Mouse-ear cress) PE=1 SV=1	Transcription
GD_transcript_94911	B3	5.08029	3.85835	0.315604	4.68131	1.81172	0.951557	-.889*	B3 DNA binding domain	B3 domain-containing transcription factor VRN1 GN=VRN1 OS=Arabidopsis thaliana (Mouse-ear cress) PE=1 SV=1	Transcription
GD_transcript_94969	B3	0	0	0	0	0.0330404	0	.a	B3 DNA binding domain	AP2/ERF and B3 domain-containing protein Os05g0549800 OS=Oryza sativa subsp. japonica (Rice) PE=2 SV=1	Transcription
GD_transcript_9725	B3	7.44744	7.07536	3.75257	11.7676	7.7659	4.68568	-0.797921	B3 DNA binding domain;; B3 DNA binding domain	B3 domain-containing protein REM19 GN=F13F21.8 OS=Arabidopsis thaliana (Mouse-ear cress) PE=1 SV=1	Transcription
GD_transcript_98024	B3	0.15805	0.111239	0	0.131679	3.68976	0.0150736	.a	B3 DNA binding domain	B3 domain-containing transcription factor VRN1 GN=VRN1 OS=Arabidopsis thaliana (Mouse-ear cress) PE=1 SV=1	Function unknown
GD_transcript_100069	B3-ARF	3.5656	4.02459	0.254444	1.54061	2.68424	0.315533	.a	Auxin response factor;; B3 DNA binding domain	Auxin response factor 18 OS=Oryza sativa subsp. japonica (Rice) PE=2 SV=1	Transcription
GD_transcript_105642	B3-ARF	5.88035	4.04925	0.258642	3.56124	9.33801	1.81121	-0.556	Auxin response factor;; B3 DNA binding domain;; AUX/IAA family	Auxin response factor 5 GN=F6F9.10 OS=Arabidopsis thaliana (Mouse-ear cress) PE=1 SV=3	Transcription
GD_transcript_108606	B3-ARF	13.022	15.4911	0.568393	6.77052	8.90263	1.06307	-0.77926	Auxin response factor;; B3 DNA binding domain	Auxin response factor 5 GN=F6F9.10 OS=Arabidopsis thaliana (Mouse-ear cress) PE=1 SV=3	Transcription
GD_transcript_1098	B3-ARF	13.3528	14.5572	0.979275	5.67462	13.9641	3.78625	-0.640142	Auxin response factor;; B3 DNA binding domain;; AUX/IAA family	Auxin response factor 5 GN=F6F9.10 OS=Arabidopsis thaliana (Mouse-ear cress) PE=1 SV=3	Transcription
GD_transcript_112029	B3-ARF	7.19007	7.77228	0.0217877	5.0521	7.07298	0.0280503	-.861*	Auxin response factor;; B3 DNA binding domain	Auxin response factor 18 OS=Oryza sativa subsp. japonica (Rice) PE=2 SV=1	Transcription
GD_transcript_112602	B3-ARF	12.9267	9.68285	1.11271	10.906	19.5418	2.97226	-0.69767	Auxin response factor;; B3 DNA binding domain;; AUX/IAA family	Auxin response factor 5 GN=F6F9.10 OS=Arabidopsis thaliana (Mouse-ear cress) PE=1 SV=3	Transcription
GD_transcript_117775	B3-ARF	8.06996	18.5636	1.06229	5.95393	6.96875	1.11849	-0.590364	Auxin response factor;; B3 DNA binding domain;; AUX/IAA family	Auxin response factor 18 OS=Oryza sativa subsp. japonica (Rice) PE=2 SV=1	Transcription
GD_transcript_120348	B3-ARF	1.63664	0.573411	0.588986	1.37621	1.05327	0.0906824	.a	Auxin response factor;; B3 DNA binding domain;; AUX/IAA family	Auxin response factor 5 GN=F6F9.10 OS=Arabidopsis thaliana (Mouse-ear cress) PE=1 SV=3	Transcription
GD_transcript_125125	B3-ARF	12.9853	4.19865	21.4209	9.99819	5.67721	13.4961	0.495542	Auxin response factor;; B3 DNA binding domain;; AUX/IAA family	Auxin response factor 18 GN=ARF18 OS=Arabidopsis thaliana (Mouse-ear cress) PE=2 SV=1	Transcription
GD_transcript_126890	B3-ARF	0.0457108	0.0449109	0	0.0336823	0	0.00423985	.a	Auxin response factor;; B3 DNA binding domain;; Auxin response factor	Auxin response factor 19 GN=T29M8.9 OS=Arabidopsis thaliana (Mouse-ear cress) PE=1 SV=2	Transcription
GD_transcript_128565	B3-ARF	4.33139	1.09375	0.635076	2.07542	0.42597	0.706628	.a	Auxin response factor;; B3 DNA binding domain;; AUX/IAA family	Auxin response factor 4 GN=ARF4 OS=Arabidopsis thaliana (Mouse-ear cress) PE=1 SV=1	Transcription
GD_transcript_128867	B3-ARF	26.5529	7.84843	5.64182	19.8258	2.16989	4.66065	-0.688394	Auxin response factor;; B3 DNA binding domain;; AUX/IAA family	Auxin response factor 4 GN=ARF4 OS=Arabidopsis thaliana (Mouse-ear cress) PE=1 SV=1	Transcription
GD_transcript_131567	B3-ARF	0.623296	0.284671	0.0405216	2.16748	0.859661	0.0840377	.a	AUX/IAA family;; Auxin response factor;; B3 DNA binding domain	Auxin response factor 19 GN=T29M8.9 OS=Arabidopsis thaliana (Mouse-ear cress) PE=1 SV=2	Transcription
GD_transcript_140342	B3-ARF	12.1299	8.47089	4.43929	10.1908	5.13877	4.26682	-.858*	Auxin response factor;; B3 DNA binding domain;; AUX/IAA family	Auxin response factor 2 GN=MTG10.3 OS=Arabidopsis thaliana (Mouse-ear cress) PE=1 SV=2	Transcription
GD_transcript_144736	B3-ARF	86.2926	45.8815	49.96	95.7934	45.6363	33.754	-0.773255	Auxin response factor;; B3 DNA binding domain;; AUX/IAA family	Auxin response factor 2 GN=MTG10.3 OS=Arabidopsis thaliana (Mouse-ear cress) PE=1 SV=2	Transcription
GD_transcript_144853	B3-ARF	0	0	0	0	0	0	.a	Auxin response factor;; B3 DNA binding domain	Auxin response factor 17 GN=ARF17 OS=Arabidopsis thaliana (Mouse-ear cress) PE=2 SV=1	Transcription
GD_transcript_145566	B3-ARF	6.89994	2.32709	0.175077	15.1351	1.36341	0.258199	-0.704331	Auxin response factor;; B3 DNA binding domain	Auxin response factor 3 GN=T1B8.30 OS=Arabidopsis thaliana (Mouse-ear cress) PE=1 SV=2	Transcription
GD_transcript_146719	B3-ARF	9.24495	2.52212	1.00084	6.17285	0.613783	0.994862	-0.722787	Auxin response factor;; B3 DNA binding domain;; AUX/IAA family	Auxin response factor 4 GN=ARF4 OS=Arabidopsis thaliana (Mouse-ear cress) PE=1 SV=1	Transcription
GD_transcript_149142	B3-ARF	28.6985	49.2474	0.355944	21.6469	41.0547	0.285272	-0.712062	Auxin response factor;; B3 DNA binding domain;; AUX/IAA family	Auxin response factor 18 OS=Oryza sativa subsp. japonica (Rice) PE=2 SV=1	Transcription
GD_transcript_150284	B3-ARF	16.9082	9.00369	1.3311	9.72515	3.58463	1.83904	-.816*	Auxin response factor;; B3 DNA binding domain;; AUX/IAA family	Auxin response factor 6 GN=ARF6 OS=Arabidopsis thaliana (Mouse-ear cress) PE=1 SV=2	Transcription
GD_transcript_155686	B3-ARF	2.61564	3.3904	0.0458945	1.24369	2.71929	0.685866	.a	Auxin response factor;; B3 DNA binding domain;; AUX/IAA family	Auxin response factor 5 GN=F6F9.10 OS=Arabidopsis thaliana (Mouse-ear cress) PE=1 SV=3	Transcription
GD_transcript_2024	B3-ARF	26.4623	17.9303	8.70865	46.5674	19.0312	7.34805	-0.806496	Auxin response factor;; B3 DNA binding domain;; AUX/IAA family	Auxin response factor 8 GN=K15O15.5 OS=Arabidopsis thaliana (Mouse-ear cress) PE=2 SV=2	Transcription
GD_transcript_2126	B3-ARF	26.4154	20.5055	1.32383	26.8859	18.1324	2.17691	-.966**	Auxin response factor;; B3 DNA binding domain	Auxin response factor 17 GN=ARF17 OS=Arabidopsis thaliana (Mouse-ear cress) PE=2 SV=1	Transcription
GD_transcript_2577	B3-ARF	2.70288	0.15492	13.838	3.81091	0.139566	10.3263	0.768648	Auxin response factor;; B3 DNA binding domain;; AUX/IAA family	Auxin response factor 2 GN=MTG10.3 OS=Arabidopsis thaliana (Mouse-ear cress) PE=1 SV=2	Function unknown
GD_transcript_288	B3-ARF	7.36275	5.35546	2.55783	10.7289	7.36299	1.49454	-.902*	Auxin response factor;; B3 DNA binding domain;; AUX/IAA family	Auxin response factor 19 GN=T29M8.9 OS=Arabidopsis thaliana (Mouse-ear cress) PE=1 SV=2	Transcription
GD_transcript_3060	B3-ARF	20.6334	4.66717	25.0954	28.5621	7.49167	15.2016	-0.0629349	Auxin response factor;; B3 DNA binding domain;; AUX/IAA family	Auxin response factor 9 GN=ARF9 OS=Arabidopsis thaliana (Mouse-ear cress) PE=1 SV=1	Transcription
GD_transcript_3078	B3-ARF	6.93412	1.53716	4.93627	8.43098	0.822106	5.00587	-0.182125	Auxin response factor;; B3 DNA binding domain;; AUX/IAA family	Auxin response factor 11 GN=ARF11 OS=Arabidopsis thaliana (Mouse-ear cress) PE=2 SV=3	Transcription
GD_transcript_3093	B3-ARF	2.69296	0.207821	30.6497	3.96522	0.421945	36.0261	.924**	Auxin response factor;; B3 DNA binding domain;; AUX/IAA family	Auxin response factor 2 GN=MTG10.3 OS=Arabidopsis thaliana (Mouse-ear cress) PE=1 SV=2	Function unknown
GD_transcript_3293	B3-ARF	29.1436	4.6898	16.4488	30.2804	1.72683	10.8941	-0.416318	Auxin response factor;; B3 DNA binding domain;; AUX/IAA family	Auxin response factor 9 GN=ARF9 OS=Arabidopsis thaliana (Mouse-ear cress) PE=1 SV=1	Transcription
GD_transcript_338	B3-ARF	13.0225	7.53435	0.238671	8.41381	2.87161	0.864778	-.858*	Auxin response factor;; B3 DNA binding domain;; AUX/IAA family	Auxin response factor 19 GN=T29M8.9 OS=Arabidopsis thaliana (Mouse-ear cress) PE=1 SV=2	Transcription
GD_transcript_3813	B3-ARF	0.00784895	0	0.0745319	0.169923	0.0372511	0.116181	.a	Auxin response factor;; B3 DNA binding domain;; AUX/IAA family	Auxin response factor 11 GN=ARF11 OS=Arabidopsis thaliana (Mouse-ear cress) PE=2 SV=3	Transcription
GD_transcript_3889	B3-ARF	0	0.101512	0	0	0	0.0134302	.a	Auxin response factor;; B3 DNA binding domain;; AUX/IAA family	Auxin response factor 1 GN=ARF1 OS=Arabidopsis thaliana (Mouse-ear cress) PE=1 SV=2	Transcription
GD_transcript_3964	B3-ARF	28.4292	24.2252	22.2906	25.5869	22.6337	18.9139	-.911*	Auxin response factor;; B3 DNA binding domain;; AUX/IAA family	Auxin response factor 1 GN=ARF1 OS=Arabidopsis thaliana (Mouse-ear cress) PE=1 SV=2	Transcription
GD_transcript_4301	B3-ARF	1.88352	0.175666	16.1175	0.438149	0.164811	11.0661	.829*	Auxin response factor;; B3 DNA binding domain;; AUX/IAA family	Auxin response factor 9 GN=ARF9 OS=Arabidopsis thaliana (Mouse-ear cress) PE=1 SV=1	Transcription
GD_transcript_44047	B3-ARF	4.81117	2.3321	0.185064	27.6243	6.53993	0.313951	-0.589218	Auxin response factor;; B3 DNA binding domain;; AUX/IAA family	Auxin response factor 9 GN=ARF9 OS=Arabidopsis thaliana (Mouse-ear cress) PE=1 SV=1	Transcription
GD_transcript_44525	B3-ARF	19.0662	7.00578	0.912677	6.94527	3.14915	0.775282	-0.73419	Auxin response factor;; B3 DNA binding domain	Auxin response factor 3 GN=T1B8.30 OS=Arabidopsis thaliana (Mouse-ear cress) PE=1 SV=2	Transcription
GD_transcript_4488	B3-ARF	44.7702	5.44052	14.1508	88.0803	8.63573	24.722	-0.46593	Auxin response factor;; B3 DNA binding domain;; AUX/IAA family	Auxin response factor 9 GN=ARF9 OS=Arabidopsis thaliana (Mouse-ear cress) PE=1 SV=1	Transcription
GD_transcript_46314	B3-ARF	6.09885	13.29	0.0567961	6.61705	40.2631	0.198337	-0.317504	Auxin response factor;; B3 DNA binding domain;; AUX/IAA family	Auxin response factor 18 OS=Oryza sativa subsp. japonica (Rice) PE=2 SV=1	Transcription
GD_transcript_50205	B3-ARF	18.4068	16.0396	1.8655	21.4198	10.5128	1.36796	-.958**	Auxin response factor;; B3 DNA binding domain	Auxin response factor 18 OS=Oryza sativa subsp. japonica (Rice) PE=2 SV=1	Transcription
GD_transcript_51849	B3-ARF	0.841503	0.505392	0	0.482901	0.139797	0.0297807	.a	Auxin response factor;; B3 DNA binding domain	Auxin response factor 3 GN=T1B8.30 OS=Arabidopsis thaliana (Mouse-ear cress) PE=1 SV=2	Transcription
GD_transcript_524	B3-ARF	13.42	5.90574	0.255811	8.19044	4.96624	0.870108	-.874*	Auxin response factor;; B3 DNA binding domain;; AUX/IAA family	Auxin response factor 5 OS=Oryza sativa subsp. japonica (Rice) PE=2 SV=2	Transcription
GD_transcript_56573	B3-ARF	32.7531	6.60025	2.80603	15.7015	7.37887	3.07815	-0.712577	Auxin response factor;; B3 DNA binding domain	Auxin response factor 3 GN=T1B8.30 OS=Arabidopsis thaliana (Mouse-ear cress) PE=1 SV=2	Transcription
GD_transcript_56916	B3-ARF	0	0.0705857	0.876921	0	0.2629	1.31236	.a	Auxin response factor;; B3 DNA binding domain;; AUX/IAA family	Auxin response factor 2 GN=MTG10.3 OS=Arabidopsis thaliana (Mouse-ear cress) PE=1 SV=2	Function unknown
GD_transcript_59616	B3-ARF	13.6873	5.03336	22.2088	16.6526	8.14315	10.6942	0.138079	Auxin response factor;; B3 DNA binding domain;; AUX/IAA family	Auxin response factor 18 GN=ARF18 OS=Arabidopsis thaliana (Mouse-ear cress) PE=2 SV=1	Transcription
GD_transcript_6014	B3-ARF	7.01797	8.12226	0.473284	6.28709	8.04918	1.91968	-.816*	Auxin response factor;; B3 DNA binding domain	Auxin response factor 17 GN=ARF17 OS=Arabidopsis thaliana (Mouse-ear cress) PE=2 SV=1	Transcription
GD_transcript_62644	B3-ARF	0.75744	1.77576	0.120351	1.16439	1.32527	0.090699	.a	Auxin response factor;; B3 DNA binding domain	Auxin response factor 18 OS=Oryza sativa subsp. japonica (Rice) PE=2 SV=1	Transcription
GD_transcript_67259	B3-ARF	25.5411	3.74981	5.0012	30.7976	2.29971	6.68875	-0.613937	Auxin response factor;; B3 DNA binding domain;; AUX/IAA family	Auxin response factor 9 GN=ARF9 OS=Arabidopsis thaliana (Mouse-ear cress) PE=1 SV=1	Transcription
GD_transcript_73178	B3-ARF	13.2016	8.92233	0.80001	33.7127	6.35403	0.510614	-0.740982	Auxin response factor;; B3 DNA binding domain;; AUX/IAA family	Auxin response factor 9 GN=ARF9 OS=Arabidopsis thaliana (Mouse-ear cress) PE=1 SV=1	Transcription
GD_transcript_73767	B3-ARF	1.01173	0.95779	3.03103	3.62238	2.41183	0.455595	.a	Auxin response factor;; B3 DNA binding domain;; AUX/IAA family	Auxin response factor 1 GN=ARF1 OS=Arabidopsis thaliana (Mouse-ear cress) PE=1 SV=2	Transcription
GD_transcript_79585	B3-ARF	26.1484	10.3062	14.1073	11.4236	10.9617	10.3602	-0.399359	Auxin response factor;; B3 DNA binding domain;; AUX/IAA family	Auxin response factor 18 GN=ARF18 OS=Arabidopsis thaliana (Mouse-ear cress) PE=2 SV=1	Transcription
GD_transcript_85537	B3-ARF	4.16054	1.67475	1.19369	2.58338	1.51055	1.17441	.a	Auxin response factor;; B3 DNA binding domain;; AUX/IAA family	Auxin response factor 2 GN=MTG10.3 OS=Arabidopsis thaliana (Mouse-ear cress) PE=1 SV=2	Transcription
GD_transcript_89018	B3-ARF	4.23529	8.74017	0.644165	3.37619	4.00458	0.5039	-0.655858	Auxin response factor;; B3 DNA binding domain;; AUX/IAA family	Auxin response factor 18 OS=Oryza sativa subsp. japonica (Rice) PE=2 SV=1	Transcription
GD_transcript_89033	B3-ARF	9.26248	13.2318	0.970206	9.05372	11.1925	1.1685	-.825*	Auxin response factor;; B3 DNA binding domain	Auxin response factor 17 GN=ARF17 OS=Arabidopsis thaliana (Mouse-ear cress) PE=2 SV=1	Transcription
GD_transcript_93350	B3-ARF	0.00763663	0	0	0.052438	0	0.00630177	.a	Auxin response factor;; B3 DNA binding domain	Auxin response factor 7 GN=OSJNBb0038F20.6 OS=Oryza sativa subsp. japonica (Rice) PE=2 SV=1	Transcription
GD_transcript_95775	B3-ARF	0.38469	1.37004	0.609218	1.71518	1.80305	0.288317	.a	Auxin response factor;; B3 DNA binding domain;; AUX/IAA family	Auxin response factor 1 GN=ARF1 OS=Arabidopsis thaliana (Mouse-ear cress) PE=1 SV=2	Transcription
GD_transcript_100855	BBR-BPC	13.8709	18.6985	1.90851	15.4688	9.10265	1.81504	-.882*	GAGA binding protein-like family	Protein BASIC PENTACYSTEINE2 OS=Arabidopsis thaliana (Mouse-ear cress) PE=1 SV=1	Transcription
GD_transcript_104488	BBR-BPC	15.956	10.6045	5.26421	24.6735	18.5027	9.09309	-0.729	GAGA binding protein-like family;; GAGA binding protein-like family	Protein BASIC PENTACYSTEINE6 GN=MDH9.22 OS=Arabidopsis thaliana (Mouse-ear cress) PE=1 SV=1	Transcription
GD_transcript_115065	BBR-BPC	55.5216	46.7343	17.6029	51.502	62.141	13.9734	-.891*	GAGA binding protein-like family	Protein BASIC PENTACYSTEINE4 GN=BPC4 OS=Arabidopsis thaliana (Mouse-ear cress) PE=1 SV=1	Transcription
GD_transcript_118128	BBR-BPC	1.79331	1.53724	0.48544	2.09531	1.62135	0.575868	.a	GAGA binding protein-like family;; GAGA binding protein-like family	Protein BASIC PENTACYSTEINE6 GN=MDH9.22 OS=Arabidopsis thaliana (Mouse-ear cress) PE=1 SV=1	Transcription
GD_transcript_123162	BBR-BPC	23.932	20.7349	8.08879	28.8348	22.8037	7.06739	-.953**	GAGA binding protein-like family	Protein BASIC PENTACYSTEINE4 GN=BPC4 OS=Arabidopsis thaliana (Mouse-ear cress) PE=1 SV=1	Transcription
GD_transcript_12636	BBR-BPC	65.7483	49.6142	36.9423	74.3556	63.1509	21.4863	-.947**	GAGA binding protein-like family	Protein BASIC PENTACYSTEINE6 GN=MDH9.22 OS=Arabidopsis thaliana (Mouse-ear cress) PE=1 SV=1	Transcription
GD_transcript_128389	BBR-BPC	28.4131	24.9422	20.2332	27.5587	22.3249	18.4418	-.957**	GAGA binding protein-like family	Protein BASIC PENTACYSTEINE2 OS=Arabidopsis thaliana (Mouse-ear cress) PE=1 SV=1	Transcription
GD_transcript_132636	BBR-BPC	0.641782	0.29	0.127556	0.388077	0.399212	0.0192583	.a	GAGA binding protein-like family	Protein BASIC PENTACYSTEINE2 OS=Arabidopsis thaliana (Mouse-ear cress) PE=1 SV=1	Transcription
GD_transcript_141105	BBR-BPC	9.80093	14.6688	2.19994	9.501	6.44346	2.67412	-0.782774	GAGA binding protein-like family	Protein BASIC PENTACYSTEINE2 OS=Arabidopsis thaliana (Mouse-ear cress) PE=1 SV=1	Transcription
GD_transcript_146615	BBR-BPC	3.6628	11.4924	1.06483	14.0759	2.1071	1.3053	-0.638164	GAGA binding protein-like family	Protein BASIC PENTACYSTEINE4 GN=BPC4 OS=Arabidopsis thaliana (Mouse-ear cress) PE=1 SV=1	Transcription
GD_transcript_16956	BBR-BPC	25.4816	10.1896	10.4718	14.2825	21.0271	7.9573	-0.660582	GAGA binding protein-like family	Protein BASIC PENTACYSTEINE2 OS=Arabidopsis thaliana (Mouse-ear cress) PE=1 SV=1	Transcription
GD_transcript_49187	BBR-BPC	0	0	0	1.93491	0	0	.a	GAGA binding protein-like family	Protein BASIC PENTACYSTEINE2 OS=Arabidopsis thaliana (Mouse-ear cress) PE=1 SV=1	Transcription
GD_transcript_69330	BBR-BPC	42.4146	39.9384	1.48542	38.8279	15.5703	2.57296	-.910*	GAGA binding protein-like family	Protein BASIC PENTACYSTEINE2 OS=Arabidopsis thaliana (Mouse-ear cress) PE=1 SV=1	Transcription
GD_transcript_75727	BBR-BPC	1.07533	1.09143	0.618697	0.0651836	0.551624	0.0228649	.a	GAGA binding protein-like family	Protein BASIC PENTACYSTEINE6 GN=MDH9.22 OS=Arabidopsis thaliana (Mouse-ear cress) PE=1 SV=1	Transcription
GD_transcript_8996	BBR-BPC	3.09114	2.51149	0.35128	1.57881	2.03148	0.540507	.a	GAGA binding protein-like family	Protein BASIC PENTACYSTEINE2 OS=Arabidopsis thaliana (Mouse-ear cress) PE=1 SV=1	Transcription
GD_transcript_91073	BBR-BPC	6.20109	4.99841	0.542089	5.68991	5.57052	0.896573	-.935**	GAGA binding protein-like family	Protein BASIC PENTACYSTEINE4 GN=BPC4 OS=Arabidopsis thaliana (Mouse-ear cress) PE=1 SV=1	Transcription
GD_transcript_108898	BES1	0.214062	0.692416	0.456547	0	0.313275	0.185613	.a	BES1/BZR1 plant transcription factor, N-terminal	Protein BRASSINAZOLE-RESISTANT 1 GN=F9E10_7 OS=Arabidopsis thaliana (Mouse-ear cress) PE=1 SV=1	Transcription
GD_transcript_112829	BES1	14.292	20.7853	3.83325	12.1663	6.24576	4.12529	-0.712468	BES1/BZR1 plant transcription factor, N-terminal;; BES1/BZR1 plant transcription factor, N-terminal	BES1/BZR1 homolog protein 4 GN=BEH4 OS=Arabidopsis thaliana (Mouse-ear cress) PE=1 SV=1	Function unknown
GD_transcript_124085	BES1	7.06213	4.57709	0.316946	2.91492	4.01684	0.731163	-0.811215	Glycosyl hydrolase family 14;; BES1/BZR1 plant transcription factor, N-terminal	Beta-amylase 7 GN=F4I18.14 OS=Arabidopsis thaliana (Mouse-ear cress) PE=2 SV=2	Carbohydrate transport and metabolism
GD_transcript_129019	BES1	0.714556	0.440047	0.0660972	0.226362	0.482111	0.0816104	.a	Glycosyl hydrolase family 14;; BES1/BZR1 plant transcription factor, N-terminal	Beta-amylase 7 GN=F4I18.14 OS=Arabidopsis thaliana (Mouse-ear cress) PE=2 SV=2	Carbohydrate transport and metabolism
GD_transcript_130684	BES1	2.18288	1.60445	0.348174	1.78106	0.870129	0.161383	.a	BES1/BZR1 plant transcription factor, N-terminal	BES1/BZR1 homolog protein 4 GN=BEH4 OS=Arabidopsis thaliana (Mouse-ear cress) PE=1 SV=1	--
GD_transcript_14468	BES1	61.9444	63.9136	61.0015	61.4799	44.8659	36.1464	-0.669994	BES1/BZR1 plant transcription factor, N-terminal	Protein BRASSINAZOLE-RESISTANT 1 GN=F9E10_7 OS=Arabidopsis thaliana (Mouse-ear cress) PE=1 SV=1	Transcription
GD_transcript_52072	BES1	118.52	72.3818	6.65754	71.5379	30.9504	8.17218	-.862*	BES1/BZR1 plant transcription factor, N-terminal	BES1/BZR1 homolog protein 2 GN=BEH2 OS=Arabidopsis thaliana (Mouse-ear cress) PE=1 SV=1	Transcription
GD_transcript_5786	BES1	17.3498	11.7757	4.30339	18.2108	12.6364	5.3731	-.936**	Glycosyl hydrolase family 14;; BES1/BZR1 plant transcription factor, N-terminal;; Glycosyl hydrolase family 14	Beta-amylase 8 GN=K9E15.8 OS=Arabidopsis thaliana (Mouse-ear cress) PE=2 SV=1	Function unknown
GD_transcript_68197	BES1	0	0	0	0	0	0	.a	BES1/BZR1 plant transcription factor, N-terminal	Protein BRASSINAZOLE-RESISTANT 1 GN=F9E10_7 OS=Arabidopsis thaliana (Mouse-ear cress) PE=1 SV=1	Transcription
GD_transcript_83381	BES1	8.87047	10.4799	5.7619	5.58434	5.9784	3.40948	-0.65471	BES1/BZR1 plant transcription factor, N-terminal	Protein BRASSINAZOLE-RESISTANT 2 GN=F18O14_4 OS=Arabidopsis thaliana (Mouse-ear cress) PE=1 SV=1	Transcription
GD_transcript_92869	BES1	0.271565	0.105286	0.0328689	0.592132	0.473924	0	.a	Glycosyl hydrolase family 14;; BES1/BZR1 plant transcription factor, N-terminal	Beta-amylase 7 GN=F4I18.14 OS=Arabidopsis thaliana (Mouse-ear cress) PE=2 SV=2	Carbohydrate transport and metabolism
GD_transcript_100463	bHLH	0.365121	0.227978	0.255288	1.17178	0.549254	0.252937	.a	Helix-loop-helix DNA-binding domain	Transcription factor bHLH49 GN=T6L1.10 OS=Arabidopsis thaliana (Mouse-ear cress) PE=1 SV=1	Transcription
GD_transcript_105023	bHLH	0	0	0.386748	0.105384	0.332226	0.826319	.a	Helix-loop-helix DNA-binding domain	Transcription factor bHLH80 GN=F12A4.2 OS=Arabidopsis thaliana (Mouse-ear cress) PE=2 SV=1	Transcription
GD_transcript_105088	bHLH	0	0	0.0571521	0	0	0.026965	.a	Helix-loop-helix DNA-binding domain	Transcription factor PIF1 GN=T2G17.2 OS=Arabidopsis thaliana (Mouse-ear cress) PE=1 SV=1	Transcription
GD_transcript_10644	bHLH	29.6995	23.2273	3.0145	34.8939	4.23899	1.5619	-.855*	Helix-loop-helix DNA-binding domain	Transcription factor UNE12 GN=T10P11.13 OS=Arabidopsis thaliana (Mouse-ear cress) PE=2 SV=2	Transcription
GD_transcript_108263	bHLH	6.16444	6.63696	0.0160047	17.9055	10.0004	0.00658926	-0.780078	bHLH-MYC and R2R3-MYB transcription factors N-terminal;; Helix-loop-helix DNA-binding domain	Basic helix-loop-helix protein A GN=BHLH OS=Pisum sativum (Garden pea) PE=3 SV=1	Transcription
GD_transcript_110729	bHLH	5.41546	2.51772	0	0.74505	0.571028	0.233311	-0.612877	Helix-loop-helix DNA-binding domain	Transcription factor BIM1 GN=T22D6.70 OS=Arabidopsis thaliana (Mouse-ear cress) PE=1 SV=2	Transcription
GD_transcript_111354	bHLH	1.56962	0.199097	0.446946	1.14628	0.887877	0.19758	.a	Helix-loop-helix DNA-binding domain	Transcription factor UNE12 GN=T10P11.13 OS=Arabidopsis thaliana (Mouse-ear cress) PE=2 SV=2	Transcription
GD_transcript_111371	bHLH	8.26092	3.52184	2.40956	6.56915	4.45345	1.53285	-.884*	Helix-loop-helix DNA-binding domain	Transcription factor bHLH49 GN=T6L1.10 OS=Arabidopsis thaliana (Mouse-ear cress) PE=1 SV=1	Transcription
GD_transcript_111961	bHLH	10.3199	5.2955	0.248519	9.26843	4.85202	0.20593	-.944**	Helix-loop-helix DNA-binding domain	Transcription factor BIM1 GN=T22D6.70 OS=Arabidopsis thaliana (Mouse-ear cress) PE=1 SV=2	Transcription
GD_transcript_11226	bHLH	45.1565	19.5703	0	52.6647	17.6915	0.0315047	-.898*	Helix-loop-helix DNA-binding domain	Transcription factor bHLH137 GN=K3K7 OS=Arabidopsis thaliana (Mouse-ear cress) PE=2 SV=1	Transcription
GD_transcript_112462	bHLH	1.71862	1.49834	0.0572675	3.12714	1.55641	0.0742451	.a	Helix-loop-helix DNA-binding domain	Transcription factor bHLH78 GN=K15N18.2 OS=Arabidopsis thaliana (Mouse-ear cress) PE=2 SV=1	Transcription
GD_transcript_112679	bHLH	29.6954	35.1181	0.214953	46.9586	7.74244	0.0574715	-.850*	Helix-loop-helix DNA-binding domain	Transcription factor bHLH25 GN=T28I19.130 OS=Arabidopsis thaliana (Mouse-ear cress) PE=2 SV=2	Transcription
GD_transcript_112797	bHLH	10.7003	8.86645	7.27161	17.9222	4.98115	3.14236	-0.74526	Helix-loop-helix DNA-binding domain	Transcription factor bHLH74 GN=T27I1.15 OS=Arabidopsis thaliana (Mouse-ear cress) PE=1 SV=1	Transcription
GD_transcript_114290	bHLH	3.32815	0.357895	0.158828	2.50116	0.763807	0.0192514	.a	Helix-loop-helix DNA-binding domain	Transcription factor SPATULA OS=Arabidopsis thaliana (Mouse-ear cress) PE=1 SV=1	Transcription
GD_transcript_115218	bHLH	2.70799	1.19782	0.414787	3.4531	1.18454	0.239136	.a	Helix-loop-helix DNA-binding domain	Transcription factor ICE1 OS=Arabidopsis thaliana (Mouse-ear cress) PE=1 SV=1	Transcription
GD_transcript_115661	bHLH	0.636716	0.643249	0.258655	0.350998	0.535209	0.0532329	.a	Helix-loop-helix DNA-binding domain	Transcription factor BIM2 GN=T6L1.19 OS=Arabidopsis thaliana (Mouse-ear cress) PE=1 SV=1	Transcription
GD_transcript_116968	bHLH	5.79003	5.75049	0.904451	9.32818	5.59144	1.61272	-.884*	Helix-loop-helix DNA-binding domain	Transcription factor PIF3 GN=F14J9.19 OS=Arabidopsis thaliana (Mouse-ear cress) PE=1 SV=1	Transcription
GD_transcript_117544	bHLH	2.70182	3.66443	1.13869	8.7988	6.11653	1.72264	-0.639142	Helix-loop-helix DNA-binding domain	Transcription factor PIF3 GN=F14J9.19 OS=Arabidopsis thaliana (Mouse-ear cress) PE=1 SV=1	Transcription
GD_transcript_117596	bHLH	62.2932	35.3639	0.385949	46.9461	10.4901	0.891862	-.875*	Helix-loop-helix DNA-binding domain	Transcription factor bHLH137 GN=K3K7 OS=Arabidopsis thaliana (Mouse-ear cress) PE=2 SV=1	Transcription
GD_transcript_117814	bHLH	0.730582	0.792272	0.0635606	1.25127	0.262759	0.00885221	.a	Helix-loop-helix DNA-binding domain	Transcription factor bHLH63 GN=T4L20.110 OS=Arabidopsis thaliana (Mouse-ear cress) PE=1 SV=1	Transcription
GD_transcript_117888	bHLH	0.501713	0	0.120372	1.24486	0	0.406576	.a	Helix-loop-helix DNA-binding domain	Transcription factor bHLH70 GN=F19D11.9 OS=Arabidopsis thaliana (Mouse-ear cress) PE=2 SV=1	Transcription
GD_transcript_11803	bHLH	14.514	4.37754	0.0109044	63.2524	1.49624	0.129965	-0.580992	Helix-loop-helix DNA-binding domain	Transcription factor bHLH96 GN=T9N14.4 OS=Arabidopsis thaliana (Mouse-ear cress) PE=2 SV=1	Transcription
GD_transcript_118096	bHLH	9.29167	6.57066	4.34177	1.84185	2.33811	1.6714	-0.457715	Helix-loop-helix DNA-binding domain	Transcription factor PIF3 GN=F14J9.19 OS=Arabidopsis thaliana (Mouse-ear cress) PE=1 SV=1	Transcription
GD_transcript_118510	bHLH	10.7391	10.9747	0.190636	13.1204	3.15531	0.285712	-.889*	Helix-loop-helix DNA-binding domain	Transcription factor bHLH30 OS=Arabidopsis thaliana (Mouse-ear cress) PE=1 SV=1	Transcription
GD_transcript_118650	bHLH	2.98701	4.3978	0.1101	5.05773	1.42093	0.0813621	-.850*	Helix-loop-helix DNA-binding domain	Transcription factor bHLH106 GN=T3K9.10 OS=Arabidopsis thaliana (Mouse-ear cress) PE=2 SV=1	Transcription
GD_transcript_119440	bHLH	3.25978	2.23829	0.452557	13.6978	4.26635	0.772555	-0.62631	Helix-loop-helix DNA-binding domain	Transcription factor BIM2 GN=T6L1.19 OS=Arabidopsis thaliana (Mouse-ear cress) PE=1 SV=1	Transcription
GD_transcript_119780	bHLH	33.4002	20.3226	13.6192	25.5082	18.439	7.73073	-.926**	Helix-loop-helix DNA-binding domain	Transcription factor bHLH79 GN=MRG21.2 OS=Arabidopsis thaliana (Mouse-ear cress) PE=2 SV=1	Transcription
GD_transcript_122234	bHLH	16.7917	12.0603	0.272253	18.5746	5.35773	0.463979	-.918**	Helix-loop-helix DNA-binding domain	Transcription factor bHLH63 GN=T4L20.110 OS=Arabidopsis thaliana (Mouse-ear cress) PE=1 SV=1	Transcription
GD_transcript_125805	bHLH	6.68417	5.43782	0.726837	7.35603	0.796842	0.638557	-.836*	Helix-loop-helix DNA-binding domain	Transcription factor UNE12 GN=T10P11.13 OS=Arabidopsis thaliana (Mouse-ear cress) PE=2 SV=2	Transcription
GD_transcript_126382	bHLH	36.5691	33.8335	32.408	33.3495	51.1044	18.1588	-0.590911	Helix-loop-helix DNA-binding domain	Transcription factor bHLH66 GN=F27D4.17 OS=Arabidopsis thaliana (Mouse-ear cress) PE=2 SV=1	Transcription
GD_transcript_126422	bHLH	2.85879	0.513425	2.37026	4.65355	0.131602	1.72863	.a	Helix-loop-helix DNA-binding domain	Transcription factor bHLH117 GN=MZN24.31 OS=Arabidopsis thaliana (Mouse-ear cress) PE=2 SV=2	Transcription
GD_transcript_127275	bHLH	1.15103	1.79873	0.247793	2.85926	4.33479	0.3657	.a	Helix-loop-helix DNA-binding domain	Transcription factor PIF1 GN=T2G17.2 OS=Arabidopsis thaliana (Mouse-ear cress) PE=1 SV=1	Transcription
GD_transcript_1283	bHLH	7.92919	8.97418	5.2254	4.43138	4.13229	2.77846	-0.581314	Helix-loop-helix DNA-binding domain	Transcription factor PIF3 GN=F14J9.19 OS=Arabidopsis thaliana (Mouse-ear cress) PE=1 SV=1	Transcription
GD_transcript_129384	bHLH	7.52625	5.57126	0.241035	1.90664	1.01631	0.507727	-0.663315	Helix-loop-helix DNA-binding domain	Transcription factor bHLH49 GN=T6L1.10 OS=Arabidopsis thaliana (Mouse-ear cress) PE=1 SV=1	Transcription
GD_transcript_131840	bHLH	0.629762	0.105454	0.432118	0.194863	0.192569	0.292676	.a	Helix-loop-helix DNA-binding domain	Transcription factor bHLH117 GN=MZN24.31 OS=Arabidopsis thaliana (Mouse-ear cress) PE=2 SV=2	Transcription
GD_transcript_132693	bHLH	19.123	3.22978	5.21658	24.3806	3.83673	4.15028	-0.534779	Helix-loop-helix DNA-binding domain	Transcription factor bHLH70 GN=F19D11.9 OS=Arabidopsis thaliana (Mouse-ear cress) PE=2 SV=1	Transcription
GD_transcript_13369	bHLH	132.677	45.1178	0.187973	111.118	4.02353	0.210353	-0.805671	Helix-loop-helix DNA-binding domain	Transcription factor bHLH96 GN=T9N14.4 OS=Arabidopsis thaliana (Mouse-ear cress) PE=2 SV=1	Transcription
GD_transcript_133707	bHLH	0.110309	0.0166393	0.0550094	0.450681	0.0873617	0.103769	.a	Helix-loop-helix DNA-binding domain	Transcription factor bHLH25 GN=T28I19.130 OS=Arabidopsis thaliana (Mouse-ear cress) PE=2 SV=2	Transcription
GD_transcript_134809	bHLH	6.0157	0.791174	3.15445	7.83836	1.77767	2.15085	-0.52519	Helix-loop-helix DNA-binding domain	Transcription factor bHLH70 GN=F19D11.9 OS=Arabidopsis thaliana (Mouse-ear cress) PE=2 SV=1	Transcription
GD_transcript_13490	bHLH	12.2128	11.6447	1.5192	9.76651	54.7626	15.268	-0.100587	Helix-loop-helix DNA-binding domain	Transcription factor BPE GN=T30E16.21 OS=Arabidopsis thaliana (Mouse-ear cress) PE=2 SV=1	Transcription
GD_transcript_135852	bHLH	6.92229	12.4851	0.736226	2.75994	0.724995	0.386478	-0.5307	Helix-loop-helix DNA-binding domain	Transcription factor bHLH74 GN=T27I1.15 OS=Arabidopsis thaliana (Mouse-ear cress) PE=1 SV=1	Transcription
GD_transcript_136311	bHLH	1.83333	1.27727	0.314156	1.63601	2.49572	0.207982	.a	Helix-loop-helix DNA-binding domain	Transcription factor BIM2 GN=T6L1.19 OS=Arabidopsis thaliana (Mouse-ear cress) PE=1 SV=1	Transcription
GD_transcript_136963	bHLH	4.2233	2.28712	2.5449	5.93863	1.98096	1.12351	-0.752461	Helix-loop-helix DNA-binding domain	Transcription factor bHLH130 GN=T24P15.19 OS=Arabidopsis thaliana (Mouse-ear cress) PE=1 SV=1	Transcription
GD_transcript_137789	bHLH	0.480929	0.435244	0.0701212	0.364	0.199646	0.0366387	.a	Helix-loop-helix DNA-binding domain	Transcription factor PIF3 GN=F14J9.19 OS=Arabidopsis thaliana (Mouse-ear cress) PE=1 SV=1	Transcription
GD_transcript_138123	bHLH	17.3941	17.5037	4.35936	17.5956	13.1723	3.22305	-.966**	Helix-loop-helix DNA-binding domain	Transcription factor bHLH48 GN=MHK10.2 OS=Arabidopsis thaliana (Mouse-ear cress) PE=2 SV=1	Transcription
GD_transcript_138712	bHLH	0.569106	2.92898	0.0327893	0.505085	0.676124	0.0514381	.a	Helix-loop-helix DNA-binding domain	Transcription factor bHLH62 GN=F21O3.5 OS=Arabidopsis thaliana (Mouse-ear cress) PE=2 SV=1	Transcription
GD_transcript_139389	bHLH	30.052	33.2506	4.44625	21.5582	7.81555	4.13991	-0.785593	Helix-loop-helix DNA-binding domain	Transcription factor bHLH60 OS=Arabidopsis thaliana (Mouse-ear cress) PE=2 SV=1	Transcription
GD_transcript_139765	bHLH	1.75932	3.56282	0.443396	3.46361	0.774687	0.116442	.a	Helix-loop-helix DNA-binding domain	Transcription factor bHLH74 GN=T27I1.15 OS=Arabidopsis thaliana (Mouse-ear cress) PE=1 SV=1	Transcription
GD_transcript_139940	bHLH	1.91486	1.16208	0.384026	1.46597	0.711521	0.127114	.a	Helix-loop-helix DNA-binding domain	Transcription factor BIM2 GN=T6L1.19 OS=Arabidopsis thaliana (Mouse-ear cress) PE=1 SV=1	Transcription
GD_transcript_142057	bHLH	1.68938	1.26036	0.985747	1.99409	1.68199	0.969155	.a	Helix-loop-helix DNA-binding domain	Transcription factor UNE12 GN=T10P11.13 OS=Arabidopsis thaliana (Mouse-ear cress) PE=2 SV=2	Transcription
GD_transcript_142232	bHLH	1.92252	0.994921	10.6355	3.80251	5.3568	10.0828	.888*	Helix-loop-helix DNA-binding domain	Transcription factor PIF1 GN=T2G17.2 OS=Arabidopsis thaliana (Mouse-ear cress) PE=1 SV=1	Transcription
GD_transcript_142798	bHLH	0.285292	0.150672	0.507597	0.558645	0.444568	0.246998	.a	Helix-loop-helix DNA-binding domain	Transcription factor bHLH121 GN=MPN9.10 OS=Arabidopsis thaliana (Mouse-ear cress) PE=2 SV=1	Transcription
GD_transcript_143573	bHLH	7.0443	10.1425	1.13845	1.78733	3.83858	1.90272	-0.500145	Helix-loop-helix DNA-binding domain	Transcription factor UNE12 GN=T10P11.13 OS=Arabidopsis thaliana (Mouse-ear cress) PE=2 SV=2	Transcription
GD_transcript_144671	bHLH	0.558871	0.363125	0.0253373	0.340308	0.337299	0	.a	Helix-loop-helix DNA-binding domain	Transcription factor bHLH130 GN=T24P15.19 OS=Arabidopsis thaliana (Mouse-ear cress) PE=1 SV=1	Transcription
GD_transcript_145293	bHLH	10.2575	10.0079	2.46891	13.0984	7.2084	2.74955	-.934**	Helix-loop-helix DNA-binding domain	Transcription factor bHLH49 GN=T6L1.10 OS=Arabidopsis thaliana (Mouse-ear cress) PE=1 SV=1	Transcription
GD_transcript_145813	bHLH	23.3011	22.3073	5.87274	47.3717	28.9074	7.6469	-0.806216	Helix-loop-helix DNA-binding domain	Transcription factor BIM2 GN=T6L1.19 OS=Arabidopsis thaliana (Mouse-ear cress) PE=1 SV=1	Transcription
GD_transcript_145917	bHLH	0.337834	0	0	0.483482	0.111989	0	.a	Helix-loop-helix DNA-binding domain	Transcription factor bHLH137 GN=K3K7 OS=Arabidopsis thaliana (Mouse-ear cress) PE=2 SV=1	Transcription
GD_transcript_147750	bHLH	14.0409	9.57042	0.164061	11.107	3.59132	0.410958	-.903*	Helix-loop-helix DNA-binding domain	Transcription factor PIF3 GN=F14J9.19 OS=Arabidopsis thaliana (Mouse-ear cress) PE=1 SV=1	Transcription
GD_transcript_150449	bHLH	0	0	0.2021	0.057257	0	0	.a	Helix-loop-helix DNA-binding domain	Transcription factor PIF1 GN=T2G17.2 OS=Arabidopsis thaliana (Mouse-ear cress) PE=1 SV=1	Transcription
GD_transcript_152559	bHLH	9.78116	1.72716	0.5875	12.9467	3.12429	1.08771	-0.755602	Helix-loop-helix DNA-binding domain	Transcription factor bHLH130 GN=T24P15.19 OS=Arabidopsis thaliana (Mouse-ear cress) PE=1 SV=1	Transcription
GD_transcript_152862	bHLH	9.26711	4.35402	0	16.1104	0.304773	0	-0.756546	Helix-loop-helix DNA-binding domain	Transcription factor bHLH96 GN=T9N14.4 OS=Arabidopsis thaliana (Mouse-ear cress) PE=2 SV=1	Transcription
GD_transcript_155388	bHLH	0.0787063	0	0.508377	0.281835	0.233594	0.0479257	.a	Helix-loop-helix DNA-binding domain	Transcription factor bHLH80 GN=F12A4.2 OS=Arabidopsis thaliana (Mouse-ear cress) PE=2 SV=1	Transcription
GD_transcript_155652	bHLH	16.4431	24.4784	7.1006	20.6104	15.5946	4.75146	-.866*	Helix-loop-helix DNA-binding domain	Transcription factor UNE12 GN=T10P11.13 OS=Arabidopsis thaliana (Mouse-ear cress) PE=2 SV=2	Transcription
GD_transcript_155934	bHLH	0	0	3.85278	0.180126	0.389179	1.88707	.a	Helix-loop-helix DNA-binding domain	Transcription factor PIF1 GN=T2G17.2 OS=Arabidopsis thaliana (Mouse-ear cress) PE=1 SV=1	Transcription
GD_transcript_157026	bHLH	0.836109	0.251552	0.65918	1.76661	0.168447	0.512316	.a	Helix-loop-helix DNA-binding domain	Transcription factor bHLH82 GN=F2C19.2 OS=Arabidopsis thaliana (Mouse-ear cress) PE=2 SV=1	Function unknown
GD_transcript_16405	bHLH	144.765	47.2804	1.82819	100.519	30.2812	4.03408	-.840*	Helix-loop-helix DNA-binding domain	Transcription factor bHLH93 GN=K21L13.16 OS=Arabidopsis thaliana (Mouse-ear cress) PE=1 SV=1	Transcription
GD_transcript_18149	bHLH	86.7042	68.7293	25.9283	91.2847	73.9041	28.0069	-.957**	Helix-loop-helix DNA-binding domain	Transcription factor ILR3 GN=K5F14.2 OS=Arabidopsis thaliana (Mouse-ear cress) PE=1 SV=1	Transcription
GD_transcript_18314	bHLH	21.3119	17.9632	21.7809	25.7354	22.4079	15.4475	-0.646252	Helix-loop-helix DNA-binding domain	Transcription factor bHLH80 GN=F12A4.2 OS=Arabidopsis thaliana (Mouse-ear cress) PE=2 SV=1	Transcription
GD_transcript_18428	bHLH	1.2001	0	2.41185	2.70948	0	0.391202	.a	Helix-loop-helix DNA-binding domain	Transcription factor bHLH80 GN=F12A4.2 OS=Arabidopsis thaliana (Mouse-ear cress) PE=2 SV=1	Transcription
GD_transcript_18487	bHLH	14.1587	0.0736517	15.5073	10.1378	4.40876	20.2082	0.584438	Helix-loop-helix DNA-binding domain	Transcription factor bHLH96 GN=T9N14.4 OS=Arabidopsis thaliana (Mouse-ear cress) PE=2 SV=1	Transcription
GD_transcript_18853	bHLH	89.678	69.5593	31.3432	95.841	73.2368	32.821	-.956**	Helix-loop-helix DNA-binding domain	Transcription factor ILR3 GN=K5F14.2 OS=Arabidopsis thaliana (Mouse-ear cress) PE=1 SV=1	Transcription
GD_transcript_18877	bHLH	23.0376	14.8552	13.4931	28.1335	16.6414	14.4807	-0.732227	Helix-loop-helix DNA-binding domain	Transcription factor SPATULA OS=Arabidopsis thaliana (Mouse-ear cress) PE=1 SV=1	Function unknown
GD_transcript_19431	bHLH	11.5568	5.17454	1.32162	6.31835	5.9711	3.94796	-0.715942	Helix-loop-helix DNA-binding domain	Transcription factor ILR3 GN=K5F14.2 OS=Arabidopsis thaliana (Mouse-ear cress) PE=1 SV=1	Transcription
GD_transcript_19627	bHLH	0.348114	0.463983	23.9785	2.64698	0.424398	30.2136	.944**	Helix-loop-helix DNA-binding domain	Transcription factor bHLH79 GN=MRG21.2 OS=Arabidopsis thaliana (Mouse-ear cress) PE=2 SV=1	Transcription
GD_transcript_19921	bHLH	45.0656	41.9386	19.3767	38.9425	59.6724	18.794	-0.740835	Helix-loop-helix DNA-binding domain	Transcription factor bHLH104 OS=Arabidopsis thaliana (Mouse-ear cress) PE=2 SV=1	Transcription
GD_transcript_21713	bHLH	85.1642	19.2677	0	47.0511	0.0311656	0	-0.736831	Helix-loop-helix DNA-binding domain	Transcription factor PRE5 GN=MLD15.1 OS=Arabidopsis thaliana (Mouse-ear cress) PE=1 SV=1	Transcription
GD_transcript_26221	bHLH	7.09399	2.46783	0	3.63061	0	0	-0.753511	Helix-loop-helix DNA-binding domain	Transcription factor PRE1 GN=MYH19.1 OS=Arabidopsis thaliana (Mouse-ear cress) PE=1 SV=1	Transcription
GD_transcript_28608	bHLH	0.0843785	0	0	0.42528	0	0	.a	Helix-loop-helix DNA-binding domain	Transcription factor PRE5 GN=MLD15.1 OS=Arabidopsis thaliana (Mouse-ear cress) PE=1 SV=1	Transcription
GD_transcript_3665	bHLH	10.4711	8.42812	7.31548	6.46488	6.38438	2.32559	-0.756651	Helix-loop-helix DNA-binding domain	Transcription factor PIF3 GN=F14J9.19 OS=Arabidopsis thaliana (Mouse-ear cress) PE=1 SV=1	Transcription
GD_transcript_4112	bHLH	6.02659	10.3253	1.38528	19.0841	20.869	3.3872	-0.592442	Helix-loop-helix DNA-binding domain	Transcription factor PIF1 GN=T2G17.2 OS=Arabidopsis thaliana (Mouse-ear cress) PE=1 SV=1	Transcription
GD_transcript_43585	bHLH	1.01546	0.618974	0.327091	1.50007	0.308593	0.314107	.a	Helix-loop-helix DNA-binding domain	Transcription factor bHLH74 GN=T27I1.15 OS=Arabidopsis thaliana (Mouse-ear cress) PE=1 SV=1	Transcription
GD_transcript_44491	bHLH	8.18245	5.77684	2.67498	9.0866	6.59438	3.087	-.927**	Helix-loop-helix DNA-binding domain	Transcription factor bHLH79 GN=MRG21.2 OS=Arabidopsis thaliana (Mouse-ear cress) PE=2 SV=1	Transcription
GD_transcript_44546	bHLH	5.28109	6.4978	0.140776	3.98783	3.84386	0.514756	-.848*	Helix-loop-helix DNA-binding domain	Transcription factor bHLH122 GN=F23H24.3 OS=Arabidopsis thaliana (Mouse-ear cress) PE=1 SV=1	Transcription
GD_transcript_45384	bHLH	53.1947	139.691	5.00636	21.5482	14.1332	2.67648	-0.45487	Helix-loop-helix DNA-binding domain	Transcription factor bHLH74 GN=T27I1.15 OS=Arabidopsis thaliana (Mouse-ear cress) PE=1 SV=1	Transcription
GD_transcript_45904	bHLH	5.32289	7.26869	0.885302	2.14792	3.28165	1.33941	-0.605509	Helix-loop-helix DNA-binding domain	Transcription factor UNE12 GN=T10P11.13 OS=Arabidopsis thaliana (Mouse-ear cress) PE=2 SV=2	Transcription
GD_transcript_46537	bHLH	0.305053	0.0905977	0.0652614	0.377377	0.263511	0.0048724	.a	Helix-loop-helix DNA-binding domain	Transcription factor PIF3 GN=F14J9.19 OS=Arabidopsis thaliana (Mouse-ear cress) PE=1 SV=1	Transcription
GD_transcript_46645	bHLH	3.21601	2.0312	3.58369	3.63653	1.85572	3.14517	.a	Helix-loop-helix DNA-binding domain	Transcription factor bHLH122 GN=F23H24.3 OS=Arabidopsis thaliana (Mouse-ear cress) PE=1 SV=1	Transcription
GD_transcript_4805	bHLH	6.68942	3.17858	1.72533	7.45308	0.879026	2.42005	-0.664709	Helix-loop-helix DNA-binding domain	Transcription factor bHLH82 GN=F2C19.2 OS=Arabidopsis thaliana (Mouse-ear cress) PE=2 SV=1	Function unknown
GD_transcript_48648	bHLH	14.3474	12.8792	1.41231	23.2507	20.1728	1.26109	-.861*	Helix-loop-helix DNA-binding domain	Transcription factor bHLH128 GN=T20M3.7 OS=Arabidopsis thaliana (Mouse-ear cress) PE=1 SV=1	Transcription
GD_transcript_49360	bHLH	0.791105	0.241273	0.359394	1.11659	0.803574	0.030523	.a	Helix-loop-helix DNA-binding domain	Transcription factor BIM2 GN=T6L1.19 OS=Arabidopsis thaliana (Mouse-ear cress) PE=1 SV=1	Transcription
GD_transcript_50110	bHLH	0.149897	0	0.42684	0.0257647	0	0.452632	.a	Helix-loop-helix DNA-binding domain	Transcription factor bHLH96 GN=T9N14.4 OS=Arabidopsis thaliana (Mouse-ear cress) PE=2 SV=1	Transcription
GD_transcript_50835	bHLH	5.45157	3.94403	2.73782	0.814726	1.47172	0.73896	-0.439166	Helix-loop-helix DNA-binding domain	Transcription factor PIF3 GN=F14J9.19 OS=Arabidopsis thaliana (Mouse-ear cress) PE=1 SV=1	Transcription
GD_transcript_51538	bHLH	0.355141	0.245903	0.390963	0.764206	0.668152	0.178429	.a	Helix-loop-helix DNA-binding domain	Transcription factor UNE12 GN=T10P11.13 OS=Arabidopsis thaliana (Mouse-ear cress) PE=2 SV=2	Transcription
GD_transcript_51985	bHLH	0.447399	1.05642	0.184037	2.61911	3.12347	0.189092	.a	Helix-loop-helix DNA-binding domain	Transcription factor PIF1 GN=T2G17.2 OS=Arabidopsis thaliana (Mouse-ear cress) PE=1 SV=1	Transcription
GD_transcript_53779	bHLH	3.27689	2.57324	1.08788	5.79787	3.72951	1.33642	-0.799055	Helix-loop-helix DNA-binding domain	Transcription factor PIF3 GN=F14J9.19 OS=Arabidopsis thaliana (Mouse-ear cress) PE=1 SV=1	Transcription
GD_transcript_54253	bHLH	0.433401	0.625362	7.23243	1.12379	2.51083	4.16069	0.792066	Helix-loop-helix DNA-binding domain	Transcription factor PIF1 GN=T2G17.2 OS=Arabidopsis thaliana (Mouse-ear cress) PE=1 SV=1	Transcription
GD_transcript_5590	bHLH	17.7969	15.7172	11.2141	13.1345	27.2311	10.7157	-.908*	bHLH-MYC and R2R3-MYB transcription factors N-terminal;; Helix-loop-helix DNA-binding domain	Transcription factor MYC2 GN=At1g32640 OS=Arabidopsis thaliana (Mouse-ear cress) PE=1 SV=2	Transcription
GD_transcript_56117	bHLH	1.73588	4.21649	0.220374	2.14675	2.19268	0.256206	.a	Helix-loop-helix DNA-binding domain	Transcription factor bHLH122 GN=F23H24.3 OS=Arabidopsis thaliana (Mouse-ear cress) PE=1 SV=1	Transcription
GD_transcript_56179	bHLH	3.59516	2.59542	4.36921	5.9144	7.14883	2.51187	-.875*	Helix-loop-helix DNA-binding domain	Transcription factor UNE12 GN=T10P11.13 OS=Arabidopsis thaliana (Mouse-ear cress) PE=2 SV=2	Transcription
GD_transcript_56734	bHLH	7.58361	5.12336	4.23899	7.62314	12.6895	5.57234	-0.388757	Helix-loop-helix DNA-binding domain	Transcription factor BPE GN=T30E16.21 OS=Arabidopsis thaliana (Mouse-ear cress) PE=2 SV=1	Transcription
GD_transcript_57270	bHLH	3.02253	2.25713	0.170718	3.62972	1.6813	0.235716	.a	Helix-loop-helix DNA-binding domain	Transcription factor PIF3 GN=F14J9.19 OS=Arabidopsis thaliana (Mouse-ear cress) PE=1 SV=1	Transcription
GD_transcript_57806	bHLH	4.63046	3.66769	8.10188	6.07237	5.83931	4.86201	0.27705	Helix-loop-helix DNA-binding domain	Transcription factor bHLH121 GN=MPN9.10 OS=Arabidopsis thaliana (Mouse-ear cress) PE=2 SV=1	Transcription
GD_transcript_58314	bHLH	9.21194	10.5185	0.103213	14.5618	3.80047	0.00711992	-.882*	Helix-loop-helix DNA-binding domain	Transcription factor bHLH78 GN=K15N18.2 OS=Arabidopsis thaliana (Mouse-ear cress) PE=2 SV=1	Transcription
GD_transcript_60194	bHLH	52.6001	17.8016	0.0457415	37.4028	0.85717	0.0324169	-0.792932	Helix-loop-helix DNA-binding domain	Transcription factor bHLH96 GN=T9N14.4 OS=Arabidopsis thaliana (Mouse-ear cress) PE=2 SV=1	Transcription
GD_transcript_60589	bHLH	0.386786	0.377361	2.26152	0.753063	0.542558	1.60674	.a	Helix-loop-helix DNA-binding domain	Transcription factor PIF1 GN=T2G17.2 OS=Arabidopsis thaliana (Mouse-ear cress) PE=1 SV=1	Transcription
GD_transcript_61193	bHLH	14.7154	15.8802	1.8265	19.1632	17.881	1.60094	-.910*	Helix-loop-helix DNA-binding domain	Transcription factor bHLH128 GN=T20M3.7 OS=Arabidopsis thaliana (Mouse-ear cress) PE=1 SV=1	Transcription
GD_transcript_6124	bHLH	29.8427	10.4798	0.950723	16.0148	7.80817	1.05183	-.825*	Helix-loop-helix DNA-binding domain	Transcription factor BIM1 GN=T22D6.70 OS=Arabidopsis thaliana (Mouse-ear cress) PE=1 SV=2	Transcription
GD_transcript_61403	bHLH	10.5576	3.1887	0.18956	15.4566	3.66376	0.344104	-0.807986	Helix-loop-helix DNA-binding domain	Transcription factor bHLH93 GN=K21L13.16 OS=Arabidopsis thaliana (Mouse-ear cress) PE=1 SV=1	Transcription
GD_transcript_61422	bHLH	17.6566	19.2239	12.1399	11.7908	17.2314	5.23086	-0.743716	bHLH-MYC and R2R3-MYB transcription factors N-terminal;; Helix-loop-helix DNA-binding domain	Transcription factor bHLH3 OS=Arabidopsis thaliana (Mouse-ear cress) PE=2 SV=1	Transcription
GD_transcript_63382	bHLH	7.80032	6.17637	2.60972	11.9423	8.59197	2.04489	-.880*	Helix-loop-helix DNA-binding domain	Transcription factor BIM2 GN=T6L1.19 OS=Arabidopsis thaliana (Mouse-ear cress) PE=1 SV=1	Transcription
GD_transcript_63710	bHLH	16.6804	2.9645	0.472861	6.16036	3.02003	0.25707	-0.706371	Helix-loop-helix DNA-binding domain	Transcription factor SPATULA OS=Arabidopsis thaliana (Mouse-ear cress) PE=1 SV=1	Transcription
GD_transcript_64593	bHLH	9.36967	12.9888	6.0951	8.17294	23.2554	4.88069	-0.378826	bHLH-MYC and R2R3-MYB transcription factors N-terminal;; Helix-loop-helix DNA-binding domain	Transcription factor MYC2 GN=At1g32640 OS=Arabidopsis thaliana (Mouse-ear cress) PE=1 SV=2	Transcription
GD_transcript_67342	bHLH	7.57685	5.85877	1.89757	10.4027	5.09929	1.58032	-.920**	Helix-loop-helix DNA-binding domain	Transcription factor bHLH49 GN=T6L1.10 OS=Arabidopsis thaliana (Mouse-ear cress) PE=1 SV=1	Transcription
GD_transcript_6735	bHLH	8.86689	7.02227	3.90166	19.8432	4.05978	2.90074	-0.687069	Helix-loop-helix DNA-binding domain	Transcription factor bHLH74 GN=T27I1.15 OS=Arabidopsis thaliana (Mouse-ear cress) PE=1 SV=1	Transcription
GD_transcript_6748	bHLH	84.2116	58.2509	1.43307	104.75	22.0121	1.25732	-.891*	Helix-loop-helix DNA-binding domain	Transcription factor bHLH78 GN=K15N18.2 OS=Arabidopsis thaliana (Mouse-ear cress) PE=2 SV=1	Transcription
GD_transcript_67952	bHLH	2.64947	2.18767	8.06701	5.3351	1.4121	5.985	0.597364	Helix-loop-helix DNA-binding domain	Transcription factor PIF1 GN=T2G17.2 OS=Arabidopsis thaliana (Mouse-ear cress) PE=1 SV=1	Transcription
GD_transcript_69101	bHLH	6.52056	4.4963	4.73633	1.89601	2.07602	3.62714	-0.0263402	Helix-loop-helix DNA-binding domain	Transcription factor bHLH82 GN=F2C19.2 OS=Arabidopsis thaliana (Mouse-ear cress) PE=2 SV=1	Function unknown
GD_transcript_69173	bHLH	11.866	5.62269	1.17459	0.101637	0	0	-0.509666	Helix-loop-helix DNA-binding domain	Transcription factor bHLH74 GN=T27I1.15 OS=Arabidopsis thaliana (Mouse-ear cress) PE=1 SV=1	Transcription
GD_transcript_69430	bHLH	9.8908	6.37906	0.0551194	4.62226	0.707657	0	-0.782064	Helix-loop-helix DNA-binding domain	Transcription factor bHLH30 OS=Arabidopsis thaliana (Mouse-ear cress) PE=1 SV=1	Transcription
GD_transcript_69441	bHLH	14.8159	15.4677	1.04973	8.00419	13.6888	2.7888	-0.767998	Helix-loop-helix DNA-binding domain	Transcription factor BIM2 GN=T6L1.19 OS=Arabidopsis thaliana (Mouse-ear cress) PE=1 SV=1	Transcription
GD_transcript_70362	bHLH	18.0366	14.9699	0.537025	12.1982	9.54408	0.987984	-.918**	Helix-loop-helix DNA-binding domain	Transcription factor bHLH35 GN=MUL3.10 OS=Arabidopsis thaliana (Mouse-ear cress) PE=2 SV=1	Transcription
GD_transcript_70531	bHLH	0.395081	1.88344	1.41189	44.8542	17.6711	3.02669	-0.441546	Helix-loop-helix DNA-binding domain	Transcription factor bHLH74 GN=T27I1.15 OS=Arabidopsis thaliana (Mouse-ear cress) PE=1 SV=1	Transcription
GD_transcript_71316	bHLH	18.3976	18.6357	4.09566	28.7607	21.973	7.89771	-.843*	bHLH-MYC and R2R3-MYB transcription factors N-terminal;; Helix-loop-helix DNA-binding domain	Transcription factor bHLH3 OS=Arabidopsis thaliana (Mouse-ear cress) PE=2 SV=1	Transcription
GD_transcript_72018	bHLH	0.568036	0.383347	0.945231	7.56888	7.79175	0.612255	-0.392586	Helix-loop-helix DNA-binding domain	Transcription factor PIF3 GN=F14J9.19 OS=Arabidopsis thaliana (Mouse-ear cress) PE=1 SV=1	Transcription
GD_transcript_75179	bHLH	23.6995	21.7825	5.70013	56.6071	24.4321	3.19666	-0.796848	Helix-loop-helix DNA-binding domain	Transcription factor PIF3 GN=F14J9.19 OS=Arabidopsis thaliana (Mouse-ear cress) PE=1 SV=1	Transcription
GD_transcript_75392	bHLH	9.77217	11.1081	2.30579	4.28714	5.53193	1.67923	-0.708317	Helix-loop-helix DNA-binding domain	Transcription factor BIM2 GN=T6L1.19 OS=Arabidopsis thaliana (Mouse-ear cress) PE=1 SV=1	Transcription
GD_transcript_76064	bHLH	2.34336	3.10526	0.348982	4.56967	1.95756	0.401377	.a	Helix-loop-helix DNA-binding domain	Transcription factor bHLH48 GN=MHK10.2 OS=Arabidopsis thaliana (Mouse-ear cress) PE=2 SV=1	Transcription
GD_transcript_7645	bHLH	80.925	30.1437	27.885	107.555	33.0361	17.8316	-0.764689	Helix-loop-helix DNA-binding domain	Transcription factor ICE1 OS=Arabidopsis thaliana (Mouse-ear cress) PE=1 SV=1	Transcription
GD_transcript_77239	bHLH	0.878416	1.22499	0.108917	1.94816	0.883129	0.108791	.a	Helix-loop-helix DNA-binding domain	Transcription factor bHLH126 GN=T30C3.80 OS=Arabidopsis thaliana (Mouse-ear cress) PE=2 SV=1	Transcription
GD_transcript_77922	bHLH	4.12017	0.907777	0.255418	3.58725	1.14142	0.144634	.a	Helix-loop-helix DNA-binding domain	Transcription factor SPATULA OS=Arabidopsis thaliana (Mouse-ear cress) PE=1 SV=1	Transcription
GD_transcript_78511	bHLH	5.42068	3.96144	0.583143	21.4424	13.4192	3.40615	-0.571036	Helix-loop-helix DNA-binding domain	Transcription factor PIF3 GN=F14J9.19 OS=Arabidopsis thaliana (Mouse-ear cress) PE=1 SV=1	Transcription
GD_transcript_81086	bHLH	25.1446	20.2897	18.9474	61.2412	32.2321	16.0176	-0.610215	Helix-loop-helix DNA-binding domain	Transcription factor bHLH79 GN=MRG21.2 OS=Arabidopsis thaliana (Mouse-ear cress) PE=2 SV=1	Transcription
GD_transcript_82587	bHLH	2.31581	0.676849	5.32217	2.26518	1.23336	3.23163	0.59001	Helix-loop-helix DNA-binding domain	Transcription factor bHLH130 GN=T24P15.19 OS=Arabidopsis thaliana (Mouse-ear cress) PE=1 SV=1	Transcription
GD_transcript_85380	bHLH	8.17354	6.20194	0.81151	8.73582	4.32525	0.870929	-.954**	Helix-loop-helix DNA-binding domain	Transcription factor PIF3 GN=F14J9.19 OS=Arabidopsis thaliana (Mouse-ear cress) PE=1 SV=1	Transcription
GD_transcript_85676	bHLH	3.43654	2.25967	0.0316912	3.82739	1.66827	0.282207	.a	Helix-loop-helix DNA-binding domain	Transcription factor PIF3 GN=F14J9.19 OS=Arabidopsis thaliana (Mouse-ear cress) PE=1 SV=1	Transcription
GD_transcript_85780	bHLH	13.9016	4.48349	2.71869	0.755414	0.1035	0.0451849	-0.485387	Helix-loop-helix DNA-binding domain	Transcription factor ICE1 OS=Arabidopsis thaliana (Mouse-ear cress) PE=1 SV=1	Transcription
GD_transcript_8621	bHLH	13.8753	6.42879	8.53984	28.0217	1.26112	16.9172	-0.148773	Helix-loop-helix DNA-binding domain	Transcription factor bHLH82 GN=F2C19.2 OS=Arabidopsis thaliana (Mouse-ear cress) PE=2 SV=1	Function unknown
GD_transcript_86641	bHLH	5.11626	3.94806	0.564232	6.84433	3.07537	0.696704	-.924**	Helix-loop-helix DNA-binding domain	Transcription factor bHLH48 GN=MHK10.2 OS=Arabidopsis thaliana (Mouse-ear cress) PE=2 SV=1	Transcription
GD_transcript_87027	bHLH	0.0252287	0.034508	0	0.0361577	0	0	.a	Helix-loop-helix DNA-binding domain	Transcription factor PIF3 GN=F14J9.19 OS=Arabidopsis thaliana (Mouse-ear cress) PE=1 SV=1	Transcription
GD_transcript_87297	bHLH	21.6793	31.6115	11.4215	26.366	49.3593	6.50862	-0.59674	bHLH-MYC and R2R3-MYB transcription factors N-terminal;; Helix-loop-helix DNA-binding domain	Transcription factor bHLH13 GN=F6F3.7 OS=Arabidopsis thaliana (Mouse-ear cress) PE=2 SV=1	Transcription
GD_transcript_87817	bHLH	0.893283	0.740026	7.35235	1.18033	1.32667	3.21253	0.681564	Helix-loop-helix DNA-binding domain	Transcription factor PIF1 GN=T2G17.2 OS=Arabidopsis thaliana (Mouse-ear cress) PE=1 SV=1	Transcription
GD_transcript_88450	bHLH	5.7713	1.33259	0.810533	7.81824	2.46843	0.649431	-0.779807	Helix-loop-helix DNA-binding domain	Transcription factor bHLH130 GN=T24P15.19 OS=Arabidopsis thaliana (Mouse-ear cress) PE=1 SV=1	Transcription
GD_transcript_88518	bHLH	1.63182	0.227888	2.74058	21.9081	3.99132	1.56821	-0.420237	Helix-loop-helix DNA-binding domain	Transcription factor bHLH74 GN=T27I1.15 OS=Arabidopsis thaliana (Mouse-ear cress) PE=1 SV=1	Transcription
GD_transcript_89303	bHLH	4.6111	2.36052	6.34653	7.45862	4.30624	4.80343	0.0183529	Helix-loop-helix DNA-binding domain	Transcription factor bHLH81 GN=T8A17.70 OS=Arabidopsis thaliana (Mouse-ear cress) PE=2 SV=1	Transcription
GD_transcript_89425	bHLH	8.53521	4.25304	0	13.1141	0.492352	0	-0.788794	bHLH-MYC and R2R3-MYB transcription factors N-terminal;; Helix-loop-helix DNA-binding domain	Transcription factor bHLH14 OS=Arabidopsis thaliana (Mouse-ear cress) PE=2 SV=1	Transcription
GD_transcript_89680	bHLH	5.0161	0.991951	10.2461	3.79508	4.72927	17.3686	.902*	Helix-loop-helix DNA-binding domain	Transcription factor bHLH93 GN=K21L13.16 OS=Arabidopsis thaliana (Mouse-ear cress) PE=1 SV=1	Transcription
GD_transcript_89839	bHLH	34.9805	13.137	0.0148191	29.8165	14.5571	0.150255	-.910*	Helix-loop-helix DNA-binding domain	Transcription factor bHLH137 GN=K3K7 OS=Arabidopsis thaliana (Mouse-ear cress) PE=2 SV=1	Transcription
GD_transcript_89958	bHLH	12.3869	8.86288	0.277649	11.7413	9.25911	0.336812	-.966**	Helix-loop-helix DNA-binding domain	Transcription factor bHLH128 GN=T20M3.7 OS=Arabidopsis thaliana (Mouse-ear cress) PE=1 SV=1	Transcription
GD_transcript_90028	bHLH	6.21412	4.66281	0.410292	6.28916	4.70669	0.10611	-.976**	Helix-loop-helix DNA-binding domain	Transcription factor BIM1 GN=T22D6.70 OS=Arabidopsis thaliana (Mouse-ear cress) PE=1 SV=2	Transcription
GD_transcript_90591	bHLH	13.2908	18.239	8.07331	17.7198	32.5258	6.0185	-0.532995	bHLH-MYC and R2R3-MYB transcription factors N-terminal;; Helix-loop-helix DNA-binding domain	Transcription factor MYC4 GN=T6K21.60 OS=Arabidopsis thaliana (Mouse-ear cress) PE=1 SV=1	Transcription
GD_transcript_91125	bHLH	12.2518	1.86674	10.5194	16.8326	3.17854	8.52838	-0.194667	Helix-loop-helix DNA-binding domain	Transcription factor bHLH70 GN=F19D11.9 OS=Arabidopsis thaliana (Mouse-ear cress) PE=2 SV=1	Transcription
GD_transcript_9125	bHLH	9.32694	6.37925	8.75359	7.03724	10.4219	11.2477	0.593485	Helix-loop-helix DNA-binding domain	Transcription factor ICE1 OS=Arabidopsis thaliana (Mouse-ear cress) PE=1 SV=1	Transcription
GD_transcript_9259	bHLH	7.58941	25.8592	0.10772	4.99416	7.92396	0.773154	-0.470507	Helix-loop-helix DNA-binding domain	Transcription factor bHLH62 GN=F21O3.5 OS=Arabidopsis thaliana (Mouse-ear cress) PE=2 SV=1	Transcription
GD_transcript_93649	bHLH	59.016	20.1848	0.195445	82.1998	2.76718	0.110155	-0.776063	Helix-loop-helix DNA-binding domain	Transcription factor bHLH96 GN=T9N14.4 OS=Arabidopsis thaliana (Mouse-ear cress) PE=2 SV=1	Transcription
GD_transcript_94205	bHLH	8.16564	5.49727	1.71773	36.6549	15.1869	6.58627	-0.528588	Helix-loop-helix DNA-binding domain	Transcription factor PIF3 GN=F14J9.19 OS=Arabidopsis thaliana (Mouse-ear cress) PE=1 SV=1	Transcription
GD_transcript_9425	bHLH	21.9998	16.7	21.7068	27.4638	31.252	14.8628	-0.510886	Helix-loop-helix DNA-binding domain	Transcription factor UNE12 GN=T10P11.13 OS=Arabidopsis thaliana (Mouse-ear cress) PE=2 SV=2	Transcription
GD_transcript_95750	bHLH	6.70516	4.43828	2.03917	11.5405	31.2151	3.16039	-0.316017	Helix-loop-helix DNA-binding domain	Transcription factor BPE GN=T30E16.21 OS=Arabidopsis thaliana (Mouse-ear cress) PE=2 SV=1	Transcription
GD_transcript_95786	bHLH	31.8425	20.8118	2.65685	20.2696	9.72463	1.81031	-.888*	Helix-loop-helix DNA-binding domain	Transcription factor BIM1 GN=T22D6.70 OS=Arabidopsis thaliana (Mouse-ear cress) PE=1 SV=2	Transcription
GD_transcript_96642	bHLH	0.698368	0.124088	5.57688	0	0.189889	0.360326	0.41075	Helix-loop-helix DNA-binding domain	Transcription factor bHLH79 GN=MRG21.2 OS=Arabidopsis thaliana (Mouse-ear cress) PE=2 SV=1	Transcription
GD_transcript_98695	bHLH	0	0.351769	8.79502	0.0223164	2.81411	2.47933	0.624717	Helix-loop-helix DNA-binding domain	Transcription factor bHLH95 GN=F14J22.2 OS=Arabidopsis thaliana (Mouse-ear cress) PE=2 SV=2	Transcription
GD_transcript_115234	BUB	3.22811	0.931701	0.0179412	3.70509	1.60257	0.0259854	.a	Mad3/BUB1 homology region 1;; Protein kinase domain	Mitotic checkpoint serine/threonine-protein kinase BUB1 GN=BUB1 OS=Arabidopsis thaliana (Mouse-ear cress) PE=1 SV=1	Signal transduction mechanisms
GD_transcript_97293	BUB	8.00142	2.20495	0.354538	11.8498	5.82941	0.23916	-.827*	Protein kinase domain	Mitotic checkpoint serine/threonine-protein kinase BUB1 GN=BUB1 OS=Arabidopsis thaliana (Mouse-ear cress) PE=1 SV=1	Signal transduction mechanisms
GD_transcript_100110	bZIP	0	0	0	0	0	0	.a	Seed dormancy control;; bZIP transcription factor;; Basic region leucine zipper	Transcription factor TGA6 OS=Arabidopsis thaliana (Mouse-ear cress) PE=1 SV=2	Transcription
GD_transcript_10088	bZIP	2.0164	1.20424	0.202616	3.95042	1.65821	0.545851	.a	bZIP transcription factor;; Basic region leucine zipper;; Homeobox associated leucine zipper;; Disordered region downstream of MFMR;; bZIP Maf transcription factor;; G-box binding protein MFMR	G-box-binding factor 1 GN=C7A10_630 OS=Arabidopsis thaliana (Mouse-ear cress) PE=2 SV=2	Transcription
GD_transcript_101682	bZIP	20.659	15.5651	3.43454	25.0407	6.68501	6.27285	-.823*	G-box binding protein MFMR;; bZIP transcription factor;; Basic region leucine zipper;; Homeobox associated leucine zipper;; Disordered region downstream of MFMR	G-box-binding factor 1 GN=C7A10_630 OS=Arabidopsis thaliana (Mouse-ear cress) PE=2 SV=2	Transcription
GD_transcript_10302	bZIP	22.4939	20.4573	8.39815	23.875	20.944	3.02776	-.983**	bZIP transcription factor;; Basic region leucine zipper	ABSCISIC ACID-INSENSITIVE 5-like protein 2 GN=T8M16_180 OS=Arabidopsis thaliana (Mouse-ear cress) PE=1 SV=1	Transcription
GD_transcript_103278	bZIP	0.163911	0.0477373	1.98926	0.874182	0.348578	0	.a	Disordered region downstream of MFMR;; bZIP transcription factor;; G-box binding protein MFMR;; Basic region leucine zipper	Transcription factor HBP-1a OS=Triticum aestivum (Wheat) PE=2 SV=1	Transcription
GD_transcript_104572	bZIP	20.1942	12.4115	3.71483	57.9391	28.899	0.129318	-0.734	G-box binding protein MFMR;; bZIP transcription factor;; Basic region leucine zipper;; Homeobox associated leucine zipper;; Disordered region downstream of MFMR	G-box-binding factor 1 GN=C7A10_630 OS=Arabidopsis thaliana (Mouse-ear cress) PE=2 SV=2	Transcription
GD_transcript_104939	bZIP	11.8734	9.39496	1.08119	21.7997	14.9468	1.10884	-.851*	Seed dormancy control;; bZIP transcription factor;; Basic region leucine zipper	Transcription factor TGA6 OS=Arabidopsis thaliana (Mouse-ear cress) PE=1 SV=2	Transcription
GD_transcript_104982	bZIP	0.69605	2.11746	6.8938	3.61469	4.7965	3.74027	0.558	Seed dormancy control;; bZIP transcription factor;; Basic region leucine zipper	TGACG-sequence-specific DNA-binding protein TGA-2.1 GN=TGA21 OS=Nicotiana tabacum (Common tobacco) PE=1 SV=1	Transcription
GD_transcript_105382	bZIP	59.6225	55.9978	16.6446	59.1865	41.6323	14.3405	-.968**	bZIP transcription factor;; Basic region leucine zipper	Ocs element-binding factor 1 GN=OBF1 OS=Zea mays (Maize) PE=2 SV=2	Transcription
GD_transcript_106335	bZIP	0.187533	0.273557	0.0172252	0.258308	0.383088	0.243161	.a	bZIP transcription factor;; Basic region leucine zipper	ABSCISIC ACID-INSENSITIVE 5-like protein 2 GN=T8M16_180 OS=Arabidopsis thaliana (Mouse-ear cress) PE=1 SV=1	Transcription
GD_transcript_107497	bZIP	0	0	0.398543	0	0.0124903	0.524418	.a	Seed dormancy control;; Basic region leucine zipper	Transcription factor HBP-1b(c38) OS=Triticum aestivum (Wheat) PE=2 SV=1	Transcription
GD_transcript_108099	bZIP	11.648	7.30814	3.6032	27.61	11.799	5.08293	-0.678794	bZIP transcription factor;; Basic region leucine zipper	ABSCISIC ACID-INSENSITIVE 5-like protein 5 GN=T2P3 OS=Arabidopsis thaliana (Mouse-ear cress) PE=1 SV=1	Transcription
GD_transcript_109170	bZIP	0.0346393	0.0530926	0.0968837	0.0423505	0.0809937	0.0236155	.a	bZIP transcription factor;; Basic region leucine zipper;; bZIP Maf transcription factor	TGACG-sequence-specific DNA-binding protein TGA-2.1 GN=TGA21 OS=Nicotiana tabacum (Common tobacco) PE=1 SV=1	Transcription
GD_transcript_110971	bZIP	0.0326529	0.0146325	0	0.0489168	0.014061	0	.a	bZIP transcription factor;; Basic region leucine zipper;; Seed dormancy control	Transcription factor HBP-1b(c1) (Fragment) OS=Triticum aestivum (Wheat) PE=1 SV=2	Transcription
GD_transcript_111544	bZIP	4.87347	5.09628	7.00643	5.05668	25.3963	8.63789	0.0915009	G-box binding protein MFMR;; bZIP transcription factor;; Basic region leucine zipper	G-box-binding factor 1 GN=C7A10_630 OS=Arabidopsis thaliana (Mouse-ear cress) PE=2 SV=2	Transcription
GD_transcript_11235	bZIP	18.2712	15.4941	12.0035	27.2149	14.549	8.45877	-.836*	Seed dormancy control;; bZIP transcription factor;; Basic region leucine zipper	Transcription factor TGA7 GN=F28K19.13 OS=Arabidopsis thaliana (Mouse-ear cress) PE=1 SV=1	Transcription
GD_transcript_115021	bZIP	0.271522	0.661956	0.364141	0.612957	4.44916	0.178144	.a	bZIP transcription factor;; G-box binding protein MFMR;; Basic region leucine zipper	G-box-binding factor 1 GN=C7A10_630 OS=Arabidopsis thaliana (Mouse-ear cress) PE=2 SV=2	Transcription
GD_transcript_115181	bZIP	2.0182	1.82483	0	5.7614	3.46577	0.314178	-0.739513	Seed dormancy control;; bZIP transcription factor;; Basic region leucine zipper	Transcription factor TGA6 OS=Arabidopsis thaliana (Mouse-ear cress) PE=1 SV=2	Transcription
GD_transcript_115453	bZIP	0	0	0	0	0	0	.a	bZIP transcription factor;; Basic region leucine zipper;; bZIP Maf transcription factor	ABSCISIC ACID-INSENSITIVE 5-like protein 5 GN=T2P3 OS=Arabidopsis thaliana (Mouse-ear cress) PE=1 SV=1	Transcription
GD_transcript_115952	bZIP	3.48673	3.29567	2.19278	1.99811	3.80532	1.57323	.a	bZIP transcription factor;; Basic region leucine zipper	Basic leucine zipper 25 GN=T14E10.190 OS=Arabidopsis thaliana (Mouse-ear cress) PE=1 SV=1	Transcription
GD_transcript_116693	bZIP	0.995822	0.563985	0.297887	2.04301	1.0155	0.442004	.a	G-box binding protein MFMR;; bZIP transcription factor;; Basic region leucine zipper;; Disordered region downstream of MFMR	G-box-binding factor 1 GN=C7A10_630 OS=Arabidopsis thaliana (Mouse-ear cress) PE=2 SV=2	Transcription
GD_transcript_117236	bZIP	20.4144	14.357	2.54601	28.5322	18.8591	2.30683	-.918**	Seed dormancy control;; bZIP transcription factor;; Basic region leucine zipper	Transcription factor TGA6 OS=Arabidopsis thaliana (Mouse-ear cress) PE=1 SV=2	Transcription
GD_transcript_117770	bZIP	0.381769	0.297918	0.0429194	0.543817	0.4376	0.0484204	.a	Seed dormancy control;; bZIP transcription factor;; Basic region leucine zipper	Transcription factor HBP-1b(c1) (Fragment) OS=Triticum aestivum (Wheat) PE=1 SV=2	Transcription
GD_transcript_118685	bZIP	22.7599	13.2151	7.15461	14.0592	16.8651	5.03753	-.867*	Seed dormancy control;; bZIP transcription factor;; Basic region leucine zipper	Transcription factor HBP-1b(c1) (Fragment) OS=Triticum aestivum (Wheat) PE=1 SV=2	Transcription
GD_transcript_119493	bZIP	22.1864	15.7816	8.93706	22.0235	18.7993	8.56862	-.948**	bZIP transcription factor;; Basic region leucine zipper	G-box-binding factor 4 GN=F21M11.10 OS=Arabidopsis thaliana (Mouse-ear cress) PE=1 SV=1	Transcription
GD_transcript_121430	bZIP	33.7123	11.4955	2.7138	52.0538	6.70613	2.07277	-0.766923	bZIP transcription factor;; Basic region leucine zipper	Transcription factor HY5 GN=F2I11_150 OS=Arabidopsis thaliana (Mouse-ear cress) PE=1 SV=1	Transcription
GD_transcript_122960	bZIP	3.27039	4.68029	1.95254	3.84113	6.94961	2.26548	-0.485319	bZIP transcription factor;; Basic region leucine zipper	Basic leucine zipper 9 GN=F6A4.10 OS=Arabidopsis thaliana (Mouse-ear cress) PE=1 SV=1	Transcription
GD_transcript_123782	bZIP	2.82141	4.44178	0.370935	4.87135	4.22288	0.165662	.a	Seed dormancy control;; bZIP transcription factor;; Basic region leucine zipper	Transcription factor TGA6 OS=Arabidopsis thaliana (Mouse-ear cress) PE=1 SV=2	Transcription
GD_transcript_124023	bZIP	1.40364	1.25643	0.30409	1.35236	0.710399	0.431716	.a	bZIP transcription factor;; Basic region leucine zipper;; bZIP Maf transcription factor	Probable transcription factor PosF21 GN=T28P16.14 OS=Arabidopsis thaliana (Mouse-ear cress) PE=2 SV=1	Transcription
GD_transcript_12480	bZIP	2.1417	1.10047	0.608885	1.3663	1.4888	1.01399	.a	bZIP transcription factor;; Basic region leucine zipper	ABSCISIC ACID-INSENSITIVE 5-like protein 2 GN=T8M16_180 OS=Arabidopsis thaliana (Mouse-ear cress) PE=1 SV=1	Transcription
GD_transcript_12525	bZIP	34.1174	31.2677	23.9956	30.8112	34.7265	17.9789	-.910*	Basic leucine-zipper C terminal;; bZIP transcription factor;; Basic region leucine zipper	Light-inducible protein CPRF2 GN=CPRF2 OS=Petroselinum crispum (Parsley) PE=2 SV=2	Transcription
GD_transcript_127512	bZIP	16.728	19.7	7.25314	17.2069	23.1235	7.44152	-0.775418	Basic region leucine zipper;; bZIP transcription factor	Transcription factor VIP1 GN=F2J6.6 OS=Arabidopsis thaliana (Mouse-ear cress) PE=1 SV=1	Transcription
GD_transcript_127937	bZIP	12.8977	7.12445	3.53523	32.389	10.248	1.92335	-0.716291	bZIP transcription factor;; Basic region leucine zipper;; Homeobox associated leucine zipper;; bZIP Maf transcription factor	G-box-binding factor 1 GN=C7A10_630 OS=Arabidopsis thaliana (Mouse-ear cress) PE=2 SV=2	Transcription
GD_transcript_130373	bZIP	1.145	0.73086	4.58079	1.65874	0.996107	0.479096	.a	Seed dormancy control;; bZIP transcription factor;; Basic region leucine zipper	Transcription factor TGA1 GN=MQN23.15 OS=Arabidopsis thaliana (Mouse-ear cress) PE=1 SV=2	Transcription
GD_transcript_130787	bZIP	1.78632	1.18725	0.954281	1.61108	0.251529	0.124941	.a	bZIP transcription factor;; Basic region leucine zipper;; bZIP Maf transcription factor	bZIP transcription factor 60 GN=BZIP60 OS=Arabidopsis thaliana (Mouse-ear cress) PE=2 SV=1	Transcription
GD_transcript_132359	bZIP	5.25249	4.39222	3.99132	10.856	6.0626	3.26786	-0.590888	bZIP transcription factor	Transcription factor HBP-1a OS=Triticum aestivum (Wheat) PE=2 SV=1	Function unknown
GD_transcript_134949	bZIP	0	0	0.265	0	0	0.15423	.a	bZIP transcription factor;; Basic region leucine zipper	ABSCISIC ACID-INSENSITIVE 5-like protein 1 GN=F14L2.10 OS=Arabidopsis thaliana (Mouse-ear cress) PE=1 SV=1	Transcription
GD_transcript_135418	bZIP	0.4489	0.0835161	5.93696	1.75558	0.684844	3.36838	0.719261	bZIP transcription factor;; Basic region leucine zipper;; bZIP Maf transcription factor	ABSCISIC ACID-INSENSITIVE 5-like protein 5 GN=T2P3 OS=Arabidopsis thaliana (Mouse-ear cress) PE=1 SV=1	Transcription
GD_transcript_13548	bZIP	393.614	452.741	23.0048	375.364	261.586	16.4444	-.923**	bZIP transcription factor;; Basic region leucine zipper	Ocs element-binding factor 1 GN=OBF1 OS=Zea mays (Maize) PE=2 SV=2	Transcription
GD_transcript_136538	bZIP	0.506331	0.34218	0.211085	2.51777	0.75669	18.0491	0.723392	bZIP transcription factor;; Basic region leucine zipper	Protein ABSCISIC ACID-INSENSITIVE 5 GN=At2g36270 OS=Arabidopsis thaliana (Mouse-ear cress) PE=1 SV=1	Transcription
GD_transcript_13664	bZIP	28.7762	47.9497	18.7738	19.9933	98.2476	19.0235	-0.233199	bZIP transcription factor;; Basic region leucine zipper	Ocs element-binding factor 1 GN=OBF1 OS=Zea mays (Maize) PE=2 SV=2	Transcription
GD_transcript_13962	bZIP	45.5224	32.2887	2.65583	39.9546	7.87987	5.33312	-.851*	bZIP transcription factor;; Basic region leucine zipper	Transcription factor RF2b GN=RF2b OS=Oryza sativa subsp. japonica (Rice) PE=1 SV=1	Transcription
GD_transcript_139655	bZIP	18.2187	18.2855	5.21777	11.0677	10.1484	4.20622	-.820*	bZIP transcription factor;; Basic region leucine zipper	TGACG-sequence-specific DNA-binding protein TGA-1B (Fragment) GN=TGA1B OS=Nicotiana tabacum (Common tobacco) PE=2 SV=1	Transcription
GD_transcript_14098	bZIP	0.941649	0.496148	125.635	0.603403	4.80806	108.487	.910*	bZIP transcription factor;; Basic region leucine zipper	ABSCISIC ACID-INSENSITIVE 5-like protein 1 GN=F14L2.10 OS=Arabidopsis thaliana (Mouse-ear cress) PE=1 SV=1	Transcription
GD_transcript_141480	bZIP	2.09081	0.51813	0.927022	0	0	0.124041	.a	bZIP transcription factor;; Basic region leucine zipper	Ocs element-binding factor 1 GN=OBF1 OS=Zea mays (Maize) PE=2 SV=2	Transcription
GD_transcript_141871	bZIP	2.35515	2.53275	0.633061	1.53494	1.89856	0.407322	.a	bZIP transcription factor;; Basic region leucine zipper	Transcription factor RF2a OS=Oryza sativa subsp. japonica (Rice) PE=1 SV=1	Transcription
GD_transcript_142306	bZIP	31.7336	55.5792	7.44968	30.8146	70.1988	7.68891	-0.58584	bZIP transcription factor;; Basic region leucine zipper	Transcription factor VIP1 GN=F2J6.6 OS=Arabidopsis thaliana (Mouse-ear cress) PE=1 SV=1	Transcription
GD_transcript_143430	bZIP	6.61037	1.61421	1.18133	18.8231	3.25003	0.171287	-0.654601	Seed dormancy control;; bZIP transcription factor;; Basic region leucine zipper	Transcription factor TGA6 OS=Arabidopsis thaliana (Mouse-ear cress) PE=1 SV=2	Transcription
GD_transcript_145441	bZIP	19.6318	18.421	6.05622	14.75	17.523	7.22445	-.867*	bZIP transcription factor;; Basic region leucine zipper	ABSCISIC ACID-INSENSITIVE 5-like protein 2 GN=T8M16_180 OS=Arabidopsis thaliana (Mouse-ear cress) PE=1 SV=1	Transcription
GD_transcript_146954	bZIP	0.0415155	0.19875	0.887168	0.472489	0.731874	0.207462	.a	Seed dormancy control;; bZIP transcription factor;; Basic region leucine zipper	TGACG-sequence-specific DNA-binding protein TGA-2.1 GN=TGA21 OS=Nicotiana tabacum (Common tobacco) PE=1 SV=1	Transcription
GD_transcript_14807	bZIP	73.5021	99.3469	10.0516	56.2949	181.462	13.0748	-0.51069	bZIP transcription factor;; Basic region leucine zipper	Ocs element-binding factor 1 GN=OBF1 OS=Zea mays (Maize) PE=2 SV=2	Transcription
GD_transcript_148789	bZIP	4.62087	4.63878	0.600312	1.41142	3.56907	0.914486	.a	bZIP transcription factor;; Basic region leucine zipper	ABSCISIC ACID-INSENSITIVE 5-like protein 2 GN=T8M16_180 OS=Arabidopsis thaliana (Mouse-ear cress) PE=1 SV=1	Transcription
GD_transcript_150061	bZIP	2.87124	2.17185	0.656767	2.44607	6.6539	1.48422	-0.388856	G-box binding protein MFMR;; bZIP transcription factor;; Basic region leucine zipper;; Homeobox associated leucine zipper;; Disordered region downstream of MFMR	G-box-binding factor 1 GN=C7A10_630 OS=Arabidopsis thaliana (Mouse-ear cress) PE=2 SV=2	Transcription
GD_transcript_150575	bZIP	3.26748	3.84731	0.271559	3.60589	4.71502	0.867218	.a	bZIP transcription factor;; Basic region leucine zipper	TGACG-sequence-specific DNA-binding protein TGA-1B (Fragment) GN=TGA1B OS=Nicotiana tabacum (Common tobacco) PE=2 SV=1	Transcription
GD_transcript_152232	bZIP	1.94529	1.34482	0.614084	3.60763	0.588041	0.549301	.a	bZIP transcription factor;; Basic region leucine zipper	ABSCISIC ACID-INSENSITIVE 5-like protein 2 GN=T8M16_180 OS=Arabidopsis thaliana (Mouse-ear cress) PE=1 SV=1	Function unknown
GD_transcript_152468	bZIP	5.26723	6.44706	9.60291	23.3976	18.4139	6.30274	-0.370289	bZIP transcription factor;; Basic region leucine zipper	G-box-binding factor 4 GN=F21M11.10 OS=Arabidopsis thaliana (Mouse-ear cress) PE=1 SV=1	Transcription
GD_transcript_152708	bZIP	3.0319	2.25931	4.61573	6.96701	4.21186	1.44714	-0.469012	Seed dormancy control;; bZIP transcription factor;; Basic region leucine zipper	Transcription factor TGA1 GN=MQN23.15 OS=Arabidopsis thaliana (Mouse-ear cress) PE=1 SV=2	Transcription
GD_transcript_153168	bZIP	23.3884	19.1304	13.29	35.8235	20.7949	9.71864	-.854*	bZIP transcription factor;; Basic region leucine zipper	ABSCISIC ACID-INSENSITIVE 5-like protein 2 GN=T8M16_180 OS=Arabidopsis thaliana (Mouse-ear cress) PE=1 SV=1	Function unknown
GD_transcript_154138	bZIP	6.32595	4.77441	0.27192	6.49745	4.27698	0.204453	-.973**	bZIP transcription factor;; Basic region leucine zipper	ABSCISIC ACID-INSENSITIVE 5-like protein 5 GN=T2P3 OS=Arabidopsis thaliana (Mouse-ear cress) PE=1 SV=1	Transcription
GD_transcript_154144	bZIP	4.42406	6.7702	0.999719	3.38147	12.7687	1.205	-0.430066	bZIP transcription factor;; Basic region leucine zipper	Ocs element-binding factor 1 GN=OBF1 OS=Zea mays (Maize) PE=2 SV=2	Transcription
GD_transcript_154526	bZIP	0.703469	1.10683	0.7384	2.79424	7.1067	0.493949	-0.27455	bZIP transcription factor;; Basic region leucine zipper;; G-box binding protein MFMR	G-box-binding factor 1 GN=C7A10_630 OS=Arabidopsis thaliana (Mouse-ear cress) PE=2 SV=2	Transcription
GD_transcript_15556	bZIP	0.325203	0.320634	17.1969	0.0384897	0.550593	14.9049	.910*	bZIP transcription factor;; Basic region leucine zipper	ABSCISIC ACID-INSENSITIVE 5-like protein 1 GN=F14L2.10 OS=Arabidopsis thaliana (Mouse-ear cress) PE=1 SV=1	Transcription
GD_transcript_156363	bZIP	11.9188	18.4581	8.45284	17.7482	23.8273	8.11628	-0.604356	bZIP transcription factor;; Basic region leucine zipper;; bZIP Maf transcription factor	Basic leucine zipper 9 GN=F6A4.10 OS=Arabidopsis thaliana (Mouse-ear cress) PE=1 SV=1	Transcription
GD_transcript_16192	bZIP	106.353	126.926	137.864	110.51	96.7643	42.6498	-0.507388	bZIP transcription factor;; Basic region leucine zipper	bZIP transcription factor 60 GN=BZIP60 OS=Arabidopsis thaliana (Mouse-ear cress) PE=2 SV=1	Transcription
GD_transcript_16924	bZIP	9.49306	3.51608	1.1185	28.195	36.5893	2.47159	-0.494521	Basic leucine-zipper C terminal;; bZIP transcription factor;; Basic region leucine zipper	Light-inducible protein CPRF2 GN=CPRF2 OS=Petroselinum crispum (Parsley) PE=2 SV=2	Transcription
GD_transcript_17406	bZIP	53.1343	64.5911	20.0705	58.3264	78.1677	18.1566	-0.788982	bZIP transcription factor;; Basic region leucine zipper	Ocs element-binding factor 1 GN=OBF1 OS=Zea mays (Maize) PE=2 SV=2	Transcription
GD_transcript_21379	bZIP	0.710228	0.846601	0.130721	2.1991	22.074	2.23505	-0.0796149	bZIP transcription factor;; Basic region leucine zipper	--	Function unknown
GD_transcript_21893	bZIP	8.69349	10.4295	5.89368	28.2963	16.2506	3.53856	-0.6692	bZIP transcription factor;; Basic region leucine zipper	G-box-binding factor 4 GN=F21M11.10 OS=Arabidopsis thaliana (Mouse-ear cress) PE=1 SV=1	Transcription
GD_transcript_23248	bZIP	62.4167	52.6663	17.2913	59.8388	67.9647	11.5705	-.916*	bZIP transcription factor;; Basic region leucine zipper	G-box-binding factor 4 GN=F21M11.10 OS=Arabidopsis thaliana (Mouse-ear cress) PE=1 SV=1	Transcription
GD_transcript_27336	bZIP	8.00623	6.51185	4.41017	13.4581	11.4532	3.02263	-0.780404	bZIP transcription factor;; Basic region leucine zipper	Ocs element-binding factor 1 GN=OBF1 OS=Zea mays (Maize) PE=2 SV=2	Transcription
GD_transcript_28477	bZIP	7.05756	9.94393	1.64782	9.39573	2.59123	0.604956	-.834*	bZIP transcription factor;; Basic region leucine zipper	Transcription factor HY5 GN=F2I11_150 OS=Arabidopsis thaliana (Mouse-ear cress) PE=1 SV=1	Transcription
GD_transcript_2940	bZIP	0.820193	0.275522	26.6832	4.77509	3.90533	26.7504	.922**	bZIP transcription factor;; Basic region leucine zipper	ABSCISIC ACID-INSENSITIVE 5-like protein 6 OS=Arabidopsis thaliana (Mouse-ear cress) PE=1 SV=1	Transcription
GD_transcript_43378	bZIP	4.81363	5.68311	0	2.31906	32.0516	0.0992761	-0.237121	bZIP transcription factor;; Basic region leucine zipper	Basic leucine zipper 43 GN=BZIP43 OS=Arabidopsis thaliana (Mouse-ear cress) PE=1 SV=1	Transcription
GD_transcript_44433	bZIP	0.169565	0.0956811	0.346318	0.275457	1.91241	0.0238331	.a	bZIP transcription factor;; Basic region leucine zipper	G-box-binding factor 1 GN=C7A10_630 OS=Arabidopsis thaliana (Mouse-ear cress) PE=2 SV=2	Transcription
GD_transcript_44509	bZIP	4.26717	1.80022	1.89046	8.75973	4.91282	1.42047	-0.683989	bZIP transcription factor;; Basic region leucine zipper	Probable transcription factor PosF21 GN=T28P16.14 OS=Arabidopsis thaliana (Mouse-ear cress) PE=2 SV=1	Transcription
GD_transcript_44551	bZIP	0.145186	0.0583984	1.63625	0.104527	0.15918	0.406377	.a	Seed dormancy control;; Basic region leucine zipper;; bZIP transcription factor	Transcription factor HBP-1b(c38) OS=Triticum aestivum (Wheat) PE=2 SV=1	Transcription
GD_transcript_45250	bZIP	0.0461742	0.0570479	0.0827782	0	0.0346873	0.0508406	.a	Basic region leucine zipper;; bZIP transcription factor	--	Transcription
GD_transcript_47650	bZIP	5.58547	4.87811	0.699871	19.8443	7.06511	0.83289	-0.691208	bZIP transcription factor;; Basic region leucine zipper;; bZIP Maf transcription factor	Transcription factor RF2a OS=Oryza sativa subsp. japonica (Rice) PE=1 SV=1	Transcription
GD_transcript_50319	bZIP	0.85603	0.842851	0.11645	1.92915	0.739403	10.9812	0.691218	bZIP transcription factor;; Basic region leucine zipper	Protein ABSCISIC ACID-INSENSITIVE 5 GN=At2g36270 OS=Arabidopsis thaliana (Mouse-ear cress) PE=1 SV=1	Transcription
GD_transcript_50481	bZIP	1.48584	1.53252	0.648449	1.51894	1.32878	0.527182	.a	bZIP transcription factor;; Disordered region downstream of MFMR;; Basic region leucine zipper;; bZIP Maf transcription factor;; G-box binding protein MFMR;; Disordered region downstream of MFMR	Transcription factor HBP-1a OS=Triticum aestivum (Wheat) PE=2 SV=1	Transcription
GD_transcript_52157	bZIP	2.11137	1.26484	0	1.06319	1.067	0	.a	bZIP transcription factor;; G-box binding protein MFMR;; Basic region leucine zipper;; Homeobox associated leucine zipper;; Disordered region downstream of MFMR	G-box-binding factor 1 GN=C7A10_630 OS=Arabidopsis thaliana (Mouse-ear cress) PE=2 SV=2	Transcription
GD_transcript_5305	bZIP	23.6932	22.1711	4.17412	14.0397	15.1601	6.35658	-.819*	bZIP transcription factor;; Basic region leucine zipper	TGACG-sequence-specific DNA-binding protein TGA-1B (Fragment) GN=TGA1B OS=Nicotiana tabacum (Common tobacco) PE=2 SV=1	Transcription
GD_transcript_53326	bZIP	2.28374	4.61324	6.51	3.1794	23.8291	6.04573	0.092081	Seed dormancy control;; bZIP transcription factor;; Basic region leucine zipper	Transcription factor PERIANTHIA GN=PAN OS=Arabidopsis thaliana (Mouse-ear cress) PE=1 SV=1	Transcription
GD_transcript_53388	bZIP	0	0.171516	0.269466	0	0.161616	0	.a	Seed dormancy control;; bZIP transcription factor;; Basic region leucine zipper	Transcription factor HBP-1b(c1) (Fragment) OS=Triticum aestivum (Wheat) PE=1 SV=2	Transcription
GD_transcript_53722	bZIP	10.4669	12.1095	12.1309	15.9772	70.5254	4.95013	-0.195497	bZIP transcription factor;; Basic region leucine zipper;; G-box binding protein MFMR	G-box-binding factor 1 GN=C7A10_630 OS=Arabidopsis thaliana (Mouse-ear cress) PE=2 SV=2	Transcription
GD_transcript_54353	bZIP	2.7562	5.62652	0.715993	5.23473	6.72522	1.351	-.892*	bZIP transcription factor;; Basic region leucine zipper	Basic leucine zipper 9 GN=F6A4.10 OS=Arabidopsis thaliana (Mouse-ear cress) PE=1 SV=1	Transcription
GD_transcript_58978	bZIP	0.314406	0.14859	0.0073946	0.0488543	0.0183999	0.0137468	.a	bZIP transcription factor;; Basic region leucine zipper;; bZIP Maf transcription factor	Transcription factor RF2b GN=RF2b OS=Oryza sativa subsp. japonica (Rice) PE=1 SV=1	Transcription
GD_transcript_60487	bZIP	11.1996	5.66939	6.55786	9.40617	5.862	4.76192	-0.728558	bZIP transcription factor;; Basic region leucine zipper	Probable transcription factor PosF21 GN=T28P16.14 OS=Arabidopsis thaliana (Mouse-ear cress) PE=2 SV=1	Transcription
GD_transcript_6335	bZIP	33.0892	34.0603	9.8203	32.7704	33.9025	11.3617	-.909*	bZIP transcription factor;; Basic region leucine zipper	TGACG-sequence-specific DNA-binding protein TGA-1B (Fragment) GN=TGA1B OS=Nicotiana tabacum (Common tobacco) PE=2 SV=1	Transcription
GD_transcript_64075	bZIP	0	0	0	0.0871239	0	7.69926	0.767078	bZIP transcription factor;; Basic region leucine zipper	Protein ABSCISIC ACID-INSENSITIVE 5 GN=At2g36270 OS=Arabidopsis thaliana (Mouse-ear cress) PE=1 SV=1	Transcription
GD_transcript_64913	bZIP	2.56624	1.05895	1.15933	1.88546	1.22019	0.780271	.a	bZIP transcription factor;; Basic region leucine zipper;; bZIP Maf transcription factor	Transcription factor RF2b GN=RF2b OS=Oryza sativa subsp. japonica (Rice) PE=1 SV=1	Transcription
GD_transcript_65836	bZIP	15.5822	14.9106	7.58628	14.9187	15.9322	6.65087	-.930**	Basic region leucine zipper;; bZIP transcription factor	--	Transcription
GD_transcript_66367	bZIP	0.304175	0.514571	0.0807112	0.970134	0.128579	0.0261826	.a	bZIP transcription factor;; Basic region leucine zipper	Transcription factor HY5-like GN=HYH OS=Arabidopsis thaliana (Mouse-ear cress) PE=1 SV=1	Transcription
GD_transcript_67580	bZIP	7.14803	8.67509	4.37638	3.1805	8.53734	5.12803	-0.244587	bZIP transcription factor;; Basic region leucine zipper;; bZIP Maf transcription factor	Transcription factor VIP1 GN=F2J6.6 OS=Arabidopsis thaliana (Mouse-ear cress) PE=1 SV=1	Transcription
GD_transcript_67822	bZIP	0.0648793	0.06141	4.17629	0.55862	0	0.509658	.a	bZIP transcription factor;; Basic region leucine zipper	ABSCISIC ACID-INSENSITIVE 5-like protein 1 GN=F14L2.10 OS=Arabidopsis thaliana (Mouse-ear cress) PE=1 SV=1	Transcription
GD_transcript_68023	bZIP	0	0	0	0.886114	5.48625	7.33777	0.595705	bZIP transcription factor;; Basic region leucine zipper	ABSCISIC ACID-INSENSITIVE 5-like protein 2 GN=T8M16_180 OS=Arabidopsis thaliana (Mouse-ear cress) PE=1 SV=1	Transcription
GD_transcript_68335	bZIP	6.15152	4.95306	1.292	11.0151	4.8095	0.609873	-.873*	bZIP transcription factor;; Basic region leucine zipper;; Seed dormancy control	Transcription factor TGA6 OS=Arabidopsis thaliana (Mouse-ear cress) PE=1 SV=2	Transcription
GD_transcript_6924	bZIP	0	0	42.4113	0.0718784	0.32576	26.7948	.835*	Seed dormancy control;; Basic region leucine zipper;; bZIP transcription factor	Transcription factor HBP-1b(c38) OS=Triticum aestivum (Wheat) PE=2 SV=1	Transcription
GD_transcript_69913	bZIP	0.194747	0.0242847	0.135636	0.24112	0.0466727	0.0696999	.a	bZIP transcription factor;; Basic region leucine zipper;; bZIP Maf transcription factor	Probable transcription factor PosF21 GN=T28P16.14 OS=Arabidopsis thaliana (Mouse-ear cress) PE=2 SV=1	Transcription
GD_transcript_71466	bZIP	1.80586	1.08747	0	1.93995	0.901915	0.034526	.a	Seed dormancy control;; bZIP transcription factor;; Basic region leucine zipper	Transcription factor TGA6 OS=Arabidopsis thaliana (Mouse-ear cress) PE=1 SV=2	Transcription
GD_transcript_73378	bZIP	1.1181	0.460682	0	0.397728	0.552972	0.0913079	.a	Seed dormancy control;; bZIP transcription factor;; Basic region leucine zipper	Transcription factor TGA6 OS=Arabidopsis thaliana (Mouse-ear cress) PE=1 SV=2	Transcription
GD_transcript_73740	bZIP	94.9781	143.201	22.977	70.1986	266.487	18.2394	-0.451309	bZIP transcription factor;; Basic region leucine zipper	Ocs element-binding factor 1 GN=OBF1 OS=Zea mays (Maize) PE=2 SV=2	Transcription
GD_transcript_74119	bZIP	7.79441	4.86759	0.447481	8.32132	4.71801	0.800293	-.947**	Seed dormancy control;; bZIP transcription factor;; Basic region leucine zipper	Transcription factor TGA6 OS=Arabidopsis thaliana (Mouse-ear cress) PE=1 SV=2	Transcription
GD_transcript_74212	bZIP	27.194	19.8412	31.4509	45.6939	25.837	28.797	-0.168097	G-box binding protein MFMR;; Disordered region downstream of MFMR;; bZIP transcription factor;; Basic region leucine zipper;; bZIP Maf transcription factor	Common plant regulatory factor 1 GN=CPRF1 OS=Petroselinum crispum (Parsley) PE=2 SV=1	Transcription
GD_transcript_7683	bZIP	40.8593	40.8739	13.9676	44.435	27.4585	8.54815	-.968**	bZIP transcription factor;; Basic region leucine zipper	Probable transcription factor PosF21 GN=T28P16.14 OS=Arabidopsis thaliana (Mouse-ear cress) PE=2 SV=1	Transcription
GD_transcript_7749	bZIP	19.8411	10.8906	2.41893	32.3283	16.46	2.58571	-.851*	bZIP transcription factor;; Basic region leucine zipper;; Homeobox associated leucine zipper;; bZIP Maf transcription factor;; G-box binding protein MFMR;; Disordered region downstream of MFMR	G-box-binding factor 1 GN=C7A10_630 OS=Arabidopsis thaliana (Mouse-ear cress) PE=2 SV=2	Transcription
GD_transcript_78062	bZIP	4.00679	2.01618	0.323657	11.6693	3.14885	0.435375	-0.692388	bZIP transcription factor;; Basic region leucine zipper	ABSCISIC ACID-INSENSITIVE 5-like protein 5 GN=T2P3 OS=Arabidopsis thaliana (Mouse-ear cress) PE=1 SV=1	Transcription
GD_transcript_78512	bZIP	0	0	0.759544	6.782	7.68096	3.64354	-0.0663887	bZIP transcription factor;; Basic region leucine zipper;; Disordered region downstream of MFMR;; Homeobox associated leucine zipper;; bZIP Maf transcription factor;; G-box binding protein MFMR	G-box-binding factor 1 GN=C7A10_630 OS=Arabidopsis thaliana (Mouse-ear cress) PE=2 SV=2	Transcription
GD_transcript_78523	bZIP	3.73345	4.02481	0.882227	20.9318	8.54467	0.850841	-0.613612	Seed dormancy control;; bZIP transcription factor;; Basic region leucine zipper	Transcription factor HBP-1b(c1) (Fragment) OS=Triticum aestivum (Wheat) PE=1 SV=2	Transcription
GD_transcript_78945	bZIP	0.997457	0.557791	0.623962	2.62366	4.34157	1.52431	.a	bZIP transcription factor;; Basic region leucine zipper;; Homeobox associated leucine zipper;; bZIP Maf transcription factor;; G-box binding protein MFMR;; Disordered region downstream of MFMR	G-box-binding factor 1 GN=C7A10_630 OS=Arabidopsis thaliana (Mouse-ear cress) PE=2 SV=2	Transcription
GD_transcript_79593	bZIP	7.27333	7.5685	1.2999	5.73533	6.00441	0.728007	-.918**	bZIP transcription factor;; Basic region leucine zipper;; bZIP Maf transcription factor	Transcription factor RF2a OS=Oryza sativa subsp. japonica (Rice) PE=1 SV=1	Transcription
GD_transcript_84908	bZIP	7.62945	15.801	11.1273	14.2122	96.453	9.75608	-0.11141	G-box binding protein MFMR;; bZIP transcription factor;; Basic region leucine zipper	G-box-binding factor 1 GN=C7A10_630 OS=Arabidopsis thaliana (Mouse-ear cress) PE=2 SV=2	Transcription
GD_transcript_8528	bZIP	20.5823	19.2801	10.1741	20.8334	15.9662	6.39863	-.993**	bZIP transcription factor;; Basic region leucine zipper	Probable transcription factor PosF21 GN=T28P16.14 OS=Arabidopsis thaliana (Mouse-ear cress) PE=2 SV=1	Transcription
GD_transcript_87037	bZIP	0.0841624	0	0	0.0360236	0.176601	0	.a	bZIP transcription factor;; Basic region leucine zipper	ABSCISIC ACID-INSENSITIVE 5-like protein 2 GN=T8M16_180 OS=Arabidopsis thaliana (Mouse-ear cress) PE=1 SV=1	Transcription
GD_transcript_87339	bZIP	4.38962	3.62359	1.20075	8.02709	4.54133	0.88025	-.854*	Seed dormancy control;; bZIP transcription factor;; Basic region leucine zipper	Transcription factor HBP-1b(c1) (Fragment) OS=Triticum aestivum (Wheat) PE=1 SV=2	Transcription
GD_transcript_87763	bZIP	20.8246	23.1847	3.18874	17.1025	19.2758	3.23444	-.886*	bZIP transcription factor;; Basic region leucine zipper;; bZIP Maf transcription factor	Probable transcription factor PosF21 GN=T28P16.14 OS=Arabidopsis thaliana (Mouse-ear cress) PE=2 SV=1	Transcription
GD_transcript_88943	bZIP	21.5675	20.2138	7.51484	24.0529	25.5033	6.02705	-.905*	bZIP transcription factor;; Basic region leucine zipper	Transcription factor RF2a OS=Oryza sativa subsp. japonica (Rice) PE=1 SV=1	Transcription
GD_transcript_8915	bZIP	0	0	0	0	0	0.0633583	.a	Basic region leucine zipper;; bZIP transcription factor;; Seed dormancy control	TGACG-sequence-specific DNA-binding protein TGA-2.1 GN=TGA21 OS=Nicotiana tabacum (Common tobacco) PE=1 SV=1	Transcription
GD_transcript_93890	bZIP	1.01873	0.357241	0.293615	2.60849	4.33024	0.293177	.a	bZIP transcription factor;; Basic leucine-zipper C terminal	Light-inducible protein CPRF2 GN=CPRF2 OS=Petroselinum crispum (Parsley) PE=2 SV=2	Transcription
GD_transcript_94106	bZIP	7.39775	3.00426	1.3155	16.9888	3.56237	0.598272	-0.714487	bZIP transcription factor;; Basic region leucine zipper;; Disordered region downstream of MFMR;; Homeobox associated leucine zipper;; bZIP Maf transcription factor	G-box-binding factor 1 GN=C7A10_630 OS=Arabidopsis thaliana (Mouse-ear cress) PE=2 SV=2	Transcription
GD_transcript_94183	bZIP	11.7916	12.4776	7.90207	1.72771	5.07303	0.736805	-0.426969	Disordered region downstream of MFMR;; G-box binding protein MFMR;; bZIP transcription factor;; Basic region leucine zipper	Transcription factor HBP-1a OS=Triticum aestivum (Wheat) PE=2 SV=1	Transcription
GD_transcript_94957	bZIP	18.8301	22.601	0.117713	15.922	3.76185	0.210598	-.816*	bZIP transcription factor;; Basic region leucine zipper	Transcription factor RF2b GN=RF2b OS=Oryza sativa subsp. japonica (Rice) PE=1 SV=1	Transcription
GD_transcript_95018	bZIP	0.108622	0	7.31071	0.19051	0.262634	5.29675	.867*	bZIP transcription factor;; Basic region leucine zipper	ABSCISIC ACID-INSENSITIVE 5-like protein 1 GN=F14L2.10 OS=Arabidopsis thaliana (Mouse-ear cress) PE=1 SV=1	Transcription
GD_transcript_95619	bZIP	14.3775	8.74271	0.242873	31.7665	18.9106	5.47298	-0.712805	Disordered region downstream of MFMR;; bZIP transcription factor;; Basic region leucine zipper	Transcription factor HBP-1a OS=Triticum aestivum (Wheat) PE=2 SV=1	Transcription
GD_transcript_9656	bZIP	21.5526	18.8596	6.05269	23.227	23.001	7.18407	-.911*	Seed dormancy control;; bZIP transcription factor;; Basic region leucine zipper	Transcription factor HBP-1b(c1) (Fragment) OS=Triticum aestivum (Wheat) PE=1 SV=2	Transcription
GD_transcript_96626	bZIP	10.436	11.5524	4.20649	8.18699	8.63276	3.37985	-.872*	Basic region leucine zipper;; bZIP transcription factor	--	Transcription
GD_transcript_99313	bZIP	16.9479	18.7258	4.32105	17.8175	12.1219	2.82589	-.949**	bZIP transcription factor;; Basic region leucine zipper;; bZIP Maf transcription factor	Transcription factor RF2b GN=RF2b OS=Oryza sativa subsp. japonica (Rice) PE=1 SV=1	Transcription
GD_transcript_99455	bZIP	1.8	1.89259	0.420482	3.27569	2.01252	0.545592	.a	bZIP transcription factor;; Basic region leucine zipper	ABSCISIC ACID-INSENSITIVE 5-like protein 5 GN=T2P3 OS=Arabidopsis thaliana (Mouse-ear cress) PE=1 SV=1	Transcription
GD_transcript_99712	bZIP	1.91937	1.22039	0	0.711035	0.318519	0	.a	Seed dormancy control;; bZIP transcription factor;; Basic region leucine zipper	Transcription factor TGA6 OS=Arabidopsis thaliana (Mouse-ear cress) PE=1 SV=2	Transcription
GD_transcript_105644	C2C2-CO-like	84.2987	82.8427	3.89016	91.9386	101.745	3.11646	-.901*	CCT motif;; B-box zinc finger	Zinc finger protein CONSTANS-LIKE 4 GN=COL4 OS=Arabidopsis thaliana (Mouse-ear cress) PE=2 SV=2	Transcription
GD_transcript_107625	C2C2-CO-like	4.59994	4.11515	8.76684	2.04966	2.47452	5.93137	0.684262	B-box zinc finger;; CCT motif	Putative zinc finger protein At1g68190 GN=At1g68190 OS=Arabidopsis thaliana (Mouse-ear cress) PE=2 SV=1	Function unknown
GD_transcript_135206	C2C2-CO-like	1.05498	0.672761	0	1.45406	0.671076	0.0645086	.a	CCT motif;; B-box zinc finger	Zinc finger protein CONSTANS-LIKE 4 GN=COL4 OS=Arabidopsis thaliana (Mouse-ear cress) PE=2 SV=2	Transcription
GD_transcript_143365	C2C2-CO-like	3.74957	2.37244	4.3748	3.82685	3.32968	3.43164	.a	B-box zinc finger;; CCT motif	Putative zinc finger protein At1g68190 GN=At1g68190 OS=Arabidopsis thaliana (Mouse-ear cress) PE=2 SV=1	Function unknown
GD_transcript_14928	C2C2-CO-like	30.3166	21.2516	2.49046	156.2	30.6652	1.18411	-0.612686	CCT motif;; B-box zinc finger	Zinc finger protein CONSTANS-LIKE 1 GN=COL1 OS=Arabidopsis thaliana (Mouse-ear cress) PE=1 SV=1	Transcription
GD_transcript_58255	C2C2-CO-like	15.2058	9.75498	0.255429	21.4972	21.4663	1.04612	-.826*	CCT motif;; B-box zinc finger	Zinc finger protein CONSTANS-LIKE 5 GN=COL5 OS=Arabidopsis thaliana (Mouse-ear cress) PE=2 SV=2	Transcription
GD_transcript_77919	C2C2-CO-like	6.60477	3.92084	0.149862	2.12809	3.33344	0.392613	-0.777335	CCT motif;; B-box zinc finger	Zinc finger protein CONSTANS-LIKE 9 GN=COL9 OS=Arabidopsis thaliana (Mouse-ear cress) PE=2 SV=1	Function unknown
GD_transcript_91397	C2C2-CO-like	28.1742	12.1807	14.1736	24.3925	15.4987	9.11307	-0.791053	CCT motif;; B-box zinc finger	Zinc finger protein CONSTANS-LIKE 14 GN=COL14 OS=Arabidopsis thaliana (Mouse-ear cress) PE=2 SV=2	Function unknown
GD_transcript_96444	C2C2-CO-like	1.78885	0.50945	2.06151	1.02914	0.564286	2.37058	.a	CCT motif;; B-box zinc finger	Zinc finger protein CONSTANS-LIKE 14 GN=COL14 OS=Arabidopsis thaliana (Mouse-ear cress) PE=2 SV=2	Function unknown
GD_transcript_100871	C2C2-Dof	5.62315	7.854	1.41111	8.16606	5.32088	0.770234	-.909*	Dof domain, zinc finger	Dof zinc finger protein DOF1.8 GN=DOF1.8 OS=Arabidopsis thaliana (Mouse-ear cress) PE=2 SV=1	Function unknown
GD_transcript_104054	C2C2-Dof	43.1221	60.9625	2.72147	34.4796	5.35418	2.26906	-0.724608	Dof domain, zinc finger	Dof zinc finger protein DOF3.7 GN=F21F14.20 OS=Arabidopsis thaliana (Mouse-ear cress) PE=1 SV=2	Function unknown
GD_transcript_104203	C2C2-Dof	0.967811	0.895097	0.0307144	1.10608	0.62638	0.0916793	.a	Dof domain, zinc finger	Dof zinc finger protein DOF5.1 GN=DOF5.1 OS=Arabidopsis thaliana (Mouse-ear cress) PE=2 SV=1	Function unknown
GD_transcript_115934	C2C2-Dof	18.0505	15.977	20.7922	28.9145	19.1371	6.05828	-0.693199	Dof domain, zinc finger	Dof zinc finger protein DOF5.4 GN=MAE1.9 OS=Arabidopsis thaliana (Mouse-ear cress) PE=2 SV=2	Function unknown
GD_transcript_11754	C2C2-Dof	2.54848	1.67344	0.121115	1.28721	1.48917	0.373943	.a	Dof domain, zinc finger	Dof zinc finger protein DOF4.6 GN=DOF4.6 OS=Arabidopsis thaliana (Mouse-ear cress) PE=2 SV=2	Function unknown
GD_transcript_122092	C2C2-Dof	2.99297	1.68169	0.478731	1.72646	2.0636	0.513586	.a	Dof domain, zinc finger	Dof zinc finger protein DOF3.7 GN=F21F14.20 OS=Arabidopsis thaliana (Mouse-ear cress) PE=1 SV=2	Transcription
GD_transcript_123542	C2C2-Dof	5.12652	3.3318	0.154383	5.1209	2.46958	0.47693	-.940**	Dof domain, zinc finger	Dof zinc finger protein DOF5.8 GN=DOF5.8 OS=Arabidopsis thaliana (Mouse-ear cress) PE=2 SV=1	Transcription
GD_transcript_123930	C2C2-Dof	3.44744	3.3583	0.2697	5.13204	8.46844	0.368137	-0.640319	Dof domain, zinc finger	Dof zinc finger protein DOF1.7 GN=F19C24.9 OS=Arabidopsis thaliana (Mouse-ear cress) PE=2 SV=1	Transcription
GD_transcript_124180	C2C2-Dof	3.96725	6.9242	0.876163	4.29215	2.63763	0.75338	-0.759168	Dof domain, zinc finger	Dof zinc finger protein DOF1.8 GN=DOF1.8 OS=Arabidopsis thaliana (Mouse-ear cress) PE=2 SV=1	Function unknown
GD_transcript_125691	C2C2-Dof	12.9348	11.2988	1.30418	6.99618	15.6428	4.20963	-0.651004	Dof domain, zinc finger	Dof zinc finger protein DOF3.7 GN=F21F14.20 OS=Arabidopsis thaliana (Mouse-ear cress) PE=1 SV=2	Transcription
GD_transcript_13059	C2C2-Dof	10.7394	10.3446	0.762457	12.5285	11.0228	1.54925	-.928**	Dof domain, zinc finger	Dof zinc finger protein DOF1.4 GN=DOF1.4 OS=Arabidopsis thaliana (Mouse-ear cress) PE=2 SV=1	Function unknown
GD_transcript_134797	C2C2-Dof	4.73559	9.59516	0.264468	3.38041	14.9609	0.22461	-0.466219	Dof domain, zinc finger	Cyclic dof factor 2 GN=MIJ24.16 OS=Arabidopsis thaliana (Mouse-ear cress) PE=1 SV=2	Function unknown
GD_transcript_134801	C2C2-Dof	2.91915	2.55441	1.08916	12.7419	5.19421	1.53204	-0.587076	Dof domain, zinc finger	Cyclic dof factor 3 GN=F1P2.50 OS=Arabidopsis thaliana (Mouse-ear cress) PE=1 SV=2	Function unknown
GD_transcript_139130	C2C2-Dof	0.0410516	0.0538327	0.735409	0.773995	0.0779323	0.738326	.a	Dof domain, zinc finger	Dof zinc finger protein DOF5.7 GN=DOF5.7 OS=Arabidopsis thaliana (Mouse-ear cress) PE=2 SV=1	Function unknown
GD_transcript_139535	C2C2-Dof	0.250953	0.247364	0.215519	0.99573	0.44392	0.14088	.a	Dof domain, zinc finger	Dof zinc finger protein DOF5.4 GN=MAE1.9 OS=Arabidopsis thaliana (Mouse-ear cress) PE=2 SV=2	Function unknown
GD_transcript_141943	C2C2-Dof	9.22745	8.67335	12.672	3.78551	7.85362	12.8607	.827*	Dof domain, zinc finger	Dof zinc finger protein DOF5.6 GN=DOF5.6 OS=Arabidopsis thaliana (Mouse-ear cress) PE=2 SV=2	Function unknown
GD_transcript_143086	C2C2-Dof	11.8532	11.9136	1.01342	10.5655	7.30387	1.33186	-.932**	Dof domain, zinc finger	Dof zinc finger protein DOF1.7 GN=F19C24.9 OS=Arabidopsis thaliana (Mouse-ear cress) PE=2 SV=1	Transcription
GD_transcript_150267	C2C2-Dof	0.889728	1.56323	0.00842482	0.107073	1.81497	0.0695713	.a	Dof domain, zinc finger	Cyclic dof factor 2 GN=MIJ24.16 OS=Arabidopsis thaliana (Mouse-ear cress) PE=1 SV=2	Function unknown
GD_transcript_155494	C2C2-Dof	0	0.106274	0	0.0221333	1.38071	0.0993204	.a	Dof domain, zinc finger	Dof zinc finger protein DOF1.2 GN=DOF1.2 OS=Arabidopsis thaliana (Mouse-ear cress) PE=2 SV=1	Function unknown
GD_transcript_45177	C2C2-Dof	9.45163	10.2578	0.0311706	3.89416	6.91765	0.131396	-0.773131	Dof domain, zinc finger	Dof zinc finger protein DOF5.1 GN=DOF5.1 OS=Arabidopsis thaliana (Mouse-ear cress) PE=2 SV=1	Function unknown
GD_transcript_45192	C2C2-Dof	0.0140815	0.0757229	5.06767	0	1.08438	3.12387	.846*	Dof domain, zinc finger	Dof zinc finger protein DOF5.7 GN=DOF5.7 OS=Arabidopsis thaliana (Mouse-ear cress) PE=2 SV=1	Function unknown
GD_transcript_45664	C2C2-Dof	1.45587	2.50269	0.15553	3.51815	1.95654	0.119078	.a	Dof domain, zinc finger	Cyclic dof factor 2 GN=MIJ24.16 OS=Arabidopsis thaliana (Mouse-ear cress) PE=1 SV=2	Function unknown
GD_transcript_47486	C2C2-Dof	3.51643	3.26852	0.567217	15.1601	6.85016	0.658836	-0.653354	Dof domain, zinc finger	Cyclic dof factor 2 GN=MIJ24.16 OS=Arabidopsis thaliana (Mouse-ear cress) PE=1 SV=2	Function unknown
GD_transcript_49431	C2C2-Dof	13.2276	10.8291	5.66939	5.62697	3.98799	2.01723	-0.675002	Dof domain, zinc finger	Dof zinc finger protein DOF5.4 GN=MAE1.9 OS=Arabidopsis thaliana (Mouse-ear cress) PE=2 SV=2	Function unknown
GD_transcript_55979	C2C2-Dof	9.81715	13.0481	1.47666	12.1742	10.1743	1.00764	-0.328831	Dof domain, zinc finger	Dof zinc finger protein DOF5.1 GN=DOF5.1 OS=Arabidopsis thaliana (Mouse-ear cress) PE=2 SV=1	Function unknown
GD_transcript_59613	C2C2-Dof	12.9638	10.6681	0.780655	14.4806	11.4775	0.846873	-.958**	Dof domain, zinc finger	Dof zinc finger protein DOF5.1 GN=DOF5.1 OS=Arabidopsis thaliana (Mouse-ear cress) PE=2 SV=1	Function unknown
GD_transcript_61788	C2C2-Dof	2.07239	1.27192	0.169538	2.20112	0.325131	0.187155	.a	Dof domain, zinc finger	Dof zinc finger protein DOF5.4 GN=MAE1.9 OS=Arabidopsis thaliana (Mouse-ear cress) PE=2 SV=2	Function unknown
GD_transcript_63134	C2C2-Dof	0.74194	1.41328	0	0.156624	0.8961	0.0304751	.a	Dof domain, zinc finger	Dof zinc finger protein DOF5.1 GN=DOF5.1 OS=Arabidopsis thaliana (Mouse-ear cress) PE=2 SV=1	Function unknown
GD_transcript_64308	C2C2-Dof	1.95124	1.49464	3.37739	5.42829	2.13041	1.43257	-0.33841	Dof domain, zinc finger	Cyclic dof factor 2 GN=MIJ24.16 OS=Arabidopsis thaliana (Mouse-ear cress) PE=1 SV=2	Function unknown
GD_transcript_70539	C2C2-Dof	9.56632	6.51308	0.131693	5.87368	1.09521	0.158278	-.831*	Dof domain, zinc finger	Dof zinc finger protein DOF5.3 GN=DOF5.3 OS=Arabidopsis thaliana (Mouse-ear cress) PE=2 SV=1	Function unknown
GD_transcript_76829	C2C2-Dof	0.990221	3.49897	0.722225	9.73478	9.90329	0.552746	-0.512923	Dof domain, zinc finger	Cyclic dof factor 3 GN=F1P2.50 OS=Arabidopsis thaliana (Mouse-ear cress) PE=1 SV=2	Function unknown
GD_transcript_77996	C2C2-Dof	23.1182	40.9185	5.61769	26.8624	16.2041	4.8249	-0.766213	Dof domain, zinc finger	Dof zinc finger protein DOF1.8 GN=DOF1.8 OS=Arabidopsis thaliana (Mouse-ear cress) PE=2 SV=1	Function unknown
GD_transcript_80475	C2C2-Dof	8.1947	9.38104	0.704398	9.41695	6.5589	0.438486	-.945**	Dof domain, zinc finger	Dof zinc finger protein DOF3.6 GN=T22E16.30 OS=Arabidopsis thaliana (Mouse-ear cress) PE=1 SV=2	Function unknown
GD_transcript_8607	C2C2-Dof	8.61991	5.03913	5.05216	8.83302	6.46387	5.81939	-0.668421	Dof domain, zinc finger	Cyclic dof factor 2 GN=MIJ24.16 OS=Arabidopsis thaliana (Mouse-ear cress) PE=1 SV=2	Function unknown
GD_transcript_87273	C2C2-Dof	3.47203	3.37769	0.592921	7.04365	2.20898	0.341807	-.836*	Dof domain, zinc finger	Dof zinc finger protein DOF1.1 GN=F24B9.30 OS=Arabidopsis thaliana (Mouse-ear cress) PE=1 SV=2	Function unknown
GD_transcript_97515	C2C2-Dof	8.94765	9.04097	0.530092	7.15672	11.0737	2.16188	-0.784384	Dof domain, zinc finger	Dof zinc finger protein DOF3.7 GN=F21F14.20 OS=Arabidopsis thaliana (Mouse-ear cress) PE=1 SV=2	Transcription
GD_transcript_98490	C2C2-Dof	5.78571	4.68224	0.233274	6.29611	4.69614	0.198479	-.967**	Dof domain, zinc finger	Dof zinc finger protein DOF1.4 GN=DOF1.4 OS=Arabidopsis thaliana (Mouse-ear cress) PE=2 SV=1	Function unknown
GD_transcript_10255	C2C2-GATA	0.803785	0.299341	0.0488489	18.8754	23.3609	11.2794	-0.0839701	GATA zinc finger	GATA transcription factor 8 GN=GATA8 OS=Arabidopsis thaliana (Mouse-ear cress) PE=2 SV=1	Transcription
GD_transcript_10501	C2C2-GATA	39.6901	31.4928	2.17866	53.4661	41.6371	5.63894	-.908*	CCT motif;; GATA zinc finger;; tify domain;; Divergent CCT motif	GATA transcription factor 28 OS=Arabidopsis thaliana (Mouse-ear cress) PE=2 SV=1	Transcription
GD_transcript_109410	C2C2-GATA	16.9671	15.7847	2.90138	8.28749	13.7426	2.37861	-0.799296	GATA zinc finger	GATA transcription factor 5 GN=GATA5 OS=Arabidopsis thaliana (Mouse-ear cress) PE=2 SV=1	Transcription
GD_transcript_109837	C2C2-GATA	35.9224	54.5823	12.2312	32.4303	31.3558	6.91513	-0.799043	GATA zinc finger	GATA transcription factor 8 GN=GATA8 OS=Arabidopsis thaliana (Mouse-ear cress) PE=2 SV=1	Transcription
GD_transcript_110880	C2C2-GATA	0.725845	4.24325	2.68526	0.200236	1.62776	0.6625	.a	GATA zinc finger	GATA transcription factor 8 GN=GATA8 OS=Arabidopsis thaliana (Mouse-ear cress) PE=2 SV=1	Transcription
GD_transcript_112502	C2C2-GATA	8.86116	6.00466	0.265727	13.9932	3.53159	1.121	-.841*	GATA zinc finger	GATA transcription factor 11 GN=GATA11 OS=Arabidopsis thaliana (Mouse-ear cress) PE=2 SV=1	Transcription
GD_transcript_11260	C2C2-GATA	12.2527	8.17817	2.8974	9.74549	10.9566	4.3393	-.862*	CCT motif;; GATA zinc finger;; tify domain;; Divergent CCT motif	GATA transcription factor 24 GN=MXL8.2 OS=Arabidopsis thaliana (Mouse-ear cress) PE=2 SV=2	Transcription
GD_transcript_11751	C2C2-GATA	29.9409	94.2874	25.0544	5.22475	8.06983	12.6756	-0.187961	GATA zinc finger	GATA transcription factor 8 GN=GATA8 OS=Arabidopsis thaliana (Mouse-ear cress) PE=2 SV=1	Transcription
GD_transcript_118902	C2C2-GATA	24.543	19.6373	6.34809	12.7724	12.0553	5.21788	-.815*	CCT motif;; GATA zinc finger;; tify domain;; Divergent CCT motif	GATA transcription factor 25 GN=T22A6.300 OS=Arabidopsis thaliana (Mouse-ear cress) PE=2 SV=2	Transcription
GD_transcript_122945	C2C2-GATA	9.34571	10.1572	6.56058	2.22981	2.87269	4.80959	-0.133252	GATA zinc finger	GATA transcription factor 8 GN=GATA8 OS=Arabidopsis thaliana (Mouse-ear cress) PE=2 SV=1	Transcription
GD_transcript_128571	C2C2-GATA	30.0445	9.22799	1.56486	30.4663	6.30144	1.66053	-.825*	GATA zinc finger	GATA transcription factor 4 GN=GATA4 OS=Arabidopsis thaliana (Mouse-ear cress) PE=2 SV=1	Transcription
GD_transcript_131401	C2C2-GATA	12.5259	15.9211	2.31307	14.1365	20.5921	1.40805	-.915*	GATA zinc finger	GATA transcription factor 5 GN=GATA5 OS=Arabidopsis thaliana (Mouse-ear cress) PE=2 SV=1	Transcription
GD_transcript_131703	C2C2-GATA	5.2906	3.81607	1.56516	4.87036	3.32247	1.87241	-0.448716	GATA zinc finger	GATA transcription factor 24 GN=MXL8.2 OS=Arabidopsis thaliana (Mouse-ear cress) PE=2 SV=2	Transcription
GD_transcript_134177	C2C2-GATA	2.85607	1.33758	3.40347	7.63273	4.39829	2.91629	-0.317961	CCT motif;; GATA zinc finger;; Divergent CCT motif	GATA transcription factor 25 GN=T22A6.300 OS=Arabidopsis thaliana (Mouse-ear cress) PE=2 SV=2	Transcription
GD_transcript_138723	C2C2-GATA	13.0046	13.2393	4.63611	16.5567	6.31542	3.38611	-.889*	GATA zinc finger	GATA transcription factor 11 GN=GATA11 OS=Arabidopsis thaliana (Mouse-ear cress) PE=2 SV=1	Transcription
GD_transcript_14020	C2C2-GATA	51.841	41.5776	12.0277	121.63	82.1881	5.21498	-0.775783	GATA zinc finger	GATA transcription factor 5 GN=GATA5 OS=Arabidopsis thaliana (Mouse-ear cress) PE=2 SV=1	Transcription
GD_transcript_150044	C2C2-GATA	15.8388	6.31961	0.124597	8.88865	3.5127	0.323223	-.839*	GATA zinc finger	GATA transcription factor 1 GN=GATA1 OS=Arabidopsis thaliana (Mouse-ear cress) PE=2 SV=2	Transcription
GD_transcript_15224	C2C2-GATA	16.5162	9.26094	4.60983	32.5509	15.6133	5.04688	-0.751516	CCT motif;; GATA zinc finger;; tify domain;; Divergent CCT motif	GATA transcription factor 24 GN=MXL8.2 OS=Arabidopsis thaliana (Mouse-ear cress) PE=2 SV=2	Transcription
GD_transcript_16004	C2C2-GATA	26.4478	19.7195	9.52215	32.5213	24.8404	10.7588	-.903*	CCT motif;; GATA zinc finger;; tify domain;; Divergent CCT motif	GATA transcription factor 25 GN=T22A6.300 OS=Arabidopsis thaliana (Mouse-ear cress) PE=2 SV=2	Transcription
GD_transcript_17818	C2C2-GATA	8.22846	5.11964	0	10.3377	3.65388	0.182101	-.919**	CCT motif;; GATA zinc finger;; tify domain;; Divergent CCT motif	GATA transcription factor 25 GN=T22A6.300 OS=Arabidopsis thaliana (Mouse-ear cress) PE=2 SV=2	Transcription
GD_transcript_19052	C2C2-GATA	5.94896	4.67533	2.0872	5.74078	5.15582	1.48981	-.977**	CCT motif;; GATA zinc finger;; tify domain;; Divergent CCT motif	GATA transcription factor 25 GN=T22A6.300 OS=Arabidopsis thaliana (Mouse-ear cress) PE=2 SV=2	Transcription
GD_transcript_19814	C2C2-GATA	26.9762	14.7607	10.995	30.1243	18.5384	5.39869	-.921**	GATA zinc finger	GATA transcription factor 15 GN=GATA15 OS=Arabidopsis thaliana (Mouse-ear cress) PE=2 SV=2	Transcription
GD_transcript_21883	C2C2-GATA	7.6407	5.08149	7.64846	5.09435	7.97695	5.01493	-0.114862	GATA zinc finger	GATA transcription factor 16 GN=GATA16 OS=Arabidopsis thaliana (Mouse-ear cress) PE=2 SV=1	Transcription
GD_transcript_4057	C2C2-GATA	1.03445	8.54276	1.08249	1.08286	6.28449	0.874192	-0.254056	GATA zinc finger	GATA transcription factor 8 GN=GATA8 OS=Arabidopsis thaliana (Mouse-ear cress) PE=2 SV=1	Transcription
GD_transcript_43223	C2C2-GATA	2.53107	3.03057	0.166146	4.06541	1.40927	0.272333	.a	GATA zinc finger	GATA transcription factor 11 GN=GATA11 OS=Arabidopsis thaliana (Mouse-ear cress) PE=2 SV=1	Transcription
GD_transcript_52556	C2C2-GATA	7.84198	8.32465	0.997277	9.8396	6.71129	0.885693	-.951**	GATA zinc finger	GATA transcription factor 5 GN=GATA5 OS=Arabidopsis thaliana (Mouse-ear cress) PE=2 SV=1	Transcription
GD_transcript_53355	C2C2-GATA	32.895	13.573	1.81455	59.2221	11.7099	0.788377	-0.786025	GATA zinc finger	GATA transcription factor 1 GN=GATA1 OS=Arabidopsis thaliana (Mouse-ear cress) PE=2 SV=2	Transcription
GD_transcript_53447	C2C2-GATA	1.35818	1.09313	1.10507	1.79168	0.885622	0.289349	.a	GATA zinc finger	GATA transcription factor 25 GN=T22A6.300 OS=Arabidopsis thaliana (Mouse-ear cress) PE=2 SV=2	Transcription
GD_transcript_6078	C2C2-GATA	12.0589	11.3946	2.06578	11.7641	14.93	2.855	-.849*	GATA zinc finger;; Asx homology domain	GATA transcription factor 26 GN=GATA26 OS=Arabidopsis thaliana (Mouse-ear cress) PE=2 SV=1	Transcription
GD_transcript_62907	C2C2-GATA	3.06721	4.38138	1.06833	2.21433	3.34734	0.797668	.a	CCT motif;; GATA zinc finger;; tify domain;; Divergent CCT motif	GATA transcription factor 25 GN=T22A6.300 OS=Arabidopsis thaliana (Mouse-ear cress) PE=2 SV=2	Transcription
GD_transcript_68462	C2C2-GATA	2.81195	0.920895	0	4.08815	0.472384	0.0191548	.a	GATA zinc finger	GATA transcription factor 12 GN=GATA12 OS=Arabidopsis thaliana (Mouse-ear cress) PE=2 SV=1	Transcription
GD_transcript_70119	C2C2-GATA	9.76997	10.8525	13.4573	18.3786	18.9349	8.25286	-0.407843	CCT motif;; GATA zinc finger;; Divergent CCT motif	GATA transcription factor 24 GN=MXL8.2 OS=Arabidopsis thaliana (Mouse-ear cress) PE=2 SV=2	Transcription
GD_transcript_70491	C2C2-GATA	6.40884	4.46863	1.06176	3.20042	6.03243	1.46596	-0.74914	GATA zinc finger;; Asx homology domain	GATA transcription factor 26 GN=GATA26 OS=Arabidopsis thaliana (Mouse-ear cress) PE=2 SV=1	Transcription
GD_transcript_70752	C2C2-GATA	22.0943	8.44815	6.76249	30.2959	2.40124	7.66438	-0.622347	GATA zinc finger	GATA transcription factor 5 GN=GATA5 OS=Arabidopsis thaliana (Mouse-ear cress) PE=2 SV=1	Transcription
GD_transcript_75010	C2C2-GATA	2.14561	1.68945	0.378263	2.58644	1.21697	0.483688	.a	tify domain;; GATA zinc finger	GATA transcription factor 25 GN=T22A6.300 OS=Arabidopsis thaliana (Mouse-ear cress) PE=2 SV=2	Transcription
GD_transcript_75275	C2C2-GATA	8.6033	10.3505	10.899	8.69176	9.35935	8.25675	0.0808067	CCT motif;; GATA zinc finger;; tify domain;; Divergent CCT motif	GATA transcription factor 24 GN=MXL8.2 OS=Arabidopsis thaliana (Mouse-ear cress) PE=2 SV=2	Transcription
GD_transcript_78847	C2C2-GATA	18.9162	17.558	1.54367	20.0653	10.6133	3.23889	-.933**	GATA zinc finger	GATA transcription factor 11 GN=GATA11 OS=Arabidopsis thaliana (Mouse-ear cress) PE=2 SV=1	Transcription
GD_transcript_81767	C2C2-GATA	3.79332	2.39503	1.19603	7.98629	4.15216	1.36776	-0.733056	CCT motif;; GATA zinc finger;; tify domain;; Divergent CCT motif	GATA transcription factor 24 GN=MXL8.2 OS=Arabidopsis thaliana (Mouse-ear cress) PE=2 SV=2	Transcription
GD_transcript_82997	C2C2-GATA	0.488311	0.141329	0.265452	1.5002	0.266047	0.0513337	.a	GATA zinc finger	GATA transcription factor 12 GN=GATA12 OS=Arabidopsis thaliana (Mouse-ear cress) PE=2 SV=1	Transcription
GD_transcript_85970	C2C2-GATA	25.7453	8.66861	2.69887	32.9415	9.73102	3.90365	-0.804368	GATA zinc finger	GATA transcription factor 1 GN=GATA1 OS=Arabidopsis thaliana (Mouse-ear cress) PE=2 SV=2	Transcription
GD_transcript_86794	C2C2-GATA	1.57184	0.868406	0.603566	4.45965	2.62316	0	.a	GATA zinc finger	GATA transcription factor 5 GN=GATA5 OS=Arabidopsis thaliana (Mouse-ear cress) PE=2 SV=1	Transcription
GD_transcript_92037	C2C2-GATA	1.3403	0.716392	0.397607	1.10192	1.41043	0.479012	.a	GATA zinc finger	GATA transcription factor 24 GN=MXL8.2 OS=Arabidopsis thaliana (Mouse-ear cress) PE=2 SV=2	Transcription
GD_transcript_93899	C2C2-GATA	19.506	22.7513	2.14745	26.5242	22.6334	6.04327	-.874*	GATA zinc finger	GATA transcription factor 5 GN=GATA5 OS=Arabidopsis thaliana (Mouse-ear cress) PE=2 SV=1	Transcription
GD_transcript_109801	C2C2-LSD	10.1197	11.2662	1.32058	51.6993	41.2829	11.6272	-0.479873	LSD1 zinc finger	Protein LSD1 GN=F9F13.30 OS=Arabidopsis thaliana (Mouse-ear cress) PE=1 SV=1	Function unknown
GD_transcript_117886	C2C2-LSD	0.176224	0.43777	0.214256	1.85143	0.674309	0.0322581	.a	LSD1 zinc finger	Protein LOL2 GN=LOL2 OS=Arabidopsis thaliana (Mouse-ear cress) PE=1 SV=1	Function unknown
GD_transcript_124631	C2C2-LSD	8.64698	8.71635	6.84363	4.8847	11.7297	5.79321	-0.259375	LSD1 zinc finger	Protein LOL2 GN=LOL2 OS=Arabidopsis thaliana (Mouse-ear cress) PE=1 SV=1	Function unknown
GD_transcript_138882	C2C2-LSD	34.7361	15.807	2.5449	33.6998	6.64502	1.18175	-.865*	LSD1 zinc finger	Protein LOL1 GN=LOL1 OS=Arabidopsis thaliana (Mouse-ear cress) PE=2 SV=1	Function unknown
GD_transcript_22400	C2C2-LSD	18.1168	13.56	11.9771	17.5836	19.3695	9.51274	-.843*	LSD1 zinc finger	Protein LOL2 GN=LOL2 OS=Arabidopsis thaliana (Mouse-ear cress) PE=1 SV=1	Function unknown
GD_transcript_22855	C2C2-LSD	45.0241	40.9451	21.8495	8.04646	23.8652	11.8507	-0.434678	LSD1 zinc finger	Protein LSD1 GN=F9F13.30 OS=Arabidopsis thaliana (Mouse-ear cress) PE=1 SV=1	Function unknown
GD_transcript_45429	C2C2-LSD	3.57387	3.9888	1.28788	1.99169	2.64079	0.491433	.a	LSD1 zinc finger	Protein LSD1 GN=F9F13.30 OS=Arabidopsis thaliana (Mouse-ear cress) PE=1 SV=1	Function unknown
GD_transcript_48883	C2C2-LSD	33.0759	22.8266	13.8097	13.5031	19.372	7.85062	-0.708119	LSD1 zinc finger	Protein LSD1 GN=F9F13.30 OS=Arabidopsis thaliana (Mouse-ear cress) PE=1 SV=1	Function unknown
GD_transcript_69739	C2C2-LSD	5.99467	3.70571	1.23599	46.7595	20.6725	6.12839	-0.484376	LSD1 zinc finger	Protein LSD1 GN=F9F13.30 OS=Arabidopsis thaliana (Mouse-ear cress) PE=1 SV=1	Function unknown
GD_transcript_79890	C2C2-LSD	31.5373	17.8141	10.3354	47.0244	23.8059	8.99109	-.834*	LSD1 zinc finger	Protein LOL2 GN=LOL2 OS=Arabidopsis thaliana (Mouse-ear cress) PE=1 SV=1	Function unknown
GD_transcript_142768	C2C2-YABBY	0.0673376	0.0877015	0.259922	0.226576	0.10771	0.0536903	.a	YABBY protein;; YABBY protein;; HMG-box domain;; HMG (high mobility group) box	Axial regulator YABBY 5 GN=YAB5 OS=Arabidopsis thaliana (Mouse-ear cress) PE=2 SV=1	Transcription
GD_transcript_20031	C2C2-YABBY	0.0209284	0	0.959807	0	0.0818515	1.15969	.a	YABBY protein;; HMG-box domain	Axial regulator YABBY 1 GN=F4L23.30 OS=Arabidopsis thaliana (Mouse-ear cress) PE=1 SV=1	Transcription
GD_transcript_100682	C2H2	0	0	0	0	0	0	.a	C2H2-type zinc finger;; C2H2-type zinc finger;; Zinc-finger double-stranded RNA-binding	Zinc finger protein ZAT10 GN=T22C5.18 OS=Arabidopsis thaliana (Mouse-ear cress) PE=2 SV=1	Function unknown
GD_transcript_101396	C2H2	17.8874	14.1002	6.90762	15.3085	14.7407	8.15486	-.922**	Zinc finger, C2H2 type	--	Function unknown
GD_transcript_102382	C2H2	5.46102	5.70788	1.50231	1.7918	3.03383	2.06427	-0.53201	--	--	Function unknown
GD_transcript_10299	C2H2	0.833098	0.362301	7.50809	0.760055	0.236152	12.571	.944**	Zinc finger, C2H2 type	Protein indeterminate-domain 7 {ECO:0000303|PubMed:16784536} OS=Arabidopsis thaliana (Mouse-ear cress) PE=2 SV=1	Function unknown
GD_transcript_103388	C2H2	0.96615	0.887103	4.09579	7.33237	4.4982	1.56404	-0.219292	Zinc finger, C2H2 type;; C2H2-type zinc finger	Uncharacterized zinc finger protein At4g06634 GN=At4g06634 OS=Arabidopsis thaliana (Mouse-ear cress) PE=1 SV=1	Function unknown
GD_transcript_104959	C2H2	0	0	0.322845	0	0.26086	0	.a	C2H2-type zinc finger;; Zinc-finger double-stranded RNA-binding;; C2H2-type zinc finger;; Zinc-finger of C2H2 type	Zinc finger protein ZAT10 GN=T22C5.18 OS=Arabidopsis thaliana (Mouse-ear cress) PE=2 SV=1	Function unknown
GD_transcript_106156	C2H2	10.2978	7.60511	5.59198	12.2363	8.51316	4.64107	-.920**	--	Protein SUPPRESSOR OF FRI 4 GN=SUF4 OS=Arabidopsis thaliana (Mouse-ear cress) PE=1 SV=1	Function unknown
GD_transcript_107652	C2H2	9.68263	3.66266	0.348636	4.02213	3.99896	1.52672	-0.744607	Zinc-finger double-stranded RNA-binding	Protein indeterminate-domain 5, chloroplastic {ECO:0000303|PubMed:16784536} (Precursor) OS=Arabidopsis thaliana (Mouse-ear cress) PE=1 SV=1	Function unknown
GD_transcript_108055	C2H2	0.351185	11.1333	0.10849	1.90453	32.2845	0.415437	-0.184588	C2H2-type zinc finger;; C2H2-type zinc finger	Zinc finger protein ZAT12 GN=MMN10.11 OS=Arabidopsis thaliana (Mouse-ear cress) PE=2 SV=1	Function unknown
GD_transcript_109362	C2H2	6.87128	9.12926	0.73374	6.31648	9.04566	0.317267	-.823*	C2H2-type zinc finger;; C2H2-type zinc finger;; Zinc-finger double-stranded RNA-binding	Zinc finger protein ZAT9 GN=ZAT9 OS=Arabidopsis thaliana (Mouse-ear cress) PE=2 SV=1	Function unknown
GD_transcript_109477	C2H2	15.0095	5.70192	18.1562	5.81091	7.59336	12.3395	0.455452	Zinc finger, C2H2 type;; Zinc-finger double-stranded RNA-binding;; Zinc-finger of C2H2 type	Protein indeterminate-domain 2 {ECO:0000303|PubMed:16784536} OS=Arabidopsis thaliana (Mouse-ear cress) PE=2 SV=1	Function unknown
GD_transcript_11014	C2H2	22.5029	11.4466	0.686189	54.0545	23.2298	1.05837	-0.762981	Zinc finger, C2H2 type;; Zinc-finger double-stranded RNA-binding	Zinc finger protein MAGPIE {ECO:0000303|PubMed:17785527} OS=Arabidopsis thaliana (Mouse-ear cress) PE=1 SV=1	Function unknown
GD_transcript_111428	C2H2	2.75212	2.47557	0.132517	3.01839	2.54842	0.0415562	.a	--	Zinc finger protein WIP2 OS=Arabidopsis thaliana (Mouse-ear cress) PE=1 SV=1	Function unknown
GD_transcript_114205	C2H2	4.03492	3.8012	0.108635	7.10158	4.56355	0.259443	-.888*	--	Zinc finger protein 4 GN=ZFP4 OS=Arabidopsis thaliana (Mouse-ear cress) PE=2 SV=2	Function unknown
GD_transcript_114709	C2H2	0.227233	0.250673	0.592513	0.290079	8.40789	0.351092	-0.065085	C2H2-type zinc finger;; C2H2-type zinc finger;; Zinc-finger double-stranded RNA-binding	Zinc finger protein ZAT9 GN=ZAT9 OS=Arabidopsis thaliana (Mouse-ear cress) PE=2 SV=1	Function unknown
GD_transcript_115120	C2H2	9.15268	6.47306	0.33858	8.08253	2.09876	0.162196	-.904*	Zinc finger, C2H2 type;; Zinc-finger double-stranded RNA-binding	Zinc finger protein JACKDAW GN=F15A17.180 OS=Arabidopsis thaliana (Mouse-ear cress) PE=1 SV=1	Function unknown
GD_transcript_115315	C2H2	0.0364101	0.187897	0.833523	0.195163	0.0591601	0.563135	.a	C2H2-type zinc finger	Zinc finger protein ZAT9 GN=ZAT9 OS=Arabidopsis thaliana (Mouse-ear cress) PE=2 SV=1	Function unknown
GD_transcript_11735	C2H2	18.0979	19.1224	12.2015	21.5393	35.1965	11.0394	-0.521317	--	Protein SUPPRESSOR OF FRI 4 GN=SUF4 OS=Arabidopsis thaliana (Mouse-ear cress) PE=1 SV=1	Function unknown
GD_transcript_117854	C2H2	10.4193	12.844	2.90601	9.19448	10.5565	4.08535	-.817*	--	--	Function unknown
GD_transcript_118107	C2H2	1.69979	0.860407	1.93199	0.619592	3.04486	4.0203	.a	Zinc finger, C2H2 type;; Zinc-finger double-stranded RNA-binding	Protein indeterminate-domain 7 {ECO:0000303|PubMed:16784536} OS=Arabidopsis thaliana (Mouse-ear cress) PE=2 SV=1	Function unknown
GD_transcript_118327	C2H2	0.302117	0.0937564	0.204168	0.179281	0.578114	0.158031	.a	--	Protein SENSITIVE TO PROTON RHIZOTOXICITY 1 GN=STOP1 OS=Arabidopsis thaliana (Mouse-ear cress) PE=2 SV=1	Function unknown
GD_transcript_119975	C2H2	0.798186	2.58437	0.235281	2.68889	5.09534	0.0996224	-0.497201	C2H2-type zinc finger;; Drought induced 19 protein (Di19), zinc-binding;; Zinc finger, C2H2 type;; C2H2-type zinc finger	Zinc finger AN1 and C2H2 domain-containing stress-associated protein 11 GN=SAP11 OS=Arabidopsis thaliana (Mouse-ear cress) PE=2 SV=1	Function unknown
GD_transcript_120392	C2H2	0.274562	0.704455	0.414419	0.138623	4.72503	0.615878	.a	--	Zinc finger protein STOP1 homolog OS=Oryza sativa subsp. japonica (Rice) PE=2 SV=1	Function unknown
GD_transcript_122288	C2H2	1.07184	0.910071	0.391946	2.62187	1.57862	0.309051	.a	Zinc-finger double-stranded RNA-binding;; Zinc-finger of C2H2 type	--	Function unknown
GD_transcript_122822	C2H2	41.7429	40.1212	35.8165	37.8838	30.2162	18.499	-.818*	--	--	Function unknown
GD_transcript_123050	C2H2	15.2046	22.5842	9.14261	11.5968	18.8871	8.78565	-0.560075	Zinc-finger of C2H2 type	Protein SENSITIVE TO PROTON RHIZOTOXICITY 1 GN=STOP1 OS=Arabidopsis thaliana (Mouse-ear cress) PE=2 SV=1	Function unknown
GD_transcript_123449	C2H2	14.9972	20.9788	14.1826	7.95983	22.3497	12.9679	-0.0504273	zinc-ribbon family;; Double zinc ribbon	--	Function unknown
GD_transcript_127377	C2H2	33.2258	24.4677	11.7316	36.8549	26.2216	6.80963	-.978**	Zinc-finger double-stranded RNA-binding	Zinc finger protein MAGPIE {ECO:0000303|PubMed:17785527} OS=Arabidopsis thaliana (Mouse-ear cress) PE=1 SV=1	Function unknown
GD_transcript_127756	C2H2	37.3832	19.5181	19.9996	42.5921	26.7872	6.00859	-.892*	--	--	Function unknown
GD_transcript_129957	C2H2	2.75284	1.25784	0.530543	0.626032	1.46225	0.699136	.a	Zinc finger, C2H2 type;; Zinc-finger double-stranded RNA-binding;; Zinc-finger of C2H2 type	Protein indeterminate-domain 4, chloroplastic {ECO:0000303|PubMed:16784536} (Precursor) OS=Arabidopsis thaliana (Mouse-ear cress) PE=1 SV=1	Function unknown
GD_transcript_129974	C2H2	1.54207	29.317	0.168945	3.24577	35.2096	0.0195474	-0.279805	C2H2-type zinc finger;; C2H2-type zinc finger;; Zinc-finger double-stranded RNA-binding	Zinc finger protein ZAT10 GN=T22C5.18 OS=Arabidopsis thaliana (Mouse-ear cress) PE=2 SV=1	Function unknown
GD_transcript_130175	C2H2	1.68134	1.14213	0.533791	3.41154	2.92365	0.720174	.a	Zinc finger, C2H2 type;; C2H2-type zinc finger;; Zinc-finger of C2H2 type	Uncharacterized zinc finger protein At4g06634 GN=At4g06634 OS=Arabidopsis thaliana (Mouse-ear cress) PE=1 SV=1	Function unknown
GD_transcript_130513	C2H2	0.699198	0.824427	0.280686	0.676499	1.10162	0.0653546	.a	Zinc-finger double-stranded RNA-binding	Protein indeterminate-domain 2 {ECO:0000303|PubMed:16784536} OS=Arabidopsis thaliana (Mouse-ear cress) PE=2 SV=1	Function unknown
GD_transcript_132063	C2H2	0.0306081	2.00516	0	0.0304689	0.649698	0	.a	C2H2-type zinc finger;; C2H2-type zinc finger;; Zinc-finger double-stranded RNA-binding;; Zinc-finger of C2H2 type	Zinc finger protein ZAT3 GN=F23E12.160 OS=Arabidopsis thaliana (Mouse-ear cress) PE=2 SV=1	Function unknown
GD_transcript_133357	C2H2	4.98077	3.69624	1.1497	6.83593	4.58199	1.79502	-.877*	--	--	Function unknown
GD_transcript_134398	C2H2	48.6813	44.6427	30.8385	38.5946	44.8055	20.8395	-.899*	C2H2 type zinc-finger (2 copies);; Zinc-finger double-stranded RNA-binding	--	Function unknown
GD_transcript_134405	C2H2	8.18043	5.19611	3.44719	10.4455	6.63254	2.51189	-.899*	--	Methyl-CpG-binding domain-containing protein 8 GN=MBD8 OS=Arabidopsis thaliana (Mouse-ear cress) PE=2 SV=1	Function unknown
GD_transcript_135039	C2H2	5.3381	6.03946	1.57305	3.78244	4.55504	0.143948	-.881*	--	Protein indeterminate-domain 2 {ECO:0000303|PubMed:16784536} OS=Arabidopsis thaliana (Mouse-ear cress) PE=2 SV=1	Function unknown
GD_transcript_135240	C2H2	0	0.0467332	0.134825	0.10678	0.018791	0.0424362	.a	Zinc-finger double-stranded RNA-binding;; Zinc-finger of C2H2 type	Protein indeterminate-domain 4, chloroplastic {ECO:0000303|PubMed:16784536} (Precursor) OS=Arabidopsis thaliana (Mouse-ear cress) PE=1 SV=1	Function unknown
GD_transcript_136179	C2H2	0.254648	10.5726	2.86065	0.212626	4.52059	2.06442	0.00209318	C2H2-type zinc finger	Zinc finger protein ZAT5 GN=ZAT5 OS=Arabidopsis thaliana (Mouse-ear cress) PE=2 SV=1	Function unknown
GD_transcript_140603	C2H2	3.9877	0.722782	1.35535	3.56088	3.05426	1.00073	.a	--	Uncharacterized zinc finger protein At4g06634 GN=At4g06634 OS=Arabidopsis thaliana (Mouse-ear cress) PE=1 SV=1	Function unknown
GD_transcript_14087	C2H2	239.613	98.9833	3.35084	208.502	51.3555	2.2497	-.877*	--	--	Function unknown
GD_transcript_142209	C2H2	11.01	3.69613	0.438649	15.5106	5.84933	1.4056	-.817*	Zinc-finger double-stranded RNA-binding	Protein indeterminate-domain 5, chloroplastic {ECO:0000303|PubMed:16784536} (Precursor) OS=Arabidopsis thaliana (Mouse-ear cress) PE=1 SV=1	Function unknown
GD_transcript_14291	C2H2	57.4395	51.195	12.495	42.4286	51.7744	14.9482	-.883*	Zinc finger, C2H2 type;; C2H2-type zinc finger	Uncharacterized zinc finger protein At4g06634 GN=At4g06634 OS=Arabidopsis thaliana (Mouse-ear cress) PE=1 SV=1	Function unknown
GD_transcript_1475	C2H2	5.76808	4.03669	0	9.54693	3.44644	1.12268	-.839*	--	--	Function unknown
GD_transcript_15260	C2H2	0.358197	0.162961	0	1.04595	0.6341	0.170384	.a	C2H2-type zinc finger;; Zinc-finger of C2H2 type	Histone deacetylase HDT1 GN=HDT1 OS=Solanum chacoense (Chaco potato) PE=2 SV=1	Function unknown
GD_transcript_15405	C2H2	13.1583	25.1116	8.21521	9.40986	12.2882	6.80459	-0.46618	C2H2-type zinc finger;; C2H2-type zinc finger;; Zinc-finger double-stranded RNA-binding	Zinc finger protein ZAT9 GN=ZAT9 OS=Arabidopsis thaliana (Mouse-ear cress) PE=2 SV=1	Function unknown
GD_transcript_156809	C2H2	27.5449	23.8898	0.21814	22.8439	14.0094	0	-.949**	C2H2-type zinc finger;; C2H2-type zinc finger;; Zinc-finger double-stranded RNA-binding	Zinc finger protein ZAT9 GN=ZAT9 OS=Arabidopsis thaliana (Mouse-ear cress) PE=2 SV=1	Function unknown
GD_transcript_157007	C2H2	9.00796	9.98555	1.77046	8.81679	9.47929	2.32197	-.890*	NYN domain	--	Function unknown
GD_transcript_157161	C2H2	11.5372	4.61231	1.42499	23.0219	8.61018	1.18166	-0.768345	--	Zinc finger protein 4 GN=ZFP4 OS=Arabidopsis thaliana (Mouse-ear cress) PE=2 SV=2	Function unknown
GD_transcript_15827	C2H2	66.5913	42.6097	11.9107	100.354	54.8032	15.696	-.867*	C2H2-type zinc finger;; Zinc-finger of C2H2 type	Histone deacetylase HDT1 GN=HDT1 OS=Solanum chacoense (Chaco potato) PE=2 SV=1	Function unknown
GD_transcript_16119	C2H2	8.1732	3.84738	4.7946	7.78709	5.44505	3.43428	-0.7669	--	Zinc finger protein 4 GN=ZFP4 OS=Arabidopsis thaliana (Mouse-ear cress) PE=2 SV=2	Function unknown
GD_transcript_16428	C2H2	0	0.239734	1.72418	6.11092	4.05405	0	-0.385826	Zinc finger, C2H2 type;; C2H2-type zinc finger	Uncharacterized zinc finger protein At4g06634 GN=At4g06634 OS=Arabidopsis thaliana (Mouse-ear cress) PE=1 SV=1	Function unknown
GD_transcript_16456	C2H2	19.7895	10.7083	5.61362	19.929	15.2031	8.95029	-.826*	Methyltransferase domain;; Methyltransferase domain;; Methyltransferase domain;; Methyltransferase domain;; ubiE/COQ5 methyltransferase family	Uncharacterized methyltransferase At2g41040, chloroplastic (Precursor) GN=At2g41040 OS=Arabidopsis thaliana (Mouse-ear cress) PE=2 SV=1	Coenzyme transport and metabolism
GD_transcript_16508	C2H2	84.6739	58.0576	18.1317	98.4814	63.0562	21.4194	-.935**	C2H2-type zinc finger;; Zinc-finger of C2H2 type	Histone deacetylase HDT1 GN=HDT1 OS=Solanum chacoense (Chaco potato) PE=2 SV=1	Function unknown
GD_transcript_17200	C2H2	98.2748	67.2579	28.6167	107.673	100.283	20.6214	-.922**	--	Histone deacetylase HDT2 GN=HDT2 OS=Zea mays (Maize) PE=1 SV=1	Chromatin structure and dynamics
GD_transcript_17315	C2H2	5.32008	4.99102	2.05714	3.66179	6.17011	1.76205	-0.756394	AN1-like Zinc finger;; Drought induced 19 protein (Di19), zinc-binding;; C2H2-type zinc finger	Zinc finger AN1 and C2H2 domain-containing stress-associated protein 11 GN=SAP11 OS=Arabidopsis thaliana (Mouse-ear cress) PE=2 SV=1	Function unknown
GD_transcript_18100	C2H2	32.1535	31.3265	16.5906	31.9002	38.4216	19.6867	-0.79063	--	--	Function unknown
GD_transcript_18391	C2H2	11.9426	6.58826	35.8082	1.92488	4.18306	20.0433	0.709059	Stage II sporulation protein E (SpoIIE);; Zinc-finger double-stranded RNA-binding	Probable protein phosphatase 2C 55 GN=At4g16580 OS=Arabidopsis thaliana (Mouse-ear cress) PE=2 SV=2	Signal transduction mechanisms
GD_transcript_19624	C2H2	1.32582	27.9417	0.199966	5.78722	76.6308	0.0874449	-0.208574	C2H2-type zinc finger;; C2H2-type zinc finger;; Zinc-finger double-stranded RNA-binding	Zinc finger protein ZAT10 GN=T22C5.18 OS=Arabidopsis thaliana (Mouse-ear cress) PE=2 SV=1	Function unknown
GD_transcript_20198	C2H2	1.17316	15.7026	4.74172	9.00955	52.9885	3.05815	-0.169436	C2H2-type zinc finger;; C2H2-type zinc finger;; Zinc-finger double-stranded RNA-binding;; Zinc finger, C2H2 type	Zinc finger protein ZAT10 GN=T22C5.18 OS=Arabidopsis thaliana (Mouse-ear cress) PE=2 SV=1	Function unknown
GD_transcript_20640	C2H2	1.16802	55.2295	2.3316	12.8205	133.069	2.35699	-0.205641	C2H2-type zinc finger;; Zinc-finger double-stranded RNA-binding;; C2H2-type zinc finger	Zinc finger protein ZAT10 GN=T22C5.18 OS=Arabidopsis thaliana (Mouse-ear cress) PE=2 SV=1	Function unknown
GD_transcript_29479	C2H2	0.440474	1.446	5.2431	1.29144	0.961057	4.23969	.882*	C2H2-type zinc finger	Zinc finger protein ZAT9 GN=ZAT9 OS=Arabidopsis thaliana (Mouse-ear cress) PE=2 SV=1	Function unknown
GD_transcript_29946	C2H2	0.1301	0.714714	1.47657	0.133843	0.200223	0.639216	.a	C2H2-type zinc finger	Zinc finger protein ZAT9 GN=ZAT9 OS=Arabidopsis thaliana (Mouse-ear cress) PE=2 SV=1	Function unknown
GD_transcript_3431	C2H2	9.13753	8.32793	4.12059	9.85795	7.95696	3.76033	-.976**	--	Methyl-CpG-binding domain-containing protein 8 GN=MBD8 OS=Arabidopsis thaliana (Mouse-ear cress) PE=2 SV=1	Function unknown
GD_transcript_3802	C2H2	8.6534	9.1004	1.10288	19.0936	13.8872	1.77428	-0.796258	--	Protein indeterminate-domain 2 {ECO:0000303|PubMed:16784536} OS=Arabidopsis thaliana (Mouse-ear cress) PE=2 SV=1	Function unknown
GD_transcript_44394	C2H2	4.52235	4.13365	0.0629353	4.19103	2.13808	0.0292497	.a	C2H2-type zinc finger;; C2H2-type zinc finger;; C2H2-type zinc finger	Zinc finger protein ZAT9 GN=ZAT9 OS=Arabidopsis thaliana (Mouse-ear cress) PE=2 SV=1	Function unknown
GD_transcript_46359	C2H2	0	1.38728	0.370344	0.337183	0.797604	0.129846	.a	C2H2-type zinc finger;; C2H2-type zinc finger;; Zinc-finger double-stranded RNA-binding;; Zinc finger, C2H2 type	Zinc finger protein ZAT10 GN=T22C5.18 OS=Arabidopsis thaliana (Mouse-ear cress) PE=2 SV=1	Function unknown
GD_transcript_46494	C2H2	1.23363	1.05066	0.883961	1.81163	2.86929	1.59191	.a	Protein of unknown function (DUF1644);; Protein of unknown function (DUF1644)	--	Function unknown
GD_transcript_48724	C2H2	0.966446	1.29924	0.121494	2.6992	2.14583	0.177354	.a	Zinc-finger double-stranded RNA-binding	Protein indeterminate-domain 2 {ECO:0000303|PubMed:16784536} OS=Arabidopsis thaliana (Mouse-ear cress) PE=2 SV=1	Function unknown
GD_transcript_51169	C2H2	2.88434	1.10004	20.7953	2.57271	1.50343	12.2058	0.771109	--	Protein indeterminate-domain 7 {ECO:0000303|PubMed:16784536} OS=Arabidopsis thaliana (Mouse-ear cress) PE=2 SV=1	Function unknown
GD_transcript_51381	C2H2	1.8014	0.562372	0.154514	0.980742	0.917725	0.0572253	.a	C2H2-type zinc finger;; Zinc-finger of C2H2 type	Histone deacetylase HDT1 GN=HDT1 OS=Solanum chacoense (Chaco potato) PE=2 SV=1	Function unknown
GD_transcript_5214	C2H2	14.024	8.04843	35.0596	2.77598	4.95486	33.1026	.864*	Zinc-finger double-stranded RNA-binding	Protein indeterminate-domain 5, chloroplastic {ECO:0000303|PubMed:16784536} (Precursor) OS=Arabidopsis thaliana (Mouse-ear cress) PE=1 SV=1	Function unknown
GD_transcript_52240	C2H2	1.87058	0.682827	0.727304	3.57997	2.28164	0.162473	.a	LYAR-type C2HC zinc finger	UBP1-associated proteins 1C GN=UBA1C OS=Arabidopsis thaliana (Mouse-ear cress) PE=3 SV=2	Function unknown
GD_transcript_52968	C2H2	10.3108	6.28679	22.5726	7.08003	9.25341	15.6167	0.750886	Zinc finger, C2H2 type;; Zinc-finger double-stranded RNA-binding	Protein indeterminate-domain 7 {ECO:0000303|PubMed:16784536} OS=Arabidopsis thaliana (Mouse-ear cress) PE=2 SV=1	Function unknown
GD_transcript_55432	C2H2	7.65862	4.38795	1.30213	9.92857	4.4491	1.77251	-.916*	Zinc finger, C2H2 type;; GatB/GatE catalytic domain;; JmjC domain, hydroxylase	Probable lysine-specific demethylase ELF6 GN=F21E1.160 OS=Arabidopsis thaliana (Mouse-ear cress) PE=1 SV=1	Function unknown
GD_transcript_55586	C2H2	4.54583	1.5163	1.52831	4.26083	4.60411	1.96598	.a	Zinc-finger double-stranded RNA-binding;; C2H2-type zinc finger;; Zinc-finger of C2H2 type	Protein indeterminate-domain 4, chloroplastic {ECO:0000303|PubMed:16784536} (Precursor) OS=Arabidopsis thaliana (Mouse-ear cress) PE=1 SV=1	Function unknown
GD_transcript_55769	C2H2	7.82528	3.79556	3.4803	2.42411	5.91439	3.57616	0.092081	Zinc-finger double-stranded RNA-binding;; Zinc finger, C2H2 type;; Zinc-finger of C2H2 type	Protein indeterminate-domain 4, chloroplastic {ECO:0000303|PubMed:16784536} (Precursor) OS=Arabidopsis thaliana (Mouse-ear cress) PE=1 SV=1	Function unknown
GD_transcript_56396	C2H2	8.02004	2.68343	1.09514	6.82585	5.51305	2.60236	0.792066	--	Zinc finger protein 4 GN=ZFP4 OS=Arabidopsis thaliana (Mouse-ear cress) PE=2 SV=2	Function unknown
GD_transcript_56608	C2H2	11.0908	13.3428	3.69704	15.3675	12.1845	6.97513	-.812*	Zinc finger, C2H2 type;; Zinc-finger of C2H2 type	Zinc finger protein STOP1 homolog OS=Oryza sativa subsp. japonica (Rice) PE=2 SV=1	Function unknown
GD_transcript_57062	C2H2	3.96522	1.86083	2.04948	9.18812	1.7428	2.39293	-0.518558	--	Protein indeterminate-domain 2 {ECO:0000303|PubMed:16784536} OS=Arabidopsis thaliana (Mouse-ear cress) PE=2 SV=1	Function unknown
GD_transcript_5751	C2H2	16.5857	6.93146	29.4223	14.1924	17.7724	21.8583	0.658659	Zinc-finger double-stranded RNA-binding	Protein indeterminate-domain 5, chloroplastic {ECO:0000303|PubMed:16784536} (Precursor) OS=Arabidopsis thaliana (Mouse-ear cress) PE=1 SV=1	Function unknown
GD_transcript_5779	C2H2	0.0765999	0.0906356	0.0155159	0.161723	0.10766	0.0540013	.a	--	Protein SUPPRESSOR OF FRI 4 GN=SUF4 OS=Arabidopsis thaliana (Mouse-ear cress) PE=1 SV=1	Function unknown
GD_transcript_60542	C2H2	27.4713	13.4873	45.4867	13.0174	18.1091	32.0429	0.673504	Zinc finger, C2H2 type	Protein indeterminate-domain 12 {ECO:0000303|PubMed:16784536} OS=Arabidopsis thaliana (Mouse-ear cress) PE=2 SV=2	Function unknown
GD_transcript_61364	C2H2	0.504934	3.55252	0.11222	0.257822	2.08764	0.0286363	.a	C2H2-type zinc finger;; C2H2-type zinc finger	Zinc finger protein ZAT9 GN=ZAT9 OS=Arabidopsis thaliana (Mouse-ear cress) PE=2 SV=1	Function unknown
GD_transcript_6309	C2H2	16.6878	16.5681	4.67159	15.8898	16.1814	4.92406	-.926**	DnaJ domain;; Zinc-finger double-stranded RNA-binding;; Zinc-finger of C2H2 type;; C2H2 type zinc-finger (2 copies);; C2H2-type zinc finger	Chaperone protein dnaJ 72 GN=T3K9.23 OS=Arabidopsis thaliana (Mouse-ear cress) PE=2 SV=1	Posttranslational modification, protein turnover, chaperones
GD_transcript_64508	C2H2	46.7001	22.3171	0.875597	3.81372	1.06651	0.460839	-0.575299	--	Protein SUPPRESSOR OF FRI 4 GN=SUF4 OS=Arabidopsis thaliana (Mouse-ear cress) PE=1 SV=1	Function unknown
GD_transcript_6608	C2H2	10.9389	3.93404	0.250579	7.18696	9.38429	0.608441	-.826*	Zinc finger, C2H2 type;; Zinc-finger double-stranded RNA-binding	Zinc finger protein JACKDAW GN=F15A17.180 OS=Arabidopsis thaliana (Mouse-ear cress) PE=1 SV=1	Function unknown
GD_transcript_66223	C2H2	7.87799	5.43429	0.490489	6.52207	5.07344	3.48416	-0.799759	Zinc finger, C2H2 type;; C2H2-type zinc finger;; Zinc-finger of C2H2 type	Uncharacterized zinc finger protein At4g06634 GN=At4g06634 OS=Arabidopsis thaliana (Mouse-ear cress) PE=1 SV=1	Function unknown
GD_transcript_72874	C2H2	9.32096	6.14032	1.37409	5.41018	5.71549	1.89936	-.868*	--	Protein indeterminate-domain 14 {ECO:0000303|PubMed:16784536} OS=Arabidopsis thaliana (Mouse-ear cress) PE=1 SV=1	Function unknown
GD_transcript_7312	C2H2	31.1087	21.5737	14.0605	29.311	50.1891	21.3132	-0.439946	Zinc-finger double-stranded RNA-binding	Protein indeterminate-domain 4, chloroplastic {ECO:0000303|PubMed:16784536} (Precursor) OS=Arabidopsis thaliana (Mouse-ear cress) PE=1 SV=1	Function unknown
GD_transcript_73904	C2H2	4.32869	2.55058	4.14563	8.22487	3.65795	0.513266	-0.692572	--	--	Function unknown
GD_transcript_74183	C2H2	12.9811	7.26603	1.29186	20.7442	8.25993	1.05713	-.863*	Zinc finger, C2H2 type	Lysine-specific demethylase REF6 GN=T29H11_50 OS=Arabidopsis thaliana (Mouse-ear cress) PE=1 SV=1	Function unknown
GD_transcript_7662	C2H2	0.855843	0.924298	0.466175	1.47368	1.78739	0.419321	.a	Zinc-finger double-stranded RNA-binding;; Zinc-finger of C2H2 type	Protein indeterminate-domain 4, chloroplastic {ECO:0000303|PubMed:16784536} (Precursor) OS=Arabidopsis thaliana (Mouse-ear cress) PE=1 SV=1	Function unknown
GD_transcript_7863	C2H2	39.2989	16.9748	8.51808	27.2885	27.3352	7.12635	-.866*	Zinc finger, C2H2 type;; Zinc-finger double-stranded RNA-binding	Zinc finger protein JACKDAW GN=F15A17.180 OS=Arabidopsis thaliana (Mouse-ear cress) PE=1 SV=1	Function unknown
GD_transcript_7962	C2H2	11.0189	15.2162	23.6851	2.38714	11.198	6.27113	0.245029	Ubiquitin fusion degradation protein UFD1	--	Posttranslational modification, protein turnover, chaperones
GD_transcript_81413	C2H2	24.9503	26.7758	30.1443	25.3088	37.1617	22.3538	-0.117434	Stress-induced protein Di19, C-terminal;; Drought induced 19 protein (Di19), zinc-binding	Protein DEHYDRATION-INDUCED 19 OS=Oryza sativa subsp. japonica (Rice) PE=2 SV=1	Function unknown
GD_transcript_81419	C2H2	0.321729	7.10311	3.67721	1.53299	26.1761	0.91423	-0.0990587	C2H2-type zinc finger;; C2H2-type zinc finger;; Zinc-finger double-stranded RNA-binding	Zinc finger protein ZAT10 GN=T22C5.18 OS=Arabidopsis thaliana (Mouse-ear cress) PE=2 SV=1	Function unknown
GD_transcript_81728	C2H2	14.9503	9.60889	1.88104	23.3879	10.0094	2.79516	-.860*	C2H2-type zinc finger;; Zinc-finger of C2H2 type	Histone deacetylase HDT1 GN=HDT1 OS=Solanum chacoense (Chaco potato) PE=2 SV=1	Chromatin structure and dynamics
GD_transcript_81832	C2H2	4.09629	3.01656	2.19525	2.47755	2.36613	1.41433	.a	JmjC domain, hydroxylase;; jmjN domain;; Zinc finger, C2H2 type	Probable lysine-specific demethylase ELF6 GN=F21E1.160 OS=Arabidopsis thaliana (Mouse-ear cress) PE=1 SV=1	Function unknown
GD_transcript_82007	C2H2	3.89711	2.61888	0.691987	4.87939	2.63115	0.841352	.a	NYN domain	--	Function unknown
GD_transcript_82236	C2H2	3.01335	1.19681	0.243064	1.35347	0.436446	0.00983205	.a	--	Protein indeterminate-domain 2 {ECO:0000303|PubMed:16784536} OS=Arabidopsis thaliana (Mouse-ear cress) PE=2 SV=1	Function unknown
GD_transcript_82574	C2H2	15.9454	2.19109	0.120496	13.3457	0.912671	0.178194	-0.754566	--	--	Function unknown
GD_transcript_84560	C2H2	22.0999	11.6044	9.57019	20.9557	20.7328	8.76366	-.823*	Zinc-finger double-stranded RNA-binding	Protein indeterminate-domain 5, chloroplastic {ECO:0000303|PubMed:16784536} (Precursor) OS=Arabidopsis thaliana (Mouse-ear cress) PE=1 SV=1	Function unknown
GD_transcript_84797	C2H2	3.91551	11.3108	5.99775	5.27125	4.38928	4.49862	-0.122512	C2H2-type zinc finger;; C2H2-type zinc finger;; Zinc-finger double-stranded RNA-binding	Zinc finger protein ZAT9 GN=ZAT9 OS=Arabidopsis thaliana (Mouse-ear cress) PE=2 SV=1	Function unknown
GD_transcript_84945	C2H2	70.2013	37.855	26.8096	174.904	76.1733	21.461	-0.682202	--	Protein SUPPRESSOR OF FRI 4 GN=SUF4 OS=Arabidopsis thaliana (Mouse-ear cress) PE=1 SV=1	Function unknown
GD_transcript_85294	C2H2	13.5034	7.44535	6.12961	18.4289	11.3756	5.25351	-.815*	Zinc-finger double-stranded RNA-binding;; Zinc-finger of C2H2 type	--	Function unknown
GD_transcript_85486	C2H2	0.342309	0.631515	5.62933	0.284838	4.50007	5.11739	.857*	Zinc finger, C2H2 type;; Zinc-finger double-stranded RNA-binding;; Zinc-finger of C2H2 type	Protein indeterminate-domain 2 {ECO:0000303|PubMed:16784536} OS=Arabidopsis thaliana (Mouse-ear cress) PE=2 SV=1	Function unknown
GD_transcript_86161	C2H2	1.07058	1.11681	0.421266	6.96033	3.29628	0.199116	-0.589659	C2H2-type zinc finger;; Zinc-finger of C2H2 type	Histone deacetylase HDT1 GN=HDT1 OS=Solanum chacoense (Chaco potato) PE=2 SV=1	Function unknown
GD_transcript_86214	C2H2	11.0005	5.48228	4.47046	25.8339	11.229	2.02709	-0.714536	Zinc finger, C2H2 type	Uncharacterized zinc finger protein At4g06634 GN=At4g06634 OS=Arabidopsis thaliana (Mouse-ear cress) PE=1 SV=1	Function unknown
GD_transcript_90917	C2H2	5.79398	5.93063	1.83909	8.65308	5.60165	0.835212	-.941**	--	Polyadenylation and cleavage factor homolog 4 {ECO:0000305} OS=Arabidopsis thaliana (Mouse-ear cress) PE=1 SV=1	Function unknown
GD_transcript_91300	C2H2	6.36893	12.6419	3.35631	8.11518	13.8588	1.76454	-0.626933	Zinc-finger of C2H2 type	Protein SENSITIVE TO PROTON RHIZOTOXICITY 1 GN=STOP1 OS=Arabidopsis thaliana (Mouse-ear cress) PE=2 SV=1	Function unknown
GD_transcript_92492	C2H2	4.26173	1.22719	0.412671	2.71648	3.06561	0.153995	.a	Zinc-finger double-stranded RNA-binding;; Zinc-finger of C2H2 type	--	Posttranslational modification, protein turnover, chaperones
GD_transcript_93157	C2H2	30.008	6.98369	1.59684	25.8975	0.7468	2.5339	-0.734677	--	--	Function unknown
GD_transcript_93984	C2H2	1.14896	1.59574	1.06786	3.27795	4.6591	1.67723	.a	zinc-ribbon family;; Double zinc ribbon	Chlorophyllide a oxygenase, chloroplastic (Precursor) GN=OSJNBa0057L21.2 OS=Oryza sativa subsp. japonica (Rice) PE=2 SV=1	Function unknown
GD_transcript_94415	C2H2	2.99345	2.89461	2.93171	6.74122	6.2266	1.58507	-0.595138	Zinc finger, C2H2 type;; C2H2-type zinc finger;; Zinc-finger of C2H2 type	Uncharacterized zinc finger protein At4g06634 GN=At4g06634 OS=Arabidopsis thaliana (Mouse-ear cress) PE=1 SV=1	Function unknown
GD_transcript_96253	C2H2	14.2475	8.55587	5.73113	16.6827	14.0754	39.9288	0.550931	Stage II sporulation protein E (SpoIIE);; Zinc-finger double-stranded RNA-binding	Probable protein phosphatase 2C 55 GN=At4g16580 OS=Arabidopsis thaliana (Mouse-ear cress) PE=2 SV=2	Signal transduction mechanisms
GD_transcript_96685	C2H2	10.3075	9.2401	0.43018	27.3521	14.6352	0.602034	-0.781025	Zinc-ribbon;; Ring finger domain;; zinc-RING finger domain;; RING-type zinc-finger;; Zinc finger, C3HC4 type (RING finger)	--	Function unknown
GD_transcript_97097	C2H2	0.339977	0.25324	0	0	0.311127	0.0824657	.a	Zinc-finger double-stranded RNA-binding	Protein indeterminate-domain 2 {ECO:0000303|PubMed:16784536} OS=Arabidopsis thaliana (Mouse-ear cress) PE=2 SV=1	Function unknown
GD_transcript_97616	C2H2	5.91267	2.99669	2.16255	7.10819	3.37901	1.27633	-.873*	Zinc finger, C2H2 type;; C2H2-type zinc finger	Uncharacterized zinc finger protein At4g06634 GN=At4g06634 OS=Arabidopsis thaliana (Mouse-ear cress) PE=1 SV=1	Function unknown
GD_transcript_9962	C2H2	2.02924	21.9658	0.103738	1.1512	15.7474	0.136405	-0.303628	C2H2-type zinc finger;; C2H2-type zinc finger;; Zinc-finger double-stranded RNA-binding;; Zinc-finger of C2H2 type	Zinc finger protein ZAT4 GN=ZAT4 OS=Arabidopsis thaliana (Mouse-ear cress) PE=2 SV=1	Function unknown
GD_transcript_100000	C3H	1.8239	1.00844	0.193833	0.680179	0.4793	0.126667	.a	Zinc finger C-x8-C-x5-C-x3-H type (and similar);; RNA-binding, Nab2-type zinc finger	Zinc finger CCCH domain-containing protein 37 GN=HUA1 OS=Arabidopsis thaliana (Mouse-ear cress) PE=1 SV=1	Function unknown
GD_transcript_100162	C3H	1.58208	2.22588	0.814847	0	1.01109	0.879238	.a	--	Zinc finger CCCH domain-containing protein 40 GN=At3g21810 OS=Arabidopsis thaliana (Mouse-ear cress) PE=1 SV=1	Function unknown
GD_transcript_101076	C3H	5.3791	2.88399	2.67871	7.74699	2.64745	2.51154	-0.686206	Zinc finger C-x8-C-x5-C-x3-H type (and similar);; Zinc finger, C3HC4 type (RING finger);; Zinc finger, C3HC4 type (RING finger)	Zinc finger CCCH domain-containing protein 1 GN=At1g01350 OS=Arabidopsis thaliana (Mouse-ear cress) PE=2 SV=2	Function unknown
GD_transcript_10140	C3H	18.0676	19.8741	9.16201	8.45102	10.6373	5.96775	-0.610808	--	Zinc finger CCCH domain-containing protein 6 GN=At1g19860 OS=Arabidopsis thaliana (Mouse-ear cress) PE=2 SV=1	Function unknown
GD_transcript_10144	C3H	71.1367	70.9012	20.2841	48.4179	84.9173	27.2006	-0.713551	Zinc finger C-x8-C-x5-C-x3-H type (and similar);; RNA-binding, Nab2-type zinc finger	Zinc finger CCCH domain-containing protein 43 GN=At3g48440 OS=Arabidopsis thaliana (Mouse-ear cress) PE=2 SV=1	Function unknown
GD_transcript_102320	C3H	6.22297	2.84089	1.39262	8.6624	4.21235	0.845458	-.862*	Zinc finger C-x8-C-x5-C-x3-H type (and similar);; Zinc finger C-x8-C-x5-C-x3-H type (and similar)	Zinc finger CCCH domain-containing protein 37 GN=HUA1 OS=Arabidopsis thaliana (Mouse-ear cress) PE=1 SV=1	Function unknown
GD_transcript_102341	C3H	1.40405	0.878402	0.126075	2.7379	1.19494	0.135483	.a	Zinc finger C-x8-C-x5-C-x3-H type (and similar)	Zinc finger CCCH domain-containing protein 5 GN=At1g10320 OS=Arabidopsis thaliana (Mouse-ear cress) PE=2 SV=2	Function unknown
GD_transcript_102632	C3H	5.97071	9.81876	2.60157	4.84461	28.8286	2.98686	-0.245778	Ankyrin repeat;; Ankyrin repeats (3 copies);; Ankyrin repeats (many copies);; Ankyrin repeat;; Ankyrin repeats (many copies);; Zinc finger C-x8-C-x5-C-x3-H type (and similar)	Zinc finger CCCH domain-containing protein 30 GN=At2g41900 OS=Arabidopsis thaliana (Mouse-ear cress) PE=1 SV=2	Function unknown
GD_transcript_102771	C3H	1.90817	1.58409	0.536481	2.78596	1.7066	0.529346	.a	Zinc finger C-x8-C-x5-C-x3-H type (and similar);; RNA-binding, Nab2-type zinc finger;; Torus domain	Zinc finger CCCH domain-containing protein 37 GN=HUA1 OS=Arabidopsis thaliana (Mouse-ear cress) PE=1 SV=1	Function unknown
GD_transcript_104147	C3H	1.52905	0.488404	0.118598	3.40607	2.43137	0	.a	Zinc finger C-x8-C-x5-C-x3-H type (and similar);; RNA-binding, Nab2-type zinc finger;; Torus domain	Zinc finger CCCH domain-containing protein 37 GN=HUA1 OS=Arabidopsis thaliana (Mouse-ear cress) PE=1 SV=1	Function unknown
GD_transcript_104855	C3H	12.1299	9.47249	2.05956	10.368	11.0966	2.44956	-.924**	Zinc finger C-x8-C-x5-C-x3-H type (and similar);; KH domain;; Torus domain;; RNA-binding, Nab2-type zinc finger	Zinc finger CCCH domain-containing protein 14 OS=Oryza sativa subsp. japonica (Rice) PE=2 SV=1	Function unknown
GD_transcript_105651	C3H	4.24091	1.10317	1.23046	0.994152	1.38501	0.230885	.a	--	Zinc finger CCCH domain-containing protein 40 GN=At3g21810 OS=Arabidopsis thaliana (Mouse-ear cress) PE=1 SV=1	Function unknown
GD_transcript_106933	C3H	0.399175	0	0.367234	2.81445	0.640664	0.375499	.a	Zinc finger C-x8-C-x5-C-x3-H type (and similar);; RNA-binding, Nab2-type zinc finger	Zinc finger CCCH domain-containing protein 32 GN=At2g47850 OS=Arabidopsis thaliana (Mouse-ear cress) PE=2 SV=2	Function unknown
GD_transcript_107207	C3H	8.60252	4.54086	1.21567	11.1113	5.36006	1.1117	-.898*	Zinc finger C-x8-C-x5-C-x3-H type (and similar);; Zinc finger C-x8-C-x5-C-x3-H type (and similar)	Zinc finger CCCH domain-containing protein 37 GN=HUA1 OS=Arabidopsis thaliana (Mouse-ear cress) PE=1 SV=1	Function unknown
GD_transcript_107461	C3H	1.22588	0.598051	0.154455	1.54405	1.5049	0.161352	.a	Zinc finger C-x8-C-x5-C-x3-H type (and similar);; RNA recognition motif. (a.k.a. RRM, RBD, or RNP domain)	Zinc finger CCCH domain-containing protein 5 GN=At1g10320 OS=Arabidopsis thaliana (Mouse-ear cress) PE=2 SV=2	Function unknown
GD_transcript_108453	C3H	0.0391997	0	0	0.151569	0.107236	0.0412439	.a	--	Zinc finger CCCH domain-containing protein 5 GN=At1g10320 OS=Arabidopsis thaliana (Mouse-ear cress) PE=2 SV=2	Function unknown
GD_transcript_109239	C3H	2.43289	1.6737	0.241323	2.86439	0.748626	0.506839	.a	Zinc finger C-x8-C-x5-C-x3-H type (and similar);; RNA-binding, Nab2-type zinc finger	Zinc finger CCCH domain-containing protein 58 GN=At5g18550 OS=Arabidopsis thaliana (Mouse-ear cress) PE=2 SV=1	Function unknown
GD_transcript_109264	C3H	0.101365	0	0	0	0.571417	0.371361	.a	Zinc finger C-x8-C-x5-C-x3-H type (and similar);; Zinc finger C-x8-C-x5-C-x3-H type (and similar);; RNA-binding, Nab2-type zinc finger	Zinc finger CCCH domain-containing protein 32 GN=At2g47850 OS=Arabidopsis thaliana (Mouse-ear cress) PE=2 SV=2	Function unknown
GD_transcript_109766	C3H	16.132	13.1752	6.86494	4.29082	7.06112	3.39829	-0.559997	--	Zinc finger CCCH domain-containing protein 40 GN=At3g21810 OS=Arabidopsis thaliana (Mouse-ear cress) PE=1 SV=1	Function unknown
GD_transcript_110112	C3H	2.31237	2.21801	0.14253	4.47812	2.25085	0.262891	.a	Zinc finger C-x8-C-x5-C-x3-H type (and similar);; RNA-binding, Nab2-type zinc finger;; Zinc finger C-x8-C-x5-C-x3-H type (and similar)	Zinc finger CCCH domain-containing protein 3 GN=At1g04990 OS=Arabidopsis thaliana (Mouse-ear cress) PE=2 SV=1	Function unknown
GD_transcript_110149	C3H	1.04426	1.22799	1.23658	3.03622	2.34672	1.09006	.a	Zinc finger C-x8-C-x5-C-x3-H type (and similar)	Zinc finger CCCH domain-containing protein 7 GN=At1g21570 OS=Arabidopsis thaliana (Mouse-ear cress) PE=1 SV=1	Function unknown
GD_transcript_110208	C3H	1.22489	0.480839	0	1.23938	0.245593	0.39417	.a	Torus domain;; Zinc finger C-x8-C-x5-C-x3-H type (and similar)	Zinc finger CCCH domain-containing protein 65 GN=EMB1789 OS=Arabidopsis thaliana (Mouse-ear cress) PE=2 SV=1	Function unknown
GD_transcript_110487	C3H	5.37294	4.70783	0.516305	6.43308	2.74601	0.485495	-.941**	Zinc finger C-x8-C-x5-C-x3-H type (and similar);; Zinc finger C-x8-C-x5-C-x3-H type (and similar);; Zinc finger C-x8-C-x5-C-x3-H type (and similar)	Zinc finger CCCH domain-containing protein 32 GN=At2g47850 OS=Arabidopsis thaliana (Mouse-ear cress) PE=2 SV=2	Function unknown
GD_transcript_111024	C3H	195.528	231.748	61.4571	235.551	161.899	34.2335	-.947**	Zinc finger C-x8-C-x5-C-x3-H type (and similar)	Zinc finger CCCH domain-containing protein 49 GN=At4g29190 OS=Arabidopsis thaliana (Mouse-ear cress) PE=2 SV=1	Function unknown
GD_transcript_111473	C3H	14.398	12.7252	2.68199	8.2954	12.5271	3.32249	-.815*	Ankyrin repeat;; Ankyrin repeats (3 copies);; Ankyrin repeat;; Ankyrin repeats (many copies);; Ankyrin repeats (many copies);; Zinc finger C-x8-C-x5-C-x3-H type (and similar)	Zinc finger CCCH domain-containing protein 30 GN=At2g41900 OS=Arabidopsis thaliana (Mouse-ear cress) PE=1 SV=2	Function unknown
GD_transcript_111663	C3H	3.52416	5.36446	0.803158	3.5012	3.34787	0.84593	-0.810756	WD domain, G-beta repeat;; Nucleoporin Nup120/160;; Zinc finger C-x8-C-x5-C-x3-H type (and similar);; PQQ-like domain	Zinc finger CCCH domain-containing protein 48 GN=ZFWD1 OS=Arabidopsis thaliana (Mouse-ear cress) PE=2 SV=1	Function unknown
GD_transcript_112798	C3H	7.87149	8.80921	2.23014	4.78313	16.1922	1.33233	-0.518106	Ankyrin repeat;; Ankyrin repeats (3 copies);; Ankyrin repeats (many copies);; Ankyrin repeat;; Ankyrin repeats (many copies);; Zinc finger C-x8-C-x5-C-x3-H type (and similar)	Zinc finger CCCH domain-containing protein 30 GN=At2g41900 OS=Arabidopsis thaliana (Mouse-ear cress) PE=1 SV=2	Function unknown
GD_transcript_114941	C3H	43.4395	25.8079	9.51502	33.6776	27.2789	10.6986	-.923**	Zinc finger C-x8-C-x5-C-x3-H type (and similar);; RNA-binding, Nab2-type zinc finger;; Torus domain	Zinc finger CCCH domain-containing protein 37 GN=HUA1 OS=Arabidopsis thaliana (Mouse-ear cress) PE=1 SV=1	Function unknown
GD_transcript_116498	C3H	4.26202	4.57836	2.19468	9.46858	8.81649	4.93038	-0.445464	Zinc finger C-x8-C-x5-C-x3-H type (and similar);; Torus domain	Zinc finger CCCH domain-containing protein 38 GN=At3g18640 OS=Arabidopsis thaliana (Mouse-ear cress) PE=2 SV=1	Function unknown
GD_transcript_116931	C3H	0	0.173068	0.0293289	0.267032	0	0	.a	Zinc-finger containing family	Zinc finger CCCH domain-containing protein 17 GN=At2g02160 OS=Arabidopsis thaliana (Mouse-ear cress) PE=1 SV=1	Function unknown
GD_transcript_117526	C3H	1.68014	1.17323	0.350309	1.62103	1.47547	0.368893	.a	Zinc finger C-x8-C-x5-C-x3-H type (and similar)	Zinc finger CCCH domain-containing protein 5 GN=At1g10320 OS=Arabidopsis thaliana (Mouse-ear cress) PE=2 SV=2	Function unknown
GD_transcript_1191	C3H	13.4779	9.84876	1.70139	17.7389	7.18169	4.20392	-.859*	Zinc finger C-x8-C-x5-C-x3-H type (and similar)	Zinc finger CCCH domain-containing protein 5 GN=At1g10320 OS=Arabidopsis thaliana (Mouse-ear cress) PE=2 SV=2	Function unknown
GD_transcript_120300	C3H	10.5639	3.59929	1.02899	6.40821	3.22632	1.96685	-0.771118	Zinc finger C-x8-C-x5-C-x3-H type (and similar)	Zinc finger CCCH domain-containing protein 5 GN=At1g10320 OS=Arabidopsis thaliana (Mouse-ear cress) PE=2 SV=2	Function unknown
GD_transcript_120371	C3H	7.78131	4.11388	1.38232	11.4134	4.17801	1.12689	-.852*	Torus domain;; Zinc finger C-x8-C-x5-C-x3-H type (and similar)	Protein FRIGIDA-ESSENTIAL 1 GN=FES1 OS=Arabidopsis thaliana (Mouse-ear cress) PE=1 SV=2	Function unknown
GD_transcript_121570	C3H	10.6572	16.5314	2.03326	14.2509	23.4912	1.85701	-0.683267	Zinc finger C-x8-C-x5-C-x3-H type (and similar);; Ankyrin repeat;; Ankyrin repeats (many copies);; Ankyrin repeats (3 copies);; Ankyrin repeat;; Ankyrin repeats (many copies)	Zinc finger CCCH domain-containing protein 66 GN=At5g58620 OS=Arabidopsis thaliana (Mouse-ear cress) PE=2 SV=1	Function unknown
GD_transcript_12330	C3H	106.832	25.824	87.6343	146.123	11.179	62.565	-0.276466	Zinc finger C-x8-C-x5-C-x3-H type (and similar)	Zinc finger CCCH domain-containing protein 20 GN=At2g19810 OS=Arabidopsis thaliana (Mouse-ear cress) PE=2 SV=1	Function unknown
GD_transcript_12475	C3H	28.1601	22.7115	8.40197	21.4817	23.0803	5.76095	-.944**	Zinc finger C-x8-C-x5-C-x3-H type (and similar);; Zinc finger, C3HC4 type (RING finger);; Zinc finger, C3HC4 type (RING finger)	Zinc finger CCCH domain-containing protein 1 GN=At1g01350 OS=Arabidopsis thaliana (Mouse-ear cress) PE=2 SV=2	Function unknown
GD_transcript_125265	C3H	1.67012	0.989049	2.19195	8.70096	5.69516	0.718708	-0.492025	--	Zinc finger CCCH domain-containing protein 20 OS=Oryza sativa subsp. japonica (Rice) PE=2 SV=1	Function unknown
GD_transcript_125421	C3H	13.7214	10.4081	4.94353	17.0153	13.9665	5.30863	-.898*	Zinc finger C-x8-C-x5-C-x3-H type (and similar);; RNA-binding, Nab2-type zinc finger;; Zinc finger C-x8-C-x5-C-x3-H type (and similar)	Zinc finger CCCH domain-containing protein 43 GN=At3g48440 OS=Arabidopsis thaliana (Mouse-ear cress) PE=2 SV=1	Function unknown
GD_transcript_126075	C3H	2.45276	2.10626	1.48221	3.2728	2.87034	0.277518	.a	Zinc finger C-x8-C-x5-C-x3-H type (and similar);; Torus domain;; Ring finger domain;; Zinc finger, C3HC4 type (RING finger)	Zinc finger CCCH domain-containing protein 69 GN=At3g63550 OS=Arabidopsis thaliana (Mouse-ear cress) PE=3 SV=1	Function unknown
GD_transcript_1273	C3H	9.74589	5.14082	0.966686	8.09693	5.67368	2.92084	-.862*	Zinc finger C-x8-C-x5-C-x3-H type (and similar)	Zinc finger CCCH domain-containing protein 6 GN=At1g19860 OS=Arabidopsis thaliana (Mouse-ear cress) PE=2 SV=1	Function unknown
GD_transcript_128453	C3H	5.9728	30.4057	3.89509	9.43395	37.2376	1.01547	-0.372183	Ankyrin repeats (many copies);; Ankyrin repeat;; Ankyrin repeats (3 copies);; Ankyrin repeat;; Zinc finger C-x8-C-x5-C-x3-H type (and similar)	Zinc finger CCCH domain-containing protein 29 GN=At2g40140 OS=Arabidopsis thaliana (Mouse-ear cress) PE=2 SV=1	Function unknown
GD_transcript_128934	C3H	0.623213	4.48013	0.0193368	3.02596	21.335	0.115626	-0.214895	Ankyrin repeats (many copies);; Ankyrin repeat;; Ankyrin repeats (3 copies);; Ankyrin repeat;; Zinc finger C-x8-C-x5-C-x3-H type (and similar)	Zinc finger CCCH domain-containing protein 29 GN=At2g40140 OS=Arabidopsis thaliana (Mouse-ear cress) PE=2 SV=1	Function unknown
GD_transcript_129022	C3H	16.5169	12.8525	2.84014	17.1955	13.8554	3.64265	-.953**	Protein similar to CwfJ C-terminus 1;; Protein similar to CwfJ C-terminus 2;; Zinc finger C-x8-C-x5-C-x3-H type (and similar)	Zinc finger CCCH domain-containing protein 64 GN=At5g56900 OS=Arabidopsis thaliana (Mouse-ear cress) PE=2 SV=1	Function unknown
GD_transcript_129061	C3H	6.86112	5.11595	2.85651	9.08572	6.09155	2.08057	-.923**	Zinc finger C-x8-C-x5-C-x3-H type (and similar);; Zinc finger C-x8-C-x5-C-x3-H type (and similar)	Zinc finger CCCH domain-containing protein 37 GN=HUA1 OS=Arabidopsis thaliana (Mouse-ear cress) PE=1 SV=1	Function unknown
GD_transcript_130033	C3H	15.1392	10.4459	1.64919	13.8607	8.76209	3.29459	-.934**	Zinc finger C-x8-C-x5-C-x3-H type (and similar);; RNA-binding, Nab2-type zinc finger	Zinc finger CCCH domain-containing protein 32 GN=At2g47850 OS=Arabidopsis thaliana (Mouse-ear cress) PE=2 SV=2	Function unknown
GD_transcript_130813	C3H	1.30323	0.91618	1.68138	6.12422	2.40413	0.498674	-0.519259	GYF domain;; Plus-3 domain;; SWIB/MDM2 domain	Zinc finger CCCH domain-containing protein 44 GN=At3g51120 OS=Arabidopsis thaliana (Mouse-ear cress) PE=2 SV=3	Function unknown
GD_transcript_132227	C3H	20.1752	15.2384	2.95935	16.8666	13.5275	3.56413	-0.776131	Zinc finger C-x8-C-x5-C-x3-H type (and similar);; RNA-binding, Nab2-type zinc finger;; Zinc finger C-x8-C-x5-C-x3-H type (and similar)	Zinc finger CCCH domain-containing protein 58 GN=At5g18550 OS=Arabidopsis thaliana (Mouse-ear cress) PE=2 SV=1	Function unknown
GD_transcript_132413	C3H	0.771003	0.850483	0.0556755	0.918394	0.955001	0.265651	.a	Torus domain;; Zinc finger C-x8-C-x5-C-x3-H type (and similar)	Protein FRIGIDA-ESSENTIAL 1 GN=FES1 OS=Arabidopsis thaliana (Mouse-ear cress) PE=1 SV=2	Function unknown
GD_transcript_132840	C3H	4.05369	4.44628	0.658452	2.91022	2.43162	0.971377	.a	Torus domain;; Zinc finger C-x8-C-x5-C-x3-H type (and similar)	Protein FRIGIDA-ESSENTIAL 1 GN=FES1 OS=Arabidopsis thaliana (Mouse-ear cress) PE=1 SV=2	Function unknown
GD_transcript_134767	C3H	1.12347	0.993685	0.421492	2.3256	1.89743	0.392308	.a	--	Splicing factor U2af small subunit A OS=Arabidopsis thaliana (Mouse-ear cress) PE=1 SV=1	Function unknown
GD_transcript_136700	C3H	12.4201	13.5311	3.68235	17.2803	17.4584	2.61249	-.870*	Zinc finger C-x8-C-x5-C-x3-H type (and similar);; Ankyrin repeat;; Ankyrin repeats (3 copies);; Ankyrin repeat;; Ankyrin repeats (many copies);; Ankyrin repeats (many copies)	Zinc finger CCCH domain-containing protein 30 GN=At2g41900 OS=Arabidopsis thaliana (Mouse-ear cress) PE=1 SV=2	Function unknown
GD_transcript_137727	C3H	0.596674	0.96128	0.445634	1.65751	0.48251	0.385047	.a	Zinc finger C-x8-C-x5-C-x3-H type (and similar)	Zinc finger CCCH domain-containing protein 32 GN=At2g47850 OS=Arabidopsis thaliana (Mouse-ear cress) PE=2 SV=2	Function unknown
GD_transcript_13999	C3H	46.7978	49.0349	15.0494	56.4206	84.0754	19.2654	-0.676565	DRG Family Regulatory Proteins, Tma46	Zinc finger CCCH domain-containing protein 11 OS=Oryza sativa subsp. japonica (Rice) PE=2 SV=2	Function unknown
GD_transcript_14017	C3H	0.265288	0.0585078	62.7711	0.065736	0.0825716	48.217	.881*	Zinc finger C-x8-C-x5-C-x3-H type (and similar)	Zinc finger CCCH domain-containing protein 2 GN=At1g03790 OS=Arabidopsis thaliana (Mouse-ear cress) PE=2 SV=1	Function unknown
GD_transcript_140188	C3H	1.09003	1.6167	0.441703	1.20769	1.77817	0.230226	.a	Zinc finger C-x8-C-x5-C-x3-H type (and similar);; Zinc finger C-x8-C-x5-C-x3-H type (and similar)	Splicing factor U2af small subunit B GN=MJB21.20 OS=Arabidopsis thaliana (Mouse-ear cress) PE=1 SV=1	Function unknown
GD_transcript_14056	C3H	21.7966	17.6122	30.2206	82.6836	27.8921	17.7383	-0.429884	Zinc finger C-x8-C-x5-C-x3-H type (and similar)	Zinc finger CCCH domain-containing protein 20 GN=At2g19810 OS=Arabidopsis thaliana (Mouse-ear cress) PE=2 SV=1	Function unknown
GD_transcript_140925	C3H	1.82285	2.60071	0.910461	2.46775	8.00273	0.941492	-0.314882	Ankyrin repeat;; Ankyrin repeats (3 copies);; Ankyrin repeats (many copies);; Ankyrin repeat;; Ankyrin repeats (many copies);; Zinc finger C-x8-C-x5-C-x3-H type (and similar)	Zinc finger CCCH domain-containing protein 30 GN=At2g41900 OS=Arabidopsis thaliana (Mouse-ear cress) PE=1 SV=2	Function unknown
GD_transcript_140966	C3H	4.47387	3.03093	1.47969	7.1585	2.11532	1.20067	-0.799713	Torus domain;; Zinc finger C-x8-C-x5-C-x3-H type (and similar)	Protein FRIGIDA-ESSENTIAL 1 GN=FES1 OS=Arabidopsis thaliana (Mouse-ear cress) PE=1 SV=2	Function unknown
GD_transcript_143899	C3H	1.09437	0.666874	0.164147	0.446815	0.590105	0.143429	.a	Torus domain;; Zinc finger C-x8-C-x5-C-x3-H type (and similar)	Protein FRIGIDA-ESSENTIAL 1 GN=FES1 OS=Arabidopsis thaliana (Mouse-ear cress) PE=1 SV=2	Function unknown
GD_transcript_143946	C3H	0.802001	0.530266	0.562624	1.02149	0.556369	0.208673	.a	Zinc finger C-x8-C-x5-C-x3-H type (and similar);; RNA-binding, Nab2-type zinc finger	Zinc finger CCCH domain-containing protein 32 GN=At2g47850 OS=Arabidopsis thaliana (Mouse-ear cress) PE=2 SV=2	Function unknown
GD_transcript_144774	C3H	3.61567	2.26053	1.0015	3.81914	3.17804	1.18534	.a	Zinc finger C-x8-C-x5-C-x3-H type (and similar);; KH domain;; RNA-binding, Nab2-type zinc finger	Zinc finger CCCH domain-containing protein 14 OS=Oryza sativa subsp. japonica (Rice) PE=2 SV=1	Function unknown
GD_transcript_144934	C3H	8.59286	6.68682	3.00666	4.87062	5.97532	4.00022	-0.724244	Zinc-finger containing family;; Torus domain	Zinc finger CCCH domain-containing protein 17 GN=At2g02160 OS=Arabidopsis thaliana (Mouse-ear cress) PE=1 SV=1	Function unknown
GD_transcript_147073	C3H	0.241353	20.5439	28.5619	0	13.156	22.1644	0.798896	Zinc finger C-x8-C-x5-C-x3-H type (and similar)	Zinc finger CCCH domain-containing protein 2 GN=At1g03790 OS=Arabidopsis thaliana (Mouse-ear cress) PE=2 SV=1	Function unknown
GD_transcript_147633	C3H	1.04688	0.794172	0.236867	1.31024	0.697827	0.210258	.a	Zinc finger C-x8-C-x5-C-x3-H type (and similar);; RNA-binding, Nab2-type zinc finger;; Torus domain	Zinc finger CCCH domain-containing protein 37 GN=HUA1 OS=Arabidopsis thaliana (Mouse-ear cress) PE=1 SV=1	Function unknown
GD_transcript_147730	C3H	0.993688	1.02107	0.190875	0.992518	0.41525	0.224069	.a	Zinc finger C-x8-C-x5-C-x3-H type (and similar);; Zinc finger C-x8-C-x5-C-x3-H type (and similar);; RNA-binding, Nab2-type zinc finger	Zinc finger CCCH domain-containing protein 32 GN=At2g47850 OS=Arabidopsis thaliana (Mouse-ear cress) PE=2 SV=2	Function unknown
GD_transcript_148602	C3H	2.54645	4.272	0.833144	1.90363	3.92322	1.59225	.a	Zinc finger C-x8-C-x5-C-x3-H type (and similar);; Zinc finger, C3HC4 type (RING finger);; Zinc finger, C3HC4 type (RING finger)	Zinc finger CCCH domain-containing protein 1 GN=At1g01350 OS=Arabidopsis thaliana (Mouse-ear cress) PE=2 SV=2	Function unknown
GD_transcript_149717	C3H	4.22236	3.43173	0.432523	6.5369	3.3101	1.03456	-.879*	Zinc finger C-x8-C-x5-C-x3-H type (and similar);; Zinc finger C-x8-C-x5-C-x3-H type (and similar);; RNA-binding, Nab2-type zinc finger;; Zinc finger C-x8-C-x5-C-x3-H type (and similar)	Zinc finger CCCH domain-containing protein 32 GN=At2g47850 OS=Arabidopsis thaliana (Mouse-ear cress) PE=2 SV=2	Function unknown
GD_transcript_149896	C3H	10.4572	10.0264	5.97161	12.8882	10.372	1.33989	-.964**	Zinc finger C-x8-C-x5-C-x3-H type (and similar)	Zinc finger CCCH domain-containing protein 7 GN=At1g21570 OS=Arabidopsis thaliana (Mouse-ear cress) PE=1 SV=1	Function unknown
GD_transcript_15070	C3H	0.126179	0.112124	178.375	0	2.31498	93.5284	0.78695	Zinc finger C-x8-C-x5-C-x3-H type (and similar)	Zinc finger CCCH domain-containing protein 54 GN=PEI1 OS=Arabidopsis thaliana (Mouse-ear cress) PE=1 SV=1	Function unknown
GD_transcript_150993	C3H	8.87458	5.54496	0.0463151	5.16562	6.9885	2.50848	-0.778411	Zinc finger C-x8-C-x5-C-x3-H type (and similar);; Zinc finger C-x8-C-x5-C-x3-H type (and similar)	Zinc finger CCCH domain-containing protein 43 GN=At3g48440 OS=Arabidopsis thaliana (Mouse-ear cress) PE=2 SV=1	Function unknown
GD_transcript_151043	C3H	9.0878	4.99953	5.3572	16.3068	9.45318	3.55906	-0.71767	Zinc finger C-x8-C-x5-C-x3-H type (and similar)	Zinc finger CCCH domain-containing protein 3 OS=Oryza sativa subsp. japonica (Rice) PE=2 SV=2	RNA processing and modification
GD_transcript_151203	C3H	16.4537	7.06005	1.46272	12.2394	4.69871	1.44439	-.867*	Zinc finger C-x8-C-x5-C-x3-H type (and similar);; RNA-binding, Nab2-type zinc finger	Zinc finger CCCH domain-containing protein 58 GN=At5g18550 OS=Arabidopsis thaliana (Mouse-ear cress) PE=2 SV=1	Function unknown
GD_transcript_151573	C3H	17.3138	14.8297	5.07107	20.6503	15.6964	6.21993	-.935**	Zinc-finger containing family;; RNA-binding, Nab2-type zinc finger;; Zinc finger C-x8-C-x5-C-x3-H type (and similar)	Zinc finger CCCH domain-containing protein 34 OS=Oryza sativa subsp. japonica (Rice) PE=2 SV=1	Function unknown
GD_transcript_151742	C3H	10.4562	9.87382	0.861149	10.6384	3.59253	2.04649	-.871*	Torus domain;; Zinc finger C-x8-C-x5-C-x3-H type (and similar)	Protein FRIGIDA-ESSENTIAL 1 GN=FES1 OS=Arabidopsis thaliana (Mouse-ear cress) PE=1 SV=2	Function unknown
GD_transcript_151752	C3H	1.14639	4.89873	0.96608	3.65859	15.8283	0.456317	-0.265585	Ankyrin repeats (3 copies);; Ankyrin repeat;; Ankyrin repeat;; Ankyrin repeats (many copies);; Zinc finger C-x8-C-x5-C-x3-H type (and similar)	Zinc finger CCCH domain-containing protein 29 GN=At2g40140 OS=Arabidopsis thaliana (Mouse-ear cress) PE=2 SV=1	Function unknown
GD_transcript_151769	C3H	0.0166205	0.020208	0.0144136	0.0447045	0.0174718	0	.a	Zinc finger C-x8-C-x5-C-x3-H type (and similar);; Zinc finger C-x8-C-x5-C-x3-H type (and similar)	Zinc finger CCCH domain-containing protein 14 OS=Oryza sativa subsp. japonica (Rice) PE=2 SV=1	Function unknown
GD_transcript_15215	C3H	19.6399	13.7372	6.30676	15.9987	10.8213	5.38676	-.940**	Zinc finger C-x8-C-x5-C-x3-H type (and similar);; KH domain;; Zinc finger C-x8-C-x5-C-x3-H type (and similar)	Zinc finger CCCH domain-containing protein 44 OS=Oryza sativa subsp. japonica (Rice) PE=2 SV=1	Function unknown
GD_transcript_152764	C3H	15.2674	7.59903	3.3796	30.9182	14.9262	6.36066	-0.697671	Zinc finger C-x8-C-x5-C-x3-H type (and similar)	Zinc finger CCCH domain-containing protein 6 GN=At1g19860 OS=Arabidopsis thaliana (Mouse-ear cress) PE=2 SV=1	Function unknown
GD_transcript_153451	C3H	0.247521	0.385053	0.111945	0.151749	0.400131	0.0986448	.a	Zinc finger C-x8-C-x5-C-x3-H type (and similar);; Zinc finger C-x8-C-x5-C-x3-H type (and similar);; RNA-binding, Nab2-type zinc finger	Zinc finger CCCH domain-containing protein ZFN-like OS=Pisum sativum (Garden pea) PE=2 SV=1	Function unknown
GD_transcript_153482	C3H	7.94636	15.8109	0.870503	7.80976	18.7959	1.32726	-0.582211	Ankyrin repeat;; Ankyrin repeats (many copies);; Ankyrin repeats (3 copies);; Ankyrin repeat;; Zinc finger C-x8-C-x5-C-x3-H type (and similar)	Zinc finger CCCH domain-containing protein 66 GN=At5g58620 OS=Arabidopsis thaliana (Mouse-ear cress) PE=2 SV=1	Function unknown
GD_transcript_153808	C3H	2.65533	1.45789	2.15633	2.2594	3.41685	1.92393	.a	Zinc finger C-x8-C-x5-C-x3-H type (and similar);; RNA-binding, Nab2-type zinc finger	Zinc finger CCCH domain-containing protein 32 GN=At2g47850 OS=Arabidopsis thaliana (Mouse-ear cress) PE=2 SV=2	Function unknown
GD_transcript_155903	C3H	2.3898	2.18893	0.210576	5.98099	2.75686	0.38463	-0.782673	Zinc finger C-x8-C-x5-C-x3-H type (and similar)	Zinc finger CCCH domain-containing protein 5 GN=At1g10320 OS=Arabidopsis thaliana (Mouse-ear cress) PE=2 SV=2	Function unknown
GD_transcript_156483	C3H	0.734976	0.697947	0.229319	0.903538	1.22923	0.255506	.a	Zinc finger C-x8-C-x5-C-x3-H type (and similar)	Zinc finger CCCH domain-containing protein 7 GN=At1g21570 OS=Arabidopsis thaliana (Mouse-ear cress) PE=1 SV=1	Function unknown
GD_transcript_15677	C3H	29.1157	17.7804	12.6183	30.8061	15.7395	9.71758	-.886*	Zinc finger C-x8-C-x5-C-x3-H type (and similar);; KH domain;; Torus domain	Zinc finger CCCH domain-containing protein 14 OS=Oryza sativa subsp. japonica (Rice) PE=2 SV=1	Function unknown
GD_transcript_1681	C3H	2.59831	0.284899	0.830045	1.59019	2.18295	0.538251	.a	Zinc finger C-x8-C-x5-C-x3-H type (and similar)	Zinc finger CCCH domain-containing protein 6 GN=At1g19860 OS=Arabidopsis thaliana (Mouse-ear cress) PE=2 SV=1	Function unknown
GD_transcript_17022	C3H	26.5702	20.8529	4.56011	20.1214	17.1599	5.67656	-.933**	Zinc finger C-x8-C-x5-C-x3-H type (and similar);; KH domain;; Torus domain;; RNA-binding, Nab2-type zinc finger	Zinc finger CCCH domain-containing protein 14 OS=Oryza sativa subsp. japonica (Rice) PE=2 SV=1	Function unknown
GD_transcript_1719	C3H	1.62183	1.17048	0.229949	1.7759	1.70869	0.545607	.a	Zinc finger C-x8-C-x5-C-x3-H type (and similar)	Zinc finger CCCH domain-containing protein 17 GN=At2g02160 OS=Arabidopsis thaliana (Mouse-ear cress) PE=1 SV=1	Function unknown
GD_transcript_17699	C3H	15.0169	13.5784	7.65413	13.9845	11.7298	4.79884	-.992**	Zinc finger C-x8-C-x5-C-x3-H type (and similar);; KH domain;; Torus domain;; RNA-binding, Nab2-type zinc finger	Zinc finger CCCH domain-containing protein 14 OS=Oryza sativa subsp. japonica (Rice) PE=2 SV=1	Function unknown
GD_transcript_21684	C3H	63.2061	61.8559	12.229	58.1282	74.0131	9.81019	-.879*	U1 zinc finger;; Zinc finger C-x8-C-x5-C-x3-H type (and similar)	Zinc finger CCCH domain-containing protein 3 OS=Oryza sativa subsp. japonica (Rice) PE=2 SV=2	RNA processing and modification
GD_transcript_21981	C3H	7.0185	7.54583	2.09635	4.87815	8.25723	1.80433	-0.769878	Zinc finger C-x8-C-x5-C-x3-H type (and similar)	Zinc finger CCCH domain-containing protein 39 GN=At3g19360 OS=Arabidopsis thaliana (Mouse-ear cress) PE=2 SV=1	Function unknown
GD_transcript_2710	C3H	12.3278	12.7887	2.98652	10.0451	14.5441	2.95722	-.827*	Ankyrin repeat;; Ankyrin repeats (3 copies);; Ankyrin repeat;; Ankyrin repeats (many copies);; Ankyrin repeats (many copies);; Zinc finger C-x8-C-x5-C-x3-H type (and similar)	Zinc finger CCCH domain-containing protein 30 GN=At2g41900 OS=Arabidopsis thaliana (Mouse-ear cress) PE=1 SV=2	Function unknown
GD_transcript_2966	C3H	9.15686	12.3245	1.8936	3.59144	16.3969	2.03727	-0.492729	Ankyrin repeat;; Ankyrin repeats (3 copies);; Ankyrin repeats (many copies);; Ankyrin repeat;; Ankyrin repeats (many copies);; Zinc finger C-x8-C-x5-C-x3-H type (and similar)	Zinc finger CCCH domain-containing protein 30 GN=At2g41900 OS=Arabidopsis thaliana (Mouse-ear cress) PE=1 SV=2	Function unknown
GD_transcript_3399	C3H	0	0	0.0986495	0.0513339	0	0	.a	Ankyrin repeat;; Ankyrin repeats (3 copies);; Ankyrin repeats (many copies);; Ankyrin repeat;; Ankyrin repeats (many copies);; Zinc finger C-x8-C-x5-C-x3-H type (and similar)	Zinc finger CCCH domain-containing protein 30 GN=At2g41900 OS=Arabidopsis thaliana (Mouse-ear cress) PE=1 SV=2	Function unknown
GD_transcript_3907	C3H	20.1299	17.1532	6.33598	24.7989	18.1538	5.32864	-.956**	--	Zinc finger CCCH domain-containing protein 17 GN=At2g02160 OS=Arabidopsis thaliana (Mouse-ear cress) PE=1 SV=1	Function unknown
GD_transcript_4330	C3H	19.2224	13.4938	8.85096	19.9875	14.5306	6.44947	-.966**	YT521-B-like domain	30-kDa cleavage and polyadenylation specificity factor 30 {ECO:0000303|PubMed:18479511} OS=Arabidopsis thaliana (Mouse-ear cress) PE=1 SV=1	Function unknown
GD_transcript_43898	C3H	5.76181	3.47422	0	17.7455	10.5588	1.90603	-0.656038	--	Zinc finger CCCH domain-containing protein 40 GN=At3g21810 OS=Arabidopsis thaliana (Mouse-ear cress) PE=1 SV=1	Function unknown
GD_transcript_44356	C3H	19.0918	12.8105	2.4637	22.9325	10.5881	3.57569	-.918**	Zinc finger C-x8-C-x5-C-x3-H type (and similar);; Zinc finger C-x8-C-x5-C-x3-H type (and similar)	Zinc finger CCCH domain-containing protein 43 GN=At3g48440 OS=Arabidopsis thaliana (Mouse-ear cress) PE=2 SV=1	Function unknown
GD_transcript_44374	C3H	0.0557563	24.0123	44.5391	0.238757	13.6291	21.2456	0.689482	Zinc finger C-x8-C-x5-C-x3-H type (and similar)	Zinc finger CCCH domain-containing protein 2 GN=At1g03790 OS=Arabidopsis thaliana (Mouse-ear cress) PE=2 SV=1	Function unknown
GD_transcript_4466	C3H	15.3902	35.8448	2.01676	7.28011	60.3272	3.18769	-0.343436	Ankyrin repeats (3 copies);; Ankyrin repeat;; Ankyrin repeat;; Ankyrin repeats (many copies);; Zinc finger C-x8-C-x5-C-x3-H type (and similar)	Zinc finger CCCH domain-containing protein 29 GN=At2g40140 OS=Arabidopsis thaliana (Mouse-ear cress) PE=2 SV=1	Function unknown
GD_transcript_45541	C3H	7.11188	2.52429	0.29591	3.43715	3.45576	1.35182	-0.755173	Zinc finger C-x8-C-x5-C-x3-H type (and similar);; RNA-binding, Nab2-type zinc finger;; Torus domain	Zinc finger CCCH domain-containing protein 37 GN=HUA1 OS=Arabidopsis thaliana (Mouse-ear cress) PE=1 SV=1	Function unknown
GD_transcript_46739	C3H	10.79	7.91656	1.47001	11.1682	7.60916	2.02695	-.957**	Zinc finger C-x8-C-x5-C-x3-H type (and similar)	Zinc finger CCCH domain-containing protein 16 GN=OSJNBb0038F20.8 OS=Oryza sativa subsp. japonica (Rice) PE=2 SV=2	Function unknown
GD_transcript_47426	C3H	13.5407	14.4136	8.76068	16.4328	20.2955	5.15618	-0.788194	Zinc finger C-x8-C-x5-C-x3-H type (and similar);; KH domain;; Torus domain;; RNA-binding, Nab2-type zinc finger	Zinc finger CCCH domain-containing protein 14 OS=Oryza sativa subsp. japonica (Rice) PE=2 SV=1	Function unknown
GD_transcript_47885	C3H	0.053843	0	0.0453296	0.320385	0.034779	0	.a	--	Zinc finger CCCH domain-containing protein ZFN-like OS=Pisum sativum (Garden pea) PE=2 SV=1	Function unknown
GD_transcript_48644	C3H	5.28593	5.22572	2.21715	9.28442	5.35172	1.88413	-.856*	GYF domain;; Plus-3 domain;; SWIB/MDM2 domain	Zinc finger CCCH domain-containing protein 44 GN=At3g51120 OS=Arabidopsis thaliana (Mouse-ear cress) PE=2 SV=3	Function unknown
GD_transcript_50139	C3H	0.413955	0.284495	0.101856	0.963324	0.318862	0.104708	.a	Zinc finger C-x8-C-x5-C-x3-H type (and similar);; RNA recognition motif. (a.k.a. RRM, RBD, or RNP domain);; Zinc finger C-x8-C-x5-C-x3-H type (and similar)	Zinc finger CCCH domain-containing protein 5 GN=At1g10320 OS=Arabidopsis thaliana (Mouse-ear cress) PE=2 SV=2	Function unknown
GD_transcript_50671	C3H	13.4908	13.5791	3.01853	10.4451	12.0058	2.88644	-.895*	WD domain, G-beta repeat;; Zinc finger C-x8-C-x5-C-x3-H type (and similar);; Nucleoporin Nup120/160	Zinc finger CCCH domain-containing protein 48 GN=ZFWD1 OS=Arabidopsis thaliana (Mouse-ear cress) PE=2 SV=1	Function unknown
GD_transcript_51170	C3H	0.346136	0.0782838	0.0450806	0.0265789	0.10797	0.241924	.a	Zinc finger C-x8-C-x5-C-x3-H type (and similar);; Zinc finger C-x8-C-x5-C-x3-H type (and similar)	Zinc finger CCCH domain-containing protein 67 GN=At5g63260 OS=Arabidopsis thaliana (Mouse-ear cress) PE=2 SV=2	Function unknown
GD_transcript_52039	C3H	0.0307386	0	0	0.194348	0.0661207	0	.a	Zinc finger C-x8-C-x5-C-x3-H type (and similar)	Zinc finger CCCH domain-containing protein 5 GN=At1g10320 OS=Arabidopsis thaliana (Mouse-ear cress) PE=2 SV=2	Function unknown
GD_transcript_5301	C3H	6.46836	4.92077	0.149164	5.57284	4.1121	1.03359	-.934**	Zinc finger C-x8-C-x5-C-x3-H type (and similar);; RNA-binding, Nab2-type zinc finger;; Zinc finger C-x8-C-x5-C-x3-H type (and similar)	Zinc finger CCCH domain-containing protein 58 GN=At5g18550 OS=Arabidopsis thaliana (Mouse-ear cress) PE=2 SV=1	Function unknown
GD_transcript_5495	C3H	15.7992	15.6102	3.97359	12.8889	11.0208	2.6696	-.822*	Zinc finger C-x8-C-x5-C-x3-H type (and similar);; RNA-binding, Nab2-type zinc finger	Zinc finger CCCH domain-containing protein 32 GN=At2g47850 OS=Arabidopsis thaliana (Mouse-ear cress) PE=2 SV=2	Function unknown
GD_transcript_55307	C3H	6.43299	8.15651	1.76107	10.8727	9.03484	1.042	.817*	Ankyrin repeat;; Ankyrin repeats (3 copies);; Ankyrin repeats (many copies);; Ankyrin repeat;; Ankyrin repeats (many copies);; Zinc finger C-x8-C-x5-C-x3-H type (and similar)	Zinc finger CCCH domain-containing protein 30 GN=At2g41900 OS=Arabidopsis thaliana (Mouse-ear cress) PE=1 SV=2	Function unknown
GD_transcript_55633	C3H	0.369698	0.290445	0	0.502201	0.380565	0.0073037	.a	OST-HTH/LOTUS domain;; Zinc finger C-x8-C-x5-C-x3-H type (and similar)	Zinc finger CCCH domain-containing protein 54 OS=Oryza sativa subsp. japonica (Rice) PE=2 SV=2	Function unknown
GD_transcript_57197	C3H	13.7731	10.4512	1.85526	13.5945	8.37195	2.47448	-.957**	Zinc finger C-x8-C-x5-C-x3-H type (and similar)	Zinc finger CCCH domain-containing protein 5 GN=At1g10320 OS=Arabidopsis thaliana (Mouse-ear cress) PE=2 SV=2	Function unknown
GD_transcript_5952	C3H	16.8951	16.0694	6.45469	20.896	20.9929	6.78629	-.871*	Zinc finger C-x8-C-x5-C-x3-H type (and similar);; RNA-binding, Nab2-type zinc finger;; Zinc finger C-x8-C-x5-C-x3-H type (and similar)	Zinc finger CCCH domain-containing protein 43 GN=At3g48440 OS=Arabidopsis thaliana (Mouse-ear cress) PE=2 SV=1	Function unknown
GD_transcript_60425	C3H	9.60541	7.39636	3.87728	10.2722	10.0161	2.31703	-.938**	WD domain, G-beta repeat;; PQQ-like domain;; Nucleoporin Nup120/160;; Zinc finger C-x8-C-x5-C-x3-H type (and similar)	Zinc finger CCCH domain-containing protein 48 GN=ZFWD1 OS=Arabidopsis thaliana (Mouse-ear cress) PE=2 SV=1	Function unknown
GD_transcript_60478	C3H	8.0984	25.4521	10.1439	23.1963	103.319	3.98717	-0.229731	Zinc finger C-x8-C-x5-C-x3-H type (and similar)	Zinc finger CCCH domain-containing protein 29 GN=At2g40140 OS=Arabidopsis thaliana (Mouse-ear cress) PE=2 SV=1	Function unknown
GD_transcript_62260	C3H	1.67739	1.38758	1.94371	1.55233	1.09723	0.653256	.a	--	Zinc finger CCCH domain-containing protein 6 GN=At1g19860 OS=Arabidopsis thaliana (Mouse-ear cress) PE=2 SV=1	Function unknown
GD_transcript_62675	C3H	14.3705	9.64836	4.81123	23.2576	8.74771	3.82341	-.822*	Zinc finger C-x8-C-x5-C-x3-H type (and similar)	Protein FRIGIDA-ESSENTIAL 1 GN=FES1 OS=Arabidopsis thaliana (Mouse-ear cress) PE=1 SV=2	Function unknown
GD_transcript_63084	C3H	0.137598	0.0781906	0.11049	0.398331	0.333524	0.0767534	.a	Zinc finger C-x8-C-x5-C-x3-H type (and similar);; RNA-binding, Nab2-type zinc finger	Zinc finger CCCH domain-containing protein 32 GN=At2g47850 OS=Arabidopsis thaliana (Mouse-ear cress) PE=2 SV=2	Function unknown
GD_transcript_63091	C3H	4.95816	3.82915	1.21569	5.37945	2.304	0.330775	-.958**	Zinc finger C-x8-C-x5-C-x3-H type (and similar);; RNA-binding, Nab2-type zinc finger	Zinc finger CCCH domain-containing protein 32 GN=At2g47850 OS=Arabidopsis thaliana (Mouse-ear cress) PE=2 SV=2	Function unknown
GD_transcript_63153	C3H	8.19173	5.74842	2.47146	6.84188	6.94589	2.45589	-.931**	Zinc finger C-x8-C-x5-C-x3-H type (and similar);; RNA-binding, Nab2-type zinc finger;; Torus domain	Zinc finger CCCH domain-containing protein 37 GN=HUA1 OS=Arabidopsis thaliana (Mouse-ear cress) PE=1 SV=1	Function unknown
GD_transcript_63410	C3H	1.27985	2.34976	0.349298	0.553319	2.31111	0.317805	.a	Ankyrin repeat;; Ankyrin repeats (3 copies);; Ankyrin repeats (many copies);; Ankyrin repeat;; Ankyrin repeats (many copies);; Zinc finger C-x8-C-x5-C-x3-H type (and similar)	Zinc finger CCCH domain-containing protein 30 GN=At2g41900 OS=Arabidopsis thaliana (Mouse-ear cress) PE=1 SV=2	Function unknown
GD_transcript_63809	C3H	3.304	3.90486	0.759331	3.96236	9.78471	3.64325	-0.242452	Zinc finger C-x8-C-x5-C-x3-H type (and similar)	Zinc finger CCCH domain-containing protein 7 GN=At1g21570 OS=Arabidopsis thaliana (Mouse-ear cress) PE=1 SV=1	Function unknown
GD_transcript_6542	C3H	14.4962	14.8914	2.58586	12.5619	13.9007	2.56954	-.909*	Zinc finger C-x8-C-x5-C-x3-H type (and similar);; RNA-binding, Nab2-type zinc finger;; Torus domain	Zinc finger CCCH domain-containing protein 58 GN=At5g18550 OS=Arabidopsis thaliana (Mouse-ear cress) PE=2 SV=1	Function unknown
GD_transcript_66312	C3H	5.2502	3.91408	0.0765532	1.78228	1.57434	0.843951	-0.703663	Zinc finger C-x8-C-x5-C-x3-H type (and similar);; RNA-binding, Nab2-type zinc finger;; Zinc finger C-x8-C-x5-C-x3-H type (and similar)	Zinc finger CCCH domain-containing protein 58 GN=At5g18550 OS=Arabidopsis thaliana (Mouse-ear cress) PE=2 SV=1	Function unknown
GD_transcript_67175	C3H	2.57264	2.22542	0.258354	2.09779	2.1105	0.610783	.a	Zinc finger C-x8-C-x5-C-x3-H type (and similar)	Zinc finger CCCH domain-containing protein 64 GN=At5g56900 OS=Arabidopsis thaliana (Mouse-ear cress) PE=2 SV=1	Function unknown
GD_transcript_67481	C3H	5.71139	3.02982	1.30896	8.57467	3.58225	1.0793	-.843*	Zinc finger C-x8-C-x5-C-x3-H type (and similar);; RNA-binding, Nab2-type zinc finger;; Zinc finger C-x8-C-x5-C-x3-H type (and similar)	Zinc finger CCCH domain-containing protein 37 GN=HUA1 OS=Arabidopsis thaliana (Mouse-ear cress) PE=1 SV=1	Function unknown
GD_transcript_67672	C3H	1.10346	3.0418	1.62401	2.25162	10.8231	0.938434	-0.182574	Zinc finger C-x8-C-x5-C-x3-H type (and similar)	Zinc finger CCCH domain-containing protein 30 GN=At2g41900 OS=Arabidopsis thaliana (Mouse-ear cress) PE=1 SV=2	Function unknown
GD_transcript_67871	C3H	1.15576	0.814057	0.408447	1.609	1.68147	0.195938	.a	Zinc finger C-x8-C-x5-C-x3-H type (and similar);; KH domain;; RNA-binding, Nab2-type zinc finger	Zinc finger CCCH domain-containing protein 14 OS=Oryza sativa subsp. japonica (Rice) PE=2 SV=1	Function unknown
GD_transcript_67927	C3H	5.24544	5.51561	0.800626	5.41644	5.23063	1.59532	-.896*	Zinc finger C-x8-C-x5-C-x3-H type (and similar);; KH domain;; RNA-binding, Nab2-type zinc finger	Zinc finger CCCH domain-containing protein 14 OS=Oryza sativa subsp. japonica (Rice) PE=2 SV=1	Function unknown
GD_transcript_68694	C3H	13.336	21.2858	1.45357	22.2301	26.5481	1.18404	-0.778769	Zinc finger C-x8-C-x5-C-x3-H type (and similar);; RNA-binding, Nab2-type zinc finger	Zinc finger CCCH domain-containing protein 3 GN=At1g04990 OS=Arabidopsis thaliana (Mouse-ear cress) PE=2 SV=1	Function unknown
GD_transcript_68746	C3H	0.21408	0.179773	0.490889	0.371273	0.713088	0.0683838	.a	Zinc finger C-x8-C-x5-C-x3-H type (and similar);; RNA-binding, Nab2-type zinc finger	Zinc finger CCCH domain-containing protein 43 GN=At3g48440 OS=Arabidopsis thaliana (Mouse-ear cress) PE=2 SV=1	Function unknown
GD_transcript_68963	C3H	4.15883	2.87858	0.0389844	4.90853	2.38977	0.240977	.a	Ankyrin repeats (3 copies);; Ankyrin repeat;; Ankyrin repeat;; Ankyrin repeats (many copies);; Ankyrin repeats (many copies)	Zinc finger CCCH domain-containing protein 56 GN=At5g12850 OS=Arabidopsis thaliana (Mouse-ear cress) PE=2 SV=1	Function unknown
GD_transcript_69529	C3H	3.96752	6.59794	0.126059	5.72087	7.66709	0.302515	-0.763145	Zinc finger C-x8-C-x5-C-x3-H type (and similar);; RNA-binding, Nab2-type zinc finger;; Zinc finger C-x8-C-x5-C-x3-H type (and similar)	Zinc finger CCCH domain-containing protein 3 GN=At1g04990 OS=Arabidopsis thaliana (Mouse-ear cress) PE=2 SV=1	Function unknown
GD_transcript_70429	C3H	6.14742	3.25816	2.81928	7.6642	5.30933	3.0073	-0.777842	Torus domain;; Zinc finger C-x8-C-x5-C-x3-H type (and similar)	Protein FRIGIDA-ESSENTIAL 1 GN=FES1 OS=Arabidopsis thaliana (Mouse-ear cress) PE=1 SV=2	Function unknown
GD_transcript_71074	C3H	5.4654	2.45889	0.469727	5.79528	3.03245	1.08753	-.877*	Zinc finger C-x8-C-x5-C-x3-H type (and similar)	Zinc finger CCCH domain-containing protein 6 GN=At1g19860 OS=Arabidopsis thaliana (Mouse-ear cress) PE=2 SV=1	Function unknown
GD_transcript_75639	C3H	3.33564	2.18534	0.514808	2.69328	8.4358	2.77358	-0.23213	Zinc finger C-x8-C-x5-C-x3-H type (and similar)	Zinc finger CCCH domain-containing protein 7 GN=At1g21570 OS=Arabidopsis thaliana (Mouse-ear cress) PE=1 SV=1	Function unknown
GD_transcript_76201	C3H	20.5017	23.9254	6.77692	19.5117	20.0077	6.21748	-.897*	Zinc-finger containing family;; Zinc finger C-x8-C-x5-C-x3-H type (and similar)	Zinc finger CCCH domain-containing protein 17 GN=At2g02160 OS=Arabidopsis thaliana (Mouse-ear cress) PE=1 SV=1	Function unknown
GD_transcript_7636	C3H	36.4481	27.385	2.09885	55.6549	21.045	2.8692	-.897*	Zinc finger C-x8-C-x5-C-x3-H type (and similar);; RNA-binding, Nab2-type zinc finger;; Zinc finger C-x8-C-x5-C-x3-H type (and similar)	Zinc finger CCCH domain-containing protein 3 GN=At1g04990 OS=Arabidopsis thaliana (Mouse-ear cress) PE=2 SV=1	Function unknown
GD_transcript_77747	C3H	31.7213	25.4018	9.18311	32.3791	31.0161	7.31649	-.949**	Zinc finger C-x8-C-x5-C-x3-H type (and similar)	Zinc finger CCCH domain-containing protein 12 GN=At1g32360 OS=Arabidopsis thaliana (Mouse-ear cress) PE=2 SV=1	Function unknown
GD_transcript_78462	C3H	9.23744	9.66677	2.66121	17.5445	13.0141	1.84925	-.845*	Ankyrin repeat;; Ankyrin repeats (3 copies);; Ankyrin repeats (many copies);; Ankyrin repeat;; Ankyrin repeats (many copies);; Zinc finger C-x8-C-x5-C-x3-H type (and similar)	Zinc finger CCCH domain-containing protein 30 GN=At2g41900 OS=Arabidopsis thaliana (Mouse-ear cress) PE=1 SV=2	Function unknown
GD_transcript_78992	C3H	0.479124	0.236221	0	0.455436	0.227613	0.0359231	.a	Zinc finger C-x8-C-x5-C-x3-H type (and similar)	Zinc finger CCCH domain-containing protein 32 GN=At2g47850 OS=Arabidopsis thaliana (Mouse-ear cress) PE=2 SV=2	Function unknown
GD_transcript_79312	C3H	0.38045	0.301529	0.0283589	0.224399	0.349664	0.0704999	.a	Zinc finger C-x8-C-x5-C-x3-H type (and similar);; RNA-binding, Nab2-type zinc finger;; Zinc finger C-x8-C-x5-C-x3-H type (and similar);; RNA-binding, Nab2-type zinc finger	Zinc finger CCCH domain-containing protein ZFN-like OS=Pisum sativum (Garden pea) PE=2 SV=1	Function unknown
GD_transcript_80080	C3H	4.65628	2.0915	0.58541	3.77626	2.15676	0.902129	.a	Torus domain;; Zinc finger C-x8-C-x5-C-x3-H type (and similar)	Zinc finger CCCH domain-containing protein 65 GN=EMB1789 OS=Arabidopsis thaliana (Mouse-ear cress) PE=2 SV=1	Function unknown
GD_transcript_80114	C3H	1.49159	1.36454	0.409474	2.98085	1.26751	0.27848	.a	Zinc finger C-x8-C-x5-C-x3-H type (and similar);; Zinc finger C-x8-C-x5-C-x3-H type (and similar);; Zinc finger C-x8-C-x5-C-x3-H type (and similar);; Zinc finger C-x8-C-x5-C-x3-H type (and similar)	Zinc finger CCCH domain-containing protein 43 GN=At3g48440 OS=Arabidopsis thaliana (Mouse-ear cress) PE=2 SV=1	Function unknown
GD_transcript_80369	C3H	9.46804	2.7668	0.0584294	3.40104	2.05746	0.676765	-0.715764	Zinc finger C-x8-C-x5-C-x3-H type (and similar);; RNA-binding, Nab2-type zinc finger	Zinc finger CCCH domain-containing protein 58 GN=At5g18550 OS=Arabidopsis thaliana (Mouse-ear cress) PE=2 SV=1	Function unknown
GD_transcript_80480	C3H	6.07361	4.85641	2.08945	9.01216	8.08227	1.88053	-.834*	Zinc finger C-x8-C-x5-C-x3-H type (and similar);; Torus domain	Zinc finger CCCH domain-containing protein 38 GN=At3g18640 OS=Arabidopsis thaliana (Mouse-ear cress) PE=2 SV=1	Function unknown
GD_transcript_81457	C3H	4.81966	4.59825	1.76175	5.5926	4.42711	2.01831	-.942**	Zinc finger C-x8-C-x5-C-x3-H type (and similar);; Torus domain;; Ring finger domain;; Zinc finger, C3HC4 type (RING finger)	Zinc finger CCCH domain-containing protein 69 GN=At3g63550 OS=Arabidopsis thaliana (Mouse-ear cress) PE=3 SV=1	Function unknown
GD_transcript_81473	C3H	26.6308	25.9547	7.27003	24.091	30.9772	6.12986	-.871*	Zinc finger C-x8-C-x5-C-x3-H type (and similar);; Torus domain;; Ring finger domain;; Zinc finger, C3HC4 type (RING finger)	Zinc finger CCCH domain-containing protein 69 GN=At3g63550 OS=Arabidopsis thaliana (Mouse-ear cress) PE=3 SV=1	Function unknown
GD_transcript_83637	C3H	3.98997	2.86108	1.25566	3.54702	2.33538	0.750012	.a	--	Zinc finger CCCH domain-containing protein 6 GN=At1g19860 OS=Arabidopsis thaliana (Mouse-ear cress) PE=2 SV=1	Function unknown
GD_transcript_83668	C3H	1.77811	0.742057	0.0306838	3.00014	0.360005	0.109317	.a	Zinc finger C-x8-C-x5-C-x3-H type (and similar);; RNA recognition motif. (a.k.a. RRM, RBD, or RNP domain)	Zinc finger CCCH domain-containing protein 22 OS=Oryza sativa subsp. japonica (Rice) PE=2 SV=2	Function unknown
GD_transcript_86094	C3H	1.62133	1.17636	0.246945	1.44382	1.00768	0.248209	.a	Zinc finger C-x8-C-x5-C-x3-H type (and similar);; Protein similar to CwfJ C-terminus 2	Zinc finger CCCH domain-containing protein 64 GN=At5g56900 OS=Arabidopsis thaliana (Mouse-ear cress) PE=2 SV=1	Function unknown
GD_transcript_87465	C3H	14.6519	12.2036	1.01107	2.99296	1.36762	0.295825	-0.632941	Zinc finger C-x8-C-x5-C-x3-H type (and similar);; RNA-binding, Nab2-type zinc finger;; Zinc finger C-x8-C-x5-C-x3-H type (and similar)	Zinc finger CCCH domain-containing protein 3 GN=At1g04990 OS=Arabidopsis thaliana (Mouse-ear cress) PE=2 SV=1	Function unknown
GD_transcript_8863	C3H	19.6992	21.9934	7.9359	27.1867	26.0409	6.47305	-.879*	Zinc finger C-x8-C-x5-C-x3-H type (and similar);; RNA-binding, Nab2-type zinc finger;; Torus domain	Zinc finger CCCH domain-containing protein ZFN-like OS=Pisum sativum (Garden pea) PE=2 SV=1	Function unknown
GD_transcript_88895	C3H	5.61708	6.63827	1.30673	7.72171	6.70689	1.34354	-.902*	Zinc finger C-x8-C-x5-C-x3-H type (and similar);; RNA-binding, Nab2-type zinc finger;; Zinc finger C-x8-C-x5-C-x3-H type (and similar);; RNA-binding, Nab2-type zinc finger	Zinc finger CCCH domain-containing protein ZFN-like OS=Pisum sativum (Garden pea) PE=2 SV=1	Function unknown
GD_transcript_89460	C3H	4.07733	3.52463	0.484463	4.61788	3.19853	0.714944	.a	Zinc finger C-x8-C-x5-C-x3-H type (and similar);; Protein similar to CwfJ C-terminus 2	Zinc finger CCCH domain-containing protein 64 GN=At5g56900 OS=Arabidopsis thaliana (Mouse-ear cress) PE=2 SV=1	Function unknown
GD_transcript_899	C3H	11.0944	6.38213	2.64558	17.3311	7.7784	3.31408	-.815*	Torus domain;; Zinc finger C-x8-C-x5-C-x3-H type (and similar)	Zinc finger CCCH domain-containing protein 65 GN=EMB1789 OS=Arabidopsis thaliana (Mouse-ear cress) PE=2 SV=1	Function unknown
GD_transcript_9015	C3H	35.371	25.301	2.92161	36.8536	27.1855	3.9238	-.960**	Zinc finger C-x8-C-x5-C-x3-H type (and similar);; RNA-binding, Nab2-type zinc finger	Zinc finger CCCH domain-containing protein 3 GN=At1g04990 OS=Arabidopsis thaliana (Mouse-ear cress) PE=2 SV=1	Function unknown
GD_transcript_90501	C3H	11.2238	10.9965	5.08393	18.5079	17.267	7.93837	-0.683861	--	Zinc finger CCCH domain-containing protein 6 GN=At1g19860 OS=Arabidopsis thaliana (Mouse-ear cress) PE=2 SV=1	Function unknown
GD_transcript_9207	C3H	12.4321	5.97153	2.77719	13.6679	5.39781	2.87448	-.853*	Zinc finger C-x8-C-x5-C-x3-H type (and similar);; Torus domain;; RNA-binding, Nab2-type zinc finger	Zinc finger CCCH domain-containing protein 43 GN=At3g48440 OS=Arabidopsis thaliana (Mouse-ear cress) PE=2 SV=1	Function unknown
GD_transcript_92245	C3H	0.086425	0.174514	0.0980338	2.39287	0.17369	0.192144	.a	Zinc finger C-x8-C-x5-C-x3-H type (and similar)	Zinc finger CCCH domain-containing protein 20 GN=At2g19810 OS=Arabidopsis thaliana (Mouse-ear cress) PE=2 SV=1	Function unknown
GD_transcript_92864	C3H	9.46152	5.77271	1.60421	20.5622	6.19516	0.859745	-0.777154	Zinc finger C-x8-C-x5-C-x3-H type (and similar)	Zinc finger CCCH domain-containing protein 37 GN=HUA1 OS=Arabidopsis thaliana (Mouse-ear cress) PE=1 SV=1	Function unknown
GD_transcript_9297	C3H	13.9225	25.1697	0.910949	2.54423	22.1055	1.82548	-0.473264	Zinc finger C-x8-C-x5-C-x3-H type (and similar);; RNA-binding, Nab2-type zinc finger	Zinc finger CCCH domain-containing protein 3 GN=At1g04990 OS=Arabidopsis thaliana (Mouse-ear cress) PE=2 SV=1	Function unknown
GD_transcript_94310	C3H	19.3859	8.60151	1.51658	23.0134	6.13466	1.61829	-.859*	Zinc finger C-x8-C-x5-C-x3-H type (and similar)	Zinc finger CCCH domain-containing protein 34 GN=At3g06410 OS=Arabidopsis thaliana (Mouse-ear cress) PE=2 SV=2	Function unknown
GD_transcript_95456	C3H	8.91153	8.0209	5.36893	4.74237	5.62783	0.883107	-0.768599	Zinc finger C-x8-C-x5-C-x3-H type (and similar);; Torus domain	Zinc finger CCCH domain-containing protein 38 GN=At3g18640 OS=Arabidopsis thaliana (Mouse-ear cress) PE=2 SV=1	Function unknown
GD_transcript_97037	C3H	0.446557	1.45339	0.556573	6.00649	2.12774	0.929169	-0.464232	Zinc finger C-x8-C-x5-C-x3-H type (and similar);; Zinc finger C-x8-C-x5-C-x3-H type (and similar)	Zinc finger CCCH domain-containing protein 32 GN=At2g47850 OS=Arabidopsis thaliana (Mouse-ear cress) PE=2 SV=2	Function unknown
GD_transcript_97476	C3H	6.96149	6.36478	0.861697	4.25471	5.74105	2.19591	-0.793495	Ankyrin repeat;; Ankyrin repeats (3 copies);; Ankyrin repeat;; Ankyrin repeats (many copies);; Ankyrin repeats (many copies);; Zinc finger C-x8-C-x5-C-x3-H type (and similar)	Zinc finger CCCH domain-containing protein 30 GN=At2g41900 OS=Arabidopsis thaliana (Mouse-ear cress) PE=1 SV=2	Function unknown
GD_transcript_130859	CAMK_AMPK	0.759298	0.676472	0.055206	0.877252	4.6181	0.31148	.a	Protein kinase domain;; Protein tyrosine kinase;; Kinase-like;; RIO1 family;; Kinase associated domain 1;; Adenylate sensor of SNF1-like protein kinase	SNF1-related protein kinase catalytic subunit alpha KIN10 GN=At3g01090 OS=Arabidopsis thaliana (Mouse-ear cress) PE=1 SV=2	Signal transduction mechanisms
GD_transcript_141784	CAMK_AMPK	7.11629	10.0501	2.42594	5.6344	17.11	1.49957	-0.503972	Protein kinase domain;; Protein kinase domain	SNF1-related protein kinase catalytic subunit alpha KIN10 GN=At3g01090 OS=Arabidopsis thaliana (Mouse-ear cress) PE=1 SV=2	Signal transduction mechanisms
GD_transcript_145853	CAMK_AMPK	0.496274	1.53869	0.207326	0.752202	9.91627	0.31523	-0.153005	Protein kinase domain;; Protein tyrosine kinase;; Kinase associated domain 1;; Kinase-like;; Adenylate sensor of SNF1-like protein kinase;; RIO1 family	SNF1-related protein kinase catalytic subunit alpha KIN10 GN=At3g01090 OS=Arabidopsis thaliana (Mouse-ear cress) PE=1 SV=2	Signal transduction mechanisms
GD_transcript_7152	CAMK_AMPK	1.2623	1.60618	0.355139	1.18112	7.12841	0.426237	-0.250778	Protein kinase domain;; Protein tyrosine kinase;; Kinase associated domain 1;; Kinase-like;; Adenylate sensor of SNF1-like protein kinase;; Protein kinase domain;; Protein tyrosine kinase	SNF1-related protein kinase catalytic subunit alpha KIN10 GN=At3g01090 OS=Arabidopsis thaliana (Mouse-ear cress) PE=1 SV=2	Signal transduction mechanisms
GD_transcript_8402	CAMK_AMPK	97.585	110.471	52.947	75.315	270.804	55.8947	-0.292988	Protein kinase domain;; Protein tyrosine kinase;; Kinase associated domain 1;; Kinase-like;; Adenylate sensor of SNF1-like protein kinase;; RIO1 family	SNF1-related protein kinase catalytic subunit alpha KIN10 GN=At3g01090 OS=Arabidopsis thaliana (Mouse-ear cress) PE=1 SV=2	Signal transduction mechanisms
GD_transcript_89482	CAMK_AMPK	3.18604	2.6245	1.80154	2.88479	4.75107	4.01067	.a	Protein kinase domain;; Protein tyrosine kinase;; Kinase associated domain 1;; Adenylate sensor of SNF1-like protein kinase;; Kinase-like;; UBA/TS-N domain;; RIO1 family	SNF1-related protein kinase catalytic subunit alpha KIN10 GN=At3g01090 OS=Arabidopsis thaliana (Mouse-ear cress) PE=1 SV=2	Signal transduction mechanisms
GD_transcript_95736	CAMK_AMPK	5.00294	4.62771	1.13142	6.63707	20.33	1.45768	-0.364538	Protein kinase domain;; Protein tyrosine kinase;; Kinase-like;; RIO1 family	SNF1-related protein kinase catalytic subunit alpha KIN10 GN=At3g01090 OS=Arabidopsis thaliana (Mouse-ear cress) PE=1 SV=2	Signal transduction mechanisms
GD_transcript_100846	CAMK_CAMKL-CHK1	0.750394	1.16598	0.376033	3.73269	14.6649	1.5538	-0.162141	Protein kinase domain;; Protein tyrosine kinase;; NAF domain;; Kinase-like	CBL-interacting serine/threonine-protein kinase 23 GN=At1g30270 OS=Arabidopsis thaliana (Mouse-ear cress) PE=1 SV=1	Signal transduction mechanisms
GD_transcript_102018	CAMK_CAMKL-CHK1	91.6148	124.914	24.4307	41.6017	154.771	21.8469	-0.521725	Protein kinase domain;; Protein tyrosine kinase;; NAF domain;; Kinase-like	CBL-interacting serine/threonine-protein kinase 23 GN=At1g30270 OS=Arabidopsis thaliana (Mouse-ear cress) PE=1 SV=1	Signal transduction mechanisms
GD_transcript_10289	CAMK_CAMKL-CHK1	468.301	584.525	201.645	641.933	215.659	97.15	-.850*	Protein kinase domain;; Protein tyrosine kinase;; NAF domain;; Kinase-like	CBL-interacting serine/threonine-protein kinase 6 GN=At4g30960 OS=Arabidopsis thaliana (Mouse-ear cress) PE=1 SV=1	Signal transduction mechanisms
GD_transcript_103915	CAMK_CAMKL-CHK1	17.9811	80.9866	3.69355	13.0843	35.4145	3.03326	-0.405666	NAF domain;; Protein kinase domain;; Protein tyrosine kinase	CBL-interacting serine/threonine-protein kinase 11 GN=At2g30360 OS=Arabidopsis thaliana (Mouse-ear cress) PE=1 SV=1	Signal transduction mechanisms
GD_transcript_107113	CAMK_CAMKL-CHK1	2.81834	1.88673	4.94631	3.59393	2.1179	1.8298	.a	Protein kinase domain;; Protein tyrosine kinase;; NAF domain;; Kinase-like	CBL-interacting serine/threonine-protein kinase 3 GN=T20P8.3 OS=Arabidopsis thaliana (Mouse-ear cress) PE=1 SV=2	Signal transduction mechanisms
GD_transcript_108052	CAMK_CAMKL-CHK1	3.6226	1.83651	0	2.95112	0.123104	0	.a	Protein kinase domain;; Protein tyrosine kinase;; NAF domain;; Kinase-like	CBL-interacting protein kinase 2 OS=Oryza sativa subsp. japonica (Rice) PE=2 SV=1	Signal transduction mechanisms
GD_transcript_10815	CAMK_CAMKL-CHK1	38.3551	150.424	5.79006	35.8777	38.9712	5.20062	-0.458107	Protein kinase domain;; Protein tyrosine kinase;; NAF domain;; Kinase-like	CBL-interacting serine/threonine-protein kinase 8 GN=T22A6.230 OS=Arabidopsis thaliana (Mouse-ear cress) PE=1 SV=1	Signal transduction mechanisms
GD_transcript_10868	CAMK_CAMKL-CHK1	36.7454	149.745	6.20923	19.9281	95.7806	9.70234	-0.381164	Protein kinase domain;; Protein tyrosine kinase;; NAF domain;; Kinase-like	CBL-interacting serine/threonine-protein kinase 11 GN=At2g30360 OS=Arabidopsis thaliana (Mouse-ear cress) PE=1 SV=1	Signal transduction mechanisms
GD_transcript_11026	CAMK_CAMKL-CHK1	37.1992	50.3087	14.2504	50.9872	65.7592	12.5507	-0.753299	Protein kinase domain;; Protein tyrosine kinase;; NAF domain;; Kinase-like	CBL-interacting serine/threonine-protein kinase 24 OS=Arabidopsis thaliana (Mouse-ear cress) PE=1 SV=1	Signal transduction mechanisms
GD_transcript_11369	CAMK_CAMKL-CHK1	15.927	10.3532	8.51536	20.1372	10.145	9.91739	-0.707597	Protein kinase domain;; Protein tyrosine kinase;; NAF domain;; Kinase-like	CBL-interacting serine/threonine-protein kinase 1 GN=MKP6.6 OS=Arabidopsis thaliana (Mouse-ear cress) PE=1 SV=2	Signal transduction mechanisms
GD_transcript_11607	CAMK_CAMKL-CHK1	11.591	13.1211	3.24652	15.2282	20.5687	3.80088	-0.735666	Protein kinase domain;; Protein tyrosine kinase;; NAF domain;; Kinase-like	CBL-interacting serine/threonine-protein kinase 7 GN=At3g23000 OS=Arabidopsis thaliana (Mouse-ear cress) PE=1 SV=1	Signal transduction mechanisms
GD_transcript_12433	CAMK_CAMKL-CHK1	77.6626	52.0158	3.18117	64.1761	50.56	16.8487	-.912*	Protein kinase domain;; Protein tyrosine kinase;; NAF domain;; Kinase-like	CBL-interacting serine/threonine-protein kinase 7 GN=At3g23000 OS=Arabidopsis thaliana (Mouse-ear cress) PE=1 SV=1	Signal transduction mechanisms
GD_transcript_124944	CAMK_CAMKL-CHK1	1.18494	1.0564	0.171694	2.78722	2.53902	0.397522	.a	Protein kinase domain;; Protein tyrosine kinase;; NAF domain;; Kinase-like	CBL-interacting serine/threonine-protein kinase 23 GN=At1g30270 OS=Arabidopsis thaliana (Mouse-ear cress) PE=1 SV=1	Signal transduction mechanisms
GD_transcript_124960	CAMK_CAMKL-CHK1	2.74033	2.95183	0.958006	6.78309	4.53256	1.4152	-0.708297	Protein kinase domain;; Protein tyrosine kinase;; Kinase-like;; NAF domain	CBL-interacting serine/threonine-protein kinase 24 OS=Arabidopsis thaliana (Mouse-ear cress) PE=1 SV=1	Signal transduction mechanisms
GD_transcript_12834	CAMK_CAMKL-CHK1	2.2059	1.68096	0.0405026	2.78128	0.0976923	0.324062	.a	Protein kinase domain;; Protein tyrosine kinase;; NAF domain;; Kinase-like	CBL-interacting serine/threonine-protein kinase 9 OS=Arabidopsis thaliana (Mouse-ear cress) PE=1 SV=2	Signal transduction mechanisms
GD_transcript_132866	CAMK_CAMKL-CHK1	2.07093	3.35298	0.6971	1.91138	4.07947	0.765137	.a	Protein kinase domain;; Protein tyrosine kinase;; NAF domain;; Kinase-like	CBL-interacting serine/threonine-protein kinase 23 GN=At1g30270 OS=Arabidopsis thaliana (Mouse-ear cress) PE=1 SV=1	Signal transduction mechanisms
GD_transcript_133324	CAMK_CAMKL-CHK1	8.16015	60.2981	0.710183	6.86637	21.1577	2.85355	-0.0380316	Protein kinase domain;; Protein tyrosine kinase;; NAF domain;; Kinase-like	CBL-interacting serine/threonine-protein kinase 24 OS=Arabidopsis thaliana (Mouse-ear cress) PE=1 SV=1	Signal transduction mechanisms
GD_transcript_134110	CAMK_CAMKL-CHK1	17.1764	8.0638	5.5968	22.7658	8.49671	1.42607	-.864*	Protein kinase domain;; Protein tyrosine kinase;; NAF domain;; Kinase-like	CBL-interacting serine/threonine-protein kinase 9 OS=Arabidopsis thaliana (Mouse-ear cress) PE=1 SV=2	Signal transduction mechanisms
GD_transcript_134863	CAMK_CAMKL-CHK1	1.45565	4.45672	0.34051	1.17647	1.71204	0.0603895	.a	Protein kinase domain;; Protein tyrosine kinase;; NAF domain;; Kinase-like	CBL-interacting serine/threonine-protein kinase 8 GN=T22A6.230 OS=Arabidopsis thaliana (Mouse-ear cress) PE=1 SV=1	Signal transduction mechanisms
GD_transcript_139022	CAMK_CAMKL-CHK1	22.5989	21.68	4.94156	26.3743	34.1252	4.23476	-.812*	Protein kinase domain;; Protein tyrosine kinase;; NAF domain;; Kinase-like	CBL-interacting serine/threonine-protein kinase 23 GN=At1g30270 OS=Arabidopsis thaliana (Mouse-ear cress) PE=1 SV=1	Signal transduction mechanisms
GD_transcript_139630	CAMK_CAMKL-CHK1	16.0745	16.9656	1.72819	24.3309	21.9505	2.9494	-.867*	Protein kinase domain;; Protein tyrosine kinase;; NAF domain;; Kinase-like	CBL-interacting protein kinase 32 GN=CIPK32 OS=Oryza sativa subsp. japonica (Rice) PE=2 SV=2	Signal transduction mechanisms
GD_transcript_139837	CAMK_CAMKL-CHK1	2.9313	20.1239	0.30931	4.41366	7.82117	0.673034	-0.403967	Protein kinase domain;; Protein tyrosine kinase;; Kinase-like;; NAF domain	CBL-interacting serine/threonine-protein kinase 24 OS=Arabidopsis thaliana (Mouse-ear cress) PE=1 SV=1	Signal transduction mechanisms
GD_transcript_140580	CAMK_CAMKL-CHK1	0	0	0	0	0.0640798	0.430721	.a	Protein kinase domain;; Protein tyrosine kinase;; NAF domain;; Kinase-like	CBL-interacting serine/threonine-protein kinase 7 GN=At3g23000 OS=Arabidopsis thaliana (Mouse-ear cress) PE=1 SV=1	Signal transduction mechanisms
GD_transcript_151197	CAMK_CAMKL-CHK1	9.21714	20.1028	1.31502	26.8651	25.0414	0.504059	-0.739988	Protein kinase domain;; NAF domain;; Protein tyrosine kinase;; Protein kinase domain;; Protein tyrosine kinase	CBL-interacting serine/threonine-protein kinase 25 GN=T11H3.120 OS=Arabidopsis thaliana (Mouse-ear cress) PE=2 SV=1	Signal transduction mechanisms
GD_transcript_152362	CAMK_CAMKL-CHK1	2.96694	9.36131	0.730553	6.1679	3.66665	0.402796	-0.674847	Protein kinase domain;; Protein tyrosine kinase;; NAF domain;; Kinase-like	CBL-interacting serine/threonine-protein kinase 8 GN=T22A6.230 OS=Arabidopsis thaliana (Mouse-ear cress) PE=1 SV=1	Signal transduction mechanisms
GD_transcript_3637	CAMK_CAMKL-CHK1	0.698116	5.53519	0.117863	2.65116	3.18015	0.161958	-0.515263	Protein kinase domain;; Protein tyrosine kinase;; NAF domain;; Kinase-like	CBL-interacting serine/threonine-protein kinase 24 OS=Arabidopsis thaliana (Mouse-ear cress) PE=1 SV=1	Signal transduction mechanisms
GD_transcript_45141	CAMK_CAMKL-CHK1	8.24472	7.64102	2.54764	7.68976	21.3958	6.30715	-0.293912	Protein kinase domain;; Protein tyrosine kinase;; NAF domain;; Kinase-like	CBL-interacting serine/threonine-protein kinase 24 OS=Arabidopsis thaliana (Mouse-ear cress) PE=1 SV=1	Signal transduction mechanisms
GD_transcript_45581	CAMK_CAMKL-CHK1	0.0312905	0.0394962	0	0.0537693	0	0	.a	Protein kinase domain;; Protein tyrosine kinase;; Kinase-like;; NAF domain	CBL-interacting protein kinase 18 OS=Oryza sativa subsp. japonica (Rice) PE=2 SV=1	Signal transduction mechanisms
GD_transcript_46051	CAMK_CAMKL-CHK1	12.9685	7.51615	3.54303	6.00409	5.30719	2.18249	-0.787043	Protein kinase domain;; Protein tyrosine kinase;; NAF domain;; Kinase-like	CBL-interacting serine/threonine-protein kinase 12 GN=F28A21.110 OS=Arabidopsis thaliana (Mouse-ear cress) PE=1 SV=1	Signal transduction mechanisms
GD_transcript_46988	CAMK_CAMKL-CHK1	3.6289	3.22885	0.220337	5.5582	5.15908	0.400582	-.854*	Protein kinase domain;; Protein tyrosine kinase;; NAF domain	CBL-interacting serine/threonine-protein kinase 3 GN=T20P8.3 OS=Arabidopsis thaliana (Mouse-ear cress) PE=1 SV=2	Signal transduction mechanisms
GD_transcript_506	CAMK_CAMKL-CHK1	12.8299	14.3678	4.5544	21.8393	29.5703	3.45866	-0.66508	Protein kinase domain;; Protein tyrosine kinase;; NAF domain;; Kinase-like	CBL-interacting serine/threonine-protein kinase 23 GN=At1g30270 OS=Arabidopsis thaliana (Mouse-ear cress) PE=1 SV=1	Signal transduction mechanisms
GD_transcript_53258	CAMK_CAMKL-CHK1	1.02834	0.89789	0.340684	1.30089	1.69016	0.203879	.a	Protein kinase domain;; Protein tyrosine kinase;; NAF domain;; Kinase-like	CBL-interacting serine/threonine-protein kinase 23 GN=At1g30270 OS=Arabidopsis thaliana (Mouse-ear cress) PE=1 SV=1	Signal transduction mechanisms
GD_transcript_54504	CAMK_CAMKL-CHK1	36.675	44.5248	14.2853	50.8573	81.0009	6.53467	-.853*	Protein kinase domain;; Protein tyrosine kinase;; NAF domain;; Kinase-like	CBL-interacting serine/threonine-protein kinase 23 GN=At1g30270 OS=Arabidopsis thaliana (Mouse-ear cress) PE=1 SV=1	Signal transduction mechanisms
GD_transcript_6269	CAMK_CAMKL-CHK1	22.0681	11.1677	24.9849	27.16	16.9206	26.4423	0.323099	Protein kinase domain;; Protein tyrosine kinase;; NAF domain;; Kinase-like	CBL-interacting protein kinase 32 GN=CIPK32 OS=Oryza sativa subsp. japonica (Rice) PE=2 SV=2	Signal transduction mechanisms
GD_transcript_62706	CAMK_CAMKL-CHK1	1.0032	7.2557	0.00610595	2.14242	3.69562	0.190915	-0.449158	Protein kinase domain;; Protein tyrosine kinase;; Kinase-like;; NAF domain	CBL-interacting serine/threonine-protein kinase 8 GN=T22A6.230 OS=Arabidopsis thaliana (Mouse-ear cress) PE=1 SV=1	Signal transduction mechanisms
GD_transcript_62974	CAMK_CAMKL-CHK1	0.349915	0.494367	0.171189	0.412085	0.331537	0.08033	.a	Protein kinase domain;; Protein tyrosine kinase;; NAF domain;; Kinase-like	CBL-interacting serine/threonine-protein kinase 23 GN=At1g30270 OS=Arabidopsis thaliana (Mouse-ear cress) PE=1 SV=1	Signal transduction mechanisms
GD_transcript_63445	CAMK_CAMKL-CHK1	1.60351	1.62021	0.550799	2.35431	2.11576	0.526467	.a	NAF domain;; Protein kinase domain;; Protein tyrosine kinase;; Protein kinase domain;; Protein tyrosine kinase	CBL-interacting serine/threonine-protein kinase 24 OS=Arabidopsis thaliana (Mouse-ear cress) PE=1 SV=1	Signal transduction mechanisms
GD_transcript_6811	CAMK_CAMKL-CHK1	38.0584	53.588	15.8348	45.0718	45.4285	11.4012	-.862*	Protein kinase domain;; Protein tyrosine kinase;; NAF domain;; Kinase-like	CBL-interacting serine/threonine-protein kinase 10 GN=At5g58380 OS=Arabidopsis thaliana (Mouse-ear cress) PE=1 SV=1	Signal transduction mechanisms
GD_transcript_71130	CAMK_CAMKL-CHK1	10.1724	4.20774	3.04168	12.0271	3.27056	0.607368	-.842*	Protein kinase domain;; Protein tyrosine kinase;; NAF domain;; Kinase-like	CBL-interacting serine/threonine-protein kinase 9 OS=Arabidopsis thaliana (Mouse-ear cress) PE=1 SV=2	Signal transduction mechanisms
GD_transcript_8030	CAMK_CAMKL-CHK1	13.3952	11.5935	2.21816	21.879	45.315	4.3421	-0.459714	Protein kinase domain;; Protein tyrosine kinase;; NAF domain;; Kinase-like	CBL-interacting protein kinase 2 OS=Oryza sativa subsp. japonica (Rice) PE=2 SV=1	Signal transduction mechanisms
GD_transcript_85876	CAMK_CAMKL-CHK1	21.5942	32.0701	2.4518	51.304	121.842	6.113	-0.405335	Protein kinase domain;; Protein tyrosine kinase;; NAF domain;; Kinase-like	CBL-interacting serine/threonine-protein kinase 14 GN=At5g01820 OS=Arabidopsis thaliana (Mouse-ear cress) PE=1 SV=1	Signal transduction mechanisms
GD_transcript_8638	CAMK_CAMKL-CHK1	54.0719	28.6148	0.029975	47.3108	3.25375	0.0178527	-.845*	Protein kinase domain;; Protein tyrosine kinase;; NAF domain;; Kinase-like	CBL-interacting protein kinase 2 OS=Oryza sativa subsp. japonica (Rice) PE=2 SV=1	Signal transduction mechanisms
GD_transcript_89113	CAMK_CAMKL-CHK1	0.383726	0.677084	0.0437504	0.584261	1.52507	0.045031	.a	Protein kinase domain;; Protein tyrosine kinase;; NAF domain;; Kinase-like	CBL-interacting serine/threonine-protein kinase 23 GN=At1g30270 OS=Arabidopsis thaliana (Mouse-ear cress) PE=1 SV=1	Signal transduction mechanisms
GD_transcript_89838	CAMK_CAMKL-CHK1	3.60013	22.1003	0.347235	10.8388	16.8988	1.31555	-0.509881	Protein kinase domain;; Protein tyrosine kinase;; Kinase-like;; NAF domain	CBL-interacting serine/threonine-protein kinase 24 OS=Arabidopsis thaliana (Mouse-ear cress) PE=1 SV=1	Signal transduction mechanisms
GD_transcript_90305	CAMK_CAMKL-CHK1	0.0289222	0.0288795	0	0.0239107	0.0370023	0.0058209	.a	Protein kinase domain;; Protein tyrosine kinase;; Kinase-like	CBL-interacting serine/threonine-protein kinase 23 GN=At1g30270 OS=Arabidopsis thaliana (Mouse-ear cress) PE=1 SV=1	Signal transduction mechanisms
GD_transcript_91355	CAMK_CAMKL-CHK1	2.18989	1.81861	0.915129	6.49682	13.2139	1.03578	-0.356279	Protein kinase domain;; Protein tyrosine kinase;; NAF domain;; Kinase-like	CBL-interacting serine/threonine-protein kinase 14 GN=At5g01820 OS=Arabidopsis thaliana (Mouse-ear cress) PE=1 SV=1	Signal transduction mechanisms
GD_transcript_94283	CAMK_CAMKL-CHK1	0.0403166	0	0	0.0899182	0	0.0499041	.a	Protein kinase domain;; Protein tyrosine kinase	CBL-interacting serine/threonine-protein kinase 2 GN=T28J14.10 OS=Arabidopsis thaliana (Mouse-ear cress) PE=1 SV=1	Signal transduction mechanisms
GD_transcript_9466	CAMK_CAMKL-CHK1	22.6349	52.1963	3.71758	35.3512	58.5789	1.62604	-0.656949	Protein kinase domain;; Protein tyrosine kinase;; NAF domain;; Kinase-like	CBL-interacting serine/threonine-protein kinase 25 GN=T11H3.120 OS=Arabidopsis thaliana (Mouse-ear cress) PE=2 SV=1	Signal transduction mechanisms
GD_transcript_117457	CAMK_CAMKL-LKB	1.66169	1.14157	0.345854	2.56884	1.86045	0.618908	.a	Protein kinase domain;; Protein tyrosine kinase	Serine/threonine-protein kinase GRIK1 OS=Arabidopsis thaliana (Mouse-ear cress) PE=1 SV=1	Signal transduction mechanisms
GD_transcript_143982	CAMK_CAMKL-LKB	0.597935	0.767501	0.165548	0.548687	0.770368	0.0797556	.a	Protein kinase domain;; Protein tyrosine kinase;; Kinase-like	Serine/threonine-protein kinase GRIK2 GN=MUF9.18 OS=Arabidopsis thaliana (Mouse-ear cress) PE=1 SV=1	Signal transduction mechanisms
GD_transcript_65897	CAMK_CAMKL-LKB	29.5779	42.0449	9.02993	42.9282	38.693	7.04864	-.872*	Protein kinase domain;; Protein tyrosine kinase;; Kinase-like	Serine/threonine-protein kinase GRIK2 GN=MUF9.18 OS=Arabidopsis thaliana (Mouse-ear cress) PE=1 SV=1	Signal transduction mechanisms
GD_transcript_74871	CAMK_CAMKL-LKB	12.9368	13.6932	2.47551	8.02194	12.358	6.39565	-0.664862	Protein kinase domain;; Protein tyrosine kinase;; Kinase-like	Serine/threonine-protein kinase GRIK2 GN=MUF9.18 OS=Arabidopsis thaliana (Mouse-ear cress) PE=1 SV=1	Signal transduction mechanisms
GD_transcript_8530	CAMK_CAMKL-LKB	22.1538	13.8232	1.40332	12.3333	19.8915	3.522	-0.806565	Protein kinase domain;; Protein tyrosine kinase;; Kinase-like	Serine/threonine-protein kinase GRIK2 GN=MUF9.18 OS=Arabidopsis thaliana (Mouse-ear cress) PE=1 SV=1	Signal transduction mechanisms
GD_transcript_87041	CAMK_CAMKL-LKB	8.24246	8.44206	4.88867	15.7887	6.04298	2.2816	-0.807626	Protein kinase domain;; Protein tyrosine kinase	Serine/threonine-protein kinase GRIK2 GN=MUF9.18 OS=Arabidopsis thaliana (Mouse-ear cress) PE=1 SV=1	Signal transduction mechanisms
GD_transcript_94030	CAMK_CAMKL-LKB	5.07028	3.10587	1.74871	8.12068	8.20382	1.18405	-0.737476	Protein kinase domain;; Protein tyrosine kinase;; Kinase-like	Serine/threonine-protein kinase GRIK2 GN=MUF9.18 OS=Arabidopsis thaliana (Mouse-ear cress) PE=1 SV=1	Signal transduction mechanisms
GD_transcript_97727	CAMK_CAMKL-LKB	2.53693	2.15399	0.110182	2.79258	1.8168	0.256796	.a	Protein kinase domain;; Protein tyrosine kinase;; Kinase-like	Serine/threonine-protein kinase GRIK2 GN=MUF9.18 OS=Arabidopsis thaliana (Mouse-ear cress) PE=1 SV=1	Signal transduction mechanisms
GD_transcript_100325	CAMK_CDPK	0.231025	0.372712	0	0.691163	0.763322	0.0327303	.a	Protein kinase domain;; Protein tyrosine kinase;; Kinase-like;; Lipopolysaccharide kinase (Kdo/WaaP) family;; EF hand;; EF-hand domain pair;; EF-hand domain;; EF hand;; EF-hand domain pair	Calcium-dependent protein kinase 32 GN=CPK32 OS=Arabidopsis thaliana (Mouse-ear cress) PE=1 SV=1	Signal transduction mechanisms
GD_transcript_10107	CAMK_CDPK	44.6658	55.3998	13.37	29.1858	36.0908	19.8414	-0.690261	Protein kinase domain;; EF hand;; Protein tyrosine kinase;; EF-hand domain pair;; EF-hand domain;; EF hand;; EF-hand domain pair;; Cytoskeletal-regulatory complex EF hand;; Kinase-like;; Lipopolysaccharide kinase (Kdo/WaaP) family;; Secreted protein acidic and rich in cysteine Ca binding region	Calcium-dependent protein kinase 11 GN=F15O4.8 OS=Arabidopsis thaliana (Mouse-ear cress) PE=1 SV=2	Signal transduction mechanisms
GD_transcript_101766	CAMK_CDPK	0.480527	0.243881	0.0774671	0.457794	0.445283	0.195659	.a	Protein kinase domain;; Protein tyrosine kinase;; Lipopolysaccharide kinase (Kdo/WaaP) family;; Protein kinase domain;; EF hand;; EF hand;; EF-hand domain	Calcium-dependent protein kinase 4 GN=CPK4 OS=Solanum tuberosum (Potato) PE=2 SV=1	Signal transduction mechanisms
GD_transcript_10216	CAMK_CDPK	17.3493	14.7887	2.39512	4.72174	12.3232	8.4195	-0.449909	Protein kinase domain;; EF hand;; Protein tyrosine kinase;; EF-hand domain pair;; EF-hand domain;; EF hand;; EF-hand domain pair;; Cytoskeletal-regulatory complex EF hand;; Kinase-like;; Secreted protein acidic and rich in cysteine Ca binding region;; Ca2+ insensitive EF hand;; Lipopolysaccharide kinase (Kdo/WaaP) family	Calcium-dependent protein kinase 3 GN=F9D16.120 OS=Arabidopsis thaliana (Mouse-ear cress) PE=1 SV=1	Signal transduction mechanisms
GD_transcript_103016	CAMK_CDPK	1.2996	2.11373	0.240365	1.77486	1.30373	0.104336	.a	EF hand;; EF-hand domain pair;; EF-hand domain;; EF hand;; EF-hand domain pair;; Protein kinase domain	Calcium-dependent protein kinase 9 GN=CPK9 OS=Arabidopsis thaliana (Mouse-ear cress) PE=1 SV=1	Signal transduction mechanisms
GD_transcript_103281	CAMK_CDPK	0.423955	0.595331	0.0119316	0.439426	0.457735	0.0265831	.a	Protein kinase domain;; Protein tyrosine kinase;; EF-hand domain pair;; EF hand;; EF-hand domain;; EF hand;; EF hand;; EF-hand domain	Calcium-dependent protein kinase isoform 2 GN=P0048D08.112 OS=Oryza sativa subsp. japonica (Rice) PE=2 SV=2	Signal transduction mechanisms
GD_transcript_104169	CAMK_CDPK	4.3728	4.5542	0.558324	16.3793	1.90452	0.684436	-0.650073	Protein kinase domain;; Protein tyrosine kinase;; Kinase-like;; Lipopolysaccharide kinase (Kdo/WaaP) family;; Phosphotransferase enzyme family	CDPK-related kinase 5 GN=T20E23.130 OS=Arabidopsis thaliana (Mouse-ear cress) PE=2 SV=1	Signal transduction mechanisms
GD_transcript_105779	CAMK_CDPK	0.0247314	0.0300695	0	0.0425338	0	0	.a	Protein kinase domain;; Protein tyrosine kinase;; EF hand;; EF-hand domain pair;; EF hand;; EF-hand domain;; EF-hand domain pair;; EF hand;; EF-hand domain;; EF hand	Calcium-dependent protein kinase 4 GN=CPK4 OS=Solanum tuberosum (Potato) PE=2 SV=1	Signal transduction mechanisms
GD_transcript_106945	CAMK_CDPK	4.69719	3.86594	0.749177	8.98333	4.33319	1.25228	-.822*	Protein kinase domain;; Protein tyrosine kinase;; EF hand;; EF-hand domain pair;; EF hand;; EF-hand domain;; EF-hand domain pair;; Kinase-like;; Cytoskeletal-regulatory complex EF hand;; Secreted protein acidic and rich in cysteine Ca binding region;; Lipopolysaccharide kinase (Kdo/WaaP) family;; EF-hand domain	Calcium-dependent protein kinase 7 GN=CPK7 OS=Arabidopsis thaliana (Mouse-ear cress) PE=2 SV=1	Signal transduction mechanisms
GD_transcript_107187	CAMK_CDPK	57.6823	47.0237	4.62811	57.8882	26.3311	3.68715	-.951**	Protein kinase domain;; EF hand;; EF-hand domain pair;; Protein tyrosine kinase;; EF-hand domain;; EF-hand domain pair;; EF hand;; Secreted protein acidic and rich in cysteine Ca binding region;; Cytoskeletal-regulatory complex EF hand;; Caleosin related protein	Calcium-dependent protein kinase 13 GN=CPK13 OS=Arabidopsis thaliana (Mouse-ear cress) PE=1 SV=2	Signal transduction mechanisms
GD_transcript_109606	CAMK_CDPK	5.64721	2.87778	0.480245	8.19013	3.49799	0.835023	-.858*	Protein kinase domain;; EF hand;; EF hand;; EF-hand domain;; Protein tyrosine kinase;; EF hand;; EF-hand domain pair;; EF hand;; EF-hand domain;; EF-hand domain pair	Calcium-dependent protein kinase 13 GN=CPK13 OS=Arabidopsis thaliana (Mouse-ear cress) PE=1 SV=2	Signal transduction mechanisms
GD_transcript_111312	CAMK_CDPK	0.805692	0.685698	0.14047	2.17674	0.346818	0.0537434	.a	Protein kinase domain;; Protein tyrosine kinase;; Kinase-like;; Lipopolysaccharide kinase (Kdo/WaaP) family;; Phosphotransferase enzyme family	CDPK-related kinase 5 GN=T20E23.130 OS=Arabidopsis thaliana (Mouse-ear cress) PE=2 SV=1	Signal transduction mechanisms
GD_transcript_113084	CAMK_CDPK	1.72004	1.43026	0.658121	2.04592	1.57782	0.439183	.a	Protein kinase domain;; Protein tyrosine kinase;; Lipopolysaccharide kinase (Kdo/WaaP) family;; EF-hand domain pair;; EF hand;; EF-hand domain	Calcium-dependent protein kinase 4 GN=CPK4 OS=Solanum tuberosum (Potato) PE=2 SV=1	Signal transduction mechanisms
GD_transcript_115505	CAMK_CDPK	2.33935	2.62375	0.260341	2.44354	1.96017	0.489247	.a	Protein kinase domain;; Protein tyrosine kinase;; Lipopolysaccharide kinase (Kdo/WaaP) family;; EF hand;; EF-hand domain;; EF-hand domain pair;; EF-hand domain pair;; EF hand;; EF hand	Calcium-dependent protein kinase 11 GN=F15O4.8 OS=Arabidopsis thaliana (Mouse-ear cress) PE=1 SV=2	Signal transduction mechanisms
GD_transcript_116476	CAMK_CDPK	7.81497	10.0706	4.83994	8.17507	10.4625	4.18439	-0.760647	Protein kinase domain;; EF hand;; EF-hand domain pair;; Protein tyrosine kinase;; EF-hand domain;; EF hand;; EF-hand domain pair;; Cytoskeletal-regulatory complex EF hand;; Lipopolysaccharide kinase (Kdo/WaaP) family;; Secreted protein acidic and rich in cysteine Ca binding region	Calcium-dependent protein kinase 1 GN=MUK11.19 OS=Arabidopsis thaliana (Mouse-ear cress) PE=1 SV=1	Signal transduction mechanisms
GD_transcript_121398	CAMK_CDPK	0.240092	0.329647	0.0220436	0.196384	0.277067	0.248254	.a	Protein kinase domain;; Protein tyrosine kinase;; Lipopolysaccharide kinase (Kdo/WaaP) family;; EF hand;; EF-hand domain;; EF-hand domain pair;; EF-hand domain pair;; EF hand;; Cytoskeletal-regulatory complex EF hand;; EF-hand domain;; Secreted protein acidic and rich in cysteine Ca binding region	Calcium-dependent protein kinase 4 GN=CPK4 OS=Solanum tuberosum (Potato) PE=2 SV=1	Signal transduction mechanisms
GD_transcript_121837	CAMK_CDPK	16.3397	10.3134	3.11079	34.6157	15.0541	1.46069	-0.801906	Protein kinase domain;; Protein kinase domain;; Protein tyrosine kinase;; PhoP regulatory network protein YrbL	Calcium-dependent protein kinase isoform 1 GN=OSJNBb0064P21.2 OS=Oryza sativa subsp. japonica (Rice) PE=2 SV=2	Signal transduction mechanisms
GD_transcript_122775	CAMK_CDPK	2.31616	2.01056	1.36811	1.68138	1.41227	1.08696	.a	Protein kinase domain;; Protein tyrosine kinase;; Kinase-like;; Lipopolysaccharide kinase (Kdo/WaaP) family;; Phosphotransferase enzyme family;; RIO1 family	Serine/threonine-protein kinase PEPKR2 GN=PEPKR2 OS=Arabidopsis thaliana (Mouse-ear cress) PE=2 SV=1	Signal transduction mechanisms
GD_transcript_123820	CAMK_CDPK	0	0	0	0.0385834	0	0	.a	Protein kinase domain;; Protein tyrosine kinase;; Kinase-like;; Lipopolysaccharide kinase (Kdo/WaaP) family	Calcium-dependent protein kinase 32 GN=CPK32 OS=Arabidopsis thaliana (Mouse-ear cress) PE=1 SV=1	Signal transduction mechanisms
GD_transcript_123989	CAMK_CDPK	0.407407	0	0.491387	1.06963	2.39555	0	.a	Protein kinase domain;; Protein tyrosine kinase;; EF hand;; EF-hand domain;; EF hand;; EF-hand domain;; EF hand;; EF-hand domain pair;; EF-hand domain pair;; Cytoskeletal-regulatory complex EF hand;; Secreted protein acidic and rich in cysteine Ca binding region	Calcium-dependent protein kinase 33 GN=CPK33 OS=Arabidopsis thaliana (Mouse-ear cress) PE=2 SV=1	Signal transduction mechanisms
GD_transcript_124250	CAMK_CDPK	0.351586	0.352599	0.0249665	0.135572	0.10088	0	.a	Protein kinase domain;; Protein tyrosine kinase;; Protein kinase domain;; Protein tyrosine kinase	CDPK-related kinase 5 GN=T20E23.130 OS=Arabidopsis thaliana (Mouse-ear cress) PE=2 SV=1	Signal transduction mechanisms
GD_transcript_126373	CAMK_CDPK	1.09692	1.37399	0.00836166	1.41234	1.52048	0.0754705	.a	Protein kinase domain;; Protein tyrosine kinase;; Kinase-like;; Lipopolysaccharide kinase (Kdo/WaaP) family;; EF hand;; EF-hand domain pair;; EF-hand domain;; EF hand;; EF-hand domain pair	Calcium-dependent protein kinase 32 GN=CPK32 OS=Arabidopsis thaliana (Mouse-ear cress) PE=1 SV=1	Signal transduction mechanisms
GD_transcript_128327	CAMK_CDPK	3.2933	2.32346	0.85924	7.0606	4.75141	2.40493	-0.61135	Protein kinase domain;; Protein tyrosine kinase;; Kinase-like;; Lipopolysaccharide kinase (Kdo/WaaP) family;; EF hand;; EF-hand domain pair;; EF-hand domain;; EF hand;; EF-hand domain pair;; Cytoskeletal-regulatory complex EF hand;; Secreted protein acidic and rich in cysteine Ca binding region	Calcium-dependent protein kinase 7 GN=CPK7 OS=Arabidopsis thaliana (Mouse-ear cress) PE=2 SV=1	Signal transduction mechanisms
GD_transcript_129113	CAMK_CDPK	22.0282	14.5523	4.35021	22.4462	8.99771	2.01951	-.939**	Protein kinase domain;; Protein tyrosine kinase;; EF-hand domain pair;; EF hand;; EF-hand domain;; EF-hand domain pair;; EF hand;; Kinase-like;; Cytoskeletal-regulatory complex EF hand;; Lipopolysaccharide kinase (Kdo/WaaP) family;; EF-hand domain	Calcium-dependent protein kinase 7 GN=CPK7 OS=Arabidopsis thaliana (Mouse-ear cress) PE=2 SV=1	Signal transduction mechanisms
GD_transcript_130629	CAMK_CDPK	1.72784	1.63314	0.362186	2.20429	0.313119	0.127525	.a	Protein kinase domain;; Protein tyrosine kinase	CDPK-related kinase 5 GN=T20E23.130 OS=Arabidopsis thaliana (Mouse-ear cress) PE=2 SV=1	Signal transduction mechanisms
GD_transcript_133721	CAMK_CDPK	8.27739	3.46823	0.105551	5.03414	1.69708	0.134167	-.850*	Protein kinase domain;; Protein tyrosine kinase;; Lipopolysaccharide kinase (Kdo/WaaP) family;; Protein kinase domain;; Protein kinase domain;; Protein tyrosine kinase	Phosphoenolpyruvate carboxylase kinase 1 GN=PPCK1 OS=Arabidopsis thaliana (Mouse-ear cress) PE=1 SV=1	Signal transduction mechanisms
GD_transcript_135783	CAMK_CDPK	2.91542	1.04756	0	9.7154	3.31554	1.06564	-0.611581	Protein kinase domain;; EF hand;; EF-hand domain pair;; Protein tyrosine kinase;; EF-hand domain;; EF hand;; EF-hand domain pair;; Kinase-like;; Cytoskeletal-regulatory complex EF hand;; Secreted protein acidic and rich in cysteine Ca binding region;; Lipopolysaccharide kinase (Kdo/WaaP) family	Calcium-dependent protein kinase 7 GN=CPK7 OS=Arabidopsis thaliana (Mouse-ear cress) PE=2 SV=1	Signal transduction mechanisms
GD_transcript_136015	CAMK_CDPK	9.80658	6.75858	0.565043	10.7444	7.81158	0.506004	-.960**	Protein kinase domain;; Protein tyrosine kinase	CDPK-related protein kinase GN=CRK OS=Daucus carota (Wild carrot) PE=2 SV=1	Signal transduction mechanisms
GD_transcript_136682	CAMK_CDPK	1.05266	0.794754	0.0876712	10.1761	3.0269	0.364946	-0.535408	Protein kinase domain;; Protein tyrosine kinase;; Kinase-like;; Protein kinase domain;; Protein tyrosine kinase	CDPK-related protein kinase GN=CRK OS=Daucus carota (Wild carrot) PE=2 SV=1	Signal transduction mechanisms
GD_transcript_137649	CAMK_CDPK	22.0466	29.0037	1.68378	9.74995	12.4745	3.8279	-0.672042	Protein kinase domain;; Protein tyrosine kinase;; EF hand;; EF-hand domain;; EF hand;; EF-hand domain;; EF hand;; EF-hand domain pair;; EF-hand domain pair;; Cytoskeletal-regulatory complex EF hand;; Secreted protein acidic and rich in cysteine Ca binding region	Calcium-dependent protein kinase 33 GN=CPK33 OS=Arabidopsis thaliana (Mouse-ear cress) PE=2 SV=1	Signal transduction mechanisms
GD_transcript_137919	CAMK_CDPK	0.872764	2.50633	0	0.257082	1.1189	0	.a	Protein kinase domain;; EF hand;; Protein tyrosine kinase;; EF-hand domain pair;; EF-hand domain;; EF hand;; EF-hand domain pair;; Cytoskeletal-regulatory complex EF hand;; Secreted protein acidic and rich in cysteine Ca binding region;; EF-hand domain	Calcium-dependent protein kinase 33 GN=CPK33 OS=Arabidopsis thaliana (Mouse-ear cress) PE=2 SV=1	Signal transduction mechanisms
GD_transcript_138826	CAMK_CDPK	7.94727	7.78886	0.777373	7.81844	8.35052	1.42361	-.904*	Protein kinase domain;; Protein tyrosine kinase;; Protein kinase domain;; Protein tyrosine kinase	CDPK-related kinase 3 GN=T3A4.8 OS=Arabidopsis thaliana (Mouse-ear cress) PE=1 SV=1	Signal transduction mechanisms
GD_transcript_1395	CAMK_CDPK	13.735	8.52623	1.33365	21.4836	7.88676	1.81795	-.861*	Protein kinase domain;; Protein tyrosine kinase;; Kinase-like;; Lipopolysaccharide kinase (Kdo/WaaP) family;; EF hand;; EF-hand domain;; EF-hand domain pair;; EF-hand domain pair;; EF hand;; Cytoskeletal-regulatory complex EF hand;; Secreted protein acidic and rich in cysteine Ca binding region	Calcium-dependent protein kinase SK5 OS=Glycine max (Soybean) PE=1 SV=1	Signal transduction mechanisms
GD_transcript_141842	CAMK_CDPK	26.2734	37.6607	3.96624	18.8388	18.3826	4.83586	-0.758897	Protein kinase domain;; EF hand;; EF-hand domain pair;; EF-hand domain;; Protein tyrosine kinase;; EF hand;; EF-hand domain pair;; Secreted protein acidic and rich in cysteine Ca binding region;; Cytoskeletal-regulatory complex EF hand;; Caleosin related protein	Calcium-dependent protein kinase 13 GN=CPK13 OS=Arabidopsis thaliana (Mouse-ear cress) PE=1 SV=2	Signal transduction mechanisms
GD_transcript_141983	CAMK_CDPK	13.1983	6.84837	0.283843	34.4868	16.5279	0.975275	-0.738438	Protein kinase domain;; Protein tyrosine kinase	CDPK-related protein kinase GN=CRK OS=Daucus carota (Wild carrot) PE=2 SV=1	Signal transduction mechanisms
GD_transcript_142241	CAMK_CDPK	4.54117	6.00489	0	4.9205	4.04457	0.0759509	-.902*	Protein kinase domain;; Protein tyrosine kinase;; Lipopolysaccharide kinase (Kdo/WaaP) family	CDPK-related kinase 3 GN=T3A4.8 OS=Arabidopsis thaliana (Mouse-ear cress) PE=1 SV=1	Signal transduction mechanisms
GD_transcript_143604	CAMK_CDPK	1.45396	2.74249	1.14671	1.96974	1.70388	0	.a	Protein kinase domain;; EF hand;; EF-hand domain;; Protein tyrosine kinase;; EF-hand domain pair;; EF hand;; EF-hand domain pair;; Cytoskeletal-regulatory complex EF hand;; Lipopolysaccharide kinase (Kdo/WaaP) family	Calcium-dependent protein kinase 4 GN=CPK4 OS=Solanum tuberosum (Potato) PE=2 SV=1	Signal transduction mechanisms
GD_transcript_146051	CAMK_CDPK	1.3279	0.858935	0.0618771	1.54069	0.425879	0.0626918	.a	Protein kinase domain;; Protein tyrosine kinase;; Lipopolysaccharide kinase (Kdo/WaaP) family;; Protein kinase domain	CDPK-related protein kinase GN=CRK OS=Daucus carota (Wild carrot) PE=2 SV=1	Signal transduction mechanisms
GD_transcript_146291	CAMK_CDPK	4.43618	5.63829	1.54887	6.08871	6.3968	0.991004	-.860*	Protein kinase domain;; Protein tyrosine kinase;; Lipopolysaccharide kinase (Kdo/WaaP) family	CDPK-related kinase 7 GN=CRK7 OS=Arabidopsis thaliana (Mouse-ear cress) PE=1 SV=1	Signal transduction mechanisms
GD_transcript_149081	CAMK_CDPK	6.09839	4.12363	1.09085	6.97868	3.56471	2.3065	-.865*	Protein kinase domain;; Protein tyrosine kinase;; Lipopolysaccharide kinase (Kdo/WaaP) family;; Phosphotransferase enzyme family	Serine/threonine-protein kinase PEPKR2 GN=PEPKR2 OS=Arabidopsis thaliana (Mouse-ear cress) PE=2 SV=1	Signal transduction mechanisms
GD_transcript_149236	CAMK_CDPK	6.61123	3.91925	0.369626	8.40939	3.76363	0.492743	-.919**	Protein kinase domain;; Protein tyrosine kinase;; PhoP regulatory network protein YrbL	Calcium-dependent protein kinase 25 GN=CPK25 OS=Arabidopsis thaliana (Mouse-ear cress) PE=2 SV=1	Signal transduction mechanisms
GD_transcript_150236	CAMK_CDPK	1.12081	1.51321	0.483964	0.0405947	2.67934	1.19455	.a	Protein kinase domain;; EF hand;; EF-hand domain pair;; EF-hand domain;; EF hand;; EF-hand domain pair;; Protein tyrosine kinase;; Cytoskeletal-regulatory complex EF hand;; Secreted protein acidic and rich in cysteine Ca binding region;; EF-hand domain	Calcium-dependent protein kinase isoform 2 GN=P0048D08.112 OS=Oryza sativa subsp. japonica (Rice) PE=2 SV=2	Signal transduction mechanisms
GD_transcript_150360	CAMK_CDPK	3.7131	3.34083	0.165606	3.67769	0.436441	0.436413	.a	Protein kinase domain;; Protein tyrosine kinase	CDPK-related kinase 5 GN=T20E23.130 OS=Arabidopsis thaliana (Mouse-ear cress) PE=2 SV=1	Signal transduction mechanisms
GD_transcript_154509	CAMK_CDPK	4.08328	3.60768	0.524289	5.15986	3.37498	0.676607	-.948**	Protein kinase domain;; Protein tyrosine kinase;; Kinase-like;; Lipopolysaccharide kinase (Kdo/WaaP) family;; EF hand;; EF-hand domain pair;; EF-hand domain;; EF hand;; EF-hand domain pair;; Cytoskeletal-regulatory complex EF hand;; Secreted protein acidic and rich in cysteine Ca binding region;; Ca2+ insensitive EF hand	Calcium-dependent protein kinase 3 GN=F9D16.120 OS=Arabidopsis thaliana (Mouse-ear cress) PE=1 SV=1	Signal transduction mechanisms
GD_transcript_155245	CAMK_CDPK	2.69092	3.26476	0.666342	3.17074	2.19941	0.307393	.a	Protein kinase domain;; Protein tyrosine kinase;; Kinase-like;; EF hand;; EF-hand domain pair;; EF hand;; EF-hand domain;; EF-hand domain pair;; Cytoskeletal-regulatory complex EF hand	Calcium-dependent protein kinase OS=Daucus carota (Wild carrot) PE=2 SV=2	Signal transduction mechanisms
GD_transcript_156327	CAMK_CDPK	6.50218	5.19945	0.742469	5.44851	2.38487	0.589131	-.922**	Protein kinase domain;; Protein tyrosine kinase;; EF-hand domain pair;; EF hand;; Kinase-like;; EF-hand domain pair;; EF-hand domain;; Lipopolysaccharide kinase (Kdo/WaaP) family;; EF hand;; EF hand	Calcium-dependent protein kinase 7 GN=CPK7 OS=Arabidopsis thaliana (Mouse-ear cress) PE=2 SV=1	Signal transduction mechanisms
GD_transcript_15835	CAMK_CDPK	100.923	50.1567	69.3027	52.4239	126.631	62.7724	-0.175123	Protein kinase domain;; Protein tyrosine kinase;; Kinase-like	Phosphoenolpyruvate carboxylase kinase 2 GN=PPCK2 OS=Arabidopsis thaliana (Mouse-ear cress) PE=1 SV=2	Signal transduction mechanisms
GD_transcript_16450	CAMK_CDPK	0.196132	0.362111	0	0.694033	0.154634	0	.a	Protein kinase domain;; EF hand;; EF-hand domain;; EF-hand domain pair;; EF hand;; EF-hand domain pair;; EF hand;; EF-hand domain pair;; EF hand;; EF-hand domain pair;; EF-hand domain	Calcium-dependent protein kinase 13 GN=CPK13 OS=Arabidopsis thaliana (Mouse-ear cress) PE=1 SV=2	Signal transduction mechanisms
GD_transcript_18708	CAMK_CDPK	25.1615	22.6214	1.11491	9.22849	9.39109	0.293271	-0.776017	Protein kinase domain;; Protein tyrosine kinase;; Kinase-like	Phosphoenolpyruvate carboxylase kinase 1 GN=PPCK1 OS=Arabidopsis thaliana (Mouse-ear cress) PE=1 SV=1	Signal transduction mechanisms
GD_transcript_2161	CAMK_CDPK	7.93198	5.55998	0.299802	3.74238	4.6833	0.456522	-.856*	Protein kinase domain;; Protein tyrosine kinase	CDPK-related protein kinase GN=CRK OS=Daucus carota (Wild carrot) PE=2 SV=1	Signal transduction mechanisms
GD_transcript_2688	CAMK_CDPK	7.15849	5.75685	3.76531	9.67978	8.98322	3.45347	-.818*	Protein kinase domain;; Protein tyrosine kinase;; Lipopolysaccharide kinase (Kdo/WaaP) family;; EF hand;; EF-hand domain;; EF-hand domain pair;; EF-hand domain pair;; EF hand;; Cytoskeletal-regulatory complex EF hand;; EF-hand domain;; Secreted protein acidic and rich in cysteine Ca binding region	Calcium-dependent protein kinase 4 GN=CPK4 OS=Solanum tuberosum (Potato) PE=2 SV=1	Signal transduction mechanisms
GD_transcript_3308	CAMK_CDPK	33.73	30.3801	6.32305	31.4039	33.824	8.34776	-.911*	Protein kinase domain;; Protein tyrosine kinase;; Lipopolysaccharide kinase (Kdo/WaaP) family	CDPK-related kinase 7 GN=CRK7 OS=Arabidopsis thaliana (Mouse-ear cress) PE=1 SV=1	Signal transduction mechanisms
GD_transcript_43619	CAMK_CDPK	0.535948	0.224203	0.635885	0.402441	0.441142	0.62325	.a	Protein kinase domain;; Protein tyrosine kinase;; Kinase-like;; Lipopolysaccharide kinase (Kdo/WaaP) family	Calcium-dependent protein kinase 11 GN=F15O4.8 OS=Arabidopsis thaliana (Mouse-ear cress) PE=1 SV=2	Signal transduction mechanisms
GD_transcript_46625	CAMK_CDPK	4.61607	5.76522	0.861594	3.46573	4.98696	1.06971	-0.79163	Protein kinase domain;; Protein tyrosine kinase;; Lipopolysaccharide kinase (Kdo/WaaP) family;; Phosphotransferase enzyme family	CDPK-related kinase 3 GN=T3A4.8 OS=Arabidopsis thaliana (Mouse-ear cress) PE=1 SV=1	Signal transduction mechanisms
GD_transcript_46912	CAMK_CDPK	0.0071703	0	0	0	0.0190835	0.0189993	.a	Protein kinase domain;; Protein tyrosine kinase	CDPK-related kinase 5 GN=T20E23.130 OS=Arabidopsis thaliana (Mouse-ear cress) PE=2 SV=1	Signal transduction mechanisms
GD_transcript_48737	CAMK_CDPK	1.78288	2.00309	0	4.34647	0.172608	0.0677608	.a	Protein kinase domain;; Protein tyrosine kinase	CDPK-related protein kinase GN=CRK OS=Daucus carota (Wild carrot) PE=2 SV=1	Signal transduction mechanisms
GD_transcript_48756	CAMK_CDPK	37.0916	23.0972	4.6404	33.1825	17.4019	5.61153	-.935**	Protein kinase domain;; Protein tyrosine kinase;; Kinase-like;; Lipopolysaccharide kinase (Kdo/WaaP) family	CDPK-related protein kinase GN=CRK OS=Daucus carota (Wild carrot) PE=2 SV=1	Signal transduction mechanisms
GD_transcript_49330	CAMK_CDPK	0.234754	0.00893214	0	0.0443721	0.0916092	0.218926	.a	Protein kinase domain;; Protein tyrosine kinase;; Kinase-like;; Lipopolysaccharide kinase (Kdo/WaaP) family;; Phosphotransferase enzyme family	CDPK-related kinase 5 GN=T20E23.130 OS=Arabidopsis thaliana (Mouse-ear cress) PE=2 SV=1	Signal transduction mechanisms
GD_transcript_49488	CAMK_CDPK	6.74472	6.10759	0.456067	8.84699	7.028	0.456121	-.935**	Protein kinase domain;; Protein tyrosine kinase;; EF hand;; EF-hand domain pair;; EF-hand domain;; EF-hand domain pair;; EF hand;; Kinase-like;; Lipopolysaccharide kinase (Kdo/WaaP) family;; Cytoskeletal-regulatory complex EF hand	Calcium-dependent protein kinase 32 GN=CPK32 OS=Arabidopsis thaliana (Mouse-ear cress) PE=1 SV=1	Signal transduction mechanisms
GD_transcript_53090	CAMK_CDPK	70.9582	53.235	29.0236	90.8449	59.1512	26.62	-.916*	Protein kinase domain;; Protein tyrosine kinase;; Kinase-like;; Lipopolysaccharide kinase (Kdo/WaaP) family	Serine/threonine-protein kinase PEPKR2 GN=PEPKR2 OS=Arabidopsis thaliana (Mouse-ear cress) PE=2 SV=1	Signal transduction mechanisms
GD_transcript_54249	CAMK_CDPK	0.300715	0.102515	0	0.232832	0.427601	0	.a	Protein kinase domain;; Protein tyrosine kinase;; Kinase-like;; EF hand;; EF-hand domain pair;; EF-hand domain;; EF hand;; EF-hand domain pair;; Cytoskeletal-regulatory complex EF hand;; Secreted protein acidic and rich in cysteine Ca binding region;; EF-hand domain;; Ca2+ insensitive EF hand	Calcium-dependent protein kinase OS=Daucus carota (Wild carrot) PE=2 SV=2	Signal transduction mechanisms
GD_transcript_54266	CAMK_CDPK	2.21531	3.50432	0.881444	1.94774	2.23564	0.720696	.a	Protein kinase domain;; EF hand;; EF-hand domain pair;; EF-hand domain;; Protein tyrosine kinase;; EF hand;; EF-hand domain pair;; Cytoskeletal-regulatory complex EF hand;; Lipopolysaccharide kinase (Kdo/WaaP) family	Calcium-dependent protein kinase 4 GN=CPK4 OS=Solanum tuberosum (Potato) PE=2 SV=1	Signal transduction mechanisms
GD_transcript_5507	CAMK_CDPK	21.6457	50.0598	0.199462	20.912	25.8516	0.343915	-0.734153	Protein kinase domain;; Protein tyrosine kinase;; Lipopolysaccharide kinase (Kdo/WaaP) family	CDPK-related kinase 3 GN=T3A4.8 OS=Arabidopsis thaliana (Mouse-ear cress) PE=1 SV=1	Signal transduction mechanisms
GD_transcript_56998	CAMK_CDPK	44.5578	51.3251	6.31131	33.2421	36.705	5.32563	-.870*	EF hand;; EF-hand domain pair;; Protein kinase domain;; EF-hand domain;; EF hand;; EF-hand domain pair;; Cytoskeletal-regulatory complex EF hand;; Secreted protein acidic and rich in cysteine Ca binding region;; EF-hand domain;; Protein tyrosine kinase	Calcium-dependent protein kinase 9 GN=CPK9 OS=Arabidopsis thaliana (Mouse-ear cress) PE=1 SV=1	Signal transduction mechanisms
GD_transcript_5812	CAMK_CDPK	15.1181	17.0387	16.204	18.2162	16.6285	8.53903	-0.768309	Protein kinase domain;; Protein tyrosine kinase;; EF hand;; EF hand;; EF-hand domain;; EF-hand domain pair;; EF-hand domain pair;; Kinase-like;; Secreted protein acidic and rich in cysteine Ca binding region;; Lipopolysaccharide kinase (Kdo/WaaP) family	Calcium-dependent protein kinase 28 GN=CPK28 OS=Arabidopsis thaliana (Mouse-ear cress) PE=1 SV=1	Signal transduction mechanisms
GD_transcript_58825	CAMK_CDPK	21.9582	15.1346	6.63504	11.4107	10.682	6.3969	-0.780793	Protein kinase domain;; Protein tyrosine kinase;; Kinase-like;; Lipopolysaccharide kinase (Kdo/WaaP) family;; EF hand;; EF-hand domain;; EF-hand domain pair;; EF-hand domain pair;; EF hand;; Cytoskeletal-regulatory complex EF hand;; Secreted protein acidic and rich in cysteine Ca binding region	Calcium-dependent protein kinase SK5 OS=Glycine max (Soybean) PE=1 SV=1	Signal transduction mechanisms
GD_transcript_59278	CAMK_CDPK	1.87539	2.94262	0	3.63552	1.25565	0.0312454	.a	Protein kinase domain;; Protein tyrosine kinase;; Lipopolysaccharide kinase (Kdo/WaaP) family;; EF hand;; EF-hand domain pair;; EF-hand domain;; EF-hand domain pair;; EF hand;; Cytoskeletal-regulatory complex EF hand;; Protein kinase domain;; Secreted protein acidic and rich in cysteine Ca binding region	Calcium-dependent protein kinase 30 GN=F25A4.29 OS=Arabidopsis thaliana (Mouse-ear cress) PE=1 SV=1	Signal transduction mechanisms
GD_transcript_61303	CAMK_CDPK	2.74533	7.23572	1.24121	3.11354	9.67156	2.69625	-0.292604	Protein kinase domain;; EF hand;; EF-hand domain pair;; Protein tyrosine kinase;; EF-hand domain pair;; EF-hand domain;; EF hand;; Cytoskeletal-regulatory complex EF hand;; Lipopolysaccharide kinase (Kdo/WaaP) family	Calcium-dependent protein kinase 20 GN=CPK20 OS=Arabidopsis thaliana (Mouse-ear cress) PE=3 SV=1	Signal transduction mechanisms
GD_transcript_61543	CAMK_CDPK	0.886172	1.75846	1.81066	0.685324	3.51456	1.18267	.a	Protein kinase domain;; EF hand;; Protein tyrosine kinase;; EF-hand domain pair;; EF-hand domain pair;; EF-hand domain;; EF hand;; Cytoskeletal-regulatory complex EF hand;; Secreted protein acidic and rich in cysteine Ca binding region	Calcium-dependent protein kinase 2 GN=CPK2 OS=Arabidopsis thaliana (Mouse-ear cress) PE=1 SV=1	Signal transduction mechanisms
GD_transcript_61644	CAMK_CDPK	6.34452	6.17373	1.539	9.54204	5.74343	1.25768	-.926**	Protein kinase domain;; Protein kinase domain;; Protein tyrosine kinase;; Lipopolysaccharide kinase (Kdo/WaaP) family;; Phosphotransferase enzyme family	CDPK-related kinase 3 GN=T3A4.8 OS=Arabidopsis thaliana (Mouse-ear cress) PE=1 SV=1	Signal transduction mechanisms
GD_transcript_61988	CAMK_CDPK	2.11557	2.27347	0.14125	13.0348	0.178637	0	-0.574466	Protein kinase domain;; EF hand;; Protein tyrosine kinase;; EF-hand domain pair;; EF-hand domain;; EF-hand domain pair;; EF hand;; Cytoskeletal-regulatory complex EF hand;; Lipopolysaccharide kinase (Kdo/WaaP) family	Calcium-dependent protein kinase 30 GN=F25A4.29 OS=Arabidopsis thaliana (Mouse-ear cress) PE=1 SV=1	Signal transduction mechanisms
GD_transcript_6213	CAMK_CDPK	7.50759	11.7201	5.89356	10.9623	15.3527	3.89583	-0.629105	Protein kinase domain;; Protein tyrosine kinase;; EF hand;; EF hand;; EF-hand domain;; EF-hand domain pair;; EF-hand domain pair;; Kinase-like;; Secreted protein acidic and rich in cysteine Ca binding region;; Lipopolysaccharide kinase (Kdo/WaaP) family	Calcium-dependent protein kinase 16 GN=CPK16 OS=Arabidopsis thaliana (Mouse-ear cress) PE=3 SV=1	Signal transduction mechanisms
GD_transcript_6221	CAMK_CDPK	79.0811	100.521	9.40269	61.7163	42.456	7.89602	-.834*	Protein kinase domain;; EF hand;; EF-hand domain;; Protein tyrosine kinase;; EF-hand domain pair;; EF hand;; EF-hand domain pair;; Cytoskeletal-regulatory complex EF hand;; Lipopolysaccharide kinase (Kdo/WaaP) family	Calcium-dependent protein kinase 4 GN=CPK4 OS=Solanum tuberosum (Potato) PE=2 SV=1	Signal transduction mechanisms
GD_transcript_6326	CAMK_CDPK	45.9122	32.0853	4.66401	41.647	23.4314	4.86211	-.957**	Protein kinase domain;; Protein tyrosine kinase;; Kinase-like;; Lipopolysaccharide kinase (Kdo/WaaP) family;; Phosphotransferase enzyme family	CDPK-related kinase 5 GN=T20E23.130 OS=Arabidopsis thaliana (Mouse-ear cress) PE=2 SV=1	Signal transduction mechanisms
GD_transcript_64030	CAMK_CDPK	12.0128	8.42045	1.09207	14.3564	6.24585	1.3686	-.933**	Protein kinase domain;; Protein tyrosine kinase	CDPK-related protein kinase GN=CRK OS=Daucus carota (Wild carrot) PE=2 SV=1	Signal transduction mechanisms
GD_transcript_6433	CAMK_CDPK	37.7038	43.6259	0.132679	29.6734	14.6292	0.844183	-.857*	Protein kinase domain;; EF hand;; Protein tyrosine kinase;; EF-hand domain pair;; EF-hand domain;; EF-hand domain pair;; EF hand;; Cytoskeletal-regulatory complex EF hand;; Lipopolysaccharide kinase (Kdo/WaaP) family	Calcium-dependent protein kinase 30 GN=F25A4.29 OS=Arabidopsis thaliana (Mouse-ear cress) PE=1 SV=1	Signal transduction mechanisms
GD_transcript_68028	CAMK_CDPK	6.88704	4.19643	1.65475	8.11925	4.37637	1.2933	-.929**	Protein kinase domain;; EF hand;; EF-hand domain pair;; EF-hand domain;; Protein tyrosine kinase;; EF-hand domain pair;; EF hand;; Cytoskeletal-regulatory complex EF hand;; Lipopolysaccharide kinase (Kdo/WaaP) family	Calcium-dependent protein kinase 4 GN=CPK4 OS=Solanum tuberosum (Potato) PE=2 SV=1	Signal transduction mechanisms
GD_transcript_68651	CAMK_CDPK	1.31777	2.37506	0.939696	8.97297	6.00144	1.1384	-0.531773	Protein kinase domain;; Protein tyrosine kinase;; EF hand;; EF-hand domain;; EF hand;; Kinase-like;; Lipopolysaccharide kinase (Kdo/WaaP) family;; EF hand;; EF-hand domain pair;; EF-hand domain;; EF hand;; EF-hand domain pair;; Cytoskeletal-regulatory complex EF hand	Calcium-dependent protein kinase 11 GN=F15O4.8 OS=Arabidopsis thaliana (Mouse-ear cress) PE=1 SV=2	Signal transduction mechanisms
GD_transcript_69396	CAMK_CDPK	12.6819	9.6364	3.57575	9.29596	8.07548	3.07835	-.939**	Protein kinase domain;; EF hand;; EF-hand domain;; EF-hand domain pair;; EF-hand domain pair;; EF hand;; Protein tyrosine kinase;; Cytoskeletal-regulatory complex EF hand;; Kinase-like;; Lipopolysaccharide kinase (Kdo/WaaP) family;; Secreted protein acidic and rich in cysteine Ca binding region	Calcium-dependent protein kinase SK5 OS=Glycine max (Soybean) PE=1 SV=1	Signal transduction mechanisms
GD_transcript_71418	CAMK_CDPK	1.63813	1.73348	0.21059	1.89433	1.42859	0.2254	.a	Protein kinase domain;; Protein tyrosine kinase;; Lipopolysaccharide kinase (Kdo/WaaP) family;; Phosphotransferase enzyme family	CDPK-related kinase 3 GN=T3A4.8 OS=Arabidopsis thaliana (Mouse-ear cress) PE=1 SV=1	Signal transduction mechanisms
GD_transcript_71567	CAMK_CDPK	13.3716	7.69515	2.55188	21.3309	8.7214	3.40932	-.819*	Protein kinase domain;; Protein tyrosine kinase;; Kinase-like;; EF hand;; EF-hand domain pair;; EF-hand domain;; EF hand;; EF-hand domain pair;; Cytoskeletal-regulatory complex EF hand;; Secreted protein acidic and rich in cysteine Ca binding region;; EF-hand domain;; Ca2+ insensitive EF hand	Calcium-dependent protein kinase OS=Daucus carota (Wild carrot) PE=2 SV=2	Signal transduction mechanisms
GD_transcript_71742	CAMK_CDPK	1.17937	1.48919	0.708184	4.31208	2.54461	0.220511	.a	Protein kinase domain;; EF hand;; EF hand;; EF-hand domain;; EF-hand domain pair;; EF-hand domain pair;; Protein tyrosine kinase;; Secreted protein acidic and rich in cysteine Ca binding region	Calcium-dependent protein kinase 28 GN=CPK28 OS=Arabidopsis thaliana (Mouse-ear cress) PE=1 SV=1	Signal transduction mechanisms
GD_transcript_7265	CAMK_CDPK	31.9106	32.2232	16.3299	42.0062	55.6686	11.8305	-0.717002	Protein kinase domain;; EF hand;; EF-hand domain pair;; EF-hand domain;; Protein tyrosine kinase;; EF hand;; EF-hand domain pair;; Cytoskeletal-regulatory complex EF hand;; Lipopolysaccharide kinase (Kdo/WaaP) family	Calcium-dependent protein kinase 4 GN=CPK4 OS=Solanum tuberosum (Potato) PE=2 SV=1	Signal transduction mechanisms
GD_transcript_7337	CAMK_CDPK	13.407	11.808	0.957657	8.11004	2.04217	1.87638	-0.764567	Protein kinase domain;; Protein tyrosine kinase;; Kinase-like;; Lipopolysaccharide kinase (Kdo/WaaP) family;; Phosphotransferase enzyme family	CDPK-related kinase 5 GN=T20E23.130 OS=Arabidopsis thaliana (Mouse-ear cress) PE=2 SV=1	Signal transduction mechanisms
GD_transcript_75739	CAMK_CDPK	3.23218	2.78244	1.23189	7.80472	7.7493	2.87517	-0.499153	Protein kinase domain;; Protein tyrosine kinase;; Kinase-like;; Lipopolysaccharide kinase (Kdo/WaaP) family;; EF-hand domain pair;; EF hand;; EF-hand domain;; EF hand;; EF-hand domain pair;; Cytoskeletal-regulatory complex EF hand;; Secreted protein acidic and rich in cysteine Ca binding region	Calcium-dependent protein kinase 30 GN=F25A4.29 OS=Arabidopsis thaliana (Mouse-ear cress) PE=1 SV=1	Signal transduction mechanisms
GD_transcript_7626	CAMK_CDPK	4.28012	4.23441	0.607523	1.04044	1.23285	0.347703	.a	Protein kinase domain;; EF hand;; EF-hand domain;; EF-hand domain pair;; EF-hand domain pair;; EF hand;; Protein kinase domain;; Protein tyrosine kinase;; Lipopolysaccharide kinase (Kdo/WaaP) family;; EF hand;; EF-hand domain pair;; EF hand;; EF-hand domain pair;; EF-hand domain	Calcium-dependent protein kinase 13 GN=CPK13 OS=Arabidopsis thaliana (Mouse-ear cress) PE=1 SV=2	Signal transduction mechanisms
GD_transcript_76330	CAMK_CDPK	1.06602	1.08318	0.108298	1.31351	0.898415	0	.a	Protein kinase domain	CDPK-related protein kinase GN=CRK OS=Daucus carota (Wild carrot) PE=2 SV=1	Signal transduction mechanisms
GD_transcript_7646	CAMK_CDPK	33.3705	52.0086	12.0394	34.4408	23.5929	8.49622	-0.789406	Protein kinase domain;; EF hand;; Protein tyrosine kinase;; EF-hand domain pair;; EF hand;; EF-hand domain;; EF-hand domain pair;; Cytoskeletal-regulatory complex EF hand;; Secreted protein acidic and rich in cysteine Ca binding region	Calcium-dependent protein kinase 9 GN=CPK9 OS=Arabidopsis thaliana (Mouse-ear cress) PE=1 SV=1	Signal transduction mechanisms
GD_transcript_7784	CAMK_CDPK	21.4987	21.5891	3.19301	10.4011	20.9685	4.62888	-0.727562	Protein kinase domain;; EF hand;; Protein tyrosine kinase;; EF-hand domain pair;; EF hand;; EF-hand domain;; EF-hand domain pair;; Cytoskeletal-regulatory complex EF hand;; Secreted protein acidic and rich in cysteine Ca binding region	Calcium-dependent protein kinase 9 GN=CPK9 OS=Arabidopsis thaliana (Mouse-ear cress) PE=1 SV=1	Signal transduction mechanisms
GD_transcript_78455	CAMK_CDPK	0.857818	0.395425	0.0407778	1.45738	0.677366	0.0826392	.a	Protein kinase domain;; Protein tyrosine kinase;; Lipopolysaccharide kinase (Kdo/WaaP) family;; Phosphotransferase enzyme family	CDPK-related kinase 3 GN=T3A4.8 OS=Arabidopsis thaliana (Mouse-ear cress) PE=1 SV=1	Signal transduction mechanisms
GD_transcript_8060	CAMK_CDPK	23.5841	14.553	6.4709	26.7434	15.9896	3.79252	-.950**	Protein kinase domain;; Protein tyrosine kinase;; Kinase-like;; Lipopolysaccharide kinase (Kdo/WaaP) family;; Phosphotransferase enzyme family;; RIO1 family	Serine/threonine-protein kinase PEPKR2 GN=PEPKR2 OS=Arabidopsis thaliana (Mouse-ear cress) PE=2 SV=1	Signal transduction mechanisms
GD_transcript_8300	CAMK_CDPK	7.83814	16.7469	0.456881	0	7.71478	4.83154	-0.241546	Protein kinase domain;; EF hand;; Protein tyrosine kinase;; EF-hand domain pair;; EF-hand domain;; EF hand;; EF-hand domain pair;; Cytoskeletal-regulatory complex EF hand;; Secreted protein acidic and rich in cysteine Ca binding region;; EF-hand domain	Calcium-dependent protein kinase 21 GN=CPK21 OS=Arabidopsis thaliana (Mouse-ear cress) PE=1 SV=1	Signal transduction mechanisms
GD_transcript_83392	CAMK_CDPK	0.442195	0.488036	0.0241034	1.92718	0.360701	0.0830783	.a	Protein kinase domain;; Protein tyrosine kinase;; Kinase-like;; Lipopolysaccharide kinase (Kdo/WaaP) family	CDPK-related protein kinase GN=CRK OS=Daucus carota (Wild carrot) PE=2 SV=1	Signal transduction mechanisms
GD_transcript_8381	CAMK_CDPK	12.8988	12.9371	0.998864	9.15988	8.64422	1.68477	-.888*	Protein kinase domain;; EF hand;; EF-hand domain pair;; EF-hand domain;; Protein tyrosine kinase;; EF-hand domain pair;; EF hand;; Secreted protein acidic and rich in cysteine Ca binding region;; Caleosin related protein;; Cytoskeletal-regulatory complex EF hand	Calcium-dependent protein kinase 13 GN=CPK13 OS=Arabidopsis thaliana (Mouse-ear cress) PE=1 SV=2	Signal transduction mechanisms
GD_transcript_83898	CAMK_CDPK	23.0731	31.532	11.3372	23.174	24.7203	8.11948	-.840*	Protein kinase domain;; Protein tyrosine kinase;; Lipopolysaccharide kinase (Kdo/WaaP) family	CDPK-related kinase 4 GN=K16H17.14 OS=Arabidopsis thaliana (Mouse-ear cress) PE=2 SV=1	Signal transduction mechanisms
GD_transcript_86206	CAMK_CDPK	0.0494456	0.0725495	0	0.0787731	0.644149	0	.a	Protein kinase domain;; Protein tyrosine kinase;; Protein kinase domain;; EF hand	Calcium-dependent protein kinase 32 GN=CPK32 OS=Arabidopsis thaliana (Mouse-ear cress) PE=1 SV=1	Signal transduction mechanisms
GD_transcript_8668	CAMK_CDPK	3.01063	2.20799	1.64067	6.19261	3.89979	0.988534	-0.748965	Protein kinase domain;; EF hand;; Protein tyrosine kinase;; EF-hand domain pair;; EF-hand domain;; EF hand;; EF-hand domain pair;; Cytoskeletal-regulatory complex EF hand;; Kinase-like;; Lipopolysaccharide kinase (Kdo/WaaP) family;; Secreted protein acidic and rich in cysteine Ca binding region	Calcium-dependent protein kinase 11 GN=F15O4.8 OS=Arabidopsis thaliana (Mouse-ear cress) PE=1 SV=2	Signal transduction mechanisms
GD_transcript_87053	CAMK_CDPK	1.42418	1.29799	0.196099	2.00722	1.79747	0.428742	.a	Protein kinase domain;; Protein tyrosine kinase;; Protein kinase domain	CDPK-related kinase 4 GN=K16H17.14 OS=Arabidopsis thaliana (Mouse-ear cress) PE=2 SV=1	Signal transduction mechanisms
GD_transcript_90835	CAMK_CDPK	0.0665155	0.255149	0	1.18797	0.638777	0.0285166	.a	Protein kinase domain;; Protein tyrosine kinase;; Lipopolysaccharide kinase (Kdo/WaaP) family;; Phosphotransferase enzyme family	CDPK-related kinase 3 GN=T3A4.8 OS=Arabidopsis thaliana (Mouse-ear cress) PE=1 SV=1	Signal transduction mechanisms
GD_transcript_9325	CAMK_CDPK	41.8391	28.433	6.65823	49.7046	28.2947	6.74102	-.944**	Protein kinase domain;; Protein tyrosine kinase	Calcium-dependent protein kinase 25 GN=CPK25 OS=Arabidopsis thaliana (Mouse-ear cress) PE=2 SV=1	Signal transduction mechanisms
GD_transcript_9326	CAMK_CDPK	31.7644	42.6189	11.9927	32.3465	32.7662	6.81509	-.878*	Protein kinase domain;; EF hand;; Protein tyrosine kinase;; EF-hand domain pair;; EF-hand domain;; EF hand;; EF-hand domain pair;; Cytoskeletal-regulatory complex EF hand;; Kinase-like;; Secreted protein acidic and rich in cysteine Ca binding region;; Ca2+ insensitive EF hand;; Lipopolysaccharide kinase (Kdo/WaaP) family	Calcium-dependent protein kinase 3 GN=F9D16.120 OS=Arabidopsis thaliana (Mouse-ear cress) PE=1 SV=1	Signal transduction mechanisms
GD_transcript_94043	CAMK_CDPK	26.6497	13.9242	10.8917	27.6772	21.042	9.93376	-.866*	Protein kinase domain;; EF hand;; Protein tyrosine kinase;; EF-hand domain pair;; EF-hand domain;; EF hand;; EF-hand domain pair;; Cytoskeletal-regulatory complex EF hand;; Secreted protein acidic and rich in cysteine Ca binding region;; EF-hand domain	Calcium-dependent protein kinase 21 GN=CPK21 OS=Arabidopsis thaliana (Mouse-ear cress) PE=1 SV=1	Signal transduction mechanisms
GD_transcript_94866	CAMK_CDPK	0.0376488	0.341597	0.133164	0.0292212	0.67693	0.0839611	.a	Protein kinase domain;; Protein tyrosine kinase;; EF hand;; EF-hand domain pair;; EF-hand domain;; EF hand;; EF-hand domain pair;; EF-hand domain pair;; EF-hand domain pair;; EF hand;; EF-hand domain;; EF hand	Calcium-dependent protein kinase 2 GN=CPK2 OS=Arabidopsis thaliana (Mouse-ear cress) PE=1 SV=1	Signal transduction mechanisms
GD_transcript_95381	CAMK_CDPK	0.517165	0.532721	0.0135743	3.02656	0.177047	0.025235	.a	Protein kinase domain	CDPK-related kinase 5 GN=T20E23.130 OS=Arabidopsis thaliana (Mouse-ear cress) PE=2 SV=1	Signal transduction mechanisms
GD_transcript_96753	CAMK_CDPK	1.35529	1.28809	0.689204	1.93271	1.52691	0.733632	.a	Protein kinase domain;; EF hand;; EF hand;; EF-hand domain;; EF-hand domain pair;; EF-hand domain pair;; Protein tyrosine kinase;; Secreted protein acidic and rich in cysteine Ca binding region;; Protein kinase domain;; Protein tyrosine kinase	Calcium-dependent protein kinase 28 GN=CPK28 OS=Arabidopsis thaliana (Mouse-ear cress) PE=1 SV=1	Signal transduction mechanisms
GD_transcript_97589	CAMK_CDPK	0.554606	0.452135	0	0.705049	0.299182	0.0318236	.a	Protein kinase domain;; Protein tyrosine kinase	CDPK-related kinase 5 GN=T20E23.130 OS=Arabidopsis thaliana (Mouse-ear cress) PE=2 SV=1	Signal transduction mechanisms
GD_transcript_97937	CAMK_CDPK	5.1161	4.9388	0.277805	6.29467	3.3885	0.465513	-.948**	Protein kinase domain;; Protein tyrosine kinase;; Lipopolysaccharide kinase (Kdo/WaaP) family;; EF hand;; EF-hand domain;; EF-hand domain pair;; EF hand;; EF-hand domain pair;; Cytoskeletal-regulatory complex EF hand;; Secreted protein acidic and rich in cysteine Ca binding region	Calcium-dependent protein kinase 11 GN=F15O4.8 OS=Arabidopsis thaliana (Mouse-ear cress) PE=1 SV=2	Signal transduction mechanisms
GD_transcript_99569	CAMK_CDPK	7.8158	3.45629	1.81893	3.19907	1.93976	0.347378	-0.756586	Protein kinase domain;; Protein tyrosine kinase;; EF hand;; EF-hand domain pair;; EF-hand domain;; EF-hand domain pair;; EF hand;; Kinase-like;; Lipopolysaccharide kinase (Kdo/WaaP) family;; Cytoskeletal-regulatory complex EF hand;; Secreted protein acidic and rich in cysteine Ca binding region	Calcium-dependent protein kinase 7 GN=CPK7 OS=Arabidopsis thaliana (Mouse-ear cress) PE=2 SV=1	Signal transduction mechanisms
GD_transcript_99669	CAMK_CDPK	3.13192	2.38716	0.442637	0.723515	0.828539	1.00698	.a	Protein kinase domain;; Protein tyrosine kinase;; EF hand;; EF-hand domain;; EF hand;; Kinase-like;; Lipopolysaccharide kinase (Kdo/WaaP) family;; EF hand;; EF-hand domain;; EF-hand domain pair;; EF hand;; EF-hand domain pair	Calcium-dependent protein kinase 11 GN=F15O4.8 OS=Arabidopsis thaliana (Mouse-ear cress) PE=1 SV=2	Signal transduction mechanisms
GD_transcript_99782	CAMK_CDPK	22.9552	14.6398	1.38684	10.6469	11.0715	0.780155	-.864*	Protein kinase domain;; Protein tyrosine kinase;; Kinase-like;; Lipopolysaccharide kinase (Kdo/WaaP) family	CDPK-related protein kinase GN=CRK OS=Daucus carota (Wild carrot) PE=2 SV=1	Signal transduction mechanisms
GD_transcript_100429	CAMK_OST1L	7.82724	5.82315	0.444597	12.1431	8.76519	0.582037	-.889*	Protein kinase domain	Serine/threonine-protein kinase SAPK10 GN=OSJNBb0007E22.11 OS=Oryza sativa subsp. japonica (Rice) PE=2 SV=1	Signal transduction mechanisms
GD_transcript_101873	CAMK_OST1L	2.93239	2.50771	0.213175	2.15315	1.02726	0.712326	.a	Protein kinase domain;; Protein tyrosine kinase;; Protein kinase domain;; Protein tyrosine kinase	Serine/threonine-protein kinase SAPK7 OS=Oryza sativa subsp. japonica (Rice) PE=2 SV=2	Signal transduction mechanisms
GD_transcript_102373	CAMK_OST1L	1.11705	0.986825	0.152543	1.36679	0.931668	0.275209	.a	Protein kinase domain;; Protein kinase domain;; Protein tyrosine kinase;; Protein kinase domain;; Protein tyrosine kinase	Serine/threonine-protein kinase SAPK10 GN=OSJNBb0007E22.11 OS=Oryza sativa subsp. japonica (Rice) PE=2 SV=1	Signal transduction mechanisms
GD_transcript_103211	CAMK_OST1L	0	0	0.102885	0.0254302	0	0	.a	Protein kinase domain;; Protein kinase domain;; Protein tyrosine kinase;; Protein kinase domain	Serine/threonine-protein kinase SAPK10 GN=OSJNBb0007E22.11 OS=Oryza sativa subsp. japonica (Rice) PE=2 SV=1	Signal transduction mechanisms
GD_transcript_103670	CAMK_OST1L	0.15703	0	0.0381691	0	0.0780936	0	.a	Protein kinase domain;; Protein tyrosine kinase	Serine/threonine-protein kinase SRK2E GN=F17I5.140 OS=Arabidopsis thaliana (Mouse-ear cress) PE=1 SV=1	Signal transduction mechanisms
GD_transcript_103704	CAMK_OST1L	0.370078	0.228958	0.0264627	0.231562	0.196279	0	.a	Protein kinase domain;; Protein tyrosine kinase	Serine/threonine-protein kinase SRK2I GN=MUD21.14 OS=Arabidopsis thaliana (Mouse-ear cress) PE=1 SV=1	Signal transduction mechanisms
GD_transcript_10547	CAMK_OST1L	1.70551	1.47688	0	1.45711	2.21097	0	.a	Protein kinase domain;; Protein tyrosine kinase	Serine/threonine-protein kinase SAPK10 GN=OSJNBb0007E22.11 OS=Oryza sativa subsp. japonica (Rice) PE=2 SV=1	Signal transduction mechanisms
GD_transcript_105901	CAMK_OST1L	23.6268	15.7181	13.9552	19.7545	26.8392	14.6365	-0.609	Protein kinase domain;; Protein tyrosine kinase	Serine/threonine-protein kinase SRK2I GN=MUD21.14 OS=Arabidopsis thaliana (Mouse-ear cress) PE=1 SV=1	Signal transduction mechanisms
GD_transcript_106871	CAMK_OST1L	0	0.0319118	0	0.0270867	0	0	.a	Protein kinase domain;; Protein tyrosine kinase;; Protein kinase domain	Serine/threonine-protein kinase SRK2A GN=At1g10940 OS=Arabidopsis thaliana (Mouse-ear cress) PE=1 SV=1	Signal transduction mechanisms
GD_transcript_107640	CAMK_OST1L	3.11586	4.7651	0.949857	0.739001	0.392832	0.107808	.a	Protein kinase domain;; Protein tyrosine kinase	Serine/threonine-protein kinase SAPK7 OS=Oryza sativa subsp. japonica (Rice) PE=2 SV=2	Signal transduction mechanisms
GD_transcript_115360	CAMK_OST1L	0	0	0	0	0	0	.a	Protein kinase domain	Serine/threonine-protein kinase SRK2I GN=MUD21.14 OS=Arabidopsis thaliana (Mouse-ear cress) PE=1 SV=1	Signal transduction mechanisms
GD_transcript_11618	CAMK_OST1L	70.6399	58.278	8.72505	57.7947	68.821	11.6885	-.901*	Protein kinase domain;; Protein tyrosine kinase	Serine/threonine-protein kinase SAPK10 GN=OSJNBb0007E22.11 OS=Oryza sativa subsp. japonica (Rice) PE=2 SV=1	Signal transduction mechanisms
GD_transcript_120161	CAMK_OST1L	0	0.0842512	0.00631099	2.48924	10.988	5.00461	0.164871	Protein kinase domain;; Protein tyrosine kinase	Serine/threonine-protein kinase SRK2A GN=At1g10940 OS=Arabidopsis thaliana (Mouse-ear cress) PE=1 SV=1	Signal transduction mechanisms
GD_transcript_123735	CAMK_OST1L	0	0	0	10.3265	5.45617	0	-0.471969	Protein kinase domain	Serine/threonine-protein kinase SRK2A GN=At1g10940 OS=Arabidopsis thaliana (Mouse-ear cress) PE=1 SV=1	Signal transduction mechanisms
GD_transcript_126753	CAMK_OST1L	0.0768446	0.0522865	0	0.0131486	0.031741	0.0097461	.a	Protein kinase domain;; Protein tyrosine kinase	Serine/threonine-protein kinase SRK2A GN=At1g10940 OS=Arabidopsis thaliana (Mouse-ear cress) PE=1 SV=1	Signal transduction mechanisms
GD_transcript_127350	CAMK_OST1L	6.59903	5.26439	1.3952	3.74143	6.51747	1.22412	-0.798638	Protein kinase domain;; Protein tyrosine kinase;; Protein kinase domain;; Protein kinase domain	Serine/threonine-protein kinase SAPK10 GN=OSJNBb0007E22.11 OS=Oryza sativa subsp. japonica (Rice) PE=2 SV=1	Signal transduction mechanisms
GD_transcript_128495	CAMK_OST1L	4.46566	5.97779	4.19054	7.94091	7.27295	1.84252	-0.76698	Protein kinase domain;; Protein tyrosine kinase	Serine/threonine-protein kinase SRK2B GN=T7P1.8 OS=Arabidopsis thaliana (Mouse-ear cress) PE=1 SV=1	Signal transduction mechanisms
GD_transcript_132367	CAMK_OST1L	1.83239	1.78619	0.460128	2.02484	1.44638	0.411437	.a	Protein kinase domain;; Protein kinase domain;; Protein tyrosine kinase	Serine/threonine-protein kinase SAPK10 GN=OSJNBb0007E22.11 OS=Oryza sativa subsp. japonica (Rice) PE=2 SV=1	Signal transduction mechanisms
GD_transcript_132484	CAMK_OST1L	0.0657502	0.126812	0.0618652	0.0477005	0.040387	0.0102046	.a	Protein kinase domain;; Protein tyrosine kinase	Serine/threonine-protein kinase SRK2A GN=At1g10940 OS=Arabidopsis thaliana (Mouse-ear cress) PE=1 SV=1	Signal transduction mechanisms
GD_transcript_135194	CAMK_OST1L	1.30126	1.14919	0.442357	0.717294	1.4975	0.499516	.a	Protein kinase domain;; Protein kinase domain;; Protein tyrosine kinase	Serine/threonine-protein kinase SRK2E GN=F17I5.140 OS=Arabidopsis thaliana (Mouse-ear cress) PE=1 SV=1	Signal transduction mechanisms
GD_transcript_136643	CAMK_OST1L	4.12524	3.81301	1.55704	9.40935	9.42445	0.807821	-0.689341	Protein kinase domain;; Protein tyrosine kinase	Serine/threonine-protein kinase SAPK3 GN=OSJNBa0027P10.6 OS=Oryza sativa subsp. japonica (Rice) PE=1 SV=1	Signal transduction mechanisms
GD_transcript_137123	CAMK_OST1L	1.96195	1.74645	2.0647	1.39014	2.72939	1.0914	.a	Protein kinase domain;; Protein tyrosine kinase;; Protein kinase domain	Serine/threonine-protein kinase SRK2E GN=F17I5.140 OS=Arabidopsis thaliana (Mouse-ear cress) PE=1 SV=1	Signal transduction mechanisms
GD_transcript_13827	CAMK_OST1L	16.1139	25.1024	10.6067	11.8388	20.7485	10.097	-0.482366	Protein kinase domain;; Protein tyrosine kinase	Serine/threonine-protein kinase SRK2B GN=T7P1.8 OS=Arabidopsis thaliana (Mouse-ear cress) PE=1 SV=1	Signal transduction mechanisms
GD_transcript_139375	CAMK_OST1L	1.42833	1.41866	0.0310336	0.310642	1.45559	0.328277	.a	Protein kinase domain;; Protein tyrosine kinase;; Protein kinase domain	Serine/threonine-protein kinase SRK2A GN=At1g10940 OS=Arabidopsis thaliana (Mouse-ear cress) PE=1 SV=1	Signal transduction mechanisms
GD_transcript_141539	CAMK_OST1L	0.892573	0.675766	1.15602	0.46883	0.356804	0.128062	.a	Protein kinase domain;; Protein tyrosine kinase	Serine/threonine-protein kinase SRK2B GN=T7P1.8 OS=Arabidopsis thaliana (Mouse-ear cress) PE=1 SV=1	Signal transduction mechanisms
GD_transcript_143102	CAMK_OST1L	0.258015	0.636402	0.113757	0.958917	4.05452	1.22095	.a	Protein kinase domain;; Protein tyrosine kinase	Serine/threonine-protein kinase SRK2A GN=At1g10940 OS=Arabidopsis thaliana (Mouse-ear cress) PE=1 SV=1	Signal transduction mechanisms
GD_transcript_14341	CAMK_OST1L	20.5409	42.5713	18.4922	0.129297	0.0768433	0	-0.244724	Protein kinase domain;; Protein tyrosine kinase	Serine/threonine-protein kinase SAPK7 OS=Oryza sativa subsp. japonica (Rice) PE=2 SV=2	Signal transduction mechanisms
GD_transcript_14379	CAMK_OST1L	13.2534	9.9497	4.227	37.2741	24.1844	3.72573	-0.68542	Protein kinase domain;; Protein tyrosine kinase	Serine/threonine-protein kinase SRK2E GN=F17I5.140 OS=Arabidopsis thaliana (Mouse-ear cress) PE=1 SV=1	Signal transduction mechanisms
GD_transcript_14526	CAMK_OST1L	19.2333	12.2498	8.60538	19.5578	50.786	4.66088	-0.422593	Protein kinase domain;; Protein tyrosine kinase	Serine/threonine-protein kinase SAPK3 GN=OSJNBa0027P10.6 OS=Oryza sativa subsp. japonica (Rice) PE=1 SV=1	Signal transduction mechanisms
GD_transcript_147728	CAMK_OST1L	0.321197	0.576926	0.225569	1.23207	1.77588	0.173983	.a	Protein kinase domain;; Protein tyrosine kinase	Serine/threonine-protein kinase SRK2A GN=At1g10940 OS=Arabidopsis thaliana (Mouse-ear cress) PE=1 SV=1	Signal transduction mechanisms
GD_transcript_148359	CAMK_OST1L	0.313771	0.474852	0.208258	2.80818	9.28953	3.42713	0.0488018	Protein kinase domain;; Protein tyrosine kinase;; Protein kinase domain	Serine/threonine-protein kinase SRK2A GN=At1g10940 OS=Arabidopsis thaliana (Mouse-ear cress) PE=1 SV=1	Signal transduction mechanisms
GD_transcript_149388	CAMK_OST1L	5.1379	3.75721	2.4748	17.2438	30.3239	2.77253	-0.369974	Protein kinase domain;; Protein tyrosine kinase	Serine/threonine-protein kinase SAPK10 GN=OSJNBb0007E22.11 OS=Oryza sativa subsp. japonica (Rice) PE=2 SV=1	Signal transduction mechanisms
GD_transcript_150456	CAMK_OST1L	7.43524	4.79135	4.1958	9.31111	8.59328	3.7428	-0.775346	Protein kinase domain;; Protein tyrosine kinase;; Protein kinase domain;; Protein tyrosine kinase	Serine/threonine-protein kinase SAPK10 GN=OSJNBb0007E22.11 OS=Oryza sativa subsp. japonica (Rice) PE=2 SV=1	Signal transduction mechanisms
GD_transcript_151518	CAMK_OST1L	1.00481	0.489419	7.02249	1.26706	2.05314	3.82539	0.750512	Protein kinase domain;; Protein tyrosine kinase	Serine/threonine-protein kinase SAPK2 GN=SAPK2 OS=Oryza sativa subsp. indica (Rice) PE=2 SV=2	Signal transduction mechanisms
GD_transcript_156422	CAMK_OST1L	4.03006	8.22876	1.4176	4.47985	3.76733	1.17476	-0.68307	Protein kinase domain;; Protein tyrosine kinase;; Protein kinase domain	Serine/threonine-protein kinase SRK2A GN=At1g10940 OS=Arabidopsis thaliana (Mouse-ear cress) PE=1 SV=1	Signal transduction mechanisms
GD_transcript_157029	CAMK_OST1L	0.0651071	0.0479637	0.0244058	0.223699	0.856862	0.0437286	.a	Protein kinase domain;; Protein tyrosine kinase;; Protein kinase domain	Serine/threonine-protein kinase SAPK7 OS=Oryza sativa subsp. japonica (Rice) PE=2 SV=2	Signal transduction mechanisms
GD_transcript_157058	CAMK_OST1L	3.775	5.5254	2.66485	6.40446	5.06434	2.48326	-0.784685	Protein kinase domain;; Protein tyrosine kinase	Serine/threonine-protein kinase SRK2B GN=T7P1.8 OS=Arabidopsis thaliana (Mouse-ear cress) PE=1 SV=1	Signal transduction mechanisms
GD_transcript_17466	CAMK_OST1L	0.128216	0.425829	3.64775	0.338554	1.37242	5.23114	.988**	Protein kinase domain;; Protein tyrosine kinase	Serine/threonine-protein kinase SAPK7 OS=Oryza sativa subsp. japonica (Rice) PE=2 SV=2	Signal transduction mechanisms
GD_transcript_3840	CAMK_OST1L	7.40877	5.22752	0.727837	10.6537	11.0654	1.34252	-0.797697	Protein kinase domain;; Protein tyrosine kinase;; Protein kinase domain	Serine/threonine-protein kinase SRK2I GN=MUD21.14 OS=Arabidopsis thaliana (Mouse-ear cress) PE=1 SV=1	Signal transduction mechanisms
GD_transcript_48313	CAMK_OST1L	18.7545	18.3859	4.44025	30.4228	21.8724	2.76663	-.902*	Protein kinase domain;; Protein tyrosine kinase	Serine/threonine-protein kinase SRK2A GN=At1g10940 OS=Arabidopsis thaliana (Mouse-ear cress) PE=1 SV=1	Signal transduction mechanisms
GD_transcript_60510	CAMK_OST1L	2.7361	2.08444	0.301164	2.89095	5.01679	0.334276	-0.685265	Protein kinase domain;; Protein kinase domain;; Protein tyrosine kinase;; Protein kinase domain;; Protein tyrosine kinase	Serine/threonine-protein kinase SAPK10 GN=OSJNBb0007E22.11 OS=Oryza sativa subsp. japonica (Rice) PE=2 SV=1	Signal transduction mechanisms
GD_transcript_70181	CAMK_OST1L	7.11112	7.69309	2.21043	18.167	15.8845	2.38871	-0.691748	Protein kinase domain;; Protein tyrosine kinase;; Protein kinase domain;; Protein tyrosine kinase	Serine/threonine-protein kinase SRK2A GN=At1g10940 OS=Arabidopsis thaliana (Mouse-ear cress) PE=1 SV=1	Signal transduction mechanisms
GD_transcript_71045	CAMK_OST1L	1.21388	1.05874	0.0363292	3.09804	6.06335	0.0788826	-0.456958	Protein kinase domain;; Protein tyrosine kinase;; Protein kinase domain;; Protein tyrosine kinase	Serine/threonine-protein kinase SAPK3 GN=OSJNBa0027P10.6 OS=Oryza sativa subsp. japonica (Rice) PE=1 SV=1	Signal transduction mechanisms
GD_transcript_71914	CAMK_OST1L	9.04108	6.62335	5.03801	13.9343	9.70149	4.82906	-0.779937	Protein kinase domain;; Protein tyrosine kinase	Serine/threonine-protein kinase SRK2I GN=MUD21.14 OS=Arabidopsis thaliana (Mouse-ear cress) PE=1 SV=1	Signal transduction mechanisms
GD_transcript_80590	CAMK_OST1L	0.0576297	0	0.567996	0.0522667	0.130069	0.286785	.a	Protein kinase domain;; Protein tyrosine kinase	Serine/threonine-protein kinase SAPK1 GN=OOSJNBa0017N12.8 OS=Oryza sativa subsp. japonica (Rice) PE=1 SV=1	Signal transduction mechanisms
GD_transcript_83010	CAMK_OST1L	0.173249	0.292991	0.0904643	0.183237	0.242093	0.096302	.a	Protein kinase domain;; Protein tyrosine kinase;; Protein kinase domain;; Protein kinase domain;; Protein tyrosine kinase	Serine/threonine-protein kinase SAPK10 GN=OSJNBb0007E22.11 OS=Oryza sativa subsp. japonica (Rice) PE=2 SV=1	Signal transduction mechanisms
GD_transcript_8357	CAMK_OST1L	100.426	127.82	47.8023	115.818	127.376	35.6966	-.862*	Protein kinase domain;; Protein tyrosine kinase	Serine/threonine-protein kinase SAPK7 OS=Oryza sativa subsp. japonica (Rice) PE=2 SV=2	Signal transduction mechanisms
GD_transcript_89700	CAMK_OST1L	2.6779	0.614538	0.331747	3.04711	3.67194	0.349813	.a	Protein kinase domain;; Protein tyrosine kinase;; Protein kinase domain;; Protein tyrosine kinase	Serine/threonine-protein kinase SAPK10 GN=OSJNBb0007E22.11 OS=Oryza sativa subsp. japonica (Rice) PE=2 SV=1	Signal transduction mechanisms
GD_transcript_90787	CAMK_OST1L	20.3135	12.7662	1.58438	13.7214	12.684	2.22843	-.923**	Protein kinase domain;; Protein tyrosine kinase;; Protein kinase domain	Serine/threonine-protein kinase SRK2A GN=At1g10940 OS=Arabidopsis thaliana (Mouse-ear cress) PE=1 SV=1	Signal transduction mechanisms
GD_transcript_92769	CAMK_OST1L	0.384214	0	0	0.246741	1.78092	0.0167329	.a	Protein kinase domain;; Protein kinase domain;; Protein tyrosine kinase;; Protein kinase domain;; Protein tyrosine kinase	Serine/threonine-protein kinase SRK2A GN=At1g10940 OS=Arabidopsis thaliana (Mouse-ear cress) PE=1 SV=1	Signal transduction mechanisms
GD_transcript_97561	CAMK_OST1L	9.19502	13.0453	3.53618	0.0175928	0.0207981	0	-0.386479	Protein kinase domain;; Protein tyrosine kinase	Serine/threonine-protein kinase SRK2A GN=At1g10940 OS=Arabidopsis thaliana (Mouse-ear cress) PE=1 SV=1	Signal transduction mechanisms
GD_transcript_9850	CAMK_OST1L	35.2181	50.3211	22.8308	15.9959	38.7964	17.8577	-0.401973	Protein kinase domain;; Protein tyrosine kinase	Serine/threonine-protein kinase SRK2E GN=F17I5.140 OS=Arabidopsis thaliana (Mouse-ear cress) PE=1 SV=1	Signal transduction mechanisms
GD_transcript_108622	CAMTA	1.51946	1.00582	0.492533	1.70582	1.12068	0.44652	.a	CG-1 domain;; IQ calmodulin-binding motif;; Ankyrin repeat;; IPT/TIG domain	Calmodulin-binding transcription activator 5 OS=Arabidopsis thaliana (Mouse-ear cress) PE=2 SV=2	Transcription
GD_transcript_1206	CAMTA	46.3316	50.6086	23.4462	39.6903	34.6328	14.4605	-.911*	CG-1 domain;; IQ calmodulin-binding motif;; Ankyrin repeats (3 copies);; Ankyrin repeats (many copies);; IPT/TIG domain	Calmodulin-binding transcription activator 2 GN=MSJ1.6 OS=Arabidopsis thaliana (Mouse-ear cress) PE=1 SV=1	Transcription
GD_transcript_125564	CAMTA	1.33325	1.01328	0.227712	0.940961	1.45248	1.23036	.a	CG-1 domain;; IQ calmodulin-binding motif;; Ankyrin repeats (3 copies);; IPT/TIG domain;; Ankyrin repeats (many copies);; Ankyrin repeat;; Ankyrin repeat	Calmodulin-binding transcription activator 4 GN=F1N21.13 OS=Arabidopsis thaliana (Mouse-ear cress) PE=1 SV=1	Transcription
GD_transcript_1399	CAMTA	27.7085	14.4951	6.51552	34.7903	20.9175	6.54523	-.881*	CG-1 domain;; IQ calmodulin-binding motif;; IPT/TIG domain;; Ankyrin repeats (3 copies);; Ankyrin repeats (many copies);; Ankyrin repeat;; Ankyrin repeat	Calmodulin-binding transcription activator 4 GN=F1N21.13 OS=Arabidopsis thaliana (Mouse-ear cress) PE=1 SV=1	Transcription
GD_transcript_140279	CAMTA	27.0689	25.0065	18.5581	16.9586	31.5914	26.3024	0.0299426	CG-1 domain;; IQ calmodulin-binding motif;; Ankyrin repeats (3 copies);; IPT/TIG domain;; Ankyrin repeats (many copies);; Ankyrin repeat;; Ankyrin repeat	Calmodulin-binding transcription activator 4 GN=F1N21.13 OS=Arabidopsis thaliana (Mouse-ear cress) PE=1 SV=1	Transcription
GD_transcript_147789	CAMTA	7.51189	3.19465	0.902712	10.4581	5.22207	1.12291	-.850*	CG-1 domain;; Ankyrin repeats (3 copies);; IQ calmodulin-binding motif;; Ankyrin repeats (many copies);; IPT/TIG domain	Calmodulin-binding transcription activator 3 GN=T26C19.4 OS=Arabidopsis thaliana (Mouse-ear cress) PE=1 SV=1	Transcription
GD_transcript_152211	CAMTA	8.44126	9.83205	6.08435	5.32275	3.71665	1.75929	-0.629856	CG-1 domain;; IQ calmodulin-binding motif;; IPT/TIG domain;; Ankyrin repeats (3 copies);; Ankyrin repeats (many copies);; Ankyrin repeat;; Ankyrin repeat;; CG-1 domain	Calmodulin-binding transcription activator 4 GN=F1N21.13 OS=Arabidopsis thaliana (Mouse-ear cress) PE=1 SV=1	Transcription
GD_transcript_2293	CAMTA	11.42	8.63836	2.17908	8.22333	8.32543	3.86564	-.876*	CG-1 domain;; IQ calmodulin-binding motif;; Ankyrin repeats (3 copies);; Ankyrin repeat;; Ankyrin repeats (many copies);; Ankyrin repeat	Calmodulin-binding transcription activator 5 OS=Arabidopsis thaliana (Mouse-ear cress) PE=2 SV=2	Transcription
GD_transcript_2425	CAMTA	3.49271	3.45395	2.04323	3.95085	3.71577	2.69533	.a	CG-1 domain;; IQ calmodulin-binding motif;; Ankyrin repeats (3 copies);; IPT/TIG domain;; Ankyrin repeat	Calmodulin-binding transcription activator 5 OS=Arabidopsis thaliana (Mouse-ear cress) PE=2 SV=2	Transcription
GD_transcript_61909	CAMTA	7.75775	5.29579	2.4424	0.776426	3.1626	1.0992	-0.505608	CG-1 domain;; Ankyrin repeats (3 copies);; IQ calmodulin-binding motif;; IPT/TIG domain;; Ankyrin repeats (many copies)	Calmodulin-binding transcription activator 3 GN=T26C19.4 OS=Arabidopsis thaliana (Mouse-ear cress) PE=1 SV=1	Transcription
GD_transcript_66056	CAMTA	24.5054	21.0546	14.1857	26.3117	28.5066	11.4125	-.878*	CG-1 domain;; IQ calmodulin-binding motif;; Ankyrin repeats (3 copies);; IPT/TIG domain;; Ankyrin repeat	Calmodulin-binding transcription activator 5 OS=Arabidopsis thaliana (Mouse-ear cress) PE=2 SV=2	Transcription
GD_transcript_82929	CAMTA	15.1798	7.27163	2.81602	20.8324	11.6363	3.65022	-.844*	CG-1 domain;; Ankyrin repeats (3 copies);; IQ calmodulin-binding motif;; Ankyrin repeats (many copies);; IPT/TIG domain	Calmodulin-binding transcription activator 3 GN=T26C19.4 OS=Arabidopsis thaliana (Mouse-ear cress) PE=1 SV=1	Transcription
GD_transcript_93878	CAMTA	2.41326	4.7342	1.38901	0.554057	2.09811	2.33425	.a	CG-1 domain;; IPT/TIG domain;; Ankyrin repeats (3 copies);; Ankyrin repeats (many copies);; Ankyrin repeat;; Ankyrin repeat;; IQ calmodulin-binding motif	Calmodulin-binding transcription activator 4 GN=F1N21.13 OS=Arabidopsis thaliana (Mouse-ear cress) PE=1 SV=1	Transcription
GD_transcript_100380	CK1_CK1	0.588258	0.519856	0.115191	0.81007	1.89191	0.138622	.a	Protein kinase domain;; Protein tyrosine kinase	Casein kinase I isoform delta-like GN=At4g26100 OS=Arabidopsis thaliana (Mouse-ear cress) PE=2 SV=2	Signal transduction mechanisms
GD_transcript_103298	CK1_CK1	3.02069	3.92185	2.34862	1.18711	2.87169	2.41917	.a	Protein kinase domain;; Protein tyrosine kinase	Casein kinase I isoform delta-like GN=At4g26100 OS=Arabidopsis thaliana (Mouse-ear cress) PE=2 SV=2	Signal transduction mechanisms
GD_transcript_105142	CK1_CK1	2.9033	4.08405	1.12692	2.56029	5.28717	2.38495	-0.401	Protein kinase domain;; Protein tyrosine kinase	Casein kinase I isoform delta-like GN=At4g26100 OS=Arabidopsis thaliana (Mouse-ear cress) PE=2 SV=2	Signal transduction mechanisms
GD_transcript_107676	CK1_CK1	5.46474	4.33167	2.24354	2.85761	3.53391	2.23801	-0.719901	Protein kinase domain;; Protein tyrosine kinase	Casein kinase I isoform delta-like GN=At4g26100 OS=Arabidopsis thaliana (Mouse-ear cress) PE=2 SV=2	Signal transduction mechanisms
GD_transcript_108304	CK1_CK1	4.81929	6.86108	4.26822	8.9912	14.948	3.96064	-0.393376	Protein kinase domain;; Protein tyrosine kinase	Casein kinase I isoform delta-like GN=At4g26100 OS=Arabidopsis thaliana (Mouse-ear cress) PE=2 SV=2	Signal transduction mechanisms
GD_transcript_109754	CK1_CK1	24.1283	23.3018	10.3575	30.1642	28.2404	11.2544	-.885*	Protein kinase domain;; Protein tyrosine kinase	Casein kinase I isoform delta-like GN=At4g26100 OS=Arabidopsis thaliana (Mouse-ear cress) PE=2 SV=2	Signal transduction mechanisms
GD_transcript_111850	CK1_CK1	0.138842	0.170305	0	0.574729	2.24643	1.06828	.a	Protein kinase domain;; Protein tyrosine kinase	Casein kinase I isoform delta-like GN=At4g26100 OS=Arabidopsis thaliana (Mouse-ear cress) PE=2 SV=2	Signal transduction mechanisms
GD_transcript_11257	CK1_CK1	31.238	29.5762	17.5764	22.7874	31.441	13.4274	-.813*	Protein kinase domain;; Protein tyrosine kinase	Casein kinase I isoform delta-like GN=At4g26100 OS=Arabidopsis thaliana (Mouse-ear cress) PE=2 SV=2	Signal transduction mechanisms
GD_transcript_114271	CK1_CK1	16.8189	17.9005	7.24399	15.8443	20.2134	4.41003	-.869*	Protein kinase domain;; Protein tyrosine kinase	Casein kinase I isoform delta-like GN=At4g26100 OS=Arabidopsis thaliana (Mouse-ear cress) PE=2 SV=2	Signal transduction mechanisms
GD_transcript_116473	CK1_CK1	9.46337	8.06438	1.28184	3.25298	1.78513	0.559201	-0.701956	Protein kinase domain;; Protein tyrosine kinase;; Phosphotransferase enzyme family	Casein kinase I isoform delta-like GN=At4g26100 OS=Arabidopsis thaliana (Mouse-ear cress) PE=2 SV=2	Signal transduction mechanisms
GD_transcript_118992	CK1_CK1	23.8581	25.4138	4.35826	15.489	19.1388	5.4764	-.829*	Protein kinase domain;; Protein tyrosine kinase	Casein kinase I isoform delta-like GN=At4g26100 OS=Arabidopsis thaliana (Mouse-ear cress) PE=2 SV=2	Signal transduction mechanisms
GD_transcript_121066	CK1_CK1	0.902429	0.6858	0.158997	0.986385	0.974269	0.440521	.a	Protein kinase domain;; Protein tyrosine kinase	Casein kinase I isoform delta-like GN=At4g26100 OS=Arabidopsis thaliana (Mouse-ear cress) PE=2 SV=2	Signal transduction mechanisms
GD_transcript_123941	CK1_CK1	0.632217	0.336238	0.592035	1.63007	4.50188	1.46575	.a	Protein kinase domain;; Protein tyrosine kinase	Casein kinase I isoform delta-like GN=At4g26100 OS=Arabidopsis thaliana (Mouse-ear cress) PE=2 SV=2	Signal transduction mechanisms
GD_transcript_125858	CK1_CK1	9.77869	6.70308	5.81509	14.7296	11.372	5.88961	-0.71965	Protein kinase domain;; Protein tyrosine kinase	Casein kinase I isoform delta-like GN=At4g26100 OS=Arabidopsis thaliana (Mouse-ear cress) PE=2 SV=2	Signal transduction mechanisms
GD_transcript_127246	CK1_CK1	0.0104164	0.0136594	0.00876938	0.0231882	0.071439	0	.a	Protein kinase domain;; Protein tyrosine kinase	Casein kinase I isoform delta-like GN=At4g26100 OS=Arabidopsis thaliana (Mouse-ear cress) PE=2 SV=2	Signal transduction mechanisms
GD_transcript_132673	CK1_CK1	0	0.144081	0	14.68	24.6115	4.99878	-0.742163	Protein kinase domain;; Protein tyrosine kinase	Casein kinase I isoform delta-like GN=At4g26100 OS=Arabidopsis thaliana (Mouse-ear cress) PE=2 SV=2	Signal transduction mechanisms
GD_transcript_137320	CK1_CK1	1.59947	1.00237	0.149742	1.27855	1.17106	0.100963	.a	Protein kinase domain;; Protein tyrosine kinase	Casein kinase I isoform delta-like GN=At4g26100 OS=Arabidopsis thaliana (Mouse-ear cress) PE=2 SV=2	Signal transduction mechanisms
GD_transcript_138251	CK1_CK1	0.188433	0.22746	0.426034	1.25479	0.431219	0.0429443	.a	Protein kinase domain;; Protein tyrosine kinase	Casein kinase I isoform delta-like GN=At4g26100 OS=Arabidopsis thaliana (Mouse-ear cress) PE=2 SV=2	Signal transduction mechanisms
GD_transcript_138394	CK1_CK1	0.874677	0.865793	0.378295	1.02484	0.748736	0.215772	.a	Protein kinase domain;; Protein tyrosine kinase	Casein kinase I isoform delta-like GN=At4g26100 OS=Arabidopsis thaliana (Mouse-ear cress) PE=2 SV=2	Signal transduction mechanisms
GD_transcript_139606	CK1_CK1	0	0	0	0.01977	0.0229458	0.00743479	.a	Protein kinase domain	Casein kinase I isoform delta-like GN=At4g26100 OS=Arabidopsis thaliana (Mouse-ear cress) PE=2 SV=2	Signal transduction mechanisms
GD_transcript_143380	CK1_CK1	1.36724	0.981768	1.12397	1.86679	2.83387	0.395295	.a	Protein kinase domain;; Protein tyrosine kinase	Casein kinase I isoform delta-like GN=At4g26100 OS=Arabidopsis thaliana (Mouse-ear cress) PE=2 SV=2	Signal transduction mechanisms
GD_transcript_143765	CK1_CK1	0.136015	0.127929	0	0.0572212	0.0257196	0	.a	Protein kinase domain;; Protein tyrosine kinase	Casein kinase I isoform delta-like GN=At4g26100 OS=Arabidopsis thaliana (Mouse-ear cress) PE=2 SV=2	Signal transduction mechanisms
GD_transcript_150809	CK1_CK1	25.0726	29.9344	12.0386	37.8113	47.8478	9.54944	-0.715166	Protein kinase domain;; Protein tyrosine kinase	Casein kinase I isoform delta-like GN=At4g26100 OS=Arabidopsis thaliana (Mouse-ear cress) PE=2 SV=2	Signal transduction mechanisms
[truncated: 4,307 more rows]
