# Supplementary material for: Full-length transcriptome revealed the accumulation of polyunsaturated fatty acids in developing seeds of Plukenetia volubilis
Source: PeerJ. 2022 Sep 20;10:e13998. doi: 10.7717/peerj.13998 (PMC9504451; doi:10.7717/peerj.13998)
Supplement: Table S7 [file peerj-10-13998-s013.xlsx]

## Sheet: Sheet1
Table S6 The identified genes invovled in glycolysis.
				IPT						SPT
				Mean value			Standard deviation			Mean value			Standard deviation
	ID	Length	KEGG_annotation	10DAP	70DAP	110DAP	10DAP	70DAP	110DAP	10DAP	70DAP	110DAP	10DAP	70DAP	110DAP	Located
Hexokinase [EC:2.7.1.1]	GD_transcript_8837	2011	K00844|0|jcu:105637848|K00844 hexokinase [EC:2.7.1.1] | (RefSeq) hexokinase-1-like	29.7641	24.7211	25.2635	1.42588	2.81712	2.2893	19.5657	45.8137	25.8842	2.16031	4.09278	1.23423	Cytosol
	GD_transcript_9740	1918	K00844|0|jcu:105637848|K00844 hexokinase [EC:2.7.1.1] | (RefSeq) hexokinase-1-like	2.24992	2.24201	7.01374	1.66116	1.68834	1.38233	1.29304	10.3693	3.30255	1.09511	0.7159	1.14403	Cytosol
	GD_transcript_7354	2142	K00844|0|rcu:8273773|K00844 hexokinase [EC:2.7.1.1] | (RefSeq) hexokinase-2	24.1907	33.6963	2.33759	0.695983	2.28062	0.605765	13.8387	15.5379	3.17135	2.1614	2.66093	0.39956	Cytosol
	GD_transcript_54033	2125	K00844|0|rcu:8274337|K00844 hexokinase [EC:2.7.1.1] | (RefSeq) hexokinase-3	3.23448	3.94639	0.876484	0.976229	2.16051	0.226834	3.74824	1.87607	0.280348	1.67897	0.398356	0.198447	Plastid
	GD_transcript_59636	1767	K00844|0|rcu:8274337|K00844 hexokinase [EC:2.7.1.1] | (RefSeq) hexokinase-3	10.2876	6.90517	2.2398	0.714267	1.12301	0.372259	14.4132	10.8245	3.08502	1.32174	1.22951	0.360018	Plastid
Phosphoglucose isomerase [EC:5.3.1.9]	GD_transcript_57057	2479	K01810|0|rcu:8268392|K01810 glucose-6-phosphate isomerase [EC:5.3.1.9] | (RefSeq) glucose-6-phosphate isomerase 1, chloroplastic	97.3284	141.711	27.6548	7.85252	18.8942	1.63605	50.1634	92.4452	32.048	2.9809	26.1232	8.73452	Plastid
	GD_transcript_96844	2086	K01810|0|rcu:8268392|K01810 glucose-6-phosphate isomerase [EC:5.3.1.9] | (RefSeq) glucose-6-phosphate isomerase 1, chloroplastic	2.33013	2.20729	1.02494	0.85672	0.834856	0.210542	2.66816	2.31173	1.84358	0.348469	0.196406	0.803728	Plastid
	GD_transcript_115964	2464	K01810|0|rcu:8288913|K01810 glucose-6-phosphate isomerase [EC:5.3.1.9] | (RefSeq) glucose-6-phosphate isomerase, cytosolic	1.07421	0.688071	0.0570351	0.585237	0.97308	0.0806598	0.28592	0.639004	0.275767	0.22714	0.157791	0.195553	Cytosol
	GD_transcript_6635	2290	K01810|0|rcu:8288913|K01810 glucose-6-phosphate isomerase [EC:5.3.1.9] | (RefSeq) glucose-6-phosphate isomerase, cytosolic	49.9413	45.1661	19.9602	2.77228	5.4053	0.866996	60.1235	47.281	43.9246	1.4235	3.98997	8.1625	Cytosol
	GD_transcript_74150	2426	K01810|0|rcu:8288913|K01810 glucose-6-phosphate isomerase [EC:5.3.1.9] | (RefSeq) glucose-6-phosphate isomerase, cytosolic	1.7995	1.77314	1.15349	0.182011	0.78879	0.0907589	3.20314	2.50113	1.94428	0.629174	0.738878	0.200588	Cytosol
	GD_transcript_93692	2383	K01810|0|rcu:8288913|K01810 glucose-6-phosphate isomerase [EC:5.3.1.9] | (RefSeq) glucose-6-phosphate isomerase, cytosolic	11.8379	7.61318	2.91217	1.52098	2.06508	1.39521	20.212	13.7729	0.757948	3.66171	3.66675	0.711844	Cytosol
	GD_transcript_120096	2401	K01810|0|rcu:8288913|K01810 glucose-6-phosphate isomerase [EC:5.3.1.9] | (RefSeq) glucose-6-phosphate isomerase, cytosolic	0.816611	0.555209	0	0.310318	0.228772	0	1.16765	0.331634	0.219019	0.290574	0.154275	0.109964	Cytosol
6-phosphofructokinase [EC:2.7.1.11]	GD_transcript_10202	1883	K00850|0|rcu:8265118|K00850 6-phosphofructokinase 1 [EC:2.7.1.11] | (RefSeq) ATP-dependent 6-phosphofructokinase 3	14.5032	10.8201	1.3016	1.99618	2.07903	0.408005	9.0383	12.173	2.41511	1.01448	6.0411	0.831527	Plastid
	GD_transcript_135628	2164	K00850|0|rcu:8265118|K00850 6-phosphofructokinase 1 [EC:2.7.1.11] | (RefSeq) ATP-dependent 6-phosphofructokinase 3	22.0046	16.6491	1.17829	1.76087	1.61333	0.108384	18.8567	12.2496	2.71114	0.967143	1.33091	0.0371879	Plastid
	GD_transcript_152946	1923	K00850|0|rcu:8265118|K00850 6-phosphofructokinase 1 [EC:2.7.1.11] | (RefSeq) ATP-dependent 6-phosphofructokinase 3	4.23802	3.21052	0.146384	1.46671	2.44793	0.207019	10.7456	6.16939	0.555964	1.38443	4.79329	0.552885	Plastid
	GD_transcript_136699	1841	K00850|0|rcu:8275648|K00850 6-phosphofructokinase 1 [EC:2.7.1.11] | (RefSeq) ATP-dependent 6-phosphofructokinase 6	15.2803	10.929	2.784	2.37503	1.33123	0.409079	5.9226	3.17536	2.24281	1.42999	0.647931	0.178673	Plastid
	GD_transcript_148079	1574	K00850|0|rcu:8275648|K00850 6-phosphofructokinase 1 [EC:2.7.1.11] | (RefSeq) ATP-dependent 6-phosphofructokinase 6	0.673361	0.57016	4.0531	0.573715	0.436006	0.734982	20.8695	14.8773	4.13755	2.62857	1.82489	0.647709	Plastid
	GD_transcript_13596	1552	K00850|0|rcu:8264763|K00850 6-phosphofructokinase 1 [EC:2.7.1.11] | (RefSeq) ATP-dependent 6-phosphofructokinase 2	2.45571	2.38187	114.594	0.306456	0.403115	3.54897	2.16055	4.28018	109.614	0.666608	0.83706	2.88373	Cytosol
Fructose-bisphosphate aldolase [EC:4.1.2.13]	GD_transcript_12621	1643	K01623|0|rcu:8275109|K01623 fructose-bisphosphate aldolase, class I [EC:4.1.2.13] | (RefSeq) probable fructose-bisphosphate aldolase 3, chloroplastic	5.13352	6.02624	4.91407	0.609068	3.66538	1.2545	2.17063	4.07046	13.2424	0.538882	1.92279	6.00662	Plastid
	GD_transcript_13805	1534	K01623|0|rcu:8275109|K01623 fructose-bisphosphate aldolase, class I [EC:4.1.2.13] | (RefSeq) probable fructose-bisphosphate aldolase 3, chloroplastic	123.056	247.974	105.069	2.06257	20.6196	1.59908	68.9687	237.239	136.029	4.50929	10.8811	23.083	Plastid
	GD_transcript_14569	1478	K01623|0|rcu:8284370|K01623 fructose-bisphosphate aldolase, class I [EC:4.1.2.13] | (RefSeq) fructose-bisphosphate aldolase 1, chloroplastic	10.5143	8.0403	6.64576	0.505202	0.315242	0.331628	23.3893	41.5395	7.48505	1.61042	3.60301	1.77559	Plastid
	GD_transcript_12790	1553	K01623|0|rcu:8286656|K01623 fructose-bisphosphate aldolase, class I [EC:4.1.2.13] | (RefSeq) fructose-bisphosphate aldolase 1, chloroplastic	36.6863	29.9408	28.748	2.18357	3.05308	1.47332	47.7926	187.654	20.4662	2.78415	7.74071	2.53504	Plastid
	GD_transcript_14167	1514	K01623|0|rcu:8286656|K01623 fructose-bisphosphate aldolase, class I [EC:4.1.2.13] | (RefSeq) fructose-bisphosphate aldolase 1, chloroplastic	0	0	0	0	0	0	1.02847	4.39195	0	1.45448	3.11416	0	Plastid
	GD_transcript_14220	1467	K01623|0|rcu:8288389|K01623 fructose-bisphosphate aldolase, class I [EC:4.1.2.13] | (RefSeq) fructose-bisphosphate aldolase cytoplasmic isozyme	454.466	598.499	682.893	11.6139	86.8969	41.1703	246.588	602.911	179.618	11.4449	133.398	19.9869	Cytosol
	GD_transcript_15639	1381	K01623|0|rcu:8288389|K01623 fructose-bisphosphate aldolase, class I [EC:4.1.2.13] | (RefSeq) fructose-bisphosphate aldolase cytoplasmic isozyme	86.2117	95.0895	38.3234	2.29425	17.2557	1.86574	35.6845	181.623	23.8642	11.1485	41.4809	9.39443	Cytosol
	GD_transcript_44809	1872	K01623|0|rcu:8288389|K01623 fructose-bisphosphate aldolase, class I [EC:4.1.2.13] | (RefSeq) fructose-bisphosphate aldolase cytoplasmic isozyme	19.7656	22.518	0.387269	4.15281	3.45254	0.187338	21.758	27.9747	7.16598	1.57797	2.08038	0.800042	Cytosol
	GD_transcript_50266	2063	K01623|0|rcu:8288389|K01623 fructose-bisphosphate aldolase, class I [EC:4.1.2.13] | (RefSeq) fructose-bisphosphate aldolase cytoplasmic isozyme	4.53275	4.46623	0.768128	1.54796	0.935737	0.0824089	4.31214	13.0498	0.933432	1.02593	0.137564	0.344771	Cytosol
riosephosphate isomerase [EC:5.3.1.1]	GD_transcript_18079	1183	K01803|1.25881e-148|jcu:105637153|K01803 triosephosphate isomerase (TIM) [EC:5.3.1.1] | (RefSeq) triosephosphate isomerase, cytosolic	79.1524	65.6812	53.5355	7.39646	16.8881	7.57912	84.1646	75.3585	26.6006	11.9545	31.3641	4.54354	Cytosol
	GD_transcript_18227	1142	K01803|2.37716e-149|jcu:105637153|K01803 triosephosphate isomerase (TIM) [EC:5.3.1.1] | (RefSeq) triosephosphate isomerase, cytosolic	339.39	326.754	173.458	2.35514	60.0564	12.4763	145.419	253.514	187.78	27.3297	86.7271	27.3793	Cytosol
	GD_transcript_88412	1046	K01803|1.55719e-151|sot:102577900|K01803 triosephosphate isomerase (TIM) [EC:5.3.1.1] | (RefSeq) triosphosphate isomerase-like protein	0.656291	0.0754612	0.207371	0.21768	0.106718	0.190837	1.07146	0.504032	0.17427	0.547593	0.117864	0.176267	Cytosol
	GD_transcript_14799	1453	K01803|1.60964e-152|rcu:8285143|K01803 triosephosphate isomerase (TIM) [EC:5.3.1.1] | (RefSeq) triosephosphate isomerase, chloroplastic	73.9225	62.627	16.7299	1.96222	6.06936	2.07955	66.0727	110.959	29.6081	0.461239	15.1729	2.33985	Plastid
	GD_transcript_96135	1591	K01803|3.58767e-143|rcu:8285143|K01803 triosephosphate isomerase (TIM) [EC:5.3.1.1] | (RefSeq) triosephosphate isomerase, chloroplastic	38.3449	32.9955	11.2507	0.495396	1.78158	1.45031	64.1233	65.4239	14.8749	6.25299	6.17976	0.859895	Plastid
Glyceraldehyde 3-phosphate dehydrogenase [EC:1.2.1.12]	GD_transcript_50561	1462	K00134|0|cmo:103484224|K00134 glyceraldehyde 3-phosphate dehydrogenase [EC:1.2.1.12] | (RefSeq) glyceraldehyde-3-phosphate dehydrogenase, cytosolic	34.763	75.8497	38.1972	1.31588	8.94144	1.25554	22.6441	118.955	85.3392	3.25268	10.2399	7.8036	Cytosol
	GD_transcript_109823	1280	K00134|0|jcu:105633183|K00134 glyceraldehyde 3-phosphate dehydrogenase [EC:1.2.1.12] | (RefSeq) glyceraldehyde-3-phosphate dehydrogenase, cytosolic	0.0180952	0.0702359	0.628288	0.0255905	0.0993286	0.539594	0.0782669	0.0224977	0.558818	0.110686	0.0318165	0.304282	Cytosol
	GD_transcript_113259	1864	K00131|0|rcu:8274195|K00131 glyceraldehyde-3-phosphate dehydrogenase (NADP+) [EC:1.2.1.9] | (RefSeq) NADP-dependent glyceraldehyde-3-phosphate dehydrogenase	33.4108	116.64	25.9303	1.04895	17.6189	0.627669	33.0453	27.2013	11.5114	3.40706	1.25586	2.09171	Cytosol
	GD_transcript_130858	1419	K00134|0|jcu:105644775|K00134 glyceraldehyde 3-phosphate dehydrogenase [EC:1.2.1.12] | (RefSeq) glyceraldehyde-3-phosphate dehydrogenase, cytosolic	947.053	1312.13	383.127	26.7365	245.438	3.94963	406.172	1033.59	400.11	47.7709	235.467	127.563	Cytosol
	GD_transcript_74865	1467	K00134|0|jcu:105633183|K00134 glyceraldehyde 3-phosphate dehydrogenase [EC:1.2.1.12] | (RefSeq) glyceraldehyde-3-phosphate dehydrogenase, cytosolic	0.361134	0.313863	15.7211	0.162542	0.272667	0.876884	0.152217	0.559465	8.66751	0.215267	0.0726408	1.91961	Cytosol
	GD_transcript_85827	1770	K00134|0|jcu:105646156|K00134 glyceraldehyde 3-phosphate dehydrogenase [EC:1.2.1.12] | (RefSeq) glyceraldehyde-3-phosphate dehydrogenase GAPCP2, chloroplastic	59.5594	62.1825	28.1156	1.17158	1.95019	1.84025	44.4616	39.216	36.6239	1.53784	4.31194	6.62117	Plastid
	GD_transcript_96917	1743	K00134|0|jcu:105646156|K00134 glyceraldehyde 3-phosphate dehydrogenase [EC:1.2.1.12] | (RefSeq) glyceraldehyde-3-phosphate dehydrogenase GAPCP2, chloroplastic	23.1021	24.5476	38.6031	3.19092	3.64454	2.94733	10.4384	24.5457	16.9269	1.57681	2.88469	0.937533	Plastid
Phosphoglycerate kinase [EC:2.7.2.3]	GD_transcript_116572	1726	K00927|0|rcu:8259993|K00927 phosphoglycerate kinase [EC:2.7.2.3] | (RefSeq) phosphoglycerate kinase, cytosolic	102.058	109.1	10.0206	7.95423	7.05711	1.19422	29.6357	123.575	26.2558	6.5918	17.182	2.39902	Cytosol
	GD_transcript_11968	1662	K00927|0|rcu:8259993|K00927 phosphoglycerate kinase [EC:2.7.2.3] | (RefSeq) phosphoglycerate kinase, cytosolic	269.55	322.934	86.2287	9.7874	44.5108	4.02462	221.991	311.232	100.392	12.9889	40.3805	30.1798	Cytosol
	GD_transcript_149637	1619	K00927|0|rcu:8259993|K00927 phosphoglycerate kinase [EC:2.7.2.3] | (RefSeq) phosphoglycerate kinase, cytosolic	54.238	91.1921	55.0231	4.54118	14.41	6.05763	1.23634	6.05026	2.35884	0.46677	2.32029	0.512829	Cytosol
	GD_transcript_71098	2285	K00927|0|rcu:8259994|K00927 phosphoglycerate kinase [EC:2.7.2.3] | (RefSeq) phosphoglycerate kinase, chloroplastic	30.1579	24.6869	2.33583	1.06083	2.13546	0.228983	20.3219	11.8181	3.85396	1.20947	1.6041	0.659212	Plastid
Phosphoglycerate mutase [EC:5.4.2.11]	GD_transcript_100737	1701	K01834|0|rcu:8263037|K01834 2,3-bisphosphoglycerate-dependent phosphoglycerate mutase [EC:5.4.2.11] | (RefSeq) 2,3-bisphosphoglycerate-dependent phosphoglycerate mutase	3.44377	2.83546	0.583203	0.892526	2.0349	0.626065	8.8158	4.89839	2.90318	2.12042	2.33374	1.61494	Plastid
	GD_transcript_116949	2070	K01834|0|rcu:8263037|K01834 2,3-bisphosphoglycerate-dependent phosphoglycerate mutase [EC:5.4.2.11] | (RefSeq) 2,3-bisphosphoglycerate-dependent phosphoglycerate mutase	1.59764	0.930361	0.665523	0.419733	0.429722	0.349402	1.66438	0.682318	1.61156	0.336162	0.213359	0.501463	Plastid
	GD_transcript_141573	1551	K01834|0|rcu:8263037|K01834 2,3-bisphosphoglycerate-dependent phosphoglycerate mutase [EC:5.4.2.11] | (RefSeq) 2,3-bisphosphoglycerate-dependent phosphoglycerate mutase	0	0.463711	3.15735	0	0.655787	2.27604	0.501967	0	0.110909	0.709889	0	0.156849	Plastid
	GD_transcript_69619	1708	K01834|0|rcu:8263037|K01834 2,3-bisphosphoglycerate-dependent phosphoglycerate mutase [EC:5.4.2.11] | (RefSeq) 2,3-bisphosphoglycerate-dependent phosphoglycerate mutase	25.711	35.716	32.2469	1.50753	2.60229	0.792703	15.1226	22.4112	37.3082	1.00679	3.93641	2.94833	Plastid
	GD_transcript_89652	1612	K01834|0|rcu:8263037|K01834 2,3-bisphosphoglycerate-dependent phosphoglycerate mutase [EC:5.4.2.11] | (RefSeq) 2,3-bisphosphoglycerate-dependent phosphoglycerate mutase	1.35253	1.55592	1.7111	0.656602	1.09516	0.110903	2.35803	1.30884	3.00872	0.202251	0.705057	0.354881	Plastid
	GD_transcript_111815	2377	K15633|0|jcu:105649052|K15633 2,3-bisphosphoglycerate-independent phosphoglycerate mutase [EC:5.4.2.12] | (RefSeq) 2,3-bisphosphoglycerate-independent phosphoglycerate mutase	8.96921	11.7404	3.90593	1.18986	2.53677	0.941801	9.23323	7.76717	0.662136	1.03877	1.45369	0.353273	Cytosol
	GD_transcript_151667	1827	K15633|0|jcu:105649052|K15633 2,3-bisphosphoglycerate-independent phosphoglycerate mutase [EC:5.4.2.12] | (RefSeq) 2,3-bisphosphoglycerate-independent phosphoglycerate mutase	30.9553	34.4965	18.0774	4.09792	5.53436	0.983567	27.8509	68.7127	15.8087	5.77978	10.0331	5.82482	Cytosol
Enolase [EC:4.2.1.11]	GD_transcript_8997	1916	K01689|0|jcu:105648577|K01689 enolase [EC:4.2.1.11] | (RefSeq) enolase	167.055	71.1218	582.005	7.45139	8.0408	18.7712	96.8662	305.482	116.386	7.16223	46.3642	23.6298	Cytosol/Plastid/Mit
	GD_transcript_141958	2012	K01689|0|jcu:105648577|K01689 enolase [EC:4.2.1.11] | (RefSeq) enolase	14.1372	2.54127	5.40817	0.567775	0.548873	0.541053	9.65597	18.2386	6.6477	0.686079	4.56389	1.05338	Cytosol/Plastid/Mit
	GD_transcript_51481	1725	K01689|0|jcu:105648577|K01689 enolase [EC:4.2.1.11] | (RefSeq) enolase	34.468	22.5762	4.70626	0.288131	0.962736	0.22749	17.416	13.6237	5.75904	0.921302	4.38651	0.272403	Cytosol/Plastid/Mit
	GD_transcript_78706	1849	K01689|0|rcu:8288376|K01689 enolase [EC:4.2.1.11] | (RefSeq) enolase	122.544	251.507	46.6871	3.92664	27.894	1.68602	81.4118	234.739	41.9343	4.20874	23.024	9.70025	Cytosol/Plastid/Mit
	GD_transcript_11266	1741	K01689|0|rcu:8288376|K01689 enolase [EC:4.2.1.11] | (RefSeq) enolase	135.884	123.216	33.1568	6.67977	10.6664	4.99374	97.1256	200.641	93.2166	2.41008	55.357	31.9483	Cytosol/Plastid/Mit
	GD_transcript_82174	1898	K01689|0|rcu:8264565|K01689 enolase [EC:4.2.1.11] | (RefSeq) enolase 1, chloroplastic	1.72791	4.55834	0.846401	0.969762	6.05865	1.19699	2.75556	4.72292	0.304795	1.95026	2.56065	0.431045	Plastid
	GD_transcript_8793	2014	K01689|0|rcu:8264565|K01689 enolase [EC:4.2.1.11] | (RefSeq) enolase 1, chloroplastic	22.3718	28.2203	18.2941	0.550575	7.58727	1.3234	11.0411	19.2059	18.4259	1.58772	9.18105	2.68148	Plastid
	GD_transcript_11206	1799	K01689|0|rcu:8279785|K01689 enolase [EC:4.2.1.11] | (RefSeq) cytosolic enolase 3	34.3277	37.1887	8.20381	1.67758	1.58663	0.856921	23.9819	28.0005	11.8929	1.37116	3.33695	1.45789	Cytosol
	GD_transcript_44558	1768	K01689|0|rcu:8279785|K01689 enolase [EC:4.2.1.11] | (RefSeq) cytosolic enolase 3	1.05591	0.476214	0.0659098	0.220808	0.673468	0.0466847	2.09611	0.704742	0.574874	0.127798	0.39949	0.211283	Cytosol
Pyruvate kinase [EC:2.7.1.40]	GD_transcript_125949	1912	K00873|0|jcu:105642341|K00873 pyruvate kinase [EC:2.7.1.40] | (RefSeq) PK; pyruvate kinase	2.55081	2.39167	14.83	0.757353	0.626302	1.97549	5.92196	44.345	14.4679	1.67802	11.7685	2.95741	Cytosol
	GD_transcript_47134	1908	K00873|0|jcu:105642341|K00873 pyruvate kinase [EC:2.7.1.40] | (RefSeq) PK; pyruvate kinase	0.0340251	0	0	0.0481187	0	0	0	0.0357678	0	0	0.0505834	0	Cytosol
	GD_transcript_7457	2166	K00873|0|jcu:105642341|K00873 pyruvate kinase [EC:2.7.1.40] | (RefSeq) PK; pyruvate kinase	138.794	157.532	38.8489	6.48168	33.3196	3.76494	61.3067	132.104	37.4469	3.70204	48.407	11.8402	Cytosol
	GD_transcript_8122	2034	K00873|0|jcu:105642341|K00873 pyruvate kinase [EC:2.7.1.40] | (RefSeq) PK; pyruvate kinase	39.2306	34.0552	13.3393	5.0325	16.2722	4.80649	59.7346	70.5771	3.45805	4.44065	30.0738	4.89043	Cytosol
	GD_transcript_8622	2037	K00873|0|jcu:105642341|K00873 pyruvate kinase [EC:2.7.1.40] | (RefSeq) PK; pyruvate kinase	7.1438	7.17135	22.9734	1.03971	1.1193	1.87909	0.318391	0.637433	0.156762	0.138013	0.335144	0.0736978	Cytosol
	GD_transcript_9258	1967	K00873|0|jcu:105642341|K00873 pyruvate kinase [EC:2.7.1.40] | (RefSeq) PK; pyruvate kinase	0.267512	0.355561	0.792053	0.237211	0.290865	0.350727	1.19957	4.4425	1.82125	0.272861	1.15252	0.717467	Cytosol
	GD_transcript_152799	1681	K00873|0|jcu:105648366|K00873 pyruvate kinase [EC:2.7.1.40] | (RefSeq) pyruvate kinase, cytosolic isozyme-like	2.2556	2.1417	0.489502	0.323341	0.570644	0.189325	1.6801	2.89574	0.361522	0.273164	0.859212	0.202039	Cytosol
	GD_transcript_8949	1998	K00873|0|jcu:105648366|K00873 pyruvate kinase [EC:2.7.1.40] | (RefSeq) pyruvate kinase, cytosolic isozyme-like	30.8223	34.3583	5.02209	0.895546	1.26679	0.508446	16.5977	44.5848	4.47464	0.844899	2.03162	0.177562	Cytosol
	GD_transcript_52608	1955	K00873|0|rcu:8260756|K00873 pyruvate kinase [EC:2.7.1.40] | (RefSeq) pyruvate kinase, cytosolic isozyme	32.0566	17.984	11.8451	11.3602	3.03329	3.15189	42.3993	24.0247	8.1701	2.58733	14.1396	4.81878	Cytosol
	GD_transcript_9363	1954	K00873|0|rcu:8260756|K00873 pyruvate kinase [EC:2.7.1.40] | (RefSeq) pyruvate kinase, cytosolic isozyme	39.4825	33.0091	20.4458	5.27486	2.81918	1.86454	30.316	45.3151	18.2459	5.08151	10.9357	1.74747	Cytosol
	GD_transcript_9545	1917	K00873|0|rcu:8260756|K00873 pyruvate kinase [EC:2.7.1.40] | (RefSeq) pyruvate kinase, cytosolic isozyme	192.17	139.87	257.97	17.7117	27.6729	5.20043	71.6678	139.734	102.423	20.9524	35.7832	29.7766	Cytosol
	GD_transcript_154344	1982	K00873|0|rcu:8263597|K00873 pyruvate kinase [EC:2.7.1.40] | (RefSeq) pyruvate kinase 1, cytosolic	0.349979	0.84556	0	0.081255	0.435669	0	12.6117	13.9346	2.25031	1.5012	3.95592	0.908033	Cytosol
	GD_transcript_106083	1833	K00873|0|rcu:8276535|K00873 pyruvate kinase [EC:2.7.1.40] | (RefSeq) pyruvate kinase, cytosolic isozyme	0.0243219	0	0	0.0343964	0	0	0.0182182	0.139646	0.00988569	0.0257644	0.0375243	0.0139805	Cytosol
	GD_transcript_8628	2031	K00873|0|rcu:8282154|K00873 pyruvate kinase [EC:2.7.1.40] | (RefSeq) pyruvate kinase, cytosolic isozyme	20.078	34.7515	9.23358	0.126028	5.0803	1.61605	15.0167	30.5232	8.87612	1.04216	5.73575	1.4854	Cytosol
	GD_transcript_91156	1836	K00873|0|rcu:8282154|K00873 pyruvate kinase [EC:2.7.1.40] | (RefSeq) pyruvate kinase, cytosolic isozyme	24.3925	27.5913	7.14052	0.816412	2.72058	0.703017	20.2408	12.1568	4.20717	1.85568	1.23973	1.54506	Cytosol
	GD_transcript_79206	1818	K00873|0|jcu:105632721|K00873 pyruvate kinase [EC:2.7.1.40] | (RefSeq) pyruvate kinase isozyme G, chloroplastic	12.0374	6.90046	2.87875	0.379538	0.72278	0.432041	23.4048	16.403	3.19563	1.48609	1.75772	0.0325263	Plastid
	GD_transcript_5317	2502	K00873|0|rcu:8268911|K00873 pyruvate kinase [EC:2.7.1.40] | (RefSeq) pyruvate kinase isozyme A, chloroplastic-like	0	0	0	0	0	0	0	0	0.298342	0	0	0.42192	Plastid
	GD_transcript_5379	2503	K00873|0|rcu:8268911|K00873 pyruvate kinase [EC:2.7.1.40] | (RefSeq) pyruvate kinase isozyme A, chloroplastic-like	8.15758	5.62159	4.24118	3.93943	0.948906	1.04283	2.63909	3.79006	6.43819	1.61796	1.15014	2.20147	Plastid
	GD_transcript_91959	2190	K00873|0|rcu:8268911|K00873 pyruvate kinase [EC:2.7.1.40] | (RefSeq) pyruvate kinase isozyme A, chloroplastic-like	20.0073	13.4073	13.5683	2.45312	1.91214	1.34775	19.1359	22.3189	16.0062	2.48025	1.04357	2.50216	Plastid
	GD_transcript_6954	2243	K00873|0|rcu:8268912|K00873 pyruvate kinase [EC:2.7.1.40] | (RefSeq) pyruvate kinase isozyme A, chloroplastic-like	7.05571	3.81954	0.526666	0.527937	1.66586	0.1229	13.1032	2.20253	1.39153	1.01739	1.01175	0.24928	Plastid
	GD_transcript_8061	2092	K00873|0|rcu:8268912|K00873 pyruvate kinase [EC:2.7.1.40] | (RefSeq) pyruvate kinase isozyme A, chloroplastic-like	57.5538	30.2139	4.06312	2.05838	4.21295	0.318811	57.5644	23.1841	7.72437	2.00468	2.17897	0.636166	Plastid
	GD_transcript_118884	2773	K00873|0|rcu:8274371|K00873 pyruvate kinase [EC:2.7.1.40] | (RefSeq) plastidial pyruvate kinase 4, chloroplastic	4.03891	3.13707	0.875061	0.476574	0.913855	0.416071	2.2752	2.98347	1.31725	0.459318	0.861458	0.277326	Plastid
	GD_transcript_120556	2005	K00873|0|rcu:8274371|K00873 pyruvate kinase [EC:2.7.1.40] | (RefSeq) plastidial pyruvate kinase 4, chloroplastic	1.52595	2.69343	0.858232	0.437615	1.13271	0.226169	2.44959	2.37521	0.475723	0.475938	0.313562	0.106504	Plastid
	GD_transcript_133215	2554	K00873|0|rcu:8274371|K00873 pyruvate kinase [EC:2.7.1.40] | (RefSeq) plastidial pyruvate kinase 4, chloroplastic	2.01221	2.31355	0.406185	0.336692	0.542556	0.509189	0.430746	1.84773	0.674996	0.454385	0.875135	0.524796	Plastid
	GD_transcript_100532	2105	K00873|0|rcu:8277060|K00873 pyruvate kinase [EC:2.7.1.40] | (RefSeq) plastidial pyruvate kinase 2	0.0529478	0	0.154982	0.0748795	0	0.180234	0.0117869	0	0	0.0166692	0	0	Plastid
	GD_transcript_5979	2386	K00873|0|rcu:8277060|K00873 pyruvate kinase [EC:2.7.1.40] | (RefSeq) plastidial pyruvate kinase 2	44.9636	35.444	33.2475	2.62951	4.11575	1.98867	33.3891	23.1524	39.0781	2.28425	0.784135	2.69004	Plastid
	GD_transcript_7422	2151	K00873|0|rcu:8277060|K00873 pyruvate kinase [EC:2.7.1.40] | (RefSeq) plastidial pyruvate kinase 2	28.7188	13.713	29.8078	1.19409	2.98661	2.47816	17.1056	12.9667	52.2366	0.815461	3.32176	14.7238	Plastid
	GD_transcript_5731	2335	K00873|0|rcu:8280200|K00873 pyruvate kinase [EC:2.7.1.40] | (RefSeq) pyruvate kinase isozyme A, chloroplastic	37.6484	28.0049	61.807	0.737982	3.42903	1.8511	28.6351	28.0572	47.5473	1.48368	0.895978	4.02351	Plastid
	GD_transcript_5898	2393	K00873|0|rcu:8280200|K00873 pyruvate kinase [EC:2.7.1.40] | (RefSeq) pyruvate kinase isozyme A, chloroplastic	65.8547	40.526	22.3598	2.18107	2.90475	0.4878	51.7297	40.5951	21.4023	4.40263	8.98436	5.408	Plastid
